# Supplementary material for: Single-cell RNA landscape of the osteoimmunology microenvironment in periodontitis
Source: Theranostics. 2022 Jan 1;12(3):1074–96. doi: 10.7150/thno.65694 (PMC8771561; doi:10.7150/thno.65694)
Supplement: Supplementary file 2 — Supplementary table 1. [file thnov12p1074s2.xlsx]

## Sheet: Summary
Table S1: Study participant details
Supplementary Table 1.1 Demographics of the 12 participants included in this study
Supplementary Table 1.2 Characteristics of the 12 participants included in this study

## Sheet: Supplementary Table 1.1
Supplementary table 1.1: Demographics of the 12 participants included in this study. Participants 1 to 4 represent the clinically healthy controls (HCs), participants 5 to 9 the patients with severe chronic periodontitis (PDs), and participants 10 to 12 the patients with severe chronic periodontitis after initial periodontal therapy within 1 month (PDTs). All samples had to be profiled for scRNA-…
Group	Participant	Gender	Age	Tooth Position for Tissue Acquisition	Initial Periodontal Therapy	Smoking Status	Diabetes
healthy controls (HC)	1	Female	55	15	No	No	No
	2	Male	36	34	No	No	No
	3	Female	42	25	No	No	No
	4	Male	48	34	No	No	No
Severe Chronic Periodontitis (PD)	5	Male	34	24	No	No	No
	6	Male	56	35	No	No	No
	7	Female	40	25	No	No	No
	8	Female	42	45	No	No	No
	9	Male	38	34	No	No	No
Severe Chronic Periodontitis after Treatment (PDT)	10	Male	46	24	Yes	No	No
	11	Female	35	15	Yes	No	No
	12	Male	55	35	Yes	No	No

## Sheet: Supplementary Table 1.2
Supplementary table 1.2: Characteristics of the 12 participants included in this study. About 0.15 billion unique transcirpts were obtained from 51,248 cells. UMI: unique molecular identifier, equivalent to a unique detected transcript.
Group	Participant	Sample Name	READS	nGene	nUMI	CELLs	nUMI/CELLs
HC	1	HC1	239594776	2298120	4652944	3500	1329.41
	2	HC2	264022506	1482405	2976694	2583	1152.42
	3	HC3	322845108	4421365	13423625	4279	3137.09
	4	HC4	203215222	3820173	8952545	4190	2136.65
PD	5	PD1	181103663	4395037	10459919	4192	2495.21
	6	PD2	233203301	2863940	7270950	3483	2087.55
	7	PD3	205481321	3680596	9908924	3261	3038.62
	8	PD4	357385030	6089927	17076269	5182	3295.3
	9	PD5	163380847	4261115	14741987	3747	3934.34
PDT	10	PDT1	295506386	6439691	25054592	5724	4377.11
	11	PDT2	176428545	6634624	24386926	7512	3246.4
	12	PDT3	281089098	4134261	10578567	3595	2942.58
