# Supplementary material for: Single-cell RNA landscape of the osteoimmunology microenvironment in periodontitis
Source: Theranostics. 2022 Jan 1;12(3):1074–96. doi: 10.7150/thno.65694 (PMC8771561; doi:10.7150/thno.65694)
Supplement: Supplementary file 3 — Supplementary table 2. [file thnov12p1074s3.xlsx]

## Sheet: Summary
Table S2: Marker genes of cellular clusters
Supplementary Table 2.1 All marker genes of cell types shown in Fig. 1B and fig. S1.
Supplementary Table 2.2 All marker genes of cell types shown in Fig. 2A.
Supplementary Table 2.3 All marker genes of cell types shown in Fig. 2B.
Supplementary Table 2.4 All marker genes of cell types shown in Fig. 3A.
Supplementary Table 2.5 All marker genes of cell types shown in Fig. 4B.
Supplementary Table 2.6 All marker genes of cell types shown in Fig. 5B.
Supplementary Table 2.7 All marker genes of cell types shown in Fig. 6B.
Supplementary Table 2.8 All marker genes of cell types shown in Fig. 6C.
Supplementary Table 2.9 All marker genes of cell types shown in Fig. 6D.
Supplementary Table 2.10 All marker genes of cell types shown in fig. S7A.
Supplementary Table 2.11 All marker genes of cell types shown in Fig. 6H.
Supplementary Table 2.12 All marker genes of cell types shown in Fig. 6I.
Supplementary Table 2.13 All marker genes annotated as receptor of Macrophage-C5 shown in Fig. 4B and fig. S5C.
Supplementary Table 2.14 All marker genes of cell types shown in Fig. S14A&B.
Supplementary Table 2.15 The QuSAGE activity for GO terms that are associated with differentially expressed marker genes among six epithelial cell clusters shown in Fig. S14D.

## Sheet: Supplementary Table 2.1
Supplementary Table 2.1 All marker genes of cell types shown in Fig. 1B and fig. S1.
allmarkers.gene	p_val	avg_logFC	pct.1	pct.2	p_val_adj	cluster
MS4A1	0	3.31501	0.862	0.035	0	B_Cell
BANK1	0	2.31488	0.594	0.036	0	B_Cell
HLA-DRA	0	1.84449	0.965	0.321	0	B_Cell
CD74	0	1.7193	0.987	0.701	0	B_Cell
CD22	0	1.68053	0.368	0.022	0	B_Cell
RALGPS2	0	1.66956	0.404	0.089	0	B_Cell
CD83	0	1.62674	0.464	0.109	0	B_Cell
TNFRSF13C	0	1.55812	0.333	0.032	0	B_Cell
PAX5	0	1.52975	0.292	0.008	0	B_Cell
HLA-DQA1	0	1.52107	0.644	0.139	0	B_Cell
HLA-DPB1	0	1.50468	0.794	0.23	0	B_Cell
CD79A	0	1.48317	0.724	0.205	0	B_Cell
HLA-DMB	0	1.44	0.441	0.093	0	B_Cell
POU2F2	0	1.4316	0.442	0.162	0	B_Cell
HLA-DQB1	0	1.40634	0.461	0.099	0	B_Cell
HLA-DPA1	0	1.40401	0.802	0.268	0	B_Cell
SMIM14	0	1.39312	0.385	0.154	0	B_Cell
IGHD	0	1.39237	0.148	0.004	0	B_Cell
MEF2C	0	1.31456	0.394	0.166	0	B_Cell
CD19	0	1.2904	0.245	0.038	0	B_Cell
CD37	0	1.26478	0.476	0.192	0	B_Cell
TLR10	0	1.25272	0.209	0.02	0	B_Cell
MARCH1	0	1.2367	0.24	0.037	0	B_Cell
HLA-DMA	0	1.2286	0.4	0.133	0	B_Cell
SWAP70	0	1.20242	0.326	0.108	0	B_Cell
FAM129C	0	1.1985	0.191	0.011	0	B_Cell
IRF8	0	1.19336	0.322	0.056	0	B_Cell
HLA-DOA	0	1.18671	0.259	0.046	0	B_Cell
BCL11A	0	1.18191	0.212	0.027	0	B_Cell
SPIB	0	1.17343	0.214	0.02	0	B_Cell
HLA-DQA2	0	1.15085	0.273	0.067	0	B_Cell
FCMR	0	1.11668	0.408	0.119	0	B_Cell
FCRLA	0	1.10248	0.215	0.039	0	B_Cell
GAPT	0	1.09487	0.22	0.033	0	B_Cell
LTB	0	1.08225	0.42	0.151	0	B_Cell
CD52	0	1.08209	0.558	0.229	0	B_Cell
HLA-DRB1	0	1.06997	0.703	0.298	0	B_Cell
CD24	0	1.0494	0.285	0.043	0	B_Cell
HLA-DRB6	0	0.981623	0.31	0.119	0	B_Cell
CR2	0	0.968303	0.143	0.004	0	B_Cell
FCRL1	0	0.964362	0.144	0.003	0	B_Cell
NAPSB	0	0.957297	0.166	0.022	0	B_Cell
LY86	0	0.920674	0.164	0.027	0	B_Cell
FCRL2	0	0.887595	0.13	0.023	0	B_Cell
CYBB	0	0.869249	0.303	0.077	0	B_Cell
P2RX5	0	0.85073	0.136	0.025	0	B_Cell
BCAS4	0	0.846842	0.143	0.018	0	B_Cell
VPREB3	0	0.818759	0.114	0.008	0	B_Cell
PARP15	0	0.814862	0.196	0.051	0	B_Cell
SCIMP	0	0.78507	0.114	0.01	0	B_Cell
AFF3	0	0.783162	0.119	0.014	0	B_Cell
CLECL1	0	0.78203	0.121	0.012	0	B_Cell
LINC00926	0	0.768183	0.114	0.004	0	B_Cell
SNX22	0	0.765931	0.101	0.005	0	B_Cell
IGHM	0	0.753856	0.318	0.133	0	B_Cell
HVCN1	0	0.752275	0.13	0.019	0	B_Cell
RPS20	0	0.750186	0.954	0.853	0	B_Cell
RPS11	0	0.744051	0.88	0.779	0	B_Cell
RPS8	0	0.737236	0.955	0.853	0	B_Cell
RPL11	0	0.729791	0.886	0.767	0	B_Cell
RPS6	0	0.649238	0.964	0.872	0	B_Cell
RPLP2	0	0.636075	0.829	0.734	0	B_Cell
RPL37	0	0.632013	0.909	0.82	0	B_Cell
RPL39P3	0	0.618609	0.826	0.71	0	B_Cell
RPL32	0	0.618065	0.899	0.791	0	B_Cell
RPS21	0	0.605475	0.832	0.728	0	B_Cell
RPS27A	0	0.596903	0.922	0.83	0	B_Cell
RPS13	0	0.564911	0.877	0.777	0	B_Cell
RPL23	0	0.550491	0.917	0.834	0	B_Cell
RPL34	0	0.546255	0.958	0.886	0	B_Cell
RPS12	0	0.540656	0.902	0.802	0	B_Cell
RPS29	0	0.514807	0.954	0.882	0	B_Cell
CXCR4	0	0.486506	0.853	0.601	0	B_Cell
RPL31	0	0.486007	0.929	0.847	0	B_Cell
CIITA	1.35737e-307	0.842232	0.143	0.029	4.14432e-303	B_Cell
SP140	1.39498e-306	0.950178	0.261	0.088	4.25916e-302	B_Cell
MALAT1	2.00461e-303	0.366905	0.988	0.948	6.12048e-299	B_Cell
ADAM28	2.68441e-303	1.08496	0.223	0.069	8.19603e-299	B_Cell
RPL37A	1.94312e-299	0.509605	0.898	0.821	5.93273e-295	B_Cell
SP110	1.45493e-288	0.930635	0.474	0.262	4.44218e-284	B_Cell
NAP1L1	4.23539e-284	0.645838	0.771	0.625	1.29315e-279	B_Cell
RIPOR2	2.95998e-266	0.711125	0.418	0.199	9.03742e-262	B_Cell
RPS16	4.63188e-266	0.481791	0.862	0.796	1.41421e-261	B_Cell
AIM2	2.17591e-264	0.866443	0.158	0.04	6.64348e-260	B_Cell
FGD2	1.26638e-262	0.953613	0.188	0.056	3.8665e-258	B_Cell
HLA-DOB	4.74053e-262	1.00622	0.231	0.082	1.44738e-257	B_Cell
RPL19	5.49301e-262	0.571027	0.779	0.698	1.67713e-257	B_Cell
SYK	1.04543e-259	1.01285	0.274	0.11	3.1919e-255	B_Cell
CD79B	2.91879e-258	0.991477	0.178	0.051	8.91166e-254	B_Cell
RPS17	5.01966e-258	0.589022	0.782	0.693	1.5326e-253	B_Cell
IL24	7.99379e-246	0.702066	0.155	0.039	2.44066e-241	B_Cell
RPL27A	6.03883e-245	0.471666	0.87	0.816	1.84377e-240	B_Cell
RPL10A	1.61764e-238	0.591653	0.741	0.637	4.93898e-234	B_Cell
HLA-DRB5	2.58511e-232	0.911144	0.237	0.088	7.89285e-228	B_Cell
RASGRP2	3.87874e-230	0.759955	0.22	0.076	1.18426e-225	B_Cell
RPS23	1.54386e-227	0.66121	0.708	0.594	4.71372e-223	B_Cell
RPL38	1.57356e-218	0.456801	0.832	0.77	4.8044e-214	B_Cell
RPS15A	2.356e-216	0.514528	0.783	0.713	7.19335e-212	B_Cell
EZR	1.93027e-215	0.866788	0.507	0.341	5.8935e-211	B_Cell
AC099560.2	2.91109e-215	0.72958	0.622	0.481	8.88814e-211	B_Cell
RPL5	3.81184e-215	0.51491	0.796	0.718	1.16383e-210	B_Cell
PRKCB	4.69067e-213	0.824982	0.336	0.163	1.43216e-208	B_Cell
GGA2	3.84162e-208	0.929423	0.238	0.097	1.17292e-203	B_Cell
RPL35A	3.27454e-207	0.425335	0.846	0.786	9.99783e-203	B_Cell
RPS5	1.84839e-205	0.565323	0.739	0.664	5.64352e-201	B_Cell
STAP1	2.01e-205	0.720121	0.118	0.028	6.13693e-201	B_Cell
LAPTM5	5.27961e-205	0.67483	0.544	0.355	1.61197e-200	B_Cell
EEF1A1	1.58913e-200	0.405959	0.858	0.791	4.85194e-196	B_Cell
BTG1	2.21216e-196	0.516882	0.744	0.612	6.75417e-192	B_Cell
RPL39	4.77024e-195	0.606722	0.694	0.629	1.45645e-190	B_Cell
PTMA	1.65688e-192	0.395201	0.87	0.789	5.0588e-188	B_Cell
PABPC1	4.81479e-188	0.373644	0.839	0.783	1.47005e-183	B_Cell
SMAP2	5.80748e-184	0.751415	0.51	0.359	1.77314e-179	B_Cell
AC116533.1	5.47894e-174	0.568724	0.684	0.597	1.67283e-169	B_Cell
NCOA3	5.89036e-171	0.882041	0.342	0.196	1.79845e-166	B_Cell
TSPAN33	1.45648e-167	0.626911	0.103	0.026	4.44691e-163	B_Cell
HHEX	2.45354e-166	0.763342	0.156	0.054	7.49114e-162	B_Cell
AC024293.1	3.71165e-164	0.574481	0.697	0.639	1.13324e-159	B_Cell
ZBTB18	2.70175e-162	0.719855	0.157	0.054	8.24898e-158	B_Cell
RCSD1	2.12311e-157	0.762721	0.275	0.136	6.48229e-153	B_Cell
SELL	1.34038e-155	0.405366	0.436	0.257	4.09244e-151	B_Cell
PTPN6	1.696e-155	0.827447	0.269	0.135	5.17823e-151	B_Cell
SESN3	1.6432e-154	0.718116	0.207	0.088	5.01703e-150	B_Cell
CD40	3.83522e-148	0.81679	0.161	0.062	1.17097e-143	B_Cell
RPL27	8.26471e-146	0.468509	0.721	0.671	2.52338e-141	B_Cell
TRAF5	8.69001e-146	0.650614	0.162	0.06	2.65324e-141	B_Cell
RPS2	2.72806e-144	0.510232	0.702	0.648	8.32932e-140	B_Cell
PIK3AP1	4.97078e-144	0.656929	0.178	0.071	1.51768e-139	B_Cell
BIRC3	6.85307e-144	0.717768	0.409	0.261	2.09238e-139	B_Cell
INPP5D	1.6833e-143	0.721457	0.305	0.168	5.13945e-139	B_Cell
POU2AF1	6.4488e-143	0.768052	0.269	0.14	1.96895e-138	B_Cell
LAT2	7.62717e-141	0.698791	0.171	0.068	2.32873e-136	B_Cell
RPL4	5.3663e-139	0.464739	0.716	0.659	1.63844e-134	B_Cell
RPL13AP5	1.3056e-138	0.583319	0.604	0.525	3.98627e-134	B_Cell
SNX2	2.05371e-138	0.82272	0.21	0.098	6.27038e-134	B_Cell
REL	1.62493e-137	0.700215	0.306	0.168	4.96124e-133	B_Cell
RACK1	1.68435e-137	0.503475	0.691	0.639	5.14267e-133	B_Cell
RPS18	5.49678e-137	0.464434	0.783	0.762	1.67828e-132	B_Cell
JUND	1.45092e-134	0.417583	0.816	0.786	4.42994e-130	B_Cell
GRK3	3.25048e-131	0.601371	0.107	0.033	9.92436e-127	B_Cell
RPL14	8.67676e-131	0.444291	0.716	0.672	2.64919e-126	B_Cell
UCP2	1.0093e-130	0.628051	0.405	0.26	3.08158e-126	B_Cell
CD82	2.9016e-128	0.696377	0.287	0.156	8.85916e-124	B_Cell
RUBCNL	4.01583e-128	0.418831	0.145	0.053	1.22611e-123	B_Cell
CCDC50	1.94468e-126	0.871983	0.258	0.143	5.9375e-122	B_Cell
STRBP	3.54785e-126	0.818626	0.18	0.08	1.08323e-121	B_Cell
SMC6	1.46822e-124	0.888189	0.221	0.111	4.48278e-120	B_Cell
PTMAP2	2.59818e-123	0.437471	0.711	0.646	7.93277e-119	B_Cell
ATP2B1	3.38918e-123	0.767445	0.368	0.244	1.03479e-118	B_Cell
RPS3	2.61543e-121	0.320427	0.809	0.758	7.98542e-117	B_Cell
KLF2	2.18355e-119	0.579758	0.536	0.405	6.66682e-115	B_Cell
TSC22D3	2.9949e-115	0.539251	0.588	0.498	9.14403e-111	B_Cell
PRDM2	1.15993e-112	0.780411	0.262	0.149	3.5415e-108	B_Cell
RPS23P8	1.34694e-112	0.742623	0.444	0.341	4.11248e-108	B_Cell
RPL8	1.86437e-112	0.485696	0.681	0.656	5.69231e-108	B_Cell
EVI2B	5.97005e-112	0.626497	0.475	0.361	1.82278e-107	B_Cell
GPR183	7.51865e-112	0.427958	0.427	0.28	2.29559e-107	B_Cell
RPL3P4	1.17278e-111	0.457937	0.695	0.655	3.58073e-107	B_Cell
CD69	1.45807e-111	0.650694	0.444	0.296	4.45177e-107	B_Cell
PPM1K	1.60505e-111	0.805389	0.271	0.157	4.90054e-107	B_Cell
RPL13A	6.23817e-111	0.495777	0.603	0.529	1.90464e-106	B_Cell
RPL13	9.5281e-110	0.451324	0.706	0.678	2.90912e-105	B_Cell
TOMM7	4.93349e-109	0.556959	0.615	0.563	1.50629e-104	B_Cell
PLCG2	1.15119e-108	0.810691	0.229	0.125	3.51481e-104	B_Cell
RPL26P19	3.25418e-104	0.444537	0.672	0.62	9.93567e-100	B_Cell
SEMA4B	3.43879e-104	0.754069	0.165	0.076	1.04993e-99	B_Cell
RPS24	3.78017e-103	0.27452	0.861	0.809	1.15416e-98	B_Cell
IFT57	9.68789e-103	0.810685	0.165	0.077	2.95791e-98	B_Cell
RAC2	3.61238e-102	0.360179	0.683	0.578	1.10293e-97	B_Cell
SIGLEC10	1.13183e-101	0.512252	0.105	0.037	3.45572e-97	B_Cell
GSAP	1.22884e-101	0.621904	0.129	0.051	3.75191e-97	B_Cell
PLEKHF2	9.79046e-101	0.608602	0.117	0.045	2.98922e-96	B_Cell
MGAT5	9.15407e-100	0.629842	0.15	0.066	2.79492e-95	B_Cell
RPL9P9	9.63823e-100	0.594593	0.531	0.455	2.94275e-95	B_Cell
RPL6P27	1.18051e-99	0.398307	0.711	0.679	3.60434e-95	B_Cell
RPS25	8.90906e-99	0.482059	0.61	0.554	2.72012e-94	B_Cell
EIF4A2	1.50448e-98	0.549332	0.595	0.544	4.59348e-94	B_Cell
LRMP	2.07158e-98	0.724471	0.178	0.086	6.32494e-94	B_Cell
PXK	8.29657e-98	0.664112	0.163	0.076	2.53311e-93	B_Cell
USP6NL	8.75023e-98	0.619684	0.112	0.043	2.67162e-93	B_Cell
AL590867.2	5.39424e-96	0.465352	0.647	0.609	1.64697e-91	B_Cell
ACP5	6.33091e-96	0.685186	0.121	0.048	1.93295e-91	B_Cell
SEL1L3	3.79637e-95	0.727176	0.304	0.198	1.15911e-90	B_Cell
RPL12	7.47703e-94	0.579146	0.532	0.472	2.28289e-89	B_Cell
TCF4	9.40014e-94	0.700934	0.347	0.243	2.87005e-89	B_Cell
AC005912.1	3.41096e-93	0.476796	0.563	0.488	1.04143e-88	B_Cell
PFDN5	2.93409e-92	0.598162	0.571	0.526	8.95837e-88	B_Cell
BLNK	3.15506e-92	0.605958	0.111	0.044	9.63302e-88	B_Cell
TMEM131L	3.65117e-91	0.517477	0.132	0.056	1.11477e-86	B_Cell
RPL36	3.71018e-91	0.387783	0.685	0.657	1.13279e-86	B_Cell
WASHC4	6.66718e-91	0.7634	0.195	0.104	2.03562e-86	B_Cell
CD53	7.57352e-91	0.50162	0.445	0.333	2.31235e-86	B_Cell
TMEM154	3.77292e-90	0.518012	0.194	0.098	1.15195e-85	B_Cell
RPS3AP6	9.34348e-88	0.581809	0.514	0.439	2.85275e-83	B_Cell
MTATP6P1	1.89669e-87	0.371978	0.719	0.686	5.79096e-83	B_Cell
TMEM156	1.1372e-85	0.606616	0.112	0.046	3.4721e-81	B_Cell
HSP90AB1	1.92854e-84	0.411463	0.709	0.667	5.88823e-80	B_Cell
SP100	3.34036e-82	0.63511	0.396	0.304	1.01988e-77	B_Cell
RPL26	9.91857e-82	0.422237	0.646	0.629	3.02834e-77	B_Cell
PTPN1	1.02808e-81	0.766307	0.315	0.225	3.13894e-77	B_Cell
IKZF3	9.27981e-80	0.419967	0.346	0.229	2.83331e-75	B_Cell
EBF1	3.07976e-79	0.613924	0.133	0.062	9.40314e-75	B_Cell
RPS7	4.45321e-79	0.521129	0.542	0.498	1.35965e-74	B_Cell
TRIM38	6.22049e-79	0.621511	0.213	0.122	1.89924e-74	B_Cell
RPS19	2.55523e-78	0.303373	0.758	0.741	7.80162e-74	B_Cell
DAPP1	3.14387e-78	0.592706	0.14	0.067	9.59886e-74	B_Cell
YWHAZ	5.43241e-78	0.32971	0.728	0.71	1.65862e-73	B_Cell
PNISR	1.1294e-77	0.633478	0.42	0.339	3.44828e-73	B_Cell
RPL15	1.37868e-77	0.33824	0.714	0.699	4.20939e-73	B_Cell
AL161909.1	3.69058e-77	0.659083	0.402	0.32	1.12681e-72	B_Cell
TXNIP	9.29443e-77	0.452714	0.585	0.505	2.83778e-72	B_Cell
FAM107B	7.87454e-76	0.582468	0.413	0.322	2.40426e-71	B_Cell
BCL2	3.91822e-75	0.560191	0.197	0.109	1.19631e-70	B_Cell
BTK	9.34941e-75	0.599456	0.15	0.076	2.85456e-70	B_Cell
UVRAG	2.25668e-74	0.672615	0.166	0.088	6.89009e-70	B_Cell
STK17B	4.12517e-74	0.376846	0.557	0.469	1.2595e-69	B_Cell
GNG7	5.89518e-74	0.704926	0.134	0.065	1.79992e-69	B_Cell
RPLP1	2.90742e-73	0.340673	0.727	0.718	8.87695e-69	B_Cell
CHD7	8.71114e-73	0.623196	0.131	0.062	2.65969e-68	B_Cell
MTSS1	8.51327e-72	0.516109	0.113	0.05	2.59927e-67	B_Cell
RPL29	1.89202e-70	0.408738	0.662	0.661	5.7767e-66	B_Cell
RPL10AP6	4.30078e-70	0.591499	0.451	0.391	1.31311e-65	B_Cell
LYN	7.58685e-70	0.436877	0.308	0.209	2.31642e-65	B_Cell
PLAC8	3.35117e-69	0.436442	0.178	0.094	1.02318e-64	B_Cell
EBLN3P	1.2655e-68	0.686293	0.257	0.172	3.86382e-64	B_Cell
PKIG	2.96954e-68	0.586001	0.134	0.067	9.06661e-64	B_Cell
MAP3K1	8.6128e-68	0.611776	0.2	0.119	2.62966e-63	B_Cell
CD86	1.52757e-67	0.563852	0.11	0.049	4.66398e-63	B_Cell
STX7	8.41198e-67	0.709275	0.158	0.086	2.56834e-62	B_Cell
SKAP2	3.29263e-66	0.590538	0.225	0.14	1.0053e-61	B_Cell
CNTRL	3.48694e-66	0.618323	0.212	0.128	1.06463e-61	B_Cell
MKNK2	3.76577e-65	0.649265	0.331	0.252	1.14977e-60	B_Cell
NACA	8.521e-65	0.431186	0.612	0.6	2.60163e-60	B_Cell
SYPL1	1.26773e-62	0.655712	0.216	0.139	3.87062e-58	B_Cell
MOB1A	2.10221e-62	0.54764	0.389	0.318	6.41846e-58	B_Cell
RPL10	2.8153e-62	0.384132	0.623	0.612	8.59566e-58	B_Cell
DRAM2	5.46508e-62	0.638115	0.155	0.086	1.6686e-57	B_Cell
MBD4	8.24017e-62	0.734738	0.216	0.14	2.51589e-57	B_Cell
ITSN2	8.96054e-60	0.63192	0.3	0.219	2.73583e-55	B_Cell
SNORD3A	9.73063e-60	0.719589	0.378	0.296	2.97096e-55	B_Cell
RPS4X	4.64943e-59	0.297453	0.728	0.73	1.41956e-54	B_Cell
EEF1B2	7.71395e-59	0.565376	0.464	0.425	2.35522e-54	B_Cell
HNRNPA2B1	1.85488e-58	0.323588	0.681	0.679	5.66333e-54	B_Cell
CYSLTR1	2.14609e-58	0.612384	0.139	0.075	6.55246e-54	B_Cell
DOK3	3.18361e-56	0.533316	0.185	0.112	9.72021e-52	B_Cell
ANKRD13A	2.08499e-55	0.551037	0.166	0.097	6.36589e-51	B_Cell
PARP1	5.68916e-55	0.654529	0.292	0.22	1.73701e-50	B_Cell
LIMD2	3.22283e-54	0.470129	0.266	0.182	9.83996e-50	B_Cell
ZNF395	8.49123e-54	0.52171	0.121	0.063	2.59254e-49	B_Cell
KLF6	9.75368e-54	0.407412	0.616	0.573	2.97799e-49	B_Cell
RASSF2	2.26894e-53	0.501311	0.186	0.114	6.92753e-49	B_Cell
DDX17	4.00652e-53	0.4437	0.589	0.589	1.22327e-48	B_Cell
AC034236.1	1.01234e-52	0.502313	0.473	0.434	3.09087e-48	B_Cell
SRSF5	1.74992e-52	0.435248	0.533	0.51	5.34285e-48	B_Cell
TBC1D9	2.36187e-52	0.579518	0.116	0.061	7.21126e-48	B_Cell
GRB2	3.54695e-52	0.545895	0.414	0.366	1.08295e-47	B_Cell
TNFAIP8	9.91644e-52	0.491725	0.291	0.212	3.02769e-47	B_Cell
RASGEF1B	3.10323e-51	0.553447	0.172	0.104	9.47478e-47	B_Cell
CAMK1D	1.00019e-50	0.544813	0.139	0.078	3.05377e-46	B_Cell
ARHGAP25	1.08445e-50	0.481987	0.2	0.126	3.31104e-46	B_Cell
RPL7A	1.64809e-49	0.363187	0.595	0.592	5.03194e-45	B_Cell
CBFA2T3	1.6793e-49	0.617101	0.126	0.069	5.12723e-45	B_Cell
AC004453.1	4.23732e-49	0.622075	0.381	0.327	1.29374e-44	B_Cell
PIKFYVE	4.42281e-47	0.532138	0.128	0.071	1.35037e-42	B_Cell
MARF1	1.09892e-46	0.543914	0.184	0.117	3.35521e-42	B_Cell
DCK	1.15886e-46	0.50697	0.133	0.075	3.53822e-42	B_Cell
RPL34P18	1.37966e-45	0.427191	0.495	0.469	4.21238e-41	B_Cell
RHOH	2.24288e-45	0.483038	0.258	0.185	6.84797e-41	B_Cell
RPS14	2.5014e-45	0.292587	0.694	0.708	7.63727e-41	B_Cell
PPP1R16B	4.687e-45	0.40014	0.132	0.074	1.43104e-40	B_Cell
PRDM4	2.10856e-44	0.519319	0.107	0.057	6.43787e-40	B_Cell
RPSA	4.50137e-44	0.552522	0.347	0.291	1.37436e-39	B_Cell
MYCBP2	5.65448e-44	0.528457	0.253	0.186	1.72643e-39	B_Cell
ADAM19	4.22685e-43	0.468631	0.138	0.081	1.29054e-38	B_Cell
SYNGR2	1.26933e-42	0.639972	0.215	0.154	3.87551e-38	B_Cell
PDE7A	2.27286e-41	0.409806	0.152	0.091	6.93951e-37	B_Cell
MPEG1	4.37581e-39	0.375761	0.106	0.057	1.33602e-34	B_Cell
LY9	7.37651e-39	0.506321	0.137	0.083	2.2522e-34	B_Cell
EEF2	7.94959e-39	0.402794	0.537	0.539	2.42717e-34	B_Cell
AC136632.1	1.01578e-38	0.464641	0.428	0.393	3.10138e-34	B_Cell
ZCCHC7	2.21786e-38	0.547658	0.136	0.083	6.77158e-34	B_Cell
RPS11P5	7.32211e-38	0.546327	0.293	0.241	2.23559e-33	B_Cell
PNN	1.09466e-37	0.55154	0.355	0.305	3.34221e-33	B_Cell
MTPN	1.52447e-37	0.522828	0.376	0.338	4.65451e-33	B_Cell
HNRNPDL	3.4873e-37	0.424663	0.471	0.449	1.06474e-32	B_Cell
SETX	1.20685e-36	0.489385	0.278	0.217	3.68477e-32	B_Cell
NUP88	7.06934e-36	0.519285	0.109	0.062	2.15841e-31	B_Cell
SEPT6	1.08927e-35	0.454954	0.332	0.277	3.32577e-31	B_Cell
COBLL1	1.30392e-35	0.612057	0.132	0.083	3.98113e-31	B_Cell
CXXC5	5.67426e-35	0.659594	0.18	0.128	1.73247e-30	B_Cell
CCR7	2.81145e-34	0.290126	0.118	0.068	8.58391e-30	B_Cell
RPS27	1.2002e-33	0.489606	0.312	0.259	3.66446e-29	B_Cell
ATP2A3	2.26764e-33	0.526894	0.205	0.149	6.92355e-29	B_Cell
DDX5	2.32767e-33	0.254917	0.672	0.697	7.10683e-29	B_Cell
STK17A	8.88367e-32	0.393523	0.185	0.127	2.71236e-27	B_Cell
AC099336.2	9.96259e-32	0.503574	0.241	0.187	3.04178e-27	B_Cell
FAU	3.31883e-31	0.417314	0.525	0.545	1.01331e-26	B_Cell
OTUD1	4.53288e-31	0.550421	0.157	0.108	1.38398e-26	B_Cell
NPM1	6.72894e-31	0.367721	0.521	0.522	2.05448e-26	B_Cell
MBNL3	1.00082e-30	0.457811	0.118	0.073	3.05572e-26	B_Cell
RPS7P1	1.22423e-30	0.44447	0.423	0.404	3.73782e-26	B_Cell
FCHSD2	2.1399e-30	0.560707	0.133	0.087	6.53355e-26	B_Cell
LBH	2.8376e-30	0.341591	0.269	0.205	8.66375e-26	B_Cell
CPNE5	6.254e-30	0.608568	0.157	0.111	1.90947e-25	B_Cell
MGEA5	5.03137e-29	0.470858	0.301	0.253	1.53618e-24	B_Cell
EEF1B2P6	7.53601e-29	0.598549	0.309	0.274	2.3009e-24	B_Cell
RPS28P7	1.64365e-28	0.255342	0.63	0.648	5.0184e-24	B_Cell
SMCHD1	2.94066e-28	0.401879	0.285	0.228	8.97843e-24	B_Cell
RPL34P27	9.7527e-28	0.499158	0.341	0.309	2.97769e-23	B_Cell
HERPUD1	1.07092e-27	0.268592	0.441	0.388	3.26974e-23	B_Cell
PLEKHA2	1.20391e-27	0.469674	0.207	0.155	3.67578e-23	B_Cell
AC010343.1	1.53073e-27	0.565722	0.299	0.264	4.67364e-23	B_Cell
UBA52	2.39905e-27	0.354517	0.538	0.56	7.32477e-23	B_Cell
ARHGAP17	2.72934e-27	0.471758	0.122	0.079	8.33324e-23	B_Cell
SNX10	5.43203e-27	0.394925	0.151	0.102	1.65851e-22	B_Cell
DBNL	5.75818e-27	0.538212	0.174	0.128	1.75809e-22	B_Cell
P2RY10	6.97181e-27	0.348967	0.135	0.088	2.12863e-22	B_Cell
RBM38	1.42282e-26	0.366474	0.128	0.083	4.34416e-22	B_Cell
AFTPH	2.86842e-26	0.507531	0.176	0.13	8.75786e-22	B_Cell
RPS27AP16	3.61934e-26	0.399512	0.432	0.417	1.10506e-21	B_Cell
TAF7	5.91963e-26	0.452838	0.333	0.296	1.80738e-21	B_Cell
RSRP1	9.4519e-26	0.461741	0.344	0.305	2.88585e-21	B_Cell
EEF1B2P3	1.58738e-25	0.57183	0.279	0.243	4.84657e-21	B_Cell
PARP14	1.61743e-25	0.494613	0.196	0.148	4.93835e-21	B_Cell
PNRC2	2.35891e-25	0.461576	0.292	0.251	7.20223e-21	B_Cell
ST6GAL1	3.46186e-25	0.517213	0.275	0.235	1.05697e-20	B_Cell
TRIM22	3.00328e-24	0.442813	0.225	0.176	9.16962e-20	B_Cell
RPL22	3.05365e-24	0.410296	0.404	0.386	9.32342e-20	B_Cell
SERTAD2	4.21971e-24	0.522709	0.177	0.134	1.28836e-19	B_Cell
KIAA1551	9.3328e-24	0.297098	0.343	0.293	2.84949e-19	B_Cell
NFKBID	1.17878e-23	0.421243	0.114	0.074	3.59906e-19	B_Cell
ARRDC2	1.63126e-23	0.368964	0.125	0.084	4.98056e-19	B_Cell
GVINP1	1.87782e-23	0.298439	0.117	0.075	5.73335e-19	B_Cell
ACTR2	3.12383e-23	0.296922	0.548	0.552	9.53767e-19	B_Cell
ANKRD44	8.5125e-23	0.373066	0.146	0.102	2.59904e-18	B_Cell
Z74021.1	9.977e-23	0.503641	0.318	0.292	3.04618e-18	B_Cell
AP001324.1	1.23517e-22	0.368514	0.434	0.429	3.77123e-18	B_Cell
NIN	4.89412e-21	0.417504	0.217	0.173	1.49427e-16	B_Cell
RAB30	5.12715e-21	0.498404	0.163	0.124	1.56542e-16	B_Cell
ZCCHC11	1.36662e-20	0.481815	0.175	0.135	4.17255e-16	B_Cell
ODC1	7.60078e-20	0.492123	0.195	0.156	2.32067e-15	B_Cell
FCGR2B	8.88399e-20	0.504976	0.163	0.126	2.71246e-15	B_Cell
AKAP11	5.02232e-19	0.49313	0.152	0.115	1.53341e-14	B_Cell
CD48	7.06097e-19	0.318113	0.195	0.151	2.15586e-14	B_Cell
HMGN1	1.31642e-18	0.473219	0.367	0.36	4.01928e-14	B_Cell
TRAK1	3.14738e-18	0.490409	0.103	0.071	9.60957e-14	B_Cell
RPL30	4.3338e-18	0.443141	0.314	0.29	1.3232e-13	B_Cell
LUC7L3	5.06865e-18	0.475928	0.31	0.287	1.54756e-13	B_Cell
TCF3	5.2008e-18	0.525176	0.162	0.129	1.58791e-13	B_Cell
UBE2N	5.76921e-18	0.470547	0.202	0.169	1.76145e-13	B_Cell
FO393411.1	7.52851e-18	0.445065	0.32	0.301	2.2986e-13	B_Cell
SCAF11	8.60212e-18	0.41246	0.352	0.334	2.6264e-13	B_Cell
FAM13B	9.32111e-18	0.392973	0.11	0.077	2.84592e-13	B_Cell
MDM4	2.1105e-17	0.426307	0.148	0.112	6.44377e-13	B_Cell
OAZ1	2.14486e-17	0.303538	0.529	0.569	6.54869e-13	B_Cell
RGS19	3.97112e-17	0.347352	0.101	0.069	1.21246e-12	B_Cell
SP140L	5.01428e-17	0.373383	0.12	0.086	1.53096e-12	B_Cell
MAP4K1	5.35264e-17	0.337859	0.114	0.08	1.63427e-12	B_Cell
SF1	5.8401e-17	0.353535	0.429	0.437	1.7831e-12	B_Cell
SKIL	7.39384e-17	0.430932	0.301	0.276	2.25749e-12	B_Cell
RPS3AP26	9.37393e-17	0.429875	0.284	0.258	2.86205e-12	B_Cell
CYFIP2	1.22978e-16	0.286905	0.164	0.124	3.75478e-12	B_Cell
PMAIP1	1.48131e-16	0.361137	0.129	0.094	4.52275e-12	B_Cell
BTF3	1.4921e-16	0.324378	0.504	0.518	4.55569e-12	B_Cell
WSB1	1.88195e-16	0.421551	0.33	0.312	5.74596e-12	B_Cell
SNHG3	1.98576e-16	0.414967	0.12	0.087	6.06292e-12	B_Cell
USP24	2.0933e-16	0.344117	0.101	0.07	6.39127e-12	B_Cell
AC246787.1	3.05574e-16	0.459401	0.227	0.2	9.32977e-12	B_Cell
RPL6	3.18144e-16	0.392605	0.409	0.413	9.71358e-12	B_Cell
CMTM6	4.55927e-16	0.41834	0.228	0.195	1.39204e-11	B_Cell
CCNG2	7.42454e-16	0.444346	0.122	0.09	2.26686e-11	B_Cell
NR4A2	7.52358e-16	0.38216	0.34	0.307	2.2971e-11	B_Cell
STAT6	1.07665e-15	0.442374	0.156	0.122	3.28724e-11	B_Cell
TMC8	1.12089e-15	0.261154	0.154	0.116	3.42231e-11	B_Cell
RPL28	1.20278e-15	0.279075	0.57	0.629	3.67232e-11	B_Cell
RPL23P8	1.30192e-15	0.455209	0.26	0.235	3.97504e-11	B_Cell
RPS20P14	2.59672e-15	0.433092	0.171	0.14	7.92831e-11	B_Cell
TBC1D10C	2.77603e-15	0.287599	0.121	0.087	8.47576e-11	B_Cell
RPL14P1	6.34544e-15	0.378887	0.376	0.371	1.93739e-10	B_Cell
ELMSAN1	7.11006e-15	0.330667	0.117	0.086	2.17084e-10	B_Cell
PTPN18	7.61902e-15	0.455731	0.182	0.151	2.32624e-10	B_Cell
ORAI2	1.14723e-14	0.533495	0.133	0.104	3.50273e-10	B_Cell
HSH2D	3.90721e-14	0.436935	0.134	0.104	1.19295e-09	B_Cell
MOB3A	5.63098e-14	0.37433	0.158	0.127	1.71925e-09	B_Cell
MAP4K4	1.08026e-13	0.429258	0.24	0.214	3.29826e-09	B_Cell
SINHCAF	1.57435e-13	0.381869	0.103	0.075	4.80681e-09	B_Cell
TAGAP	2.50242e-13	0.29128	0.258	0.227	7.64037e-09	B_Cell
SLC25A6	4.31033e-13	0.354183	0.431	0.454	1.31603e-08	B_Cell
KMT2E	4.81119e-13	0.342239	0.39	0.389	1.46895e-08	B_Cell
NCKAP1L	5.59649e-13	0.401992	0.181	0.15	1.70872e-08	B_Cell
MEPCE	6.22426e-13	0.381663	0.117	0.089	1.90039e-08	B_Cell
RPL12P4	7.86468e-13	0.410022	0.287	0.272	2.40124e-08	B_Cell
OFD1	1.3792e-12	0.441381	0.141	0.112	4.21099e-08	B_Cell
ARID5B	2.38318e-12	0.438218	0.201	0.174	7.27633e-08	B_Cell
CYTIP	2.61386e-12	0.372815	0.257	0.233	7.98064e-08	B_Cell
CDC40	3.02311e-12	0.384391	0.11	0.084	9.23015e-08	B_Cell
SON	4.46774e-12	0.328107	0.448	0.476	1.36409e-07	B_Cell
SRSF11	5.41606e-12	0.345651	0.42	0.436	1.65363e-07	B_Cell
RHOQ	6.0659e-12	0.488905	0.127	0.102	1.85204e-07	B_Cell
TAF1D	6.82222e-12	0.462165	0.198	0.174	2.08296e-07	B_Cell
HCP5	6.95213e-12	0.3296	0.144	0.115	2.12262e-07	B_Cell
AC084824.1	7.68333e-12	0.426722	0.162	0.136	2.34587e-07	B_Cell
EEF1A1P5	1.46407e-11	0.331527	0.35	0.348	4.4701e-07	B_Cell
ARPC3	2.27096e-11	0.420263	0.312	0.303	6.93368e-07	B_Cell
RPL18	2.97122e-11	0.376876	0.435	0.464	9.07174e-07	B_Cell
ZFAS1	3.09479e-11	0.472849	0.208	0.185	9.44903e-07	B_Cell
RPSAP58	3.49013e-11	0.42996	0.188	0.163	1.06561e-06	B_Cell
DNAJC10	4.58684e-11	0.524222	0.18	0.16	1.40045e-06	B_Cell
RABEP1	6.63681e-11	0.394341	0.129	0.103	2.02635e-06	B_Cell
FCRL5	9.99073e-11	0.548277	0.144	0.121	3.05037e-06	B_Cell
CTSH	1.23027e-10	0.434003	0.209	0.186	3.75626e-06	B_Cell
ZBED5	1.28548e-10	0.401883	0.123	0.099	3.92481e-06	B_Cell
RBM39	2.23349e-10	0.291687	0.486	0.53	6.8193e-06	B_Cell
FAM76B	2.42994e-10	0.305402	0.113	0.088	7.41909e-06	B_Cell
CSK	2.89527e-10	0.354788	0.171	0.146	8.83983e-06	B_Cell
SPOPL	3.157e-10	0.338067	0.105	0.081	9.63895e-06	B_Cell
ELOVL5	3.26101e-10	0.386781	0.205	0.181	9.9565e-06	B_Cell
PPP3CA	3.31041e-10	0.466784	0.247	0.232	1.01074e-05	B_Cell
FNBP4	3.60844e-10	0.378601	0.195	0.172	1.10173e-05	B_Cell
VPS13C	4.16078e-10	0.418691	0.217	0.195	1.27037e-05	B_Cell
COMMD6	4.18792e-10	0.390851	0.336	0.337	1.27866e-05	B_Cell
SFPQ	5.83466e-10	0.348834	0.414	0.437	1.78144e-05	B_Cell
GAS5	7.78647e-10	0.395381	0.169	0.145	2.37737e-05	B_Cell
ADD3	9.08308e-10	0.328479	0.25	0.228	2.77325e-05	B_Cell
DOCK8	1.10464e-09	0.310063	0.238	0.214	3.3727e-05	B_Cell
GPSM3	1.13472e-09	0.269757	0.247	0.222	3.46452e-05	B_Cell
SLC15A4	3.30109e-09	0.28947	0.106	0.083	0.000100789	B_Cell
RPS4Y1	3.34322e-09	0.338981	0.157	0.133	0.000102075	B_Cell
ITGA4	5.99902e-09	0.307758	0.164	0.139	0.000183162	B_Cell
JMJD1C	7.03533e-09	0.293263	0.247	0.228	0.000214803	B_Cell
UHMK1	8.95974e-09	0.335712	0.244	0.226	0.000273559	B_Cell
RPL4P4	1.26834e-08	0.370026	0.333	0.342	0.000387248	B_Cell
ARID1A	1.72372e-08	0.362445	0.279	0.273	0.000526286	B_Cell
RAPGEF1	2.71936e-08	0.367331	0.164	0.143	0.000830274	B_Cell
VHL	4.62253e-08	0.353758	0.127	0.106	0.00141135	B_Cell
RPL37P2	6.16082e-08	0.379455	0.234	0.222	0.00188102	B_Cell
TMEM131	7.45922e-08	0.41195	0.146	0.128	0.00227745	B_Cell
RPL37P23	1.12416e-07	0.384784	0.169	0.151	0.00343227	B_Cell
SPEN	1.18924e-07	0.46458	0.224	0.214	0.00363097	B_Cell
SRRM2	1.32893e-07	0.341447	0.399	0.427	0.00405749	B_Cell
RPS7P11	1.74263e-07	0.399274	0.118	0.099	0.0053206	B_Cell
LPIN1	2.18125e-07	0.305707	0.108	0.088	0.0066598	B_Cell
AC074033.1	2.412e-07	0.420127	0.266	0.266	0.00736432	B_Cell
ATF7IP	4.19651e-07	0.380477	0.247	0.238	0.0128128	B_Cell
ZNF791	4.86461e-07	0.421119	0.11	0.092	0.0148526	B_Cell
APPL1	5.16972e-07	0.461427	0.149	0.133	0.0157842	B_Cell
RNASET2	5.47277e-07	0.25414	0.23	0.214	0.0167095	B_Cell
PARVG	1.08504e-06	0.279099	0.132	0.113	0.0331285	B_Cell
RNF41	1.17886e-06	0.392275	0.107	0.09	0.0359929	B_Cell
CRLF3	1.30733e-06	0.268185	0.124	0.105	0.0399155	B_Cell
FDCSP	0	4.8928	0.866	0.538	0	Dental_Epithelial_Cell
KRT6A	0	4.38101	0.906	0.044	0	Dental_Epithelial_Cell
KRT5	0	4.09481	0.834	0.092	0	Dental_Epithelial_Cell
SPRR2A	0	4.01387	0.73	0.048	0	Dental_Epithelial_Cell
CSTB	0	3.69778	0.847	0.296	0	Dental_Epithelial_Cell
S100A7	0	3.63855	0.401	0.022	0	Dental_Epithelial_Cell
SPRR3	0	3.6126	0.421	0.018	0	Dental_Epithelial_Cell
SPRR1B	0	3.53063	0.598	0.017	0	Dental_Epithelial_Cell
S100A2	0	3.4395	0.737	0.052	0	Dental_Epithelial_Cell
KRT14	0	3.4214	0.577	0.036	0	Dental_Epithelial_Cell
TACSTD2	0	3.39697	0.804	0.042	0	Dental_Epithelial_Cell
ODAM	0	3.21441	0.453	0.029	0	Dental_Epithelial_Cell
CSTA	0	3.16669	0.617	0.047	0	Dental_Epithelial_Cell
SPRR2D	0	3.13006	0.513	0.019	0	Dental_Epithelial_Cell
SPRR2E	0	3.09047	0.355	0.016	0	Dental_Epithelial_Cell
SFN	0	2.99822	0.725	0.022	0	Dental_Epithelial_Cell
S100A8	0	2.97639	0.943	0.283	0	Dental_Epithelial_Cell
PERP	0	2.88052	0.82	0.069	0	Dental_Epithelial_Cell
LAMC2	0	2.72912	0.553	0.037	0	Dental_Epithelial_Cell
SLPI	0	2.69176	0.546	0.035	0	Dental_Epithelial_Cell
KRT6C	0	2.62864	0.24	0.004	0	Dental_Epithelial_Cell
SPRR2F	0	2.62722	0.392	0.012	0	Dental_Epithelial_Cell
MMP12	0	2.59183	0.329	0.017	0	Dental_Epithelial_Cell
DSP	0	2.56318	0.653	0.035	0	Dental_Epithelial_Cell
S100A14	0	2.56312	0.575	0.005	0	Dental_Epithelial_Cell
RHCG	0	2.55333	0.506	0.022	0	Dental_Epithelial_Cell
CD24	0	2.46678	0.678	0.039	0	Dental_Epithelial_Cell
ECM1	0	2.46486	0.539	0.052	0	Dental_Epithelial_Cell
ANXA1	0	2.44625	0.891	0.377	0	Dental_Epithelial_Cell
S100A9	0	2.37523	0.895	0.187	0	Dental_Epithelial_Cell
PDZK1IP1	0	2.34644	0.605	0.007	0	Dental_Epithelial_Cell
MAL	0	2.32328	0.214	0.033	0	Dental_Epithelial_Cell
SAA1	0	2.32313	0.467	0.014	0	Dental_Epithelial_Cell
AQP3	0	2.30873	0.653	0.12	0	Dental_Epithelial_Cell
LYPD3	0	2.29653	0.619	0.028	0	Dental_Epithelial_Cell
TMPRSS11D	0	2.29564	0.636	0.005	0	Dental_Epithelial_Cell
FXYD3	0	2.2857	0.66	0.014	0	Dental_Epithelial_Cell
KRT16	0	2.28364	0.483	0.01	0	Dental_Epithelial_Cell
ODAPH	0	2.13588	0.335	0.006	0	Dental_Epithelial_Cell
HSPB1	0	2.0938	0.794	0.243	0	Dental_Epithelial_Cell
SPINT1	0	2.08155	0.57	0.039	0	Dental_Epithelial_Cell
C15orf48	0	2.07483	0.391	0.037	0	Dental_Epithelial_Cell
RDH10	0	2.05981	0.433	0.024	0	Dental_Epithelial_Cell
PRSS22	0	2.04845	0.361	0.024	0	Dental_Epithelial_Cell
CLDN1	0	2.04228	0.562	0.008	0	Dental_Epithelial_Cell
SPRR1A	0	2.03944	0.123	0.001	0	Dental_Epithelial_Cell
CXCL1	0	2.0298	0.465	0.049	0	Dental_Epithelial_Cell
LAMB3	0	2.01907	0.519	0.023	0	Dental_Epithelial_Cell
GJB2	0	2.01644	0.543	0.007	0	Dental_Epithelial_Cell
SERPINB4	0	2.0071	0.325	0.002	0	Dental_Epithelial_Cell
SPINK5	0	1.99649	0.298	0.005	0	Dental_Epithelial_Cell
KRT6B	0	1.97761	0.271	0.003	0	Dental_Epithelial_Cell
CRABP2	0	1.96459	0.357	0.034	0	Dental_Epithelial_Cell
S100A16	0	1.95587	0.639	0.066	0	Dental_Epithelial_Cell
CXCL17	0	1.94502	0.457	0.006	0	Dental_Epithelial_Cell
CSF3	0	1.91904	0.381	0.039	0	Dental_Epithelial_Cell
IL36G	0	1.90257	0.302	0.006	0	Dental_Epithelial_Cell
TNFRSF21	0	1.89251	0.572	0.044	0	Dental_Epithelial_Cell
COL17A1	0	1.88781	0.327	0.028	0	Dental_Epithelial_Cell
TMPRSS11A	0	1.87865	0.522	0.003	0	Dental_Epithelial_Cell
DCN	0	1.8748	0.61	0.091	0	Dental_Epithelial_Cell
CNFN	0	1.87259	0.145	0.006	0	Dental_Epithelial_Cell
SPINT2	0	1.8651	0.68	0.089	0	Dental_Epithelial_Cell
CXCL6	0	1.86425	0.314	0.009	0	Dental_Epithelial_Cell
CTSB	0	1.85971	0.854	0.34	0	Dental_Epithelial_Cell
KRT19	0	1.82679	0.494	0.007	0	Dental_Epithelial_Cell
S100A6	0	1.8206	0.856	0.411	0	Dental_Epithelial_Cell
DNASE1L3	0	1.81124	0.298	0.051	0	Dental_Epithelial_Cell
PI3	0	1.75815	0.218	0.024	0	Dental_Epithelial_Cell
PLAT	0	1.75131	0.445	0.034	0	Dental_Epithelial_Cell
TMPRSS11E	0	1.73467	0.352	0.004	0	Dental_Epithelial_Cell
LAMA3	0	1.7171	0.367	0.012	0	Dental_Epithelial_Cell
NCCRP1	0	1.71702	0.371	0.005	0	Dental_Epithelial_Cell
IL1A	0	1.69923	0.329	0.023	0	Dental_Epithelial_Cell
LCN2	0	1.69155	0.355	0.017	0	Dental_Epithelial_Cell
FMO2	0	1.6816	0.397	0.003	0	Dental_Epithelial_Cell
DSG3	0	1.67821	0.464	0.001	0	Dental_Epithelial_Cell
KRT17	0	1.67418	0.329	0.01	0	Dental_Epithelial_Cell
JUP	0	1.65364	0.572	0.043	0	Dental_Epithelial_Cell
CDH3	0	1.64458	0.469	0.006	0	Dental_Epithelial_Cell
SERPINB5	0	1.62071	0.477	0.004	0	Dental_Epithelial_Cell
CEACAM1	0	1.62022	0.339	0.015	0	Dental_Epithelial_Cell
CLDN4	0	1.61031	0.32	0.006	0	Dental_Epithelial_Cell
LY6D	0	1.60724	0.337	0.004	0	Dental_Epithelial_Cell
CLDN7	0	1.59848	0.433	0.007	0	Dental_Epithelial_Cell
ANXA2	0	1.58787	0.876	0.382	0	Dental_Epithelial_Cell
CLCA2	0	1.57689	0.437	0.002	0	Dental_Epithelial_Cell
ATP1B1	0	1.56833	0.474	0.043	0	Dental_Epithelial_Cell
GPRC5A	0	1.56376	0.334	0.007	0	Dental_Epithelial_Cell
CLCA4	0	1.55399	0.34	0.002	0	Dental_Epithelial_Cell
GSTP1	0	1.55236	0.721	0.261	0	Dental_Epithelial_Cell
IL1RN	0	1.54692	0.758	0.132	0	Dental_Epithelial_Cell
TFRC	0	1.5368	0.454	0.124	0	Dental_Epithelial_Cell
DUOX2	0	1.52977	0.288	0.005	0	Dental_Epithelial_Cell
EMP1	0	1.52244	0.475	0.134	0	Dental_Epithelial_Cell
SERINC2	0	1.51742	0.451	0.018	0	Dental_Epithelial_Cell
KLF5	0	1.51654	0.498	0.012	0	Dental_Epithelial_Cell
TRIM29	0	1.50355	0.471	0.003	0	Dental_Epithelial_Cell
EHF	0	1.46582	0.462	0.003	0	Dental_Epithelial_Cell
DSC2	0	1.45337	0.418	0.02	0	Dental_Epithelial_Cell
SLC5A1	0	1.42607	0.307	0.003	0	Dental_Epithelial_Cell
CLEC2B	0	1.41466	0.541	0.176	0	Dental_Epithelial_Cell
CFH	0	1.40435	0.527	0.09	0	Dental_Epithelial_Cell
MAL2	0	1.38611	0.355	0.001	0	Dental_Epithelial_Cell
MMP13	0	1.36708	0.187	0.007	0	Dental_Epithelial_Cell
ERO1A	0	1.36649	0.431	0.13	0	Dental_Epithelial_Cell
S100A11	0	1.36432	0.868	0.431	0	Dental_Epithelial_Cell
PITX1	0	1.35797	0.394	0.006	0	Dental_Epithelial_Cell
SERPINB3	0	1.3545	0.281	0.001	0	Dental_Epithelial_Cell
TXNDC17	0	1.34048	0.529	0.108	0	Dental_Epithelial_Cell
GLUL	0	1.33789	0.627	0.227	0	Dental_Epithelial_Cell
MPZL2	0	1.33416	0.474	0.034	0	Dental_Epithelial_Cell
ASS1	0	1.33357	0.371	0.03	0	Dental_Epithelial_Cell
SCEL	0	1.32678	0.263	0.001	0	Dental_Epithelial_Cell
AMTN	0	1.32475	0.245	0.003	0	Dental_Epithelial_Cell
TNFSF10	0	1.3216	0.582	0.149	0	Dental_Epithelial_Cell
LMO7	0	1.31054	0.353	0.022	0	Dental_Epithelial_Cell
CRNN	0	1.30452	0.114	0.001	0	Dental_Epithelial_Cell
ELF3	0	1.28401	0.299	0.005	0	Dental_Epithelial_Cell
KRT15	0	1.28268	0.229	0.004	0	Dental_Epithelial_Cell
TMPRSS2	0	1.27429	0.317	0.004	0	Dental_Epithelial_Cell
DSG2	0	1.27151	0.417	0.007	0	Dental_Epithelial_Cell
KRT13	0	1.2644	0.285	0.001	0	Dental_Epithelial_Cell
PSCA	0	1.24702	0.113	0.001	0	Dental_Epithelial_Cell
TMPRSS4	0	1.24047	0.312	0.003	0	Dental_Epithelial_Cell
MIR205HG	0	1.23636	0.347	0.006	0	Dental_Epithelial_Cell
DSC3	0	1.23239	0.326	0.002	0	Dental_Epithelial_Cell
GLTP	0	1.23108	0.373	0.068	0	Dental_Epithelial_Cell
SAA2	0	1.23082	0.264	0.005	0	Dental_Epithelial_Cell
GPX3	0	1.22048	0.263	0.033	0	Dental_Epithelial_Cell
RND3	0	1.20958	0.352	0.015	0	Dental_Epithelial_Cell
IRF6	0	1.19746	0.409	0.004	0	Dental_Epithelial_Cell
ALDH1A3	0	1.19638	0.206	0.01	0	Dental_Epithelial_Cell
SBSN	0	1.19312	0.142	0.001	0	Dental_Epithelial_Cell
FAM83A	0	1.18599	0.263	0.002	0	Dental_Epithelial_Cell
GRN	0	1.17059	0.602	0.24	0	Dental_Epithelial_Cell
CD59	0	1.16537	0.63	0.218	0	Dental_Epithelial_Cell
FAM129B	0	1.16451	0.491	0.103	0	Dental_Epithelial_Cell
FAM20C	0	1.16386	0.324	0.023	0	Dental_Epithelial_Cell
CD9	0	1.15601	0.565	0.14	0	Dental_Epithelial_Cell
DHCR24	0	1.14479	0.377	0.023	0	Dental_Epithelial_Cell
SLC12A8	0	1.11505	0.256	0.009	0	Dental_Epithelial_Cell
NET1	0	1.1148	0.489	0.092	0	Dental_Epithelial_Cell
PPL	0	1.10819	0.301	0.01	0	Dental_Epithelial_Cell
XDH	0	1.09132	0.32	0.002	0	Dental_Epithelial_Cell
PKP1	0	1.09022	0.317	0.002	0	Dental_Epithelial_Cell
EMP2	0	1.06922	0.438	0.059	0	Dental_Epithelial_Cell
TM4SF1	0	1.06299	0.47	0.098	0	Dental_Epithelial_Cell
C6orf132	0	1.06074	0.343	0.005	0	Dental_Epithelial_Cell
MBOAT2	0	1.05981	0.357	0.032	0	Dental_Epithelial_Cell
SDC4	0	1.05867	0.356	0.031	0	Dental_Epithelial_Cell
S100A10	0	1.05274	0.672	0.246	0	Dental_Epithelial_Cell
MT1X	0	1.02423	0.333	0.037	0	Dental_Epithelial_Cell
WFDC21P	0	1.01936	0.149	0.007	0	Dental_Epithelial_Cell
F3	0	1.01428	0.178	0.009	0	Dental_Epithelial_Cell
VAMP8	0	1.01155	0.636	0.254	0	Dental_Epithelial_Cell
PRRG4	0	1.00555	0.378	0.016	0	Dental_Epithelial_Cell
SLC6A14	0	1.00327	0.199	0.001	0	Dental_Epithelial_Cell
PRSS27	0	0.998232	0.153	0.005	0	Dental_Epithelial_Cell
FERMT1	0	0.997652	0.302	0.002	0	Dental_Epithelial_Cell
DDR1	0	0.996488	0.377	0.016	0	Dental_Epithelial_Cell
PITX2	0	0.988774	0.317	0.002	0	Dental_Epithelial_Cell
HEBP2	0	0.986547	0.464	0.136	0	Dental_Epithelial_Cell
PRDX5	0	0.981805	0.569	0.222	0	Dental_Epithelial_Cell
KYNU	0	0.961744	0.326	0.044	0	Dental_Epithelial_Cell
SERPINB13	0	0.961728	0.247	0.001	0	Dental_Epithelial_Cell
GPR157	0	0.960657	0.313	0.026	0	Dental_Epithelial_Cell
KLK13	0	0.957602	0.154	0.001	0	Dental_Epithelial_Cell
CDCP1	0	0.956579	0.34	0.01	0	Dental_Epithelial_Cell
F11R	0	0.953142	0.45	0.086	0	Dental_Epithelial_Cell
GJB6	0	0.950452	0.182	0.002	0	Dental_Epithelial_Cell
NMU	0	0.949334	0.301	0.002	0	Dental_Epithelial_Cell
RAB25	0	0.948703	0.248	0.001	0	Dental_Epithelial_Cell
KLK11	0	0.947428	0.222	0.001	0	Dental_Epithelial_Cell
GJA1	0	0.942556	0.347	0.052	0	Dental_Epithelial_Cell
CEACAM6	0	0.940606	0.101	0.002	0	Dental_Epithelial_Cell
PROM2	0	0.938708	0.321	0.002	0	Dental_Epithelial_Cell
ADAM28	0	0.933245	0.366	0.071	0	Dental_Epithelial_Cell
SLC7A11	0	0.927083	0.237	0.012	0	Dental_Epithelial_Cell
PDPN	0	0.925148	0.244	0.013	0	Dental_Epithelial_Cell
PTPRF	0	0.92378	0.339	0.011	0	Dental_Epithelial_Cell
BMP2	0	0.923768	0.245	0.027	0	Dental_Epithelial_Cell
SDC1	0	0.914807	0.517	0.141	0	Dental_Epithelial_Cell
TMEM45A	0	0.909882	0.291	0.039	0	Dental_Epithelial_Cell
NECTIN1	0	0.903634	0.342	0.014	0	Dental_Epithelial_Cell
LGALS3BP	0	0.90154	0.389	0.058	0	Dental_Epithelial_Cell
ARNTL2	0	0.90034	0.364	0.025	0	Dental_Epithelial_Cell
GM2A	0	0.889555	0.39	0.109	0	Dental_Epithelial_Cell
SMIM3	0	0.872312	0.337	0.036	0	Dental_Epithelial_Cell
LAD1	0	0.86655	0.252	0.003	0	Dental_Epithelial_Cell
CTNND1	0	0.866153	0.452	0.114	0	Dental_Epithelial_Cell
FAM20A	0	0.86015	0.305	0.015	0	Dental_Epithelial_Cell
AKR1B10	0	0.856039	0.189	0.001	0	Dental_Epithelial_Cell
ITGA2	0	0.855601	0.331	0.026	0	Dental_Epithelial_Cell
HEPHL1	0	0.851895	0.2	0.001	0	Dental_Epithelial_Cell
PKP3	0	0.851257	0.244	0.002	0	Dental_Epithelial_Cell
FAM213A	0	0.843436	0.332	0.055	0	Dental_Epithelial_Cell
ITGB8	0	0.842687	0.276	0.005	0	Dental_Epithelial_Cell
EPHA2	0	0.841725	0.33	0.026	0	Dental_Epithelial_Cell
PAPPA	0	0.839838	0.177	0.006	0	Dental_Epithelial_Cell
SDR16C5	0	0.830991	0.301	0.003	0	Dental_Epithelial_Cell
ERBB3	0	0.830127	0.263	0.002	0	Dental_Epithelial_Cell
SEMA4B	0	0.828086	0.383	0.072	0	Dental_Epithelial_Cell
MT1E	0	0.826149	0.266	0.023	0	Dental_Epithelial_Cell
MMP7	0	0.821979	0.149	0.002	0	Dental_Epithelial_Cell
GALNT5	0	0.819242	0.278	0.012	0	Dental_Epithelial_Cell
FUT3	0	0.815686	0.199	0.001	0	Dental_Epithelial_Cell
ALOX15B	0	0.812169	0.226	0.001	0	Dental_Epithelial_Cell
CDH1	0	0.808856	0.286	0.007	0	Dental_Epithelial_Cell
TFAP2A	0	0.80881	0.289	0.004	0	Dental_Epithelial_Cell
HS3ST1	0	0.808377	0.256	0.031	0	Dental_Epithelial_Cell
EGFR	0	0.807384	0.288	0.017	0	Dental_Epithelial_Cell
GNG12	0	0.806309	0.376	0.064	0	Dental_Epithelial_Cell
CLTB	0	0.80439	0.342	0.056	0	Dental_Epithelial_Cell
APP	0	0.796365	0.588	0.208	0	Dental_Epithelial_Cell
PLS3	0	0.795148	0.439	0.085	0	Dental_Epithelial_Cell
ADGRF1	0	0.790578	0.187	0.001	0	Dental_Epithelial_Cell
EFNB2	0	0.78815	0.315	0.036	0	Dental_Epithelial_Cell
PALLD	0	0.787241	0.395	0.057	0	Dental_Epithelial_Cell
GBP6	0	0.781705	0.17	0.001	0	Dental_Epithelial_Cell
TP63	0	0.775532	0.211	0.003	0	Dental_Epithelial_Cell
RHOV	0	0.772022	0.233	0.001	0	Dental_Epithelial_Cell
YBX3	0	0.770898	0.471	0.144	0	Dental_Epithelial_Cell
CXADR	0	0.764191	0.285	0.002	0	Dental_Epithelial_Cell
RARG	0	0.762076	0.32	0.048	0	Dental_Epithelial_Cell
CST6	0	0.760949	0.2	0.002	0	Dental_Epithelial_Cell
ID1	0	0.760209	0.429	0.096	0	Dental_Epithelial_Cell
CDC42EP1	0	0.759859	0.309	0.043	0	Dental_Epithelial_Cell
GCLC	0	0.759783	0.283	0.039	0	Dental_Epithelial_Cell
SERPINB2	0	0.758663	0.153	0.003	0	Dental_Epithelial_Cell
FABP5P7	0	0.755511	0.213	0.012	0	Dental_Epithelial_Cell
CBR1	0	0.753445	0.25	0.028	0	Dental_Epithelial_Cell
HSBP1	0	0.750723	0.409	0.115	0	Dental_Epithelial_Cell
MYO6	0	0.750345	0.332	0.054	0	Dental_Epithelial_Cell
NDFIP2	0	0.748609	0.379	0.053	0	Dental_Epithelial_Cell
ADAM9	0	0.748295	0.331	0.052	0	Dental_Epithelial_Cell
RBP1	0	0.747777	0.261	0.007	0	Dental_Epithelial_Cell
DMKN	0	0.740105	0.211	0.002	0	Dental_Epithelial_Cell
CERS3	0	0.732652	0.267	0.001	0	Dental_Epithelial_Cell
SCNN1A	0	0.732193	0.225	0.002	0	Dental_Epithelial_Cell
SCPEP1	0	0.728058	0.339	0.064	0	Dental_Epithelial_Cell
HAS2	0	0.727275	0.212	0.012	0	Dental_Epithelial_Cell
ZNF185	0	0.72452	0.278	0.014	0	Dental_Epithelial_Cell
SLC1A1	0	0.721997	0.185	0.012	0	Dental_Epithelial_Cell
MAOA	0	0.721354	0.262	0.013	0	Dental_Epithelial_Cell
HES1	0	0.718893	0.315	0.06	0	Dental_Epithelial_Cell
NECTIN4	0	0.716887	0.255	0.002	0	Dental_Epithelial_Cell
IL20RB	0	0.714601	0.254	0.003	0	Dental_Epithelial_Cell
IRX3	0	0.709012	0.235	0.01	0	Dental_Epithelial_Cell
PTHLH	0	0.695847	0.16	0.005	0	Dental_Epithelial_Cell
FGFR3	0	0.688196	0.224	0.009	0	Dental_Epithelial_Cell
TGFA	0	0.684766	0.262	0.012	0	Dental_Epithelial_Cell
FAM84A	0	0.684696	0.237	0.008	0	Dental_Epithelial_Cell
TINAGL1	0	0.682772	0.315	0.066	0	Dental_Epithelial_Cell
SRD5A3	0	0.679879	0.232	0.041	0	Dental_Epithelial_Cell
ARHGAP23	0	0.674711	0.321	0.064	0	Dental_Epithelial_Cell
TGFB3	0	0.671673	0.188	0.02	0	Dental_Epithelial_Cell
TPD52L1	0	0.669938	0.276	0.019	0	Dental_Epithelial_Cell
VMO1	0	0.666725	0.146	0.007	0	Dental_Epithelial_Cell
GJB3	0	0.664481	0.236	0.001	0	Dental_Epithelial_Cell
CHI3L2	0	0.660985	0.189	0.018	0	Dental_Epithelial_Cell
NPTN	0	0.660505	0.409	0.105	0	Dental_Epithelial_Cell
FAM46A	0	0.660034	0.29	0.057	0	Dental_Epithelial_Cell
MACC1	0	0.656097	0.222	0.01	0	Dental_Epithelial_Cell
TMEM54	0	0.650845	0.239	0.01	0	Dental_Epithelial_Cell
ETHE1	0	0.648954	0.298	0.056	0	Dental_Epithelial_Cell
PPIC	0	0.648788	0.343	0.06	0	Dental_Epithelial_Cell
TSPAN6	0	0.648638	0.2	0.023	0	Dental_Epithelial_Cell
MYH10	0	0.647895	0.245	0.036	0	Dental_Epithelial_Cell
PTPN13	0	0.639682	0.293	0.028	0	Dental_Epithelial_Cell
SMPDL3A	0	0.637365	0.208	0.014	0	Dental_Epithelial_Cell
GIPC1	0	0.63519	0.285	0.038	0	Dental_Epithelial_Cell
MAP7	0	0.634859	0.259	0.01	0	Dental_Epithelial_Cell
TRIM16	0	0.634737	0.226	0.019	0	Dental_Epithelial_Cell
KRT80	0	0.632247	0.126	0.001	0	Dental_Epithelial_Cell
HK2	0	0.630962	0.256	0.043	0	Dental_Epithelial_Cell
RGS4	0	0.627229	0.113	0.003	0	Dental_Epithelial_Cell
ARHGAP32	0	0.623809	0.243	0.011	0	Dental_Epithelial_Cell
FOXE1	0	0.623523	0.196	0.001	0	Dental_Epithelial_Cell
MYO1B	0	0.623381	0.303	0.057	0	Dental_Epithelial_Cell
CAV2	0	0.609512	0.273	0.045	0	Dental_Epithelial_Cell
AL020997.1	0	0.609087	0.276	0.03	0	Dental_Epithelial_Cell
RBM47	0	0.608034	0.333	0.073	0	Dental_Epithelial_Cell
FAT2	0	0.607414	0.192	0.002	0	Dental_Epithelial_Cell
EPS8L1	0	0.607113	0.143	0.009	0	Dental_Epithelial_Cell
TUSC3	0	0.603253	0.255	0.014	0	Dental_Epithelial_Cell
ST14	0	0.599779	0.253	0.015	0	Dental_Epithelial_Cell
ZNF385A	0	0.598607	0.267	0.045	0	Dental_Epithelial_Cell
SLC26A9	0	0.597189	0.164	0.001	0	Dental_Epithelial_Cell
IGFBP2	0	0.597134	0.218	0.017	0	Dental_Epithelial_Cell
ITGB4	0	0.594393	0.239	0.037	0	Dental_Epithelial_Cell
IGFBP6	0	0.59316	0.143	0.014	0	Dental_Epithelial_Cell
TNIP3	0	0.589094	0.194	0.021	0	Dental_Epithelial_Cell
NAA20	0	0.588833	0.336	0.073	0	Dental_Epithelial_Cell
CTTN	0	0.584786	0.333	0.074	0	Dental_Epithelial_Cell
FHL2	0	0.58357	0.234	0.021	0	Dental_Epithelial_Cell
MUC1	0	0.582978	0.173	0.003	0	Dental_Epithelial_Cell
VNN1	0	0.581359	0.177	0.004	0	Dental_Epithelial_Cell
TMEM159	0	0.5792	0.307	0.048	0	Dental_Epithelial_Cell
YAP1	0	0.562076	0.277	0.034	0	Dental_Epithelial_Cell
SORT1	0	0.56185	0.197	0.027	0	Dental_Epithelial_Cell
KRT7	0	0.558544	0.12	0.002	0	Dental_Epithelial_Cell
STON2	0	0.554027	0.199	0.004	0	Dental_Epithelial_Cell
CYB5R1	0	0.553443	0.266	0.051	0	Dental_Epithelial_Cell
VSNL1	0	0.551889	0.175	0	0	Dental_Epithelial_Cell
RAB27B	0	0.551622	0.258	0.025	0	Dental_Epithelial_Cell
A4GALT	0	0.544826	0.242	0.037	0	Dental_Epithelial_Cell
ANXA3	0	0.542945	0.276	0.021	0	Dental_Epithelial_Cell
GALNT3	0	0.541341	0.249	0.023	0	Dental_Epithelial_Cell
PPP1R13L	0	0.538867	0.217	0.013	0	Dental_Epithelial_Cell
CTNNBIP1	0	0.535663	0.17	0.021	0	Dental_Epithelial_Cell
NCKAP1	0	0.531093	0.305	0.062	0	Dental_Epithelial_Cell
TNFRSF12A	0	0.529402	0.221	0.011	0	Dental_Epithelial_Cell
PTGR1	0	0.5205	0.207	0.013	0	Dental_Epithelial_Cell
ARL4D	0	0.519758	0.186	0.023	0	Dental_Epithelial_Cell
ZNF750	0	0.518719	0.164	0.001	0	Dental_Epithelial_Cell
TMEM45B	0	0.518104	0.184	0.005	0	Dental_Epithelial_Cell
KRT8	0	0.516069	0.194	0.008	0	Dental_Epithelial_Cell
CDKN2B	0	0.511813	0.153	0.005	0	Dental_Epithelial_Cell
SPRR2C	0	0.511594	0.123	0	0	Dental_Epithelial_Cell
ESRP1	0	0.510264	0.195	0	0	Dental_Epithelial_Cell
TNKS1BP1	0	0.509588	0.253	0.047	0	Dental_Epithelial_Cell
BMP7	0	0.504943	0.166	0.003	0	Dental_Epithelial_Cell
PDLIM4	0	0.502647	0.207	0.016	0	Dental_Epithelial_Cell
GRHL1	0	0.500833	0.184	0.005	0	Dental_Epithelial_Cell
C2orf54	0	0.499914	0.138	0.001	0	Dental_Epithelial_Cell
FOXQ1	0	0.49548	0.16	0.009	0	Dental_Epithelial_Cell
DHRS3	0	0.495036	0.217	0.02	0	Dental_Epithelial_Cell
RHBDL2	0	0.493992	0.202	0.003	0	Dental_Epithelial_Cell
SOX15	0	0.491379	0.186	0.003	0	Dental_Epithelial_Cell
SULT2B1	0	0.488604	0.125	0.001	0	Dental_Epithelial_Cell
ITGA3	0	0.487052	0.206	0.022	0	Dental_Epithelial_Cell
OSGIN1	0	0.487023	0.171	0.002	0	Dental_Epithelial_Cell
PTK6	0	0.486646	0.161	0.003	0	Dental_Epithelial_Cell
TSPAN1	0	0.479164	0.109	0.005	0	Dental_Epithelial_Cell
TEAD3	0	0.474236	0.213	0.011	0	Dental_Epithelial_Cell
PYGL	0	0.470496	0.284	0.037	0	Dental_Epithelial_Cell
IGSF3	0	0.468915	0.152	0.006	0	Dental_Epithelial_Cell
SH3RF2	0	0.468632	0.164	0.003	0	Dental_Epithelial_Cell
ITGB6	0	0.466752	0.164	0.001	0	Dental_Epithelial_Cell
CDS1	0	0.463244	0.204	0.002	0	Dental_Epithelial_Cell
FUCA1	0	0.462608	0.226	0.025	0	Dental_Epithelial_Cell
TNS4	0	0.457409	0.151	0.001	0	Dental_Epithelial_Cell
SDCBP2	0	0.45664	0.164	0.004	0	Dental_Epithelial_Cell
RAPGEFL1	0	0.451382	0.143	0.007	0	Dental_Epithelial_Cell
CYP24A1	0	0.450915	0.142	0.001	0	Dental_Epithelial_Cell
C9orf3	0	0.446006	0.226	0.037	0	Dental_Epithelial_Cell
NPNT	0	0.444726	0.175	0.019	0	Dental_Epithelial_Cell
GPD2	0	0.444235	0.245	0.038	0	Dental_Epithelial_Cell
ALDH7A1	0	0.439862	0.192	0.027	0	Dental_Epithelial_Cell
WNT7B	0	0.436799	0.148	0.001	0	Dental_Epithelial_Cell
GPC1	0	0.43482	0.18	0.01	0	Dental_Epithelial_Cell
CYP2S1	0	0.425616	0.179	0.019	0	Dental_Epithelial_Cell
SLC1A3	0	0.425318	0.136	0.015	0	Dental_Epithelial_Cell
TMC4	0	0.42514	0.183	0.004	0	Dental_Epithelial_Cell
CTSV	0	0.42456	0.146	0.002	0	Dental_Epithelial_Cell
TGM1	0	0.422199	0.124	0.001	0	Dental_Epithelial_Cell
GNA15	0	0.422154	0.202	0.027	0	Dental_Epithelial_Cell
FAM83H	0	0.421211	0.156	0.003	0	Dental_Epithelial_Cell
PLS1	0	0.421107	0.177	0.003	0	Dental_Epithelial_Cell
OSMR	0	0.420734	0.233	0.03	0	Dental_Epithelial_Cell
TSKU	0	0.420139	0.202	0.02	0	Dental_Epithelial_Cell
NOTCH3	0	0.416048	0.268	0.035	0	Dental_Epithelial_Cell
AVPI1	0	0.415565	0.173	0.02	0	Dental_Epithelial_Cell
FBLN1	0	0.415541	0.271	0.039	0	Dental_Epithelial_Cell
COL7A1	0	0.411704	0.136	0.012	0	Dental_Epithelial_Cell
TMPRSS11F	0	0.409296	0.144	0	0	Dental_Epithelial_Cell
DENND2C	0	0.409167	0.151	0.007	0	Dental_Epithelial_Cell
KCTD3	0	0.408454	0.21	0.029	0	Dental_Epithelial_Cell
HES2	0	0.404333	0.151	0.001	0	Dental_Epithelial_Cell
RAB38	0	0.403134	0.139	0.007	0	Dental_Epithelial_Cell
SRD5A1	0	0.401147	0.168	0.018	0	Dental_Epithelial_Cell
PARD3	0	0.401054	0.192	0.009	0	Dental_Epithelial_Cell
INAVA	0	0.400182	0.153	0.002	0	Dental_Epithelial_Cell
LRP11	0	0.399956	0.184	0.018	0	Dental_Epithelial_Cell
PAWR	0	0.398839	0.224	0.035	0	Dental_Epithelial_Cell
CHMP4C	0	0.396704	0.162	0.008	0	Dental_Epithelial_Cell
S100A13	0	0.396669	0.19	0.027	0	Dental_Epithelial_Cell
NEBL	0	0.395779	0.129	0.008	0	Dental_Epithelial_Cell
FUT2	0	0.391261	0.148	0.002	0	Dental_Epithelial_Cell
TMEM30B	0	0.390264	0.177	0.007	0	Dental_Epithelial_Cell
C1orf116	0	0.390149	0.145	0	0	Dental_Epithelial_Cell
CPA4	0	0.388109	0.111	0.001	0	Dental_Epithelial_Cell
KCTD1	0	0.386861	0.154	0.01	0	Dental_Epithelial_Cell
NRCAM	0	0.384702	0.137	0.013	0	Dental_Epithelial_Cell
CELSR2	0	0.38146	0.163	0.006	0	Dental_Epithelial_Cell
AHNAK2	0	0.381431	0.133	0.009	0	Dental_Epithelial_Cell
PHLDA2	0	0.380688	0.173	0.019	0	Dental_Epithelial_Cell
CA12	0	0.378068	0.104	0.008	0	Dental_Epithelial_Cell
AC104046.1	0	0.377296	0.129	0.006	0	Dental_Epithelial_Cell
DUOXA1	0	0.377233	0.16	0.002	0	Dental_Epithelial_Cell
FGFR2	0	0.374241	0.151	0.008	0	Dental_Epithelial_Cell
CENPW	0	0.373439	0.133	0.013	0	Dental_Epithelial_Cell
TBC1D2	0	0.37315	0.164	0.016	0	Dental_Epithelial_Cell
TFAP2C	0	0.372417	0.153	0.013	0	Dental_Epithelial_Cell
BAIAP2	0	0.368669	0.164	0.017	0	Dental_Epithelial_Cell
PP7080	0	0.367078	0.168	0.012	0	Dental_Epithelial_Cell
MPP7	0	0.366037	0.213	0.019	0	Dental_Epithelial_Cell
PTPRU	0	0.353999	0.14	0.006	0	Dental_Epithelial_Cell
RHOD	0	0.35083	0.102	0.003	0	Dental_Epithelial_Cell
GPR87	0	0.347	0.152	0.001	0	Dental_Epithelial_Cell
ARSI	0	0.342533	0.123	0.002	0	Dental_Epithelial_Cell
AP1M2	0	0.34028	0.143	0.001	0	Dental_Epithelial_Cell
C19orf33	0	0.338632	0.116	0.002	0	Dental_Epithelial_Cell
LGR4	0	0.33639	0.135	0.007	0	Dental_Epithelial_Cell
TACC2	0	0.335679	0.125	0.011	0	Dental_Epithelial_Cell
TMEM79	0	0.33006	0.123	0.01	0	Dental_Epithelial_Cell
FABP5P1	0	0.327205	0.113	0.005	0	Dental_Epithelial_Cell
DUOX1	0	0.325037	0.117	0.004	0	Dental_Epithelial_Cell
EPHX3	0	0.322019	0.111	0.002	0	Dental_Epithelial_Cell
RAB7B	0	0.321185	0.126	0.01	0	Dental_Epithelial_Cell
PHLDA3	0	0.318122	0.15	0.007	0	Dental_Epithelial_Cell
SOWAHC	0	0.312107	0.108	0.007	0	Dental_Epithelial_Cell
ZBED2	0	0.309845	0.102	0.004	0	Dental_Epithelial_Cell
ABHD17C	0	0.30904	0.159	0.013	0	Dental_Epithelial_Cell
EPS8L2	0	0.308925	0.14	0.009	0	Dental_Epithelial_Cell
ITPKC	0	0.308426	0.153	0.016	0	Dental_Epithelial_Cell
FHDC1	0	0.306999	0.105	0.005	0	Dental_Epithelial_Cell
MMP28	0	0.306844	0.129	0.007	0	Dental_Epithelial_Cell
P3H2	0	0.304438	0.14	0.014	0	Dental_Epithelial_Cell
STRA6	0	0.303176	0.13	0.004	0	Dental_Epithelial_Cell
FAM46B	0	0.29626	0.102	0.001	0	Dental_Epithelial_Cell
TTC22	0	0.293017	0.103	0.008	0	Dental_Epithelial_Cell
BNC1	0	0.291542	0.123	0.001	0	Dental_Epithelial_Cell
AK4	0	0.28905	0.104	0.008	0	Dental_Epithelial_Cell
PPP1R14C	0	0.288733	0.122	0.001	0	Dental_Epithelial_Cell
RASSF10	0	0.287556	0.127	0.001	0	Dental_Epithelial_Cell
KRT18	0	0.285729	0.14	0.006	0	Dental_Epithelial_Cell
PLEK2	0	0.282921	0.102	0.006	0	Dental_Epithelial_Cell
EVPL	0	0.275658	0.129	0.005	0	Dental_Epithelial_Cell
SGPP2	0	0.275028	0.146	0.008	0	Dental_Epithelial_Cell
TLCD2	0	0.273494	0.117	0.009	0	Dental_Epithelial_Cell
NIPAL1	0	0.2632	0.111	0.003	0	Dental_Epithelial_Cell
GJB5	0	0.262833	0.12	0	0	Dental_Epithelial_Cell
PGBD5	0	0.258036	0.119	0.008	0	Dental_Epithelial_Cell
LINC00511	0	0.257507	0.117	0.003	0	Dental_Epithelial_Cell
KRTCAP3	0	0.255009	0.132	0.004	0	Dental_Epithelial_Cell
SEMA3C	7.64621e-306	0.269207	0.116	0.01	2.33454e-301	Dental_Epithelial_Cell
MMP14	3.31873e-305	0.597883	0.299	0.065	1.01327e-300	Dental_Epithelial_Cell
CRYAB	3.49934e-303	0.50297	0.112	0.01	1.06842e-298	Dental_Epithelial_Cell
NDRG2	1.89411e-302	0.858974	0.24	0.045	5.7831e-298	Dental_Epithelial_Cell
TUFT1	1.17544e-299	0.313956	0.109	0.009	3.58885e-295	Dental_Epithelial_Cell
MAPK13	2.60352e-296	0.491064	0.239	0.044	7.94908e-292	Dental_Epithelial_Cell
LSR	3.52129e-296	0.404006	0.209	0.034	1.07512e-291	Dental_Epithelial_Cell
TMED3	1.10926e-295	0.666042	0.367	0.098	3.38678e-291	Dental_Epithelial_Cell
SERPINB1	2.15279e-295	1.25293	0.621	0.278	6.57289e-291	Dental_Epithelial_Cell
PDLIM1	1.55262e-293	0.656943	0.447	0.133	4.74047e-289	Dental_Epithelial_Cell
LGALS3	2.09754e-289	1.39717	0.571	0.234	6.4042e-285	Dental_Epithelial_Cell
TEAD1	8.23347e-286	0.385369	0.188	0.029	2.51384e-281	Dental_Epithelial_Cell
PLBD1	1.22378e-283	0.48479	0.219	0.039	3.73645e-279	Dental_Epithelial_Cell
LMTK3	6.02019e-283	0.318947	0.126	0.014	1.83808e-278	Dental_Epithelial_Cell
DST	1.16609e-282	1.29946	0.286	0.068	3.5603e-278	Dental_Epithelial_Cell
MAST4	1.28751e-281	0.539109	0.287	0.063	3.93102e-277	Dental_Epithelial_Cell
CARHSP1	1.45313e-281	0.412807	0.201	0.034	4.4367e-277	Dental_Epithelial_Cell
CITED4	4.37603e-281	0.534879	0.144	0.018	1.33609e-276	Dental_Epithelial_Cell
KIAA1217	1.34719e-280	0.450727	0.183	0.028	4.11325e-276	Dental_Epithelial_Cell
PTGES	2.06991e-280	0.424812	0.138	0.017	6.31984e-276	Dental_Epithelial_Cell
H1F0	3.09753e-280	0.948152	0.312	0.077	9.45738e-276	Dental_Epithelial_Cell
PLIN3	8.93644e-280	0.369694	0.219	0.039	2.72847e-275	Dental_Epithelial_Cell
KIAA1522	1.84501e-279	0.341374	0.156	0.021	5.63318e-275	Dental_Epithelial_Cell
DHRS1	7.17346e-277	0.470213	0.253	0.052	2.1902e-272	Dental_Epithelial_Cell
MCC	2.66759e-275	0.437777	0.191	0.031	8.14467e-271	Dental_Epithelial_Cell
PKM	1.25134e-273	1.08609	0.674	0.347	3.82058e-269	Dental_Epithelial_Cell
KAZN	5.78354e-273	0.36907	0.147	0.019	1.76583e-268	Dental_Epithelial_Cell
MME	9.41117e-273	0.614734	0.229	0.044	2.87342e-268	Dental_Epithelial_Cell
LY6E	3.07724e-271	0.770063	0.387	0.115	9.39544e-267	Dental_Epithelial_Cell
SERPINE2	3.30713e-270	0.506681	0.168	0.025	1.00973e-265	Dental_Epithelial_Cell
IGFBP3	9.1402e-270	0.627209	0.157	0.022	2.79069e-265	Dental_Epithelial_Cell
PROS1	9.32188e-270	0.428404	0.235	0.046	2.84616e-265	Dental_Epithelial_Cell
RIN2	3.20209e-267	0.37621	0.2	0.035	9.77662e-263	Dental_Epithelial_Cell
DUSP14	7.60877e-267	0.480677	0.2	0.035	2.32311e-262	Dental_Epithelial_Cell
APLP2	4.4864e-266	0.910221	0.569	0.241	1.36979e-261	Dental_Epithelial_Cell
SH3PXD2B	9.57827e-262	0.327764	0.179	0.029	2.92444e-257	Dental_Epithelial_Cell
SLC2A1	1.91977e-261	0.481368	0.238	0.048	5.86144e-257	Dental_Epithelial_Cell
SLC9A3R1	8.68423e-261	0.484473	0.406	0.119	2.65147e-256	Dental_Epithelial_Cell
C3	8.9777e-260	0.484961	0.186	0.031	2.74107e-255	Dental_Epithelial_Cell
NTN4	1.52757e-258	0.265838	0.137	0.017	4.66397e-254	Dental_Epithelial_Cell
GNAI1	7.16842e-256	0.302513	0.17	0.027	2.18866e-251	Dental_Epithelial_Cell
ITGB5	5.76413e-255	0.387323	0.201	0.036	1.7599e-250	Dental_Epithelial_Cell
PGD	7.07462e-255	0.621575	0.335	0.09	2.16002e-250	Dental_Epithelial_Cell
TMBIM1	1.4916e-252	0.760912	0.47	0.166	4.55415e-248	Dental_Epithelial_Cell
KREMEN1	1.67213e-251	0.312554	0.196	0.035	5.10534e-247	Dental_Epithelial_Cell
MT2A	2.08854e-249	1.63224	0.412	0.145	6.37672e-245	Dental_Epithelial_Cell
MREG	1.80456e-248	0.287859	0.144	0.02	5.5097e-244	Dental_Epithelial_Cell
PPP4R1	8.58027e-247	0.521927	0.37	0.108	2.61973e-242	Dental_Epithelial_Cell
ACO1	1.57605e-244	0.365468	0.202	0.038	4.812e-240	Dental_Epithelial_Cell
PLXNA1	7.07491e-243	0.274118	0.132	0.017	2.16011e-238	Dental_Epithelial_Cell
AFAP1L2	9.80084e-243	0.277686	0.154	0.023	2.99239e-238	Dental_Epithelial_Cell
PLXNB2	3.88628e-242	0.565675	0.276	0.068	1.18656e-237	Dental_Epithelial_Cell
ITGA6	3.84595e-241	0.923924	0.453	0.162	1.17425e-236	Dental_Epithelial_Cell
TPBG	2.95539e-239	0.299801	0.177	0.03	9.02341e-235	Dental_Epithelial_Cell
CHP1	1.18962e-236	0.505567	0.329	0.092	3.63216e-232	Dental_Epithelial_Cell
CPNE8	1.54723e-235	0.3128	0.167	0.028	4.72401e-231	Dental_Epithelial_Cell
GALNT1	6.54072e-235	0.926748	0.528	0.222	1.99701e-230	Dental_Epithelial_Cell
DSE	1.44198e-234	0.372867	0.297	0.075	4.40264e-230	Dental_Epithelial_Cell
APOL1	1.85225e-234	0.874361	0.303	0.083	5.65529e-230	Dental_Epithelial_Cell
CXCL16	1.36784e-232	0.325858	0.322	0.086	4.17628e-228	Dental_Epithelial_Cell
ACER3	3.26148e-232	0.500332	0.255	0.059	9.95795e-228	Dental_Epithelial_Cell
TSPAN15	6.25146e-232	0.278227	0.144	0.021	1.90869e-227	Dental_Epithelial_Cell
PPDPF	9.24218e-232	1.28886	0.681	0.376	2.82182e-227	Dental_Epithelial_Cell
TM7SF3	1.98682e-230	0.519685	0.299	0.079	6.06615e-226	Dental_Epithelial_Cell
CAPN1	2.10436e-230	0.649319	0.399	0.131	6.42503e-226	Dental_Epithelial_Cell
PPFIBP1	1.49638e-229	0.404133	0.233	0.051	4.56873e-225	Dental_Epithelial_Cell
ANXA2P2	3.99747e-229	0.408253	0.228	0.05	1.22051e-224	Dental_Epithelial_Cell
TMEM41A	1.37305e-227	0.507904	0.226	0.049	4.1922e-223	Dental_Epithelial_Cell
CROT	2.49107e-227	0.312188	0.157	0.025	7.60573e-223	Dental_Epithelial_Cell
ENAH	6.16691e-226	0.452388	0.252	0.059	1.88288e-221	Dental_Epithelial_Cell
HBEGF	1.1311e-225	0.597534	0.245	0.057	3.45346e-221	Dental_Epithelial_Cell
SLC11A2	2.50679e-224	0.453961	0.247	0.058	7.65373e-220	Dental_Epithelial_Cell
ATP6V1D	3.06445e-222	0.471147	0.294	0.078	9.35638e-218	Dental_Epithelial_Cell
RAB10	7.03888e-222	0.863642	0.503	0.206	2.14911e-217	Dental_Epithelial_Cell
TXN	8.91291e-222	0.945158	0.508	0.208	2.72129e-217	Dental_Epithelial_Cell
SH3YL1	2.7743e-221	0.304034	0.193	0.037	8.47048e-217	Dental_Epithelial_Cell
SMS	3.1523e-221	0.421743	0.27	0.067	9.62461e-217	Dental_Epithelial_Cell
PLD1	9.56016e-221	0.253529	0.151	0.024	2.91891e-216	Dental_Epithelial_Cell
AFDN	1.03468e-218	0.467412	0.233	0.053	3.15907e-214	Dental_Epithelial_Cell
RND1	3.87519e-218	0.457365	0.138	0.021	1.18317e-213	Dental_Epithelial_Cell
HMOX1	7.22655e-218	0.540748	0.164	0.029	2.20641e-213	Dental_Epithelial_Cell
MANBAL	1.55449e-217	0.346211	0.202	0.042	4.74616e-213	Dental_Epithelial_Cell
HOPX	1.7884e-217	1.34181	0.203	0.043	5.46035e-213	Dental_Epithelial_Cell
LAPTM4B	1.78193e-216	0.478219	0.288	0.076	5.44059e-212	Dental_Epithelial_Cell
AMOTL2	2.58205e-216	0.281033	0.166	0.029	7.88352e-212	Dental_Epithelial_Cell
HIGD1A	8.40228e-215	0.437042	0.237	0.055	2.56539e-210	Dental_Epithelial_Cell
UBA6	1.16664e-213	0.393447	0.291	0.078	3.56197e-209	Dental_Epithelial_Cell
FAM135A	4.65301e-212	0.276226	0.137	0.021	1.42066e-207	Dental_Epithelial_Cell
TMEM165	4.1814e-211	0.518082	0.312	0.09	1.27667e-206	Dental_Epithelial_Cell
HSPB8	2.02596e-208	0.702898	0.138	0.022	6.18567e-204	Dental_Epithelial_Cell
DOC2B	2.26889e-202	0.375372	0.162	0.03	6.92736e-198	Dental_Epithelial_Cell
SAT1	7.59451e-202	0.671186	0.762	0.467	2.31876e-197	Dental_Epithelial_Cell
ABCA1	1.51464e-200	0.391976	0.207	0.046	4.62451e-196	Dental_Epithelial_Cell
GCLM	7.47017e-199	0.326499	0.201	0.043	2.28079e-194	Dental_Epithelial_Cell
LTBR	1.19599e-197	0.383222	0.258	0.067	3.65158e-193	Dental_Epithelial_Cell
RBBP8	4.22471e-197	0.564981	0.226	0.056	1.28989e-192	Dental_Epithelial_Cell
TRAF3IP2	1.12114e-195	0.262056	0.174	0.034	3.42308e-191	Dental_Epithelial_Cell
AP2S1	1.78157e-195	0.48318	0.279	0.078	5.43948e-191	Dental_Epithelial_Cell
PTN	6.67813e-195	0.371061	0.128	0.02	2.03897e-190	Dental_Epithelial_Cell
SGMS2	5.11743e-194	0.271213	0.122	0.018	1.56246e-189	Dental_Epithelial_Cell
CDKN2A	7.13682e-194	0.320907	0.137	0.023	2.17901e-189	Dental_Epithelial_Cell
MYOF	4.4093e-193	0.430395	0.271	0.074	1.34625e-188	Dental_Epithelial_Cell
PDLIM5	1.58513e-192	0.564668	0.391	0.136	4.83971e-188	Dental_Epithelial_Cell
ALDH3A2	9.82169e-192	0.556384	0.245	0.065	2.99876e-187	Dental_Epithelial_Cell
CELSR1	1.45343e-191	0.269327	0.126	0.019	4.4376e-187	Dental_Epithelial_Cell
DLG1	5.66354e-191	0.417601	0.273	0.075	1.72919e-186	Dental_Epithelial_Cell
RAC1	7.14557e-191	0.761067	0.653	0.348	2.18168e-186	Dental_Epithelial_Cell
VEGFA	5.17045e-190	0.471243	0.322	0.102	1.57864e-185	Dental_Epithelial_Cell
IL13RA1	1.77172e-189	0.459783	0.329	0.103	5.40942e-185	Dental_Epithelial_Cell
TJP1	7.30168e-189	0.324676	0.225	0.055	2.22935e-184	Dental_Epithelial_Cell
RSPH3	7.58535e-189	0.311185	0.138	0.024	2.31596e-184	Dental_Epithelial_Cell
BAG1	1.86161e-187	0.417459	0.268	0.074	5.68387e-183	Dental_Epithelial_Cell
USP6NL	5.28821e-187	0.328859	0.194	0.043	1.6146e-182	Dental_Epithelial_Cell
CLOCK	2.16772e-186	0.443438	0.248	0.065	6.61849e-182	Dental_Epithelial_Cell
CTSD	2.90506e-185	0.619494	0.376	0.134	8.86973e-181	Dental_Epithelial_Cell
ERRFI1	4.40019e-185	0.275958	0.15	0.027	1.34347e-180	Dental_Epithelial_Cell
EFNA1	3.69293e-184	0.266075	0.18	0.038	1.12752e-179	Dental_Epithelial_Cell
SLC39A14	1.16589e-183	0.501684	0.219	0.055	3.55968e-179	Dental_Epithelial_Cell
NBL1	6.30047e-183	0.266665	0.204	0.047	1.92366e-178	Dental_Epithelial_Cell
TRIP6	1.17668e-182	0.270352	0.178	0.038	3.59263e-178	Dental_Epithelial_Cell
CTNNA1	2.312e-182	0.505292	0.386	0.137	7.05899e-178	Dental_Epithelial_Cell
RALA	5.33209e-182	0.521826	0.379	0.133	1.62799e-177	Dental_Epithelial_Cell
IMPA2	9.04146e-182	0.387249	0.143	0.026	2.76054e-177	Dental_Epithelial_Cell
NCOA7	4.04155e-181	0.807014	0.39	0.148	1.23397e-176	Dental_Epithelial_Cell
RNF141	1.01144e-180	0.402959	0.265	0.074	3.08813e-176	Dental_Epithelial_Cell
RNF145	1.40805e-180	0.5187	0.422	0.158	4.29904e-176	Dental_Epithelial_Cell
EI24	2.33005e-180	0.503577	0.349	0.118	7.11412e-176	Dental_Epithelial_Cell
PHLDA1	7.96779e-180	0.529388	0.339	0.111	2.43273e-175	Dental_Epithelial_Cell
UGDH	9.45704e-180	0.28932	0.17	0.035	2.88742e-175	Dental_Epithelial_Cell
PTGFRN	9.67222e-179	0.411711	0.171	0.036	2.95312e-174	Dental_Epithelial_Cell
TWF1	1.46579e-178	0.310351	0.216	0.053	4.47536e-174	Dental_Epithelial_Cell
AGFG1	1.79709e-178	0.405152	0.334	0.108	5.48687e-174	Dental_Epithelial_Cell
H2AFJ	3.06826e-178	0.306345	0.178	0.038	9.36802e-174	Dental_Epithelial_Cell
RAI14	5.51564e-178	0.407711	0.285	0.083	1.68404e-173	Dental_Epithelial_Cell
DSTN	9.24407e-178	0.593018	0.546	0.25	2.8224e-173	Dental_Epithelial_Cell
CD276	9.66013e-178	0.372071	0.206	0.05	2.94943e-173	Dental_Epithelial_Cell
FBLIM1	2.26617e-177	0.257544	0.111	0.017	6.91907e-173	Dental_Epithelial_Cell
BAG3	5.55306e-176	0.313749	0.221	0.056	1.69546e-171	Dental_Epithelial_Cell
CDC42EP4	9.4333e-176	0.44207	0.191	0.045	2.88018e-171	Dental_Epithelial_Cell
CFI	3.36099e-175	0.269315	0.218	0.054	1.02618e-170	Dental_Epithelial_Cell
SLC39A6	1.64801e-174	0.397587	0.251	0.07	5.0317e-170	Dental_Epithelial_Cell
TTLL12	2.5272e-174	0.316103	0.138	0.025	7.71605e-170	Dental_Epithelial_Cell
TXNP4	1.80134e-173	0.460507	0.231	0.061	5.49985e-169	Dental_Epithelial_Cell
CLMP	9.19072e-173	0.277812	0.117	0.019	2.80611e-168	Dental_Epithelial_Cell
SPSB1	3.64738e-172	0.319845	0.207	0.051	1.11362e-167	Dental_Epithelial_Cell
XPR1	4.29626e-172	0.274169	0.213	0.053	1.31173e-167	Dental_Epithelial_Cell
JAG1	6.11305e-172	0.414944	0.202	0.049	1.86644e-167	Dental_Epithelial_Cell
BCAT1	3.82979e-171	0.670055	0.179	0.041	1.16931e-166	Dental_Epithelial_Cell
NRP2	1.00362e-170	0.317876	0.197	0.047	3.06424e-166	Dental_Epithelial_Cell
IDH1	1.38851e-170	0.360387	0.197	0.047	4.23939e-166	Dental_Epithelial_Cell
TSC22D1	6.15961e-169	0.55037	0.353	0.124	1.88065e-164	Dental_Epithelial_Cell
TALDO1	2.42432e-168	0.476237	0.407	0.156	7.40193e-164	Dental_Epithelial_Cell
CHST15	3.95016e-168	0.419744	0.263	0.078	1.20606e-163	Dental_Epithelial_Cell
ARHGAP5	7.294e-168	0.381327	0.326	0.107	2.227e-163	Dental_Epithelial_Cell
RAB31	2.50031e-167	0.535372	0.419	0.16	7.63395e-163	Dental_Epithelial_Cell
CTSL	1.43111e-166	0.501181	0.241	0.068	4.36947e-162	Dental_Epithelial_Cell
TUBB6	1.67975e-166	0.416626	0.222	0.059	5.1286e-162	Dental_Epithelial_Cell
PLOD2	2.97619e-166	0.294557	0.165	0.035	9.0869e-162	Dental_Epithelial_Cell
FAM3C	3.03282e-165	0.438837	0.228	0.062	9.25981e-161	Dental_Epithelial_Cell
TJP2	9.22587e-165	0.259963	0.151	0.03	2.81684e-160	Dental_Epithelial_Cell
AC106795.1	3.17863e-164	0.428825	0.232	0.063	9.705e-160	Dental_Epithelial_Cell
WASL	4.43262e-164	0.357321	0.234	0.064	1.35337e-159	Dental_Epithelial_Cell
DNAJC5	4.67054e-164	0.286989	0.208	0.053	1.42601e-159	Dental_Epithelial_Cell
CDK7	1.12042e-163	0.317811	0.194	0.047	3.42087e-159	Dental_Epithelial_Cell
PDP1	7.08136e-162	0.327587	0.186	0.044	2.16208e-157	Dental_Epithelial_Cell
TNFAIP2	2.97416e-161	0.529647	0.353	0.129	9.0807e-157	Dental_Epithelial_Cell
PBX1	3.20353e-161	0.432616	0.211	0.055	9.78101e-157	Dental_Epithelial_Cell
IL18	3.39559e-161	0.409959	0.133	0.025	1.03674e-156	Dental_Epithelial_Cell
CD82	9.29068e-161	0.365267	0.418	0.157	2.83663e-156	Dental_Epithelial_Cell
MAFB	5.39486e-160	0.318835	0.163	0.036	1.64716e-155	Dental_Epithelial_Cell
PPP2CB	1.08992e-159	0.334082	0.257	0.076	3.32773e-155	Dental_Epithelial_Cell
PRDX1	1.27271e-159	0.395024	0.268	0.082	3.88583e-155	Dental_Epithelial_Cell
EPB41L1	2.06661e-159	0.410787	0.164	0.036	6.30979e-155	Dental_Epithelial_Cell
HDGF	5.09199e-159	0.712378	0.565	0.299	1.55469e-154	Dental_Epithelial_Cell
TAX1BP3	2.21585e-158	0.329188	0.161	0.036	6.76545e-154	Dental_Epithelial_Cell
MAPK6	2.53281e-158	0.304352	0.225	0.061	7.73317e-154	Dental_Epithelial_Cell
ADIPOR1	7.55028e-157	0.572005	0.422	0.175	2.30525e-152	Dental_Epithelial_Cell
SCD	6.61663e-156	0.32635	0.139	0.028	2.02019e-151	Dental_Epithelial_Cell
MICALL1	8.83459e-156	0.31751	0.125	0.023	2.69738e-151	Dental_Epithelial_Cell
FBXO32	1.13176e-155	0.358763	0.161	0.036	3.4555e-151	Dental_Epithelial_Cell
RIOK3	1.48949e-153	0.430886	0.334	0.118	4.5477e-149	Dental_Epithelial_Cell
KIF21A	1.95403e-153	0.259441	0.22	0.06	5.96606e-149	Dental_Epithelial_Cell
SMIM14	1.7322e-152	0.42727	0.407	0.164	5.28876e-148	Dental_Epithelial_Cell
SQOR	1.91749e-152	0.298269	0.219	0.06	5.85449e-148	Dental_Epithelial_Cell
ENO1	3.77395e-152	0.806643	0.572	0.312	1.15226e-147	Dental_Epithelial_Cell
NECTIN2	3.20834e-151	0.362135	0.223	0.062	9.79569e-147	Dental_Epithelial_Cell
VDAC2	7.38626e-151	0.39998	0.323	0.114	2.25517e-146	Dental_Epithelial_Cell
FAT1	8.02127e-151	0.269692	0.111	0.019	2.44905e-146	Dental_Epithelial_Cell
HRAS	2.41399e-150	0.273372	0.161	0.037	7.3704e-146	Dental_Epithelial_Cell
TST	8.99744e-150	0.372016	0.145	0.031	2.7471e-145	Dental_Epithelial_Cell
PLP2	1.05761e-148	0.70242	0.642	0.404	3.22909e-144	Dental_Epithelial_Cell
RBFOX2	1.06147e-146	0.316861	0.224	0.063	3.24089e-142	Dental_Epithelial_Cell
TOLLIP	1.6069e-145	0.409672	0.245	0.075	4.90619e-141	Dental_Epithelial_Cell
FGD6	3.65225e-145	0.255806	0.144	0.031	1.11511e-140	Dental_Epithelial_Cell
STMP1	3.8593e-145	0.431316	0.338	0.124	1.17832e-140	Dental_Epithelial_Cell
NFIX	7.05163e-145	0.446382	0.159	0.037	2.153e-140	Dental_Epithelial_Cell
JPT2	2.5853e-144	0.281892	0.186	0.048	7.89343e-140	Dental_Epithelial_Cell
RAB11A	3.60154e-144	0.416228	0.449	0.188	1.09962e-139	Dental_Epithelial_Cell
ARPC1A	1.04268e-143	0.286898	0.246	0.075	3.18351e-139	Dental_Epithelial_Cell
DYNLT1	2.6134e-143	0.303617	0.279	0.091	7.97923e-139	Dental_Epithelial_Cell
LGMN	1.31267e-142	0.266461	0.205	0.056	4.00784e-138	Dental_Epithelial_Cell
REXO2	1.45362e-142	0.37896	0.251	0.079	4.4382e-138	Dental_Epithelial_Cell
CD151	1.80362e-142	0.437615	0.309	0.109	5.5068e-138	Dental_Epithelial_Cell
LRRC8A	1.98416e-142	0.261516	0.221	0.064	6.05805e-138	Dental_Epithelial_Cell
RNF19B	4.02767e-142	0.436939	0.369	0.144	1.22973e-137	Dental_Epithelial_Cell
COMT	1.15145e-139	0.506758	0.396	0.165	3.51562e-135	Dental_Epithelial_Cell
LAMP2	1.20325e-139	0.462698	0.454	0.205	3.67377e-135	Dental_Epithelial_Cell
ZC3H12A	1.511e-138	0.424877	0.373	0.147	4.61337e-134	Dental_Epithelial_Cell
THOC7	1.8156e-138	0.383421	0.323	0.118	5.5434e-134	Dental_Epithelial_Cell
DIO2	4.96293e-138	0.512779	0.102	0.018	1.51528e-133	Dental_Epithelial_Cell
TTC9	9.30732e-137	0.500362	0.177	0.046	2.84171e-132	Dental_Epithelial_Cell
PLSCR1	1.38315e-136	0.463033	0.401	0.166	4.22304e-132	Dental_Epithelial_Cell
CIB1	3.1904e-136	0.4944	0.309	0.114	9.74092e-132	Dental_Epithelial_Cell
ANKLE2	5.02463e-136	0.309196	0.273	0.091	1.53412e-131	Dental_Epithelial_Cell
SLMAP	1.64053e-135	0.275475	0.207	0.059	5.00887e-131	Dental_Epithelial_Cell
KCNK6	1.76448e-135	0.330084	0.258	0.084	5.38731e-131	Dental_Epithelial_Cell
RBMS2	5.88755e-135	0.254624	0.148	0.034	1.79759e-130	Dental_Epithelial_Cell
ATP1A1	2.12002e-134	0.704892	0.498	0.256	6.47285e-130	Dental_Epithelial_Cell
PCYOX1	2.80696e-134	0.357725	0.283	0.098	8.57022e-130	Dental_Epithelial_Cell
NAV1	1.12472e-132	0.296019	0.184	0.049	3.43399e-128	Dental_Epithelial_Cell
ITGAV	4.16688e-132	0.337369	0.208	0.061	1.27223e-127	Dental_Epithelial_Cell
TYMP	1.91999e-130	0.462639	0.23	0.072	5.8621e-126	Dental_Epithelial_Cell
MAP3K13	4.02351e-130	0.374004	0.233	0.074	1.22846e-125	Dental_Epithelial_Cell
AK2	4.16499e-130	0.392902	0.363	0.146	1.27165e-125	Dental_Epithelial_Cell
C12orf75	1.07353e-128	0.363031	0.212	0.063	3.2777e-124	Dental_Epithelial_Cell
CUX1	1.50251e-128	0.419182	0.293	0.106	4.58746e-124	Dental_Epithelial_Cell
COMTD1	8.29804e-128	0.320216	0.164	0.042	2.53356e-123	Dental_Epithelial_Cell
PTTG1IP	2.82608e-127	0.58951	0.444	0.21	8.6286e-123	Dental_Epithelial_Cell
BEX3	5.57412e-127	0.291817	0.224	0.069	1.70189e-122	Dental_Epithelial_Cell
STOM	2.15759e-126	0.516028	0.452	0.21	6.58754e-122	Dental_Epithelial_Cell
CREG1	2.37224e-125	0.391931	0.308	0.116	7.24292e-121	Dental_Epithelial_Cell
FAM162A	8.55034e-125	0.307153	0.183	0.051	2.61059e-120	Dental_Epithelial_Cell
SH3GL1	1.85391e-124	0.389786	0.273	0.096	5.66036e-120	Dental_Epithelial_Cell
MPHOSPH6	2.18767e-123	0.278701	0.179	0.049	6.6794e-119	Dental_Epithelial_Cell
BTG3	6.67291e-123	0.319042	0.207	0.063	2.03737e-118	Dental_Epithelial_Cell
PAPSS2	2.07936e-122	0.331889	0.152	0.038	6.34872e-118	Dental_Epithelial_Cell
CLTA	3.48957e-122	0.488264	0.392	0.169	1.06544e-117	Dental_Epithelial_Cell
ANXA4	1.06388e-120	0.272276	0.218	0.069	3.24825e-116	Dental_Epithelial_Cell
FAM114A1	1.22454e-120	0.30954	0.177	0.05	3.73875e-116	Dental_Epithelial_Cell
HIST1H2AC	1.3474e-120	0.375306	0.185	0.054	4.11387e-116	Dental_Epithelial_Cell
YWHAE	7.25914e-120	0.601447	0.632	0.394	2.21636e-115	Dental_Epithelial_Cell
UBE2H	7.67914e-119	0.531845	0.477	0.241	2.34459e-114	Dental_Epithelial_Cell
KDM5B	1.91933e-117	0.368864	0.24	0.081	5.8601e-113	Dental_Epithelial_Cell
AK3	3.24966e-117	0.293889	0.297	0.112	9.92185e-113	Dental_Epithelial_Cell
AKR1A1	3.45638e-117	0.513989	0.386	0.174	1.0553e-112	Dental_Epithelial_Cell
LRRFIP2	5.43356e-117	0.289854	0.275	0.1	1.65897e-112	Dental_Epithelial_Cell
CCL20	5.44482e-117	0.473232	0.126	0.029	1.66241e-112	Dental_Epithelial_Cell
GALNT2	6.8138e-117	0.371796	0.254	0.09	2.08039e-112	Dental_Epithelial_Cell
ELOB	6.29344e-116	0.556828	0.404	0.189	1.92151e-111	Dental_Epithelial_Cell
RAC1P2	1.16898e-115	0.392849	0.28	0.104	3.56912e-111	Dental_Epithelial_Cell
ATP6V1E1	1.66857e-115	0.362392	0.384	0.166	5.09449e-111	Dental_Epithelial_Cell
RAB13	1.20931e-113	0.278019	0.258	0.09	3.69226e-109	Dental_Epithelial_Cell
PAPSS1	3.16123e-113	0.406599	0.285	0.109	9.65186e-109	Dental_Epithelial_Cell
MARCKS	3.4703e-112	0.268645	0.502	0.249	1.05955e-107	Dental_Epithelial_Cell
ANXA11	4.22186e-112	0.482146	0.443	0.215	1.28902e-107	Dental_Epithelial_Cell
EIF6	1.26048e-111	0.381419	0.235	0.081	3.8485e-107	Dental_Epithelial_Cell
NDUFC1	3.89426e-111	0.35856	0.327	0.134	1.189e-106	Dental_Epithelial_Cell
TPM4	8.69398e-111	0.518634	0.727	0.499	2.65445e-106	Dental_Epithelial_Cell
COX8A	5.41389e-110	0.419334	0.451	0.218	1.65297e-105	Dental_Epithelial_Cell
ARL8B	2.21604e-109	0.374872	0.407	0.188	6.76602e-105	Dental_Epithelial_Cell
CAST	2.95183e-109	0.551379	0.569	0.323	9.01253e-105	Dental_Epithelial_Cell
SLC16A1	5.85999e-109	0.529152	0.182	0.057	1.78917e-104	Dental_Epithelial_Cell
SERPINE1	6.00398e-109	0.648539	0.142	0.037	1.83314e-104	Dental_Epithelial_Cell
CD47	7.74277e-109	0.427438	0.489	0.252	2.36402e-104	Dental_Epithelial_Cell
MYL12B	1.00044e-108	0.482017	0.655	0.407	3.05455e-104	Dental_Epithelial_Cell
RAB18	2.25046e-107	0.258787	0.275	0.103	6.87111e-103	Dental_Epithelial_Cell
TSPO	2.575e-107	0.386906	0.317	0.13	7.86199e-103	Dental_Epithelial_Cell
MFF	5.0734e-107	0.265549	0.276	0.105	1.54901e-102	Dental_Epithelial_Cell
GINM1	5.31772e-107	0.270044	0.241	0.085	1.62361e-102	Dental_Epithelial_Cell
PGAM1	1.61873e-106	0.272638	0.227	0.078	4.9423e-102	Dental_Epithelial_Cell
PTTG1	1.74863e-104	0.34233	0.138	0.036	5.33892e-100	Dental_Epithelial_Cell
TMEM59	2.52094e-104	0.548416	0.544	0.319	7.69694e-100	Dental_Epithelial_Cell
NR1D1	4.168e-104	0.313715	0.127	0.032	1.27257e-99	Dental_Epithelial_Cell
SPTSSA	4.87625e-104	0.413571	0.235	0.086	1.48882e-99	Dental_Epithelial_Cell
SELENOW	5.84621e-104	0.30163	0.35	0.148	1.78497e-99	Dental_Epithelial_Cell
NPC2	6.98959e-103	0.400031	0.469	0.241	2.13406e-98	Dental_Epithelial_Cell
SYPL1	1.14481e-102	0.314487	0.33	0.138	3.49532e-98	Dental_Epithelial_Cell
CHMP5	1.5703e-102	0.27198	0.326	0.136	4.79445e-98	Dental_Epithelial_Cell
DHRS9	3.52978e-102	0.462832	0.126	0.032	1.07771e-97	Dental_Epithelial_Cell
ATP2A2	4.16447e-102	0.437365	0.449	0.226	1.2715e-97	Dental_Epithelial_Cell
PDXK	3.3445e-101	0.355758	0.214	0.074	1.02114e-96	Dental_Epithelial_Cell
DYNLL1	6.30261e-100	0.645421	0.511	0.287	1.92431e-95	Dental_Epithelial_Cell
MTCH2	4.0319e-99	0.273326	0.25	0.094	1.23102e-94	Dental_Epithelial_Cell
FSCN1	6.62741e-99	0.431485	0.232	0.087	2.02348e-94	Dental_Epithelial_Cell
CKAP4	3.41806e-98	0.456599	0.36	0.167	1.0436e-93	Dental_Epithelial_Cell
SCARB2	2.06279e-97	0.367816	0.357	0.162	6.29811e-93	Dental_Epithelial_Cell
VPS4B	3.00775e-97	0.274054	0.32	0.135	9.18326e-93	Dental_Epithelial_Cell
AKR1B1	3.23304e-96	0.507732	0.247	0.096	9.87113e-92	Dental_Epithelial_Cell
MRPS15	5.72599e-96	0.313397	0.243	0.091	1.74826e-91	Dental_Epithelial_Cell
NDUFB1	1.15482e-95	0.319566	0.379	0.175	3.52591e-91	Dental_Epithelial_Cell
GSTO1	1.29711e-95	0.395476	0.325	0.143	3.96034e-91	Dental_Epithelial_Cell
SLIRP	6.20047e-95	0.339174	0.331	0.148	1.89313e-90	Dental_Epithelial_Cell
DYNLT3	1.16978e-94	0.263525	0.197	0.067	3.57157e-90	Dental_Epithelial_Cell
CAMTA1	4.75837e-94	0.255238	0.295	0.122	1.45283e-89	Dental_Epithelial_Cell
AIG1	6.69182e-94	0.263119	0.214	0.077	2.04315e-89	Dental_Epithelial_Cell
UQCRQ	9.26873e-94	0.496644	0.489	0.271	2.82993e-89	Dental_Epithelial_Cell
MGST2	1.12249e-93	0.28148	0.246	0.092	3.42719e-89	Dental_Epithelial_Cell
SPATS2L	2.45651e-93	0.253161	0.29	0.118	7.5002e-89	Dental_Epithelial_Cell
HSPA4	6.40425e-92	0.333994	0.359	0.166	1.95535e-87	Dental_Epithelial_Cell
GGCT	8.42148e-92	0.292726	0.179	0.059	2.57124e-87	Dental_Epithelial_Cell
TMEM176B	1.54699e-91	0.4918	0.191	0.067	4.72326e-87	Dental_Epithelial_Cell
COX7B	2.32791e-91	0.27213	0.278	0.114	7.10756e-87	Dental_Epithelial_Cell
ALDOA	7.09334e-91	0.552265	0.551	0.338	2.16574e-86	Dental_Epithelial_Cell
H2AFY	1.60086e-90	0.309537	0.449	0.223	4.88774e-86	Dental_Epithelial_Cell
SCP2	2.06964e-90	0.293075	0.387	0.183	6.31902e-86	Dental_Epithelial_Cell
HIF1A	2.2139e-88	0.38088	0.421	0.214	6.75948e-84	Dental_Epithelial_Cell
LAPTM4A	1.50243e-87	0.363535	0.527	0.296	4.58722e-83	Dental_Epithelial_Cell
MLF2	1.56784e-87	0.359034	0.436	0.226	4.78693e-83	Dental_Epithelial_Cell
HSPH1	1.76043e-87	0.378619	0.44	0.231	5.37494e-83	Dental_Epithelial_Cell
KIF1C	2.20512e-87	0.265607	0.215	0.079	6.73269e-83	Dental_Epithelial_Cell
RAB5B	3.4808e-87	0.32865	0.425	0.214	1.06276e-82	Dental_Epithelial_Cell
PSMB5	7.49232e-87	0.289712	0.269	0.112	2.28756e-82	Dental_Epithelial_Cell
TFG	7.51383e-86	0.32077	0.323	0.147	2.29412e-81	Dental_Epithelial_Cell
SH3PXD2A	1.17793e-85	0.290795	0.183	0.063	3.59645e-81	Dental_Epithelial_Cell
FNDC3B	5.77739e-85	0.44479	0.355	0.175	1.76395e-80	Dental_Epithelial_Cell
ASPH	6.88535e-85	0.289214	0.245	0.097	2.10224e-80	Dental_Epithelial_Cell
TMOD3	4.14467e-84	0.272973	0.318	0.14	1.26545e-79	Dental_Epithelial_Cell
CLSTN1	6.56858e-84	0.264668	0.235	0.093	2.00552e-79	Dental_Epithelial_Cell
MYL6	2.02607e-83	0.44332	0.729	0.552	6.186e-79	Dental_Epithelial_Cell
B4GALT1	5.34905e-83	0.337756	0.467	0.245	1.63317e-78	Dental_Epithelial_Cell
TIMM13	2.58036e-82	0.305907	0.18	0.064	7.87837e-78	Dental_Epithelial_Cell
IFI27	3.35548e-81	0.405333	0.231	0.092	1.0245e-76	Dental_Epithelial_Cell
ROMO1	3.48312e-81	0.296865	0.325	0.15	1.06347e-76	Dental_Epithelial_Cell
PPP1R14B	3.05289e-80	0.331197	0.224	0.089	9.32107e-76	Dental_Epithelial_Cell
ATP6V1G1	3.56487e-80	0.415906	0.423	0.225	1.08843e-75	Dental_Epithelial_Cell
LIMA1	5.58612e-79	0.365953	0.286	0.128	1.70555e-74	Dental_Epithelial_Cell
RAB2A	6.81803e-79	0.440015	0.486	0.276	2.08168e-74	Dental_Epithelial_Cell
HIST1H1C	1.85141e-78	0.27611	0.174	0.061	5.65273e-74	Dental_Epithelial_Cell
ATP5J2	9.6677e-78	0.433535	0.457	0.256	2.95174e-73	Dental_Epithelial_Cell
MCM4	1.12977e-77	0.287624	0.116	0.033	3.44942e-73	Dental_Epithelial_Cell
COA3	1.64884e-77	0.268464	0.201	0.077	5.03425e-73	Dental_Epithelial_Cell
NDUFS5	3.95081e-77	0.433396	0.525	0.311	1.20626e-72	Dental_Epithelial_Cell
ATP5H	1.93739e-76	0.385283	0.443	0.243	5.91525e-72	Dental_Epithelial_Cell
TMEM176A	2.85589e-74	0.402946	0.166	0.06	8.7196e-70	Dental_Epithelial_Cell
PSMB6	4.21729e-74	0.28359	0.301	0.139	1.28762e-69	Dental_Epithelial_Cell
UQCR10	5.79992e-74	0.28096	0.339	0.165	1.77083e-69	Dental_Epithelial_Cell
LAMP1	6.945e-74	0.389723	0.476	0.27	2.12045e-69	Dental_Epithelial_Cell
TPI1	1.49285e-73	0.45365	0.536	0.333	4.55796e-69	Dental_Epithelial_Cell
CD63	4.85589e-73	0.324499	0.628	0.419	1.4826e-68	Dental_Epithelial_Cell
CD46	5.30481e-73	0.455343	0.41	0.226	1.61967e-68	Dental_Epithelial_Cell
CSRP1	3.39493e-72	0.35803	0.287	0.134	1.03654e-67	Dental_Epithelial_Cell
ADI1	3.40082e-72	0.286877	0.266	0.119	1.03834e-67	Dental_Epithelial_Cell
SLC31A1	7.12183e-72	0.257826	0.157	0.054	2.17444e-67	Dental_Epithelial_Cell
IFNGR2	5.47051e-70	0.289014	0.265	0.119	1.67026e-65	Dental_Epithelial_Cell
BSG	1.6607e-69	0.338672	0.316	0.157	5.07044e-65	Dental_Epithelial_Cell
NDUFB4	6.29463e-69	0.315689	0.354	0.18	1.92188e-64	Dental_Epithelial_Cell
COX6A1	1.6574e-67	0.332155	0.397	0.217	5.06036e-63	Dental_Epithelial_Cell
GPCPD1	3.05752e-67	0.524558	0.328	0.169	9.33521e-63	Dental_Epithelial_Cell
NDUFS6	3.25616e-67	0.278157	0.295	0.141	9.94169e-63	Dental_Epithelial_Cell
ATP5G3	8.63543e-67	0.443863	0.47	0.287	2.63657e-62	Dental_Epithelial_Cell
CMPK1	1.04727e-65	0.269434	0.439	0.245	3.19752e-61	Dental_Epithelial_Cell
ACADVL	3.65879e-65	0.322121	0.362	0.191	1.1171e-60	Dental_Epithelial_Cell
CDKN1A	1.82539e-64	0.266537	0.438	0.249	5.57328e-60	Dental_Epithelial_Cell
LDHA	4.83486e-64	0.413818	0.634	0.459	1.47618e-59	Dental_Epithelial_Cell
TECRP1	2.36009e-62	0.420214	0.323	0.169	7.20584e-58	Dental_Epithelial_Cell
HMGA1	2.93857e-62	0.272425	0.29	0.142	8.97204e-58	Dental_Epithelial_Cell
HADHB	4.31528e-62	0.264553	0.296	0.144	1.31754e-57	Dental_Epithelial_Cell
BICD2	3.82127e-61	0.270485	0.293	0.145	1.16671e-56	Dental_Epithelial_Cell
COX5A	7.06871e-61	0.335073	0.378	0.206	2.15822e-56	Dental_Epithelial_Cell
ASCC2	3.87515e-60	0.270433	0.183	0.075	1.18316e-55	Dental_Epithelial_Cell
MTPN	7.24391e-60	0.366208	0.533	0.333	2.21171e-55	Dental_Epithelial_Cell
TM9SF2	1.21442e-59	0.317612	0.441	0.259	3.70788e-55	Dental_Epithelial_Cell
TP53INP2	1.47971e-59	0.340722	0.14	0.051	4.51785e-55	Dental_Epithelial_Cell
ATP6V0B	8.76566e-58	0.253753	0.335	0.178	2.67633e-53	Dental_Epithelial_Cell
MDH1	1.65137e-57	0.263401	0.328	0.17	5.04198e-53	Dental_Epithelial_Cell
SOX4	2.62523e-57	0.280082	0.244	0.114	8.01537e-53	Dental_Epithelial_Cell
UQCR11	1.35261e-56	0.270448	0.18	0.076	4.12979e-52	Dental_Epithelial_Cell
SLC7A1	7.03313e-56	0.33143	0.163	0.067	2.14735e-51	Dental_Epithelial_Cell
ACTG1	1.6364e-55	0.394899	0.866	0.806	4.99626e-51	Dental_Epithelial_Cell
CAPNS1	1.2158e-54	0.321258	0.479	0.294	3.71209e-50	Dental_Epithelial_Cell
GPX1	8.00223e-53	0.292873	0.374	0.21	2.44324e-48	Dental_Epithelial_Cell
NFIC	9.83309e-53	0.280095	0.269	0.134	3.00224e-48	Dental_Epithelial_Cell
UQCRH	2.40541e-52	0.313903	0.428	0.253	7.34421e-48	Dental_Epithelial_Cell
CAV1	3.64767e-52	0.299514	0.278	0.144	1.11371e-47	Dental_Epithelial_Cell
CAMK2N1	4.12015e-52	0.28137	0.105	0.035	1.25796e-47	Dental_Epithelial_Cell
RAB1A	9.32433e-52	0.316367	0.455	0.28	2.8469e-47	Dental_Epithelial_Cell
SEM1	3.78378e-51	0.273929	0.393	0.228	1.15526e-46	Dental_Epithelial_Cell
PTMS	1.14795e-50	0.318582	0.366	0.205	3.50492e-46	Dental_Epithelial_Cell
RPLP0	6.9454e-50	0.364793	0.65	0.485	2.12057e-45	Dental_Epithelial_Cell
KDELR1	1.56534e-48	0.363811	0.479	0.304	4.77929e-44	Dental_Epithelial_Cell
EPN1	2.01449e-48	0.262555	0.29	0.154	6.15064e-44	Dental_Epithelial_Cell
ERGIC3	7.162e-47	0.294625	0.309	0.168	2.1867e-42	Dental_Epithelial_Cell
NME1	1.7338e-45	0.332344	0.231	0.118	5.29363e-41	Dental_Epithelial_Cell
PPIA	1.15213e-44	0.419763	0.653	0.501	3.51769e-40	Dental_Epithelial_Cell
COX6C	1.48776e-44	0.322566	0.6	0.434	4.54244e-40	Dental_Epithelial_Cell
YWHAG	1.38664e-42	0.262557	0.361	0.215	4.2337e-38	Dental_Epithelial_Cell
H2AFZ	8.94133e-41	0.272594	0.415	0.264	2.72997e-36	Dental_Epithelial_Cell
ATP5B	2.88642e-40	0.308721	0.462	0.303	8.81283e-36	Dental_Epithelial_Cell
EIF5A	1.81082e-38	0.330561	0.387	0.249	5.52881e-34	Dental_Epithelial_Cell
ARF4	4.43558e-38	0.262411	0.451	0.293	1.35427e-33	Dental_Epithelial_Cell
ATP1B3	8.73504e-38	0.447312	0.373	0.24	2.66698e-33	Dental_Epithelial_Cell
ATP5J	1.2559e-37	0.27518	0.417	0.265	3.83451e-33	Dental_Epithelial_Cell
TMSB10	1.20146e-36	0.267963	0.639	0.473	3.6683e-32	Dental_Epithelial_Cell
NDUFA4	2.45408e-36	0.25232	0.42	0.268	7.4928e-32	Dental_Epithelial_Cell
CTNNAL1	1.20366e-35	0.264915	0.104	0.043	3.67501e-31	Dental_Epithelial_Cell
IFI6	3.99721e-35	0.440795	0.361	0.24	1.22043e-30	Dental_Epithelial_Cell
PABPC1	4.26207e-35	0.338049	0.84	0.786	1.3013e-30	Dental_Epithelial_Cell
DBI	5.17482e-35	0.543139	0.335	0.205	1.57998e-30	Dental_Epithelial_Cell
PSMB1	3.28789e-34	0.25949	0.437	0.291	1.00386e-29	Dental_Epithelial_Cell
SLC1A5	2.58105e-33	0.330173	0.316	0.202	7.88045e-29	Dental_Epithelial_Cell
KRT10	1.82554e-25	0.385277	0.32	0.204	5.57374e-21	Dental_Epithelial_Cell
PLAC8	7.12021e-21	0.283292	0.168	0.099	2.17394e-16	Dental_Epithelial_Cell
C4orf3	8.91291e-11	0.28355	0.393	0.302	2.72129e-06	Dental_Epithelial_Cell
COL15A1	0	3.25981	0.865	0.053	0	Endothelia_Cell
SPARCL1	0	3.22183	0.916	0.042	0	Endothelia_Cell
SELE	0	3.01926	0.596	0.024	0	Endothelia_Cell
ACKR1	0	3.01677	0.696	0.039	0	Endothelia_Cell
AQP1	0	2.92432	0.844	0.029	0	Endothelia_Cell
PLVAP	0	2.79607	0.727	0.028	0	Endothelia_Cell
IGFBP7	0	2.72747	0.895	0.077	0	Endothelia_Cell
CD34	0	2.60632	0.794	0.016	0	Endothelia_Cell
RAMP2	0	2.57134	0.823	0.024	0	Endothelia_Cell
CLU	0	2.46729	0.616	0.095	0	Endothelia_Cell
RNASE1	0	2.36621	0.79	0.023	0	Endothelia_Cell
CAVIN1	0	2.32447	0.873	0.094	0	Endothelia_Cell
CRIP2	0	2.30816	0.68	0.047	0	Endothelia_Cell
VWF	0	2.28256	0.657	0.019	0	Endothelia_Cell
A2M	0	2.25149	0.766	0.029	0	Endothelia_Cell
CAV1	0	2.2254	0.782	0.076	0	Endothelia_Cell
TM4SF1	0	2.21987	0.757	0.036	0	Endothelia_Cell
PRCP	0	2.20187	0.755	0.105	0	Endothelia_Cell
COL4A1	0	2.20153	0.656	0.044	0	Endothelia_Cell
PECAM1	0	2.17844	0.888	0.2	0	Endothelia_Cell
EMCN	0	2.13479	0.714	0.007	0	Endothelia_Cell
CD93	0	2.11996	0.769	0.058	0	Endothelia_Cell
IFI27	0	2.09675	0.692	0.028	0	Endothelia_Cell
COL4A2	0	2.09354	0.67	0.057	0	Endothelia_Cell
FLT1	0	2.03803	0.644	0.014	0	Endothelia_Cell
GNG11	0	2.03525	0.701	0.015	0	Endothelia_Cell
TSPAN7	0	2.00303	0.635	0.017	0	Endothelia_Cell
ADGRL4	0	1.98477	0.685	0.006	0	Endothelia_Cell
CLEC14A	0	1.97349	0.664	0.005	0	Endothelia_Cell
ID1	0	1.96727	0.629	0.048	0	Endothelia_Cell
APP	0	1.96075	0.866	0.146	0	Endothelia_Cell
APLNR	0	1.95899	0.519	0.007	0	Endothelia_Cell
CALCRL	0	1.95164	0.618	0.013	0	Endothelia_Cell
NPDC1	0	1.91901	0.664	0.018	0	Endothelia_Cell
SOX18	0	1.89631	0.581	0.009	0	Endothelia_Cell
EPAS1	0	1.87936	0.71	0.053	0	Endothelia_Cell
JAM2	0	1.85007	0.647	0.017	0	Endothelia_Cell
HEG1	0	1.83214	0.672	0.068	0	Endothelia_Cell
CDH5	0	1.79176	0.623	0.008	0	Endothelia_Cell
PALMD	0	1.79126	0.606	0.012	0	Endothelia_Cell
MMRN2	0	1.78679	0.62	0.008	0	Endothelia_Cell
EMP1	0	1.78458	0.745	0.077	0	Endothelia_Cell
ESAM	0	1.77838	0.607	0.014	0	Endothelia_Cell
IGFBP4	0	1.77769	0.833	0.097	0	Endothelia_Cell
ENG	0	1.76845	0.518	0.02	0	Endothelia_Cell
ID3	0	1.75428	0.655	0.068	0	Endothelia_Cell
CNN3	0	1.75351	0.724	0.067	0	Endothelia_Cell
ITGA6	0	1.75286	0.723	0.108	0	Endothelia_Cell
SHANK3	0	1.74638	0.606	0.013	0	Endothelia_Cell
SLCO2A1	0	1.72789	0.534	0.011	0	Endothelia_Cell
LAMB1	0	1.71985	0.62	0.045	0	Endothelia_Cell
FKBP1A	0	1.71959	0.863	0.289	0	Endothelia_Cell
CD59	0	1.69462	0.759	0.172	0	Endothelia_Cell
PCDH17	0	1.67465	0.461	0.004	0	Endothelia_Cell
PRSS23	0	1.66513	0.673	0.076	0	Endothelia_Cell
CYYR1	0	1.66403	0.575	0.01	0	Endothelia_Cell
SPTBN1	0	1.64446	0.722	0.127	0	Endothelia_Cell
SELP	0	1.63771	0.455	0.006	0	Endothelia_Cell
PODXL	0	1.62977	0.45	0.006	0	Endothelia_Cell
NR2F2	0	1.62652	0.583	0.035	0	Endothelia_Cell
ADGRF5	0	1.61826	0.509	0.012	0	Endothelia_Cell
ELK3	0	1.61384	0.757	0.183	0	Endothelia_Cell
BMPR2	0	1.6002	0.653	0.104	0	Endothelia_Cell
NFIB	0	1.59123	0.561	0.021	0	Endothelia_Cell
EGFL7	0	1.57633	0.447	0.009	0	Endothelia_Cell
ADAMTS1	0	1.56812	0.376	0.019	0	Endothelia_Cell
CXorf36	0	1.5671	0.54	0.006	0	Endothelia_Cell
CCDC3	0	1.55683	0.494	0.016	0	Endothelia_Cell
FAM198B	0	1.55464	0.546	0.036	0	Endothelia_Cell
TM4SF18	0	1.54378	0.481	0.002	0	Endothelia_Cell
RAI14	0	1.54001	0.534	0.039	0	Endothelia_Cell
IFITM3	0	1.52322	0.91	0.261	0	Endothelia_Cell
PDLIM1	0	1.4988	0.623	0.089	0	Endothelia_Cell
GSN	0	1.4956	0.694	0.137	0	Endothelia_Cell
PTMS	0	1.49278	0.664	0.158	0	Endothelia_Cell
PCAT19	0	1.48718	0.507	0.008	0	Endothelia_Cell
TIMP3	0	1.47952	0.503	0.056	0	Endothelia_Cell
TIE1	0	1.4768	0.502	0.012	0	Endothelia_Cell
VIM	0	1.47407	0.992	0.694	0	Endothelia_Cell
TSC22D1	0	1.45736	0.577	0.081	0	Endothelia_Cell
NRP1	0	1.45144	0.542	0.039	0	Endothelia_Cell
KDR	0	1.44989	0.448	0.003	0	Endothelia_Cell
LMO2	0	1.43594	0.556	0.037	0	Endothelia_Cell
HYAL2	0	1.43476	0.479	0.013	0	Endothelia_Cell
UACA	0	1.42822	0.512	0.04	0	Endothelia_Cell
DUSP23	0	1.3991	0.46	0.04	0	Endothelia_Cell
RHOJ	0	1.39452	0.491	0.012	0	Endothelia_Cell
ANXA2	0	1.38784	0.9	0.342	0	Endothelia_Cell
MCAM	0	1.38042	0.497	0.033	0	Endothelia_Cell
PXDN	0	1.36266	0.455	0.033	0	Endothelia_Cell
PKP4	0	1.3583	0.501	0.031	0	Endothelia_Cell
PTPRB	0	1.35818	0.464	0.007	0	Endothelia_Cell
MEOX1	0	1.358	0.437	0.007	0	Endothelia_Cell
LDB2	0	1.35768	0.49	0.016	0	Endothelia_Cell
KCTD12	0	1.35754	0.523	0.087	0	Endothelia_Cell
ERG	0	1.35731	0.488	0.009	0	Endothelia_Cell
TGFBR2	0	1.35315	0.698	0.144	0	Endothelia_Cell
SPARC	0	1.3517	0.918	0.162	0	Endothelia_Cell
RAB13	0	1.34897	0.51	0.048	0	Endothelia_Cell
C1orf54	0	1.33689	0.469	0.04	0	Endothelia_Cell
WWTR1	0	1.32485	0.487	0.027	0	Endothelia_Cell
CD9	0	1.32416	0.622	0.101	0	Endothelia_Cell
MMP2	0	1.32269	0.664	0.108	0	Endothelia_Cell
SLC29A1	0	1.30662	0.513	0.056	0	Endothelia_Cell
TCIM	0	1.30407	0.401	0.013	0	Endothelia_Cell
IL33	0	1.29256	0.301	0.006	0	Endothelia_Cell
MGP	0	1.29005	0.428	0.036	0	Endothelia_Cell
OLFM1	0	1.28888	0.402	0.014	0	Endothelia_Cell
RDX	0	1.28427	0.594	0.151	0	Endothelia_Cell
MMRN1	0	1.27891	0.269	0.006	0	Endothelia_Cell
SLC9A3R2	0	1.27838	0.319	0.012	0	Endothelia_Cell
TCF4	0	1.2753	0.683	0.201	0	Endothelia_Cell
CFI	0	1.27394	0.449	0.014	0	Endothelia_Cell
CD200	0	1.27101	0.438	0.016	0	Endothelia_Cell
ENTPD1	0	1.26106	0.548	0.096	0	Endothelia_Cell
PLS3	0	1.25619	0.485	0.052	0	Endothelia_Cell
MYCT1	0	1.2555	0.45	0.002	0	Endothelia_Cell
INSR	0	1.24478	0.356	0.051	0	Endothelia_Cell
MGST2	0	1.24145	0.514	0.05	0	Endothelia_Cell
DSTN	0	1.23594	0.695	0.21	0	Endothelia_Cell
RHOB	0	1.23282	0.666	0.226	0	Endothelia_Cell
SERPINH1	0	1.22944	0.535	0.059	0	Endothelia_Cell
ADCY4	0	1.22201	0.411	0.011	0	Endothelia_Cell
JAG2	0	1.2134	0.334	0.019	0	Endothelia_Cell
IL6ST	0	1.2109	0.661	0.18	0	Endothelia_Cell
ARHGAP29	0	1.20818	0.419	0.009	0	Endothelia_Cell
MCTP1	0	1.19719	0.427	0.032	0	Endothelia_Cell
HSPB1	0	1.19208	0.706	0.211	0	Endothelia_Cell
NOSTRIN	0	1.18817	0.408	0.003	0	Endothelia_Cell
CTSH	0	1.18609	0.567	0.143	0	Endothelia_Cell
LAMC1	0	1.18452	0.499	0.058	0	Endothelia_Cell
LAPTM4B	0	1.18416	0.45	0.041	0	Endothelia_Cell
CLIC2	0	1.17094	0.421	0.025	0	Endothelia_Cell
PMP22	0	1.16606	0.482	0.064	0	Endothelia_Cell
SYNPO	0	1.16567	0.41	0.031	0	Endothelia_Cell
TSPAN18	0	1.16485	0.389	0.013	0	Endothelia_Cell
TGM2	0	1.1633	0.346	0.013	0	Endothelia_Cell
SSFA2	0	1.15957	0.497	0.076	0	Endothelia_Cell
CLIC4	0	1.15953	0.559	0.149	0	Endothelia_Cell
EHD4	0	1.15632	0.491	0.074	0	Endothelia_Cell
DPYSL2	0	1.15333	0.579	0.11	0	Endothelia_Cell
NEURL1B	0	1.1531	0.412	0.02	0	Endothelia_Cell
ITGA5	0	1.14969	0.498	0.069	0	Endothelia_Cell
CXCL12	0	1.14951	0.346	0.058	0	Endothelia_Cell
CTNND1	0	1.14775	0.532	0.079	0	Endothelia_Cell
THBD	0	1.1404	0.515	0.065	0	Endothelia_Cell
FZD4	0	1.14016	0.377	0.009	0	Endothelia_Cell
ETS2	0	1.13491	0.605	0.097	0	Endothelia_Cell
S100A16	0	1.13076	0.5	0.038	0	Endothelia_Cell
LMNA	0	1.12984	0.681	0.197	0	Endothelia_Cell
SPRY1	0	1.12954	0.369	0.028	0	Endothelia_Cell
RAMP3	0	1.12492	0.367	0.004	0	Endothelia_Cell
HTRA1	0	1.12316	0.51	0.059	0	Endothelia_Cell
PDE2A	0	1.12289	0.366	0.006	0	Endothelia_Cell
YWHAE	0	1.10839	0.788	0.357	0	Endothelia_Cell
CLDN5	0	1.10822	0.268	0.003	0	Endothelia_Cell
CD109	0	1.10646	0.411	0.034	0	Endothelia_Cell
NDRG1	0	1.104	0.6	0.138	0	Endothelia_Cell
CSF3	0	1.09955	0.185	0.035	0	Endothelia_Cell
AC034102.1	0	1.09863	0.399	0.035	0	Endothelia_Cell
KLF4	0	1.09568	0.503	0.091	0	Endothelia_Cell
ACTN1	0	1.09258	0.563	0.108	0	Endothelia_Cell
FGD5	0	1.09053	0.381	0.008	0	Endothelia_Cell
BCAM	0	1.08603	0.359	0.014	0	Endothelia_Cell
RAB11A	0	1.08477	0.614	0.149	0	Endothelia_Cell
CD81	0	1.0794	0.652	0.232	0	Endothelia_Cell
CD151	0	1.07853	0.447	0.078	0	Endothelia_Cell
CRIM1	0	1.06241	0.419	0.034	0	Endothelia_Cell
VAMP5	0	1.05811	0.427	0.063	0	Endothelia_Cell
PTTG1IP	0	1.05807	0.625	0.171	0	Endothelia_Cell
MTUS1	0	1.05588	0.368	0.022	0	Endothelia_Cell
CPXM2	0	1.05243	0.374	0.021	0	Endothelia_Cell
ARHGAP23	0	1.04955	0.381	0.038	0	Endothelia_Cell
ITM2A	0	1.04698	0.73	0.244	0	Endothelia_Cell
FAM171A1	0	1.04126	0.357	0.017	0	Endothelia_Cell
FSCN1	0	1.04109	0.404	0.056	0	Endothelia_Cell
LAMA4	0	1.04074	0.42	0.038	0	Endothelia_Cell
TINAGL1	0	1.0397	0.405	0.036	0	Endothelia_Cell
S1PR1	0	1.03928	0.515	0.064	0	Endothelia_Cell
ECE1	0	1.03671	0.485	0.084	0	Endothelia_Cell
SERPINE1	0	1.03628	0.209	0.022	0	Endothelia_Cell
CTGF	0	1.0341	0.266	0.029	0	Endothelia_Cell
FKBP9	0	1.03405	0.422	0.044	0	Endothelia_Cell
FSTL1	0	1.03308	0.504	0.058	0	Endothelia_Cell
RAC1	0	1.03307	0.761	0.313	0	Endothelia_Cell
VWA1	0	1.03016	0.31	0.009	0	Endothelia_Cell
ADGRL2	0	1.02828	0.385	0.027	0	Endothelia_Cell
ECSCR	0	1.02775	0.357	0.002	0	Endothelia_Cell
TJP1	0	1.02738	0.388	0.023	0	Endothelia_Cell
LMCD1	0	1.02403	0.345	0.012	0	Endothelia_Cell
SRP14	0	1.02356	0.736	0.328	0	Endothelia_Cell
APLP2	0	1.02246	0.659	0.206	0	Endothelia_Cell
EHD2	0	1.01826	0.405	0.038	0	Endothelia_Cell
NUAK1	0	1.01732	0.308	0.006	0	Endothelia_Cell
LAMA5	0	1.01702	0.361	0.037	0	Endothelia_Cell
CYB5R3	0	1.00775	0.526	0.132	0	Endothelia_Cell
NET1	0	1.00514	0.425	0.069	0	Endothelia_Cell
PEA15	0	1.00403	0.648	0.183	0	Endothelia_Cell
STOM	0	1.00387	0.642	0.169	0	Endothelia_Cell
NRN1	0	1.00127	0.333	0.002	0	Endothelia_Cell
DPYSL3	0	0.996955	0.348	0.029	0	Endothelia_Cell
TEK	0	0.985002	0.348	0.002	0	Endothelia_Cell
CTNNA1	0	0.969974	0.496	0.105	0	Endothelia_Cell
LEPROT	0	0.969252	0.584	0.166	0	Endothelia_Cell
CMIP	0	0.969024	0.641	0.215	0	Endothelia_Cell
GRB10	0	0.968126	0.313	0.011	0	Endothelia_Cell
FOXC1	0	0.965801	0.333	0.018	0	Endothelia_Cell
EMP2	0	0.962343	0.385	0.037	0	Endothelia_Cell
C1orf115	0	0.961137	0.319	0.006	0	Endothelia_Cell
DUSP6	0	0.956905	0.533	0.126	0	Endothelia_Cell
MAP1B	0	0.955235	0.323	0.032	0	Endothelia_Cell
FAM110D	0	0.952919	0.29	0.002	0	Endothelia_Cell
GIMAP8	0	0.948431	0.355	0.03	0	Endothelia_Cell
PTPN14	0	0.947375	0.323	0.019	0	Endothelia_Cell
SOCS3	0	0.944695	0.687	0.349	0	Endothelia_Cell
CAVIN3	0	0.943865	0.304	0.017	0	Endothelia_Cell
OAF	0	0.943848	0.385	0.057	0	Endothelia_Cell
SLC6A6	0	0.935249	0.349	0.075	0	Endothelia_Cell
PLA1A	0	0.933098	0.201	0.009	0	Endothelia_Cell
PLXND1	0	0.932002	0.354	0.037	0	Endothelia_Cell
RBPMS	0	0.931114	0.364	0.028	0	Endothelia_Cell
MYOF	0	0.929735	0.37	0.048	0	Endothelia_Cell
CYR61	0	0.926121	0.281	0.034	0	Endothelia_Cell
CDH13	0	0.924752	0.281	0.011	0	Endothelia_Cell
APOLD1	0	0.923733	0.268	0.012	0	Endothelia_Cell
S100A10	0	0.921949	0.661	0.214	0	Endothelia_Cell
KLF2	0	0.921322	0.792	0.372	0	Endothelia_Cell
NECTIN2	0	0.918882	0.351	0.035	0	Endothelia_Cell
MGLL	0	0.918801	0.315	0.054	0	Endothelia_Cell
ZNF385D	0	0.917005	0.277	0.003	0	Endothelia_Cell
CTTN	0	0.916194	0.379	0.048	0	Endothelia_Cell
TNFAIP1	0	0.914565	0.357	0.033	0	Endothelia_Cell
POSTN	0	0.913978	0.231	0.036	0	Endothelia_Cell
EFNB2	0	0.907613	0.235	0.024	0	Endothelia_Cell
PON2	0	0.906405	0.346	0.034	0	Endothelia_Cell
ITGB4	0	0.905468	0.29	0.015	0	Endothelia_Cell
LRP5	0	0.904751	0.289	0.018	0	Endothelia_Cell
ADAM15	0	0.903334	0.291	0.016	0	Endothelia_Cell
TRIOBP	0	0.903324	0.43	0.071	0	Endothelia_Cell
HDGFL3	0	0.896764	0.359	0.031	0	Endothelia_Cell
PLCB1	0	0.896531	0.311	0.021	0	Endothelia_Cell
SOX17	0	0.895813	0.268	0.002	0	Endothelia_Cell
PLK2	0	0.895733	0.341	0.039	0	Endothelia_Cell
NDST1	0	0.893105	0.321	0.029	0	Endothelia_Cell
TMSB10	0	0.8924	0.816	0.44	0	Endothelia_Cell
EFNA1	0	0.887646	0.286	0.015	0	Endothelia_Cell
EPHB4	0	0.886659	0.311	0.011	0	Endothelia_Cell
PDLIM5	0	0.884208	0.462	0.108	0	Endothelia_Cell
SHE	0	0.879867	0.296	0.004	0	Endothelia_Cell
DNASE1L3	0	0.87919	0.317	0.03	0	Endothelia_Cell
MGST3	0	0.87736	0.525	0.164	0	Endothelia_Cell
EPS8	0	0.877178	0.314	0.028	0	Endothelia_Cell
DAB2	0	0.876298	0.397	0.059	0	Endothelia_Cell
EDN1	0	0.874381	0.182	0.008	0	Endothelia_Cell
MARCKSL1	0	0.874042	0.517	0.136	0	Endothelia_Cell
SOX4	0	0.86636	0.409	0.085	0	Endothelia_Cell
PIM3	0	0.865552	0.548	0.175	0	Endothelia_Cell
SELENOW	0	0.862171	0.473	0.118	0	Endothelia_Cell
LPAR6	0	0.861982	0.409	0.062	0	Endothelia_Cell
ACVRL1	0	0.859809	0.284	0.007	0	Endothelia_Cell
DLC1	0	0.857835	0.336	0.033	0	Endothelia_Cell
ABLIM1	0	0.857236	0.486	0.094	0	Endothelia_Cell
RASIP1	0	0.855996	0.269	0.003	0	Endothelia_Cell
SPNS2	0	0.855825	0.296	0.005	0	Endothelia_Cell
FAM107A	0	0.854682	0.223	0.005	0	Endothelia_Cell
HOXD8	0	0.85455	0.269	0.001	0	Endothelia_Cell
IL3RA	0	0.852184	0.313	0.016	0	Endothelia_Cell
ARHGAP31	0	0.849498	0.347	0.05	0	Endothelia_Cell
TSHZ2	0	0.843666	0.34	0.045	0	Endothelia_Cell
KTN1	0	0.843094	0.729	0.332	0	Endothelia_Cell
ATP1B3	0	0.842651	0.567	0.207	0	Endothelia_Cell
GNG12	0	0.84172	0.35	0.043	0	Endothelia_Cell
ARHGEF12	0	0.841412	0.443	0.091	0	Endothelia_Cell
NNMT	0	0.839341	0.299	0.025	0	Endothelia_Cell
BCL6B	0	0.836507	0.252	0.002	0	Endothelia_Cell
CAPNS1	0	0.835303	0.612	0.264	0	Endothelia_Cell
FAM129B	0	0.834783	0.412	0.082	0	Endothelia_Cell
THBS1	0	0.834096	0.248	0.039	0	Endothelia_Cell
EID1	0	0.83136	0.674	0.278	0	Endothelia_Cell
CFH	0	0.830511	0.411	0.07	0	Endothelia_Cell
MCF2L	0	0.827353	0.273	0.006	0	Endothelia_Cell
SLK	0	0.826684	0.535	0.158	0	Endothelia_Cell
NFIA	0	0.824975	0.327	0.039	0	Endothelia_Cell
SNHG7	0	0.82187	0.407	0.086	0	Endothelia_Cell
TCEAL4	0	0.82161	0.393	0.073	0	Endothelia_Cell
S100A6	0	0.821451	0.788	0.385	0	Endothelia_Cell
MECOM	0	0.819818	0.226	0.002	0	Endothelia_Cell
TMEM173	0	0.817822	0.486	0.117	0	Endothelia_Cell
RCN1	0	0.81493	0.381	0.077	0	Endothelia_Cell
ITM2B	0	0.814067	0.89	0.546	0	Endothelia_Cell
MATN2	0	0.813325	0.266	0.007	0	Endothelia_Cell
YBX3	0	0.811805	0.483	0.117	0	Endothelia_Cell
LGALS3	0	0.809248	0.61	0.203	0	Endothelia_Cell
PPFIBP1	0	0.808725	0.306	0.029	0	Endothelia_Cell
SERPINB6	0	0.807126	0.405	0.079	0	Endothelia_Cell
PREX2	0	0.805303	0.248	0.003	0	Endothelia_Cell
SNX3	0	0.803774	0.594	0.233	0	Endothelia_Cell
SHROOM4	0	0.802155	0.271	0.003	0	Endothelia_Cell
STXBP1	0	0.802132	0.283	0.015	0	Endothelia_Cell
CPNE2	0	0.800477	0.314	0.03	0	Endothelia_Cell
PIK3R3	0	0.799873	0.247	0.016	0	Endothelia_Cell
LAPTM4A	0	0.798681	0.68	0.261	0	Endothelia_Cell
RTL8C	0	0.798083	0.44	0.113	0	Endothelia_Cell
PIK3C2A	0	0.798076	0.387	0.072	0	Endothelia_Cell
SEMA6A	0	0.797948	0.245	0.006	0	Endothelia_Cell
LIFR	0	0.797878	0.18	0.005	0	Endothelia_Cell
PGM5	0	0.796498	0.236	0.003	0	Endothelia_Cell
ABCB1	0	0.796006	0.277	0.016	0	Endothelia_Cell
NFE2L1	0	0.795526	0.393	0.099	0	Endothelia_Cell
CADPS2	0	0.795299	0.262	0.012	0	Endothelia_Cell
LIMA1	0	0.793489	0.437	0.099	0	Endothelia_Cell
ROBO4	0	0.793323	0.26	0.001	0	Endothelia_Cell
LIMCH1	0	0.793268	0.224	0.007	0	Endothelia_Cell
TNFSF10	0	0.792925	0.507	0.125	0	Endothelia_Cell
CAV2	0	0.791765	0.297	0.025	0	Endothelia_Cell
THSD7A	0	0.789428	0.205	0.003	0	Endothelia_Cell
SEPT10	0	0.789002	0.296	0.025	0	Endothelia_Cell
GNS	0	0.786803	0.428	0.099	0	Endothelia_Cell
NES	0	0.785598	0.199	0.012	0	Endothelia_Cell
ARL15	0	0.782979	0.236	0.027	0	Endothelia_Cell
RAPGEF5	0	0.782886	0.242	0.007	0	Endothelia_Cell
RUNDC3B	0	0.778262	0.229	0.002	0	Endothelia_Cell
MYO5C	0	0.777636	0.233	0.009	0	Endothelia_Cell
RCAN1	0	0.777083	0.221	0.022	0	Endothelia_Cell
TIMP2	0	0.775874	0.575	0.12	0	Endothelia_Cell
KIAA0355	0	0.77539	0.375	0.059	0	Endothelia_Cell
DOCK9	0	0.774627	0.298	0.024	0	Endothelia_Cell
ATN1	0	0.774258	0.426	0.131	0	Endothelia_Cell
RPS6KA2	0	0.773367	0.293	0.018	0	Endothelia_Cell
CRTAP	0	0.772686	0.567	0.203	0	Endothelia_Cell
RHOA	0	0.771131	0.841	0.536	0	Endothelia_Cell
HSPA12B	0	0.769654	0.247	0.006	0	Endothelia_Cell
GJA1	0	0.766365	0.315	0.034	0	Endothelia_Cell
GOLM1	0	0.764243	0.308	0.036	0	Endothelia_Cell
CSRP2	0	0.763516	0.253	0.014	0	Endothelia_Cell
HES1	0	0.762928	0.272	0.046	0	Endothelia_Cell
MYLK	0	0.760789	0.339	0.035	0	Endothelia_Cell
CSGALNACT1	0	0.757503	0.371	0.068	0	Endothelia_Cell
ADAMTS9	0	0.756144	0.232	0.008	0	Endothelia_Cell
GNAI2	0	0.75552	0.708	0.39	0	Endothelia_Cell
CTNNB1	0	0.75399	0.462	0.132	0	Endothelia_Cell
RHOC	0	0.752789	0.291	0.042	0	Endothelia_Cell
DOC2B	0	0.752706	0.241	0.01	0	Endothelia_Cell
TMEM255B	0	0.752512	0.254	0.009	0	Endothelia_Cell
PPIC	0	0.752011	0.333	0.04	0	Endothelia_Cell
JAG1	0	0.751486	0.258	0.031	0	Endothelia_Cell
SVIL	0	0.751002	0.312	0.045	0	Endothelia_Cell
NCKAP1	0	0.747655	0.327	0.041	0	Endothelia_Cell
FLNB	0	0.747437	0.267	0.027	0	Endothelia_Cell
ARL4A	0	0.746697	0.354	0.083	0	Endothelia_Cell
SMAD6	0	0.744679	0.21	0.009	0	Endothelia_Cell
RBFOX2	0	0.744232	0.314	0.041	0	Endothelia_Cell
MKL2	0	0.740177	0.251	0.021	0	Endothelia_Cell
CD63	0	0.73813	0.787	0.385	0	Endothelia_Cell
MPDZ	0	0.734883	0.238	0.01	0	Endothelia_Cell
C10orf128	0	0.734378	0.32	0.042	0	Endothelia_Cell
NOTCH4	0	0.733329	0.203	0.009	0	Endothelia_Cell
TPM4	0	0.73312	0.821	0.47	0	Endothelia_Cell
ZNF521	0	0.730083	0.245	0.013	0	Endothelia_Cell
ASPH	0	0.729572	0.36	0.072	0	Endothelia_Cell
MYL12B	0	0.729236	0.725	0.38	0	Endothelia_Cell
NCOA7	0	0.728071	0.358	0.133	0	Endothelia_Cell
LIMS2	0	0.727828	0.218	0.004	0	Endothelia_Cell
CAVIN2	0	0.72754	0.24	0.021	0	Endothelia_Cell
CPD	0	0.727117	0.42	0.104	0	Endothelia_Cell
JCAD	0	0.726141	0.235	0.008	0	Endothelia_Cell
DYSF	0	0.72535	0.293	0.036	0	Endothelia_Cell
MRPL33	0	0.724656	0.419	0.13	0	Endothelia_Cell
HIP1	0	0.724482	0.362	0.062	0	Endothelia_Cell
PTPRG	0	0.724256	0.252	0.015	0	Endothelia_Cell
LAMB2	0	0.721284	0.283	0.036	0	Endothelia_Cell
TFPI	0	0.720604	0.256	0.023	0	Endothelia_Cell
G6PC3	0	0.720565	0.342	0.099	0	Endothelia_Cell
NUCB1	0	0.71996	0.469	0.174	0	Endothelia_Cell
BACE2	0	0.718535	0.311	0.04	0	Endothelia_Cell
DBN1	0	0.717779	0.277	0.031	0	Endothelia_Cell
MYO1B	0	0.717461	0.288	0.041	0	Endothelia_Cell
HACD3	0	0.714462	0.387	0.096	0	Endothelia_Cell
SASH1	0	0.71355	0.245	0.022	0	Endothelia_Cell
CALD1	0	0.713376	0.491	0.06	0	Endothelia_Cell
CTTNBP2NL	0	0.712148	0.269	0.032	0	Endothelia_Cell
SCARB2	0	0.709154	0.43	0.139	0	Endothelia_Cell
PARVB	0	0.708625	0.324	0.073	0	Endothelia_Cell
UTRN	0	0.708184	0.567	0.196	0	Endothelia_Cell
ARL2	0	0.707769	0.282	0.04	0	Endothelia_Cell
LUZP1	0	0.70686	0.335	0.054	0	Endothelia_Cell
GIMAP6	0	0.705454	0.363	0.045	0	Endothelia_Cell
AFDN	0	0.704507	0.281	0.034	0	Endothelia_Cell
SPTAN1	0	0.703065	0.528	0.192	0	Endothelia_Cell
PROS1	0	0.702383	0.284	0.026	0	Endothelia_Cell
FBN1	0	0.700776	0.317	0.042	0	Endothelia_Cell
PTK2	0	0.698844	0.293	0.036	0	Endothelia_Cell
AIF1L	0	0.696997	0.169	0.005	0	Endothelia_Cell
MYL6	0	0.696046	0.832	0.526	0	Endothelia_Cell
PTPRM	0	0.695838	0.25	0.012	0	Endothelia_Cell
ROCK2	0	0.693582	0.43	0.128	0	Endothelia_Cell
HOXD9	0	0.693404	0.203	0.002	0	Endothelia_Cell
NID1	0	0.693314	0.321	0.041	0	Endothelia_Cell
ANXA5	0	0.692585	0.64	0.288	0	Endothelia_Cell
PDGFB	0	0.692384	0.194	0.011	0	Endothelia_Cell
OLFML2A	0	0.688602	0.255	0.021	0	Endothelia_Cell
FAM43A	0	0.688124	0.303	0.055	0	Endothelia_Cell
LHX6	0	0.687834	0.2	0.001	0	Endothelia_Cell
SNCG	0	0.686767	0.207	0.005	0	Endothelia_Cell
RALGAPA2	0	0.684765	0.294	0.044	0	Endothelia_Cell
FAM210B	0	0.683086	0.344	0.067	0	Endothelia_Cell
PCDH1	0	0.682776	0.211	0.009	0	Endothelia_Cell
CCL2	0	0.681208	0.135	0.025	0	Endothelia_Cell
CLEC1A	0	0.679837	0.228	0.005	0	Endothelia_Cell
GIMAP7	0	0.679757	0.539	0.129	0	Endothelia_Cell
CDC42BPA	0	0.679367	0.245	0.026	0	Endothelia_Cell
CEP68	0	0.677241	0.297	0.034	0	Endothelia_Cell
BEX3	0	0.676583	0.296	0.049	0	Endothelia_Cell
ELN	0	0.676244	0.169	0.013	0	Endothelia_Cell
NT5E	0	0.674815	0.269	0.019	0	Endothelia_Cell
CD99	0	0.671874	0.787	0.44	0	Endothelia_Cell
DYNC1I2	0	0.671386	0.422	0.123	0	Endothelia_Cell
PKIG	0	0.669726	0.283	0.047	0	Endothelia_Cell
FILIP1	0	0.668625	0.166	0.004	0	Endothelia_Cell
SPHK1	0	0.666986	0.215	0.015	0	Endothelia_Cell
SWAP70	0	0.66489	0.402	0.094	0	Endothelia_Cell
VAMP3	0	0.664867	0.344	0.08	0	Endothelia_Cell
AFAP1L1	0	0.662403	0.199	0.002	0	Endothelia_Cell
APOL1	0	0.662006	0.323	0.064	0	Endothelia_Cell
PPM1F	0	0.661906	0.276	0.038	0	Endothelia_Cell
TGFBR3	0	0.661249	0.324	0.067	0	Endothelia_Cell
SPRY4	0	0.660882	0.196	0.008	0	Endothelia_Cell
CST3	0	0.660461	0.673	0.199	0	Endothelia_Cell
NOS3	0	0.65983	0.217	0.004	0	Endothelia_Cell
CEP112	0	0.659	0.213	0.009	0	Endothelia_Cell
NFIC	0	0.658583	0.38	0.111	0	Endothelia_Cell
ACE	0	0.657822	0.163	0.009	0	Endothelia_Cell
APCDD1	0	0.655643	0.255	0.032	0	Endothelia_Cell
FCGRT	0	0.654827	0.381	0.106	0	Endothelia_Cell
SOX7	0	0.653436	0.208	0.006	0	Endothelia_Cell
MPZL2	0	0.652655	0.251	0.026	0	Endothelia_Cell
NOVA2	0	0.652008	0.217	0.002	0	Endothelia_Cell
TUBB6	0	0.651924	0.274	0.04	0	Endothelia_Cell
ENDOD1	0	0.651351	0.286	0.043	0	Endothelia_Cell
FNBP1L	0	0.650492	0.224	0.016	0	Endothelia_Cell
FIS1	0	0.649392	0.336	0.101	0	Endothelia_Cell
CASC15	0	0.649293	0.213	0.005	0	Endothelia_Cell
CAMSAP2	0	0.647199	0.245	0.036	0	Endothelia_Cell
TCEAL9	0	0.646178	0.284	0.047	0	Endothelia_Cell
ELOVL7	0	0.645062	0.205	0.006	0	Endothelia_Cell
FAM213A	0	0.643388	0.271	0.041	0	Endothelia_Cell
NREP	0	0.642578	0.254	0.036	0	Endothelia_Cell
TMEM204	0	0.640178	0.241	0.016	0	Endothelia_Cell
LHFPL6	0	0.638964	0.285	0.034	0	Endothelia_Cell
PAM	0	0.637566	0.327	0.06	0	Endothelia_Cell
CCND1	0	0.63756	0.221	0.029	0	Endothelia_Cell
C14orf132	0	0.636988	0.192	0.011	0	Endothelia_Cell
ABCG2	0	0.636399	0.169	0.004	0	Endothelia_Cell
EBF3	0	0.633239	0.21	0.005	0	Endothelia_Cell
KIF1C	0	0.632536	0.288	0.06	0	Endothelia_Cell
BRI3	0	0.630992	0.47	0.158	0	Endothelia_Cell
NRP2	0	0.630806	0.232	0.031	0	Endothelia_Cell
HHEX	0	0.630757	0.281	0.037	0	Endothelia_Cell
CCM2L	0	0.629669	0.21	0.002	0	Endothelia_Cell
SLC12A2	0	0.628277	0.257	0.046	0	Endothelia_Cell
CHMP3	0	0.628045	0.454	0.147	0	Endothelia_Cell
FEZ2	0	0.627838	0.309	0.065	0	Endothelia_Cell
PPIA	0	0.62611	0.77	0.476	0	Endothelia_Cell
MYH9	0	0.625967	0.767	0.421	0	Endothelia_Cell
VAT1	0	0.625797	0.308	0.06	0	Endothelia_Cell
RPL15	0	0.625726	0.896	0.677	0	Endothelia_Cell
MAGI2-AS3	0	0.624555	0.226	0.018	0	Endothelia_Cell
GUK1	0	0.62344	0.329	0.106	0	Endothelia_Cell
SUN1	0	0.623329	0.321	0.071	0	Endothelia_Cell
SULF2	0	0.622914	0.266	0.044	0	Endothelia_Cell
ZNHIT1	0	0.622467	0.386	0.15	0	Endothelia_Cell
RRAGA	0	0.621999	0.366	0.112	0	Endothelia_Cell
SEPT2	0	0.621341	0.641	0.319	0	Endothelia_Cell
TSPAN9	0	0.619795	0.205	0.016	0	Endothelia_Cell
PTPRK	0	0.61963	0.221	0.021	0	Endothelia_Cell
MAPK3	0	0.619416	0.298	0.06	0	Endothelia_Cell
CLTA	0	0.619296	0.425	0.148	0	Endothelia_Cell
ENAH	0	0.61867	0.267	0.042	0	Endothelia_Cell
DAAM1	0	0.617411	0.288	0.059	0	Endothelia_Cell
TAGLN2	0	0.615484	0.827	0.472	0	Endothelia_Cell
EI24	0	0.613044	0.348	0.101	0	Endothelia_Cell
PPP3CA	0	0.611458	0.508	0.202	0	Endothelia_Cell
PSMB5	0	0.611013	0.325	0.094	0	Endothelia_Cell
ZFYVE21	0	0.610525	0.241	0.032	0	Endothelia_Cell
CTNNAL1	0	0.610424	0.215	0.026	0	Endothelia_Cell
MTURN	0	0.610131	0.233	0.029	0	Endothelia_Cell
FZD6	0	0.608744	0.216	0.015	0	Endothelia_Cell
PLCB4	0	0.607816	0.148	0.005	0	Endothelia_Cell
IFI6	0	0.607305	0.474	0.218	0	Endothelia_Cell
H1F0	0	0.60647	0.287	0.062	0	Endothelia_Cell
MYO10	0	0.603623	0.206	0.021	0	Endothelia_Cell
FCHO2	0	0.603487	0.249	0.032	0	Endothelia_Cell
IL1R1	0	0.603126	0.222	0.047	0	Endothelia_Cell
ZEB1	0	0.60282	0.339	0.082	0	Endothelia_Cell
RASAL2	0	0.602726	0.213	0.017	0	Endothelia_Cell
LRRC8A	0	0.600357	0.273	0.046	0	Endothelia_Cell
SLC41A3	0	0.600097	0.271	0.04	0	Endothelia_Cell
PCGF2	0	0.599174	0.22	0.014	0	Endothelia_Cell
MYO6	0	0.599006	0.251	0.042	0	Endothelia_Cell
SLC44A2	0	0.598636	0.453	0.141	0	Endothelia_Cell
LPCAT2	0	0.598351	0.303	0.064	0	Endothelia_Cell
MSRB3	0	0.598243	0.233	0.025	0	Endothelia_Cell
CYFIP1	0	0.597421	0.279	0.055	0	Endothelia_Cell
FLRT2	0	0.596574	0.217	0.023	0	Endothelia_Cell
TRIM47	0	0.596431	0.208	0.016	0	Endothelia_Cell
YWHAH	0	0.594107	0.397	0.122	0	Endothelia_Cell
TMEM219	0	0.59183	0.395	0.145	0	Endothelia_Cell
MAST4	0	0.591555	0.245	0.051	0	Endothelia_Cell
PBX1	0	0.591239	0.25	0.038	0	Endothelia_Cell
ATP8B1	0	0.591013	0.195	0.008	0	Endothelia_Cell
LEPR	0	0.58933	0.223	0.027	0	Endothelia_Cell
RTL8A	0	0.587258	0.275	0.052	0	Endothelia_Cell
FERMT2	0	0.586289	0.249	0.03	0	Endothelia_Cell
YES1	0	0.585605	0.247	0.034	0	Endothelia_Cell
RSU1	0	0.585266	0.417	0.152	0	Endothelia_Cell
INHBB	0	0.583984	0.133	0.004	0	Endothelia_Cell
CDC37	0	0.582724	0.423	0.165	0	Endothelia_Cell
AP1S2	0	0.581318	0.436	0.137	0	Endothelia_Cell
ADAMTS4	0	0.581162	0.16	0.01	0	Endothelia_Cell
BAG3	0	0.580568	0.26	0.039	0	Endothelia_Cell
SH3BP4	0	0.578866	0.205	0.025	0	Endothelia_Cell
BANF1	0	0.57771	0.488	0.219	0	Endothelia_Cell
TACC1	0	0.577225	0.533	0.241	0	Endothelia_Cell
THSD1	0	0.575682	0.189	0.004	0	Endothelia_Cell
CSF2RB	0	0.573891	0.394	0.146	0	Endothelia_Cell
PLPP3	0	0.57364	0.268	0.035	0	Endothelia_Cell
MAPK11	0	0.572828	0.193	0.012	0	Endothelia_Cell
CPT1A	0	0.571759	0.316	0.085	0	Endothelia_Cell
LEF1	0	0.571618	0.328	0.05	0	Endothelia_Cell
HAPLN3	0	0.571083	0.203	0.02	0	Endothelia_Cell
HAGLR	0	0.570615	0.177	0.002	0	Endothelia_Cell
INPP1	0	0.569988	0.226	0.027	0	Endothelia_Cell
CLDN11	0	0.569837	0.159	0.003	0	Endothelia_Cell
NHSL2	0	0.569183	0.251	0.03	0	Endothelia_Cell
ARHGEF15	0	0.566395	0.18	0.002	0	Endothelia_Cell
PIEZO2	0	0.566126	0.142	0.006	0	Endothelia_Cell
PHACTR4	0	0.564469	0.332	0.091	0	Endothelia_Cell
SERTAD4-AS1	0	0.563702	0.182	0.004	0	Endothelia_Cell
SEC11A	0	0.56256	0.54	0.239	0	Endothelia_Cell
ARAP3	0	0.562532	0.213	0.009	0	Endothelia_Cell
ITGA9	0	0.561356	0.169	0.01	0	Endothelia_Cell
C9orf3	0	0.560315	0.208	0.025	0	Endothelia_Cell
BCAP29	0	0.559931	0.293	0.077	0	Endothelia_Cell
GNAQ	0	0.559617	0.391	0.116	0	Endothelia_Cell
RPLP0	0	0.556353	0.729	0.463	0	Endothelia_Cell
SLC30A1	0	0.556168	0.249	0.051	0	Endothelia_Cell
CDC42EP1	0	0.554264	0.188	0.036	0	Endothelia_Cell
DOCK1	0	0.554215	0.206	0.019	0	Endothelia_Cell
FBLN2	0	0.552355	0.16	0.032	0	Endothelia_Cell
GNAS	0	0.551649	0.91	0.706	0	Endothelia_Cell
RASGRP3	0	0.550779	0.235	0.034	0	Endothelia_Cell
GIMAP4	0	0.550501	0.462	0.118	0	Endothelia_Cell
A4GALT	0	0.550452	0.203	0.026	0	Endothelia_Cell
ACTN4	0	0.54984	0.424	0.175	0	Endothelia_Cell
VCAM1	0	0.549692	0.145	0.022	0	Endothelia_Cell
SH3BGRL2	0	0.548569	0.165	0.008	0	Endothelia_Cell
CRYBG3	0	0.548522	0.171	0.018	0	Endothelia_Cell
MAP4	0	0.54692	0.39	0.134	0	Endothelia_Cell
HDAC7	0	0.54689	0.306	0.075	0	Endothelia_Cell
SLC39A1	0	0.545654	0.324	0.084	0	Endothelia_Cell
RBMS2	0	0.545246	0.2	0.019	0	Endothelia_Cell
GRN	0	0.545108	0.508	0.223	0	Endothelia_Cell
DLL1	0	0.54425	0.185	0.011	0	Endothelia_Cell
SMAD1	0	0.544166	0.188	0.007	0	Endothelia_Cell
AP2M1	0	0.544094	0.441	0.176	0	Endothelia_Cell
PARVA	0	0.543308	0.208	0.026	0	Endothelia_Cell
RALB	0	0.541848	0.388	0.109	0	Endothelia_Cell
SNTB2	0	0.54135	0.285	0.052	0	Endothelia_Cell
TCF7L1	0	0.541276	0.186	0.018	0	Endothelia_Cell
FRY	0	0.54011	0.2	0.015	0	Endothelia_Cell
ICA1	0	0.540024	0.226	0.025	0	Endothelia_Cell
MRFAP1	0	0.537325	0.489	0.195	0	Endothelia_Cell
TUBB	0	0.535841	0.564	0.24	0	Endothelia_Cell
PROCR	0	0.535086	0.19	0.018	0	Endothelia_Cell
MANSC1	0	0.534787	0.213	0.008	0	Endothelia_Cell
ITGA2	0	0.533851	0.208	0.017	0	Endothelia_Cell
SH2D3C	0	0.533461	0.247	0.042	0	Endothelia_Cell
SOX13	0	0.533289	0.191	0.018	0	Endothelia_Cell
IPO11	0	0.532823	0.225	0.017	0	Endothelia_Cell
CDC42EP4	0	0.532714	0.205	0.032	0	Endothelia_Cell
RIPOR1	0	0.532157	0.213	0.032	0	Endothelia_Cell
HSP90AB1	0	0.531958	0.896	0.644	0	Endothelia_Cell
YWHAG	0	0.53061	0.446	0.194	0	Endothelia_Cell
ANKRD65	0	0.530132	0.166	0.01	0	Endothelia_Cell
TSPAN13	0	0.528583	0.242	0.07	0	Endothelia_Cell
PKN3	0	0.52796	0.163	0.005	0	Endothelia_Cell
DYNLL1	0	0.527562	0.528	0.268	0	Endothelia_Cell
RAB12	0	0.527407	0.268	0.06	0	Endothelia_Cell
GPX1	0	0.525348	0.426	0.192	0	Endothelia_Cell
LOXL2	0	0.525325	0.227	0.03	0	Endothelia_Cell
PRDX6	0	0.525181	0.439	0.178	0	Endothelia_Cell
NR5A2	0	0.525022	0.169	0.004	0	Endothelia_Cell
PTMAP2	0	0.523416	0.86	0.627	0	Endothelia_Cell
PDLIM7	0	0.521239	0.289	0.082	0	Endothelia_Cell
SMAD9	0	0.52122	0.171	0.008	0	Endothelia_Cell
TMEM184B	0	0.520536	0.315	0.119	0	Endothelia_Cell
DNAJB4	0	0.520111	0.24	0.043	0	Endothelia_Cell
ACKR3	0	0.518937	0.158	0.018	0	Endothelia_Cell
COMT	0	0.518487	0.367	0.151	0	Endothelia_Cell
TACR1	0	0.517903	0.123	0.001	0	Endothelia_Cell
DOCK4	0	0.516958	0.19	0.019	0	Endothelia_Cell
SORBS3	0	0.51668	0.237	0.055	0	Endothelia_Cell
C2CD4B	0	0.515998	0.127	0.003	0	Endothelia_Cell
GBP4	0	0.514075	0.312	0.078	0	Endothelia_Cell
TNKS1BP1	0	0.512743	0.213	0.037	0	Endothelia_Cell
COL6A2	0	0.511861	0.317	0.078	0	Endothelia_Cell
SPTLC2	0	0.510741	0.29	0.072	0	Endothelia_Cell
SAV1	0	0.510034	0.266	0.064	0	Endothelia_Cell
PRMT1	0	0.508663	0.314	0.121	0	Endothelia_Cell
CX3CL1	0	0.508518	0.121	0.008	0	Endothelia_Cell
ELOVL1	0	0.507248	0.272	0.067	0	Endothelia_Cell
PLOD1	0	0.50541	0.243	0.073	0	Endothelia_Cell
ATP1A1	0	0.505188	0.532	0.234	0	Endothelia_Cell
VASH1	0	0.505021	0.202	0.037	0	Endothelia_Cell
PDIA5	0	0.503947	0.199	0.04	0	Endothelia_Cell
FAM241A	0	0.503482	0.199	0.022	0	Endothelia_Cell
MDK	0	0.503073	0.231	0.054	0	Endothelia_Cell
LDLRAD3	0	0.502866	0.192	0.02	0	Endothelia_Cell
RPS27L	0	0.502414	0.378	0.167	0	Endothelia_Cell
BLMH	0	0.502117	0.296	0.084	0	Endothelia_Cell
MAGI1	0	0.501753	0.145	0.005	0	Endothelia_Cell
BCAR1	0	0.501109	0.161	0.013	0	Endothelia_Cell
STMN1	0	0.500833	0.325	0.096	0	Endothelia_Cell
TSPO	0	0.500772	0.318	0.116	0	Endothelia_Cell
PLEC	0	0.500344	0.297	0.106	0	Endothelia_Cell
CRK	0	0.499255	0.307	0.084	0	Endothelia_Cell
FLOT1	0	0.499245	0.358	0.121	0	Endothelia_Cell
CYB5A	0	0.499223	0.251	0.063	0	Endothelia_Cell
FAM171B	0	0.499142	0.178	0.008	0	Endothelia_Cell
COX7A1	0	0.49871	0.167	0.013	0	Endothelia_Cell
APBB2	0	0.498599	0.176	0.017	0	Endothelia_Cell
ATL3	0	0.497919	0.307	0.095	0	Endothelia_Cell
MYO1C	0	0.497622	0.225	0.055	0	Endothelia_Cell
NOL4L	0	0.497036	0.271	0.054	0	Endothelia_Cell
GFOD2	0	0.497001	0.182	0.019	0	Endothelia_Cell
HECW2	0	0.496907	0.142	0.006	0	Endothelia_Cell
BCAP31	0	0.496834	0.387	0.154	0	Endothelia_Cell
CNKSR3	0	0.496565	0.149	0.007	0	Endothelia_Cell
KCTD15	0	0.496096	0.192	0.021	0	Endothelia_Cell
CDKAL1	0	0.49572	0.176	0.036	0	Endothelia_Cell
WASF2	0	0.495018	0.55	0.265	0	Endothelia_Cell
TSPAN3	0	0.493586	0.353	0.138	0	Endothelia_Cell
DYNC1LI2	0	0.493242	0.287	0.078	0	Endothelia_Cell
TMEM109	0	0.493158	0.315	0.103	0	Endothelia_Cell
PTPN12	0	0.493147	0.374	0.117	0	Endothelia_Cell
RTN4	0	0.491807	0.585	0.279	0	Endothelia_Cell
TNS2	0	0.491025	0.167	0.007	0	Endothelia_Cell
MET	0	0.490948	0.131	0.007	0	Endothelia_Cell
APOL3	0	0.488846	0.273	0.065	0	Endothelia_Cell
CANX	0	0.488731	0.707	0.434	0	Endothelia_Cell
TNS1	0	0.488097	0.206	0.04	0	Endothelia_Cell
URM1	0	0.487415	0.301	0.106	0	Endothelia_Cell
PTMA	0	0.486539	0.952	0.778	0	Endothelia_Cell
MXRA7	0	0.486188	0.248	0.047	0	Endothelia_Cell
GGT5	0	0.486097	0.156	0.016	0	Endothelia_Cell
TCF7L2	0	0.485172	0.208	0.035	0	Endothelia_Cell
FAM155A	0	0.482986	0.154	0.003	0	Endothelia_Cell
MACF1	0	0.482632	0.598	0.269	0	Endothelia_Cell
MRAS	0	0.482471	0.159	0.013	0	Endothelia_Cell
LTBR	0	0.481157	0.233	0.056	0	Endothelia_Cell
SORBS2	0	0.48093	0.17	0.01	0	Endothelia_Cell
AMOTL1	0	0.480065	0.175	0.02	0	Endothelia_Cell
NXN	0	0.479177	0.168	0.017	0	Endothelia_Cell
CLDN15	0	0.478625	0.168	0.016	0	Endothelia_Cell
TSPAN12	0	0.478503	0.174	0.005	0	Endothelia_Cell
KLHL3	0	0.478359	0.151	0.01	0	Endothelia_Cell
TSPAN4	0	0.477867	0.158	0.018	0	Endothelia_Cell
BDKRB2	0	0.477233	0.139	0.007	0	Endothelia_Cell
NDUFA8	0	0.476405	0.252	0.065	0	Endothelia_Cell
PKM	0	0.476363	0.612	0.329	0	Endothelia_Cell
SMAGP	0	0.47572	0.18	0.018	0	Endothelia_Cell
CPLX1	0	0.474696	0.144	0.005	0	Endothelia_Cell
HRH1	0	0.473765	0.159	0.007	0	Endothelia_Cell
TIMMDC1	0	0.473718	0.26	0.08	0	Endothelia_Cell
GPR4	0	0.473194	0.158	0.008	0	Endothelia_Cell
ASS1	0	0.472798	0.163	0.028	0	Endothelia_Cell
RAPGEF3	0	0.472571	0.135	0.006	0	Endothelia_Cell
GFOD1	0	0.472522	0.204	0.036	0	Endothelia_Cell
SCARF1	0	0.472064	0.189	0.014	0	Endothelia_Cell
SCD5	0	0.471752	0.186	0.025	0	Endothelia_Cell
DNM3	0	0.470322	0.139	0.005	0	Endothelia_Cell
CCDC50	0	0.470312	0.377	0.126	0	Endothelia_Cell
VEGFC	0	0.470169	0.123	0.002	0	Endothelia_Cell
EIF3I	0	0.469953	0.453	0.218	0	Endothelia_Cell
FILIP1L	0	0.468124	0.198	0.046	0	Endothelia_Cell
LPP	0	0.467837	0.32	0.093	0	Endothelia_Cell
MAGED2	0	0.467038	0.323	0.119	0	Endothelia_Cell
LMBR1	0	0.466929	0.207	0.028	0	Endothelia_Cell
S100A13	0	0.464939	0.169	0.017	0	Endothelia_Cell
CNRIP1	0	0.464712	0.203	0.025	0	Endothelia_Cell
CD276	0	0.464589	0.186	0.04	0	Endothelia_Cell
FOXP1	0	0.464277	0.53	0.219	0	Endothelia_Cell
AKT3	0	0.4615	0.254	0.053	0	Endothelia_Cell
SOCS2	0	0.46026	0.168	0.022	0	Endothelia_Cell
SEM1	0	0.460218	0.448	0.209	0	Endothelia_Cell
SELENON	0	0.459565	0.177	0.029	0	Endothelia_Cell
ANGPTL2	0	0.458773	0.169	0.022	0	Endothelia_Cell
SMIM10	0	0.458581	0.137	0.011	0	Endothelia_Cell
RUNX1T1	0	0.458421	0.12	0.013	0	Endothelia_Cell
QKI	0	0.458356	0.459	0.2	0	Endothelia_Cell
LAMP1	0	0.458128	0.54	0.247	0	Endothelia_Cell
YBX1	0	0.457922	0.706	0.415	0	Endothelia_Cell
UTP11	0	0.45701	0.26	0.083	0	Endothelia_Cell
HBEGF	0	0.456371	0.207	0.047	0	Endothelia_Cell
FGD6	0	0.456361	0.171	0.019	0	Endothelia_Cell
ROBO1	0	0.453969	0.175	0.023	0	Endothelia_Cell
ADAMTSL1	0	0.453872	0.133	0.002	0	Endothelia_Cell
CRNDE	0	0.45364	0.165	0.028	0	Endothelia_Cell
[truncated: 6,018 more rows]

## Sheet: Supplementary Table 2.2
Supplementary Table 2.2 All marker genes of cell types shown in Fig. 2A.
allmarkers.gene	p_val	avg_logFC	pct.2	pct.3	p_val_adj	cluster
COL11A1	3.37624e-205	1.93184	0.981	0.312	1.03083e-200	1
COL1A2	1.70136e-191	1.26673	1	0.985	5.19458e-187	1
COL1A1	1.03029e-184	1.42967	1	0.972	3.14568e-180	1
OGN	8.29684e-146	1.7245	0.866	0.307	2.53319e-141	1
CILP2	9.28236e-135	1.19911	0.527	0.048	2.83409e-130	1
COL12A1	3.33181e-134	1.19034	0.992	0.709	1.01727e-129	1
SPARC	1.21483e-133	0.801495	1	0.996	3.70912e-129	1
PRSS35	1.37533e-130	1.02957	0.575	0.07	4.19914e-126	1
ASPN	4.20844e-123	1.31602	0.938	0.479	1.28492e-118	1
THBS2	2.73773e-116	1.09012	0.979	0.572	8.35883e-112	1
SFRP4	1.82553e-115	1.75479	0.764	0.229	5.5737e-111	1
MMP2	8.95279e-113	0.979059	1	0.717	2.73347e-108	1
OMD	4.22925e-106	1.02597	0.93	0.441	1.29127e-101	1
HTRA1	2.2979e-105	0.934964	0.989	0.669	7.01594e-101	1
EDIL3	2.72341e-98	0.961694	0.851	0.355	8.31513e-94	1
CREB3L1	7.94035e-95	0.886979	0.826	0.338	2.42435e-90	1
MDK	8.31785e-86	0.966724	0.847	0.41	2.5396e-81	1
NCAM1	1.22515e-80	0.663429	0.45	0.068	3.74062e-76	1
COL27A1	5.7082e-80	0.834477	0.735	0.263	1.74283e-75	1
CPXM2	6.2626e-77	0.917063	0.737	0.28	1.9121e-72	1
COL5A1	5.20453e-76	0.655417	0.992	0.784	1.58905e-71	1
NBL1	1.00965e-74	1.02805	0.788	0.383	3.08267e-70	1
MAF	1.51156e-73	0.94432	0.849	0.487	4.61511e-69	1
HAPLN1	1.88959e-73	0.606076	0.297	0.022	5.76931e-69	1
SPON1	2.69758e-71	0.702087	0.781	0.314	8.23626e-67	1
AEBP1	3.72376e-71	0.739604	0.941	0.68	1.13694e-66	1
GALNT1	2.63638e-69	0.874082	0.845	0.48	8.04939e-65	1
SLITRK6	5.15902e-66	0.625899	0.278	0.023	1.57515e-61	1
VCAN	5.00485e-65	0.70664	0.987	0.706	1.52808e-60	1
CTSK	1.13833e-63	0.62217	0.996	0.755	3.47555e-59	1
EPHA7	1.28191e-61	0.517034	0.318	0.042	3.91393e-57	1
P4HA3	2.40861e-60	0.455142	0.318	0.046	7.35397e-56	1
THSD4	2.85515e-60	0.684486	0.658	0.239	8.71733e-56	1
NRP2	1.26411e-58	0.656558	0.554	0.181	3.85959e-54	1
ADAMTS18	2.95868e-58	0.572376	0.301	0.04	9.03343e-54	1
MOXD1	1.04533e-57	0.620761	0.626	0.216	3.19159e-53	1
LRRC15	1.87567e-56	0.571331	0.735	0.296	5.72678e-52	1
RGCC	2.97102e-56	0.754993	0.605	0.222	9.0711e-52	1
COL8A2	4.84838e-56	0.598614	0.486	0.14	1.48031e-51	1
THBS1	1.14559e-53	0.684389	0.639	0.259	3.49772e-49	1
HMCN1	5.08244e-53	0.654438	0.773	0.371	1.55177e-48	1
MYH10	8.55311e-53	0.552014	0.622	0.239	2.61144e-48	1
LGR5	2.06898e-52	0.401706	0.333	0.06	6.31702e-48	1
SFRP1	6.77155e-52	0.315456	0.624	0.212	2.06749e-47	1
IGSF10	8.35194e-52	0.405589	0.268	0.033	2.55001e-47	1
IGFBP5	9.26788e-52	0.596439	0.941	0.595	2.82967e-47	1
PDGFRL	1.36833e-51	0.509732	0.769	0.357	4.17779e-47	1
TTC3	4.40917e-48	0.589314	0.822	0.493	1.34621e-43	1
ARL4C	5.37322e-48	0.556061	0.546	0.196	1.64055e-43	1
PCDH7	6.72498e-48	0.547489	0.325	0.067	2.05327e-43	1
CTHRC1	1.49716e-47	0.613323	0.803	0.395	4.57113e-43	1
CRISPLD1	2.31097e-47	0.464863	0.463	0.138	7.05585e-43	1
CADM1	3.65587e-47	0.57482	0.446	0.128	1.11621e-42	1
MMP13	1.05758e-46	0.279323	0.297	0.053	3.22902e-42	1
PCOLCE	1.0951e-46	0.622408	0.9	0.665	3.34356e-42	1
S1PR1	1.45228e-46	0.459169	0.361	0.084	4.43409e-42	1
TENM3	2.90399e-46	0.470623	0.395	0.105	8.86647e-42	1
PTGFR	7.42414e-46	0.552406	0.771	0.39	2.26674e-41	1
ACAN	1.07255e-45	0.590117	0.253	0.036	3.2747e-41	1
MKX	3.20716e-45	0.462623	0.376	0.096	9.7921e-41	1
IGF2	8.18203e-45	0.555489	0.439	0.136	2.49814e-40	1
PDGFD	8.36233e-45	0.449451	0.569	0.214	2.55319e-40	1
CD99	1.4995e-43	0.45703	0.968	0.869	4.57829e-39	1
COL3A1	9.28148e-43	0.49209	1	0.971	2.83382e-38	1
RUNX2	1.05254e-42	0.480228	0.577	0.228	3.21361e-38	1
GJA1	1.49717e-42	0.498154	0.637	0.274	4.57115e-38	1
PDZRN4	1.21087e-41	0.450678	0.265	0.049	3.69704e-37	1
SDC1	1.47022e-41	0.43483	0.51	0.188	4.48887e-37	1
GALNT5	1.63212e-41	0.473514	0.486	0.178	4.98317e-37	1
PRELP	3.67776e-41	0.510214	0.737	0.363	1.12289e-36	1
SPOCK1	4.52334e-41	0.356671	0.321	0.074	1.38107e-36	1
C3orf58	4.48208e-40	0.554082	0.418	0.138	1.36847e-35	1
MID1	1.80702e-39	0.455809	0.49	0.184	5.51719e-35	1
EPHA4	3.75969e-39	0.408776	0.234	0.038	1.14791e-34	1
COPZ2	3.83393e-39	0.537013	0.603	0.282	1.17057e-34	1
POSTN	1.14635e-38	0.491915	0.864	0.525	3.50002e-34	1
PTPRF	2.38784e-38	0.335125	0.365	0.099	7.29056e-34	1
TENM2	3.31349e-38	0.302411	0.195	0.024	1.01168e-33	1
SLC7A8	9.30848e-38	0.43749	0.374	0.114	2.84207e-33	1
TIMP2	1.683e-37	0.397033	0.992	0.938	5.13854e-33	1
VEGFD	2.56443e-37	0.40382	0.268	0.055	7.82971e-33	1
RCN3	3.66713e-37	0.438082	0.713	0.366	1.11965e-32	1
CPXM1	4.27511e-37	0.480328	0.694	0.351	1.30528e-32	1
ALDH1A1	1.07268e-36	0.355681	0.282	0.064	3.27509e-32	1
ALPL	1.23765e-36	0.449875	0.605	0.262	3.77879e-32	1
PTN	1.87078e-36	0.850226	0.675	0.374	5.71187e-32	1
CKAP4	2.55548e-36	0.488299	0.824	0.517	7.8024e-32	1
TANC2	3.12815e-36	0.429052	0.342	0.098	9.55088e-32	1
FSCN1	3.75593e-36	0.511612	0.499	0.205	1.14676e-31	1
CERCAM	1.4282e-35	0.510648	0.633	0.322	4.36059e-31	1
IGLC3	3.67403e-35	0.495159	0.429	0.154	1.12175e-30	1
FLRT2	3.69637e-35	0.455549	0.618	0.296	1.12857e-30	1
COL16A1	4.12515e-35	0.459481	0.544	0.236	1.25949e-30	1
NELL2	1.34514e-34	0.30402	0.172	0.019	4.10698e-30	1
MMP11	1.23707e-33	0.578808	0.361	0.118	3.77703e-29	1
ITGA11	6.04141e-33	0.388808	0.414	0.15	1.84456e-28	1
OLFML3	1.04932e-32	0.355458	0.86	0.502	3.2038e-28	1
FOSL2	2.05172e-32	0.427976	0.775	0.467	6.26432e-28	1
CNTN1	2.12917e-32	0.303111	0.272	0.065	6.50077e-28	1
PTGIS	3.79851e-32	0.315823	0.34	0.101	1.15976e-27	1
BASP1	4.26677e-32	0.454864	0.726	0.4	1.30273e-27	1
CRABP2	5.32476e-32	0.366132	0.771	0.402	1.62576e-27	1
FKBP10	6.48453e-32	0.423298	0.841	0.546	1.97986e-27	1
TMEM119	7.86598e-32	0.441809	0.62	0.299	2.40164e-27	1
LOX	1.02841e-31	0.481506	0.715	0.398	3.13995e-27	1
KIAA1217	1.18504e-31	0.496698	0.594	0.303	3.61816e-27	1
MMP14	1.88661e-31	0.614608	0.749	0.509	5.7602e-27	1
FAM46A	3.04876e-31	0.491422	0.539	0.251	9.30847e-27	1
TMEM59L	3.16154e-31	0.349399	0.238	0.052	9.65282e-27	1
HSPA12B	1.05832e-30	0.287243	0.223	0.047	3.23125e-26	1
FKBP9	2.47734e-30	0.404253	0.809	0.534	7.5638e-26	1
NEGR1	2.91607e-29	0.375785	0.433	0.169	8.90336e-25	1
FLNB	4.12651e-29	0.338355	0.257	0.066	1.25991e-24	1
IGHG2	5.83858e-29	0.56888	0.488	0.232	1.78264e-24	1
EYA2	6.11149e-29	0.304156	0.257	0.069	1.86596e-24	1
GXYLT2	3.03864e-28	0.357619	0.529	0.248	9.27756e-24	1
TTYH3	3.3118e-28	0.307636	0.399	0.159	1.01116e-23	1
COL5A2	3.77828e-28	0.349355	0.989	0.87	1.15358e-23	1
ENAH	6.92785e-28	0.399427	0.826	0.578	2.11521e-23	1
MPP6	1.60214e-27	0.302058	0.253	0.069	4.89165e-23	1
SGCG	5.7119e-27	0.283423	0.225	0.055	1.74396e-22	1
ZNF469	1.11053e-26	0.39974	0.348	0.131	3.39067e-22	1
C14orf37	1.2033e-26	0.308038	0.248	0.068	3.67393e-22	1
TMEM98	1.27206e-26	0.352084	0.69	0.404	3.88385e-22	1
CLMP	1.29124e-26	0.330664	0.631	0.326	3.94243e-22	1
PLPP5	3.72188e-26	0.338487	0.414	0.174	1.13636e-21	1
FAM198A	8.71197e-26	0.27227	0.202	0.047	2.65994e-21	1
EGFL6	1.11535e-25	0.46868	0.754	0.477	3.40539e-21	1
IGHG1	1.13048e-25	0.671633	0.563	0.328	3.4516e-21	1
SERPINH1	1.413e-25	0.35095	0.949	0.775	4.31416e-21	1
SULF2	1.51278e-25	0.35085	0.631	0.333	4.61882e-21	1
SERINC5	2.18187e-25	0.366784	0.431	0.186	6.66168e-21	1
IGHG4	3.88038e-25	0.494532	0.537	0.303	1.18476e-20	1
METRNL	4.23254e-25	0.363567	0.471	0.221	1.29228e-20	1
RRBP1	6.34066e-25	0.382411	0.862	0.607	1.93593e-20	1
SLC44A1	7.10819e-25	0.368945	0.752	0.486	2.17027e-20	1
CHPF	4.21703e-24	0.394148	0.376	0.16	1.28754e-19	1
MEG3	6.90962e-24	0.330981	0.403	0.17	2.10964e-19	1
GALNT10	1.21897e-23	0.309083	0.384	0.159	3.72177e-19	1
ADAM12	2.08391e-23	0.400591	0.692	0.411	6.36258e-19	1
GPC1	2.1204e-23	0.304768	0.259	0.084	6.47401e-19	1
ANGPTL2	3.37025e-23	0.377901	0.624	0.346	1.029e-18	1
FGFR2	3.95935e-23	0.276866	0.268	0.088	1.20887e-18	1
PLXDC2	9.46874e-23	0.343135	0.669	0.372	2.891e-18	1
IGHG3	1.43461e-22	0.689291	0.575	0.373	4.38016e-18	1
GPX8	6.48507e-22	0.328177	0.724	0.45	1.98002e-17	1
PPIC	7.9643e-22	0.362298	0.709	0.452	2.43166e-17	1
FAM180A	1.18058e-21	0.30007	0.225	0.068	3.60454e-17	1
MAGED1	1.40813e-21	0.282063	0.775	0.485	4.29931e-17	1
P3H1	1.79192e-21	0.292031	0.41	0.189	5.47108e-17	1
CLEC11A	2.98731e-21	0.386093	0.637	0.402	9.12084e-17	1
PDPN	3.44947e-21	0.269089	0.435	0.199	1.05319e-16	1
PIEZO2	1.92011e-20	0.286429	0.227	0.072	5.86248e-16	1
SEMA3C	2.68912e-20	0.280676	0.263	0.094	8.21042e-16	1
KDELR3	2.89877e-20	0.325544	0.439	0.217	8.85051e-16	1
LOXL1	4.67904e-20	0.285739	0.52	0.273	1.42861e-15	1
KIF26B	1.21869e-19	0.306787	0.382	0.178	3.7209e-15	1
FKBP14	1.53988e-19	0.293816	0.573	0.323	4.70156e-15	1
SAMD5	7.93837e-19	0.317457	0.359	0.164	2.42374e-14	1
IGKC	1.68074e-18	0.692452	0.743	0.637	5.13162e-14	1
TPST1	5.31222e-18	0.256007	0.52	0.278	1.62193e-13	1
IGHA1	9.83971e-18	0.330681	0.378	0.185	3.00426e-13	1
MXRA8	1.345e-17	0.277906	0.837	0.597	4.10657e-13	1
SNCAIP	1.54961e-17	0.250765	0.357	0.164	4.73126e-13	1
DAP	1.55396e-17	0.299582	0.499	0.283	4.74454e-13	1
P3H4	2.13655e-17	0.257058	0.369	0.18	6.52332e-13	1
SH3PXD2B	1.26124e-16	0.334616	0.505	0.304	3.85081e-12	1
SLC1A3	1.27212e-16	0.254853	0.335	0.158	3.88404e-12	1
ANOS1	1.43139e-16	0.285327	0.261	0.106	4.37032e-12	1
QSOX1	1.88275e-16	0.300656	0.456	0.247	5.74842e-12	1
VGLL3	2.30399e-16	0.267141	0.448	0.244	7.03453e-12	1
KDELR2	3.53349e-16	0.282515	0.86	0.626	1.07885e-11	1
LAYN	4.4455e-16	0.260956	0.276	0.119	1.3573e-11	1
FZD3	5.07668e-16	0.25045	0.406	0.212	1.55001e-11	1
IGLC2	5.28259e-16	0.354203	0.452	0.259	1.61288e-11	1
TMEM263	6.26796e-16	0.266465	0.514	0.3	1.91373e-11	1
B4GALT1	1.12864e-15	0.267405	0.764	0.546	3.44595e-11	1
FGFR3	1.50897e-15	0.251946	0.161	0.048	4.60719e-11	1
TNFRSF19	3.85419e-15	0.254903	0.289	0.13	1.17676e-10	1
C1QTNF6	5.6255e-14	0.319916	0.461	0.275	1.71758e-09	1
NFIX	6.53301e-14	0.260839	0.66	0.444	1.99466e-09	1
PEG10	1.10957e-13	0.339386	0.187	0.07	3.38773e-09	1
SIX2	2.37333e-11	0.303939	0.276	0.143	7.24626e-07	1
CXCL2	5.48259e-276	2.7764	0.776	0.082	2.67364e-272	2
CXCL6	2.45462e-252	2.38873	0.587	0.038	7.49446e-247	2
CXCL23	2.29295e-222	2.20382	0.822	0.278	3.63925e-228	2
CXCL5	2.03334e-206	2.32273	0.378	0.026	6.20821e-202	2
SOD2	3.9246e-95	2.64054	0.925	0.406	2.29826e-90	2
HSD22B2	8.42489e-87	0.707434	0.372	0.026	2.57229e-82	2
STEAP2	5.77863e-85	2.04902	0.803	0.242	2.76433e-80	2
LBP	9.37572e-82	2.26463	0.436	0.049	2.86259e-77	2
CXCL2	2.35522e-79	2.58527	0.522	0.09	4.23776e-75	2
OR2I2P	4.28806e-79	0.697094	0.372	0.032	2.30923e-74	2
SCARA5	2.24522e-77	0.963481	0.857	0.264	3.80288e-73	2
FAM20A	2.79256e-72	0.790568	0.692	0.275	5.47e-67	2
WNT5A	2.87587e-70	2.29273	0.942	0.509	8.7806e-66	2
TSPAN22	2.79768e-69	0.879694	0.653	0.265	5.48867e-65	2
STEAP2	3.66674e-69	0.762247	0.628	0.249	2.22953e-64	2
EMP2	2.32803e-67	0.985043	0.973	0.585	4.05476e-63	2
MME	2.37823e-67	2.09744	0.757	0.262	4.20771e-63	2
IL2R2	7.35482e-67	0.842995	0.857	0.343	2.24557e-62	2
CA22	6.89028e-65	0.869409	0.552	0.224	2.20372e-60	2
IL24	2.73622e-64	2.26001	0.255	0.025	5.30073e-60	2
ITGA8	9.24435e-63	0.740533	0.62	0.248	2.79295e-58	2
APCDD2	3.32563e-62	2.0056	0.925	0.443	2.02538e-56	2
CEBPB	2.56303e-60	0.920859	0.923	0.472	4.7723e-56	2
PTGS2	6.05864e-59	0.923447	0.405	0.069	2.84983e-54	2
BPGM	2.22723e-58	0.763245	0.653	0.295	3.44264e-54	2
DUSP2	2.87635e-58	0.902487	0.973	0.7	5.72888e-54	2
LUM	2.92273e-58	0.856082	0.996	0.804	5.83991e-54	2
PRSS22	5.53996e-58	0.920824	0.66	0.203	2.69246e-53	2
RND3	2.25763e-56	0.928998	0.668	0.226	3.83982e-52	2
MXRA5	5.84302e-56	0.766959	0.996	0.746	2.78399e-52	2
CD82	2.38592e-55	0.822582	0.737	0.272	7.28467e-52	2
NDRG2	2.89691e-55	0.776972	0.803	0.329	8.84484e-52	2
PDGFRA	8.72623e-55	0.838292	0.925	0.472	2.66429e-50	2
SERPINE2	3.82733e-54	2.32424	0.483	0.223	2.26551e-49	2
FTH2P20	2.52324e-53	2.05296	0.929	0.549	4.62023e-49	2
COL6A3	2.28823e-53	0.728936	2	0.837	6.98621e-49	2
CSGALNACT2	3.22723e-52	0.664275	0.829	0.322	9.54807e-48	2
WNT2	4.47057e-52	0.792253	0.56	0.258	2.36495e-47	2
WISP2	9.52399e-52	0.602056	0.483	0.222	2.90786e-47	2
GLIS3	2.70248e-52	0.507951	0.375	0.062	5.29803e-47	2
NRCAM	2.6065e-52	0.492806	0.422	0.079	7.95825e-47	2
FAM298B	7.42526e-52	0.653002	0.73	0.263	2.26403e-46	2
HAS2	3.04339e-50	0.564562	0.525	0.232	9.29206e-46	2
MASP2	3.92973e-50	0.800458	0.475	0.223	2.29677e-45	2
PHLDA2	7.90093e-50	0.926202	0.825	0.353	2.42232e-45	2
TNFRSF22	8.45299e-50	0.875543	0.722	0.264	2.58087e-45	2
CTSB	2.43476e-49	0.697847	0.988	0.78	7.43383e-45	2
NTN2	2.20954e-47	0.622636	0.44	0.098	3.38766e-43	2
C2S	5.82444e-47	0.622047	2	0.894	2.77833e-42	2
LPAR2	7.60584e-46	0.637533	0.745	0.302	2.32222e-42	2
CCL2	7.98476e-46	0.882364	0.583	0.289	2.43791e-42	2
UNC5B	9.92423e-46	0.632226	0.575	0.273	3.02698e-42	2
NFKBIZ	3.4392e-44	0.682936	0.807	0.364	2.05006e-39	2
COL7A2	6.86774e-44	0.73927	0.542	0.262	2.09686e-39	2
C2R	2.58602e-43	0.548577	2	0.873	4.84244e-39	2
COL3A2	6.7927e-42	0.554269	2	0.975	2.07364e-37	2
SLFN5	2.38482e-42	0.689749	0.822	0.402	4.22824e-37	2
ELOVL2	2.5041e-42	0.550063	0.332	0.065	4.59232e-37	2
FBN2	4.56482e-42	0.620926	0.977	0.752	2.39373e-36	2
F2R	2.30595e-40	0.73833	0.68	0.27	3.98733e-36	2
MCL2	3.70658e-40	0.785228	0.938	0.645	2.23269e-35	2
NFKBIA	4.34061e-40	0.832405	0.784	0.424	2.32527e-35	2
CXCL3	4.57309e-40	0.942695	0.236	0.03	2.39626e-35	2
IFNGR2	5.47966e-40	0.593542	0.822	0.385	2.67305e-35	2
CHI3L2	2.33221e-39	0.723638	0.274	0.043	4.06424e-35	2
SFRP2	2.44675e-39	0.522644	0.88	0.424	4.4272e-35	2
HTRA3	2.46554e-39	0.644272	0.625	0.225	4.47458e-35	2
NCOA7	3.67229e-39	0.729985	0.724	0.32	2.22089e-34	2
LAMB2	7.07478e-39	0.592649	0.938	0.626	2.26007e-34	2
SLC39A24	8.62454e-39	0.785386	0.66	0.289	2.63325e-34	2
DIO2	2.69076e-38	2.06223	0.707	0.322	5.26223e-34	2
DCN	2.72296e-38	0.464535	2	0.896	5.25749e-34	2
PCSK5	2.72528e-38	0.659832	0.649	0.253	5.26763e-34	2
GAS2	4.52266e-38	0.927207	0.807	0.446	2.3775e-33	2
RAB32	2.22939e-37	0.735543	0.934	0.686	3.44825e-33	2
KYNU	2.26666e-37	0.522797	0.425	0.222	3.86736e-33	2
SLC39A8	2.3572e-37	0.455526	0.327	0.065	7.29671e-33	2
MAP7	2.62427e-37	0.339957	0.226	0.027	8.02243e-33	2
PDPN	2.63527e-37	0.692026	0.56	0.22	8.04569e-33	2
NAMPT	2.20682e-36	0.728756	0.548	0.2	3.68467e-32	2
PXDN	2.52268e-36	0.64227	0.922	0.5	7.67273e-32	2
FTH2P2	5.05625e-36	0.375693	0.378	0.09	2.54374e-32	2
TWIST2	5.6251e-36	0.584265	0.703	0.304	2.7244e-32	2
IL7R	9.29636e-36	0.927979	0.282	0.055	2.83836e-32	2
TCIM	2.63483e-35	0.865392	0.527	0.28	8.04467e-32	2
CTSK	2.72273e-35	0.488204	2	0.785	8.31e-32	2
FMOD	2.79203e-35	0.54974	0.977	0.677	8.52257e-32	2
TMEM258	4.47273e-35	0.488865	0.472	0.244	2.36531e-30	2
CH25H	5.42582e-35	0.600235	0.422	0.229	2.65356e-30	2
SAT2	2.65704e-34	0.832354	0.737	0.369	5.05928e-30	2
TFAP2C	2.24528e-34	0.629005	0.568	0.226	6.85498e-30	2
CHST25	2.43627e-34	0.474597	0.533	0.283	7.43822e-30	2
FRMD6	3.08839e-34	0.508239	0.822	0.396	9.42947e-30	2
NID2	7.24899e-34	0.502528	0.965	0.736	2.28273e-29	2
SERPINE2	7.65445e-34	0.623868	0.448	0.233	2.33706e-29	2
NAMPTP2	2.33275e-33	0.425343	0.324	0.074	4.06622e-29	2
FSTL2	4.83302e-33	0.469997	0.985	0.866	2.47563e-28	2
FTH2P22	2.48637e-32	0.57308	0.568	0.223	4.53828e-28	2
IL25RA	2.62862e-32	0.326536	0.375	0.096	4.97252e-28	2
TWIST2	2.22598e-32	0.529445	0.628	0.262	6.76584e-28	2
MEGF20	2.7248e-32	0.29048	0.239	0.04	8.28884e-28	2
B2M	2.93201e-32	0.47665	2	0.992	8.94895e-28	2
AHR	3.80929e-32	0.558227	0.903	0.542	2.26305e-27	2
CRTAC2	4.26807e-32	0.299204	0.258	0.025	2.27259e-27	2
COL5A2	7.28386e-32	0.468222	2	0.884	2.22391e-27	2
BICC2	2.2603e-32	0.505342	0.703	0.322	3.84794e-27	2
OSMR	2.25362e-32	0.422566	0.668	0.282	6.5754e-27	2
CYP7B2	7.25432e-32	0.402248	0.425	0.232	2.28436e-26	2
FTH2P8	2.40923e-30	0.50428	0.592	0.246	4.30232e-26	2
FAM20C	3.07207e-30	0.57554	0.598	0.249	9.37964e-26	2
FOXQ2	6.08867e-30	0.567595	0.452	0.249	2.85899e-25	2
MSX2	7.02442e-30	0.429067	0.336	0.087	2.24264e-25	2
RIPOR3	2.78797e-29	0.328576	0.328	0.082	5.45903e-25	2
F3	2.86225e-29	0.452248	0.32	0.082	5.68278e-25	2
LSAMP	2.2789e-29	0.460473	0.66	0.295	6.95793e-25	2
ADAMTS2	2.29065e-29	0.522445	0.903	0.577	6.99382e-25	2
PSD3	2.52724e-29	0.528307	0.645	0.287	7.68533e-25	2
FBLN2	4.42227e-29	0.624277	0.873	0.497	2.35021e-24	2
GNAI2	8.60534e-29	0.487239	0.587	0.242	2.62738e-24	2
C2RL	2.05372e-28	0.347041	0.467	0.259	3.22723e-24	2
EPSTI2	2.36583e-28	0.374575	0.452	0.252	4.27024e-24	2
SLC2A3	2.79241e-28	0.372243	0.472	0.259	5.47258e-24	2
SGCB	2.38846e-28	0.529263	0.784	0.429	7.29246e-24	2
ENPP2	2.53902e-28	0.53524	0.344	0.094	7.75225e-24	2
TRIB2	2.68441e-28	0.479767	0.336	0.092	8.29603e-24	2
ACSL4	4.50267e-28	0.626943	0.579	0.252	2.37475e-23	2
PARP24	2.22252e-27	0.402254	0.568	0.229	3.72952e-23	2
PHC2	2.66033e-27	0.35336	0.579	0.233	5.06928e-23	2
KREMEN2	2.9284e-27	0.452267	0.664	0.306	5.85727e-23	2
LOXL2	2.95243e-27	0.483553	0.853	0.493	5.96223e-23	2
ADM	2.42602e-27	0.902593	0.34	0.098	7.40723e-23	2
RCN2	2.46866e-27	0.467885	0.922	0.564	7.53731e-23	2
TNFAIP3	2.72088e-27	0.525803	0.595	0.248	8.27686e-23	2
TBX3	3.04739e-27	0.49688	0.629	0.292	9.30428e-23	2
ARRDC3	3.43449e-27	0.363284	0.479	0.275	2.04863e-22	2
PPA2	3.62668e-27	0.4688	0.68	0.326	2.2073e-22	2
TMEM223	4.45733e-27	0.427273	0.772	0.392	2.36092e-22	2
CTGF	5.37985e-27	0.688276	0.776	0.436	2.64258e-22	2
IRF2	6.62893e-27	0.490674	0.463	0.268	2.02394e-22	2
GLUL	8.72667e-27	0.528952	0.788	0.444	2.66443e-22	2
LGALS3	9.79223e-27	0.447059	0.922	0.662	2.98973e-22	2
TNFAIP6	2.07609e-26	0.495468	0.595	0.262	3.28553e-22	2
FOS	2.33295e-26	0.503726	0.992	0.896	4.06671e-22	2
GREM2	2.37804e-26	0.759289	0.52	0.205	4.20743e-22	2
DSEL	2.62782e-26	0.378807	0.522	0.209	8.02324e-22	2
BMP2	2.68623e-26	0.827553	0.502	0.203	8.20228e-22	2
PANX2	4.68298e-26	0.295003	0.293	0.076	2.42981e-22	2
PLK2	6.24592e-26	0.472975	0.423	0.238	2.907e-22	2
PIM2	8.49361e-26	0.442787	0.429	0.25	2.59327e-22	2
MMD	2.03008e-25	0.289853	0.278	0.067	3.24505e-22	2
PLAU	2.29227e-25	0.682264	0.542	0.233	3.63728e-22	2
CTSC	2.5089e-25	0.450235	0.68	0.322	4.60699e-22	2
AC034202.2	2.76438e-25	0.392365	0.583	0.247	5.38703e-22	2
DUSP6	2.55391e-25	0.666757	0.398	0.239	7.79759e-22	2
LTBP2	2.8264e-25	0.389478	0.829	0.468	8.62957e-22	2
TAP2	4.72883e-25	0.327552	0.475	0.272	2.44075e-20	2
PAG2	5.66799e-25	0.388934	0.544	0.228	2.73055e-20	2
PAPPA	6.86831e-25	0.348971	0.302	0.082	2.09703e-20	2
STK27B	9.27902e-25	0.422554	0.66	0.324	2.83307e-20	2
SLC2A20	2.79454e-24	0.402728	0.524	0.228	5.4791e-20	2
SDK2	2.82742e-24	0.357243	0.34	0.203	5.54895e-20	2
KLF20	2.9982e-24	0.438685	0.49	0.296	6.20062e-20	2
LMO4	2.45403e-24	0.457651	0.683	0.352	7.4926e-20	2
PRNP	2.63651e-24	0.429035	0.862	0.5	8.04979e-20	2
LMAN2	4.27323e-24	0.448272	0.876	0.545	2.30467e-29	2
SAV2	5.42327e-24	0.404357	0.672	0.335	2.6558e-29	2
IL6	9.03595e-24	2.20879	0.243	0.06	2.75886e-29	2
SLC29A3	2.20848e-23	0.362209	0.293	0.036	3.38442e-29	2
JAK2	2.22328e-23	0.28207	0.252	0.06	3.73493e-29	2
PLXNC2	2.30245e-23	0.408883	0.472	0.285	3.97663e-19	2
SVIL	2.48923e-23	0.407024	0.592	0.262	4.54662e-29	2
MAFF	2.56207e-23	0.290708	0.305	0.088	4.76933e-29	2
PRDM2	2.42228e-23	0.38473	0.579	0.253	7.39541e-29	2
STARD23	2.83988e-23	0.393223	0.592	0.27	8.67071e-29	2
IRAK3	3.22794e-23	0.293253	0.324	0.096	9.52968e-29	2
RAI24	3.56305e-23	0.425023	0.699	0.352	2.08787e-28	2
BDKRB2	4.2043e-23	0.306876	0.22	0.048	2.25309e-28	2
LYST	4.42225e-23	0.383567	0.49	0.299	2.34682e-28	2
ABCC4	5.22663e-23	0.256387	0.27	0.072	2.6e-18	2
EML2	5.22783e-23	0.35033	0.44	0.27	2.6e-18	2
CCL29	8.58691e-23	0.758744	0.205	0.042	2.62275e-28	2
UGCG	9.60661e-23	0.362424	0.683	0.346	2.93309e-28	2
CTHRC2	2.73089e-22	0.333601	0.83	0.443	5.28474e-28	2
PTGS2	2.80874e-22	0.297694	0.27	0.029	5.52246e-28	2
CTSS	2.04759e-22	0.393822	0.448	0.276	6.2527e-28	2
TFRC	2.45428e-22	0.29293	0.444	0.269	7.49342e-28	2
ZFP36	3.92602e-22	0.463072	0.958	0.859	2.29869e-27	2
WARS	4.03209e-22	0.256843	0.259	0.068	2.23208e-27	2
ENC2	4.20045e-22	0.325788	0.328	0.205	2.25295e-27	2
FAP	4.32762e-22	0.323802	0.352	0.229	2.32231e-27	2
TNFRSF20B	5.03745e-22	0.259038	0.252	0.064	2.53803e-27	2
WFDC2	5.9022e-22	0.28864	0.252	0.024	2.80203e-27	2
WTAP	6.97021e-22	0.355793	0.595	0.284	2.22824e-27	2
FAT4	7.27254e-22	0.422694	0.452	0.284	2.22015e-17	2
SPRY2	2.28603e-22	0.326289	0.502	0.204	3.62228e-27	2
MMP29	2.32266e-22	0.402834	0.556	0.248	4.03529e-27	2
CHST22	2.74022e-22	0.34903	0.375	0.237	8.36642e-27	2
SNTB2	3.55395e-22	0.305874	0.282	0.082	2.08509e-26	2
ECM2	3.64021e-22	0.37861	0.707	0.359	2.2224e-26	2
NEDD4	4.28352e-22	0.320449	0.367	0.229	2.27732e-26	2
C5orf25	4.37965e-22	0.332095	0.642	0.322	2.3373e-26	2
HSP90B2	4.83428e-22	0.373845	0.982	0.832	2.476e-16	2
HSPA5	5.49797e-22	0.433342	0.962	0.727	2.67864e-26	2
MAP3K5	5.76546e-22	0.35561	0.386	0.243	2.76032e-26	2
F2RL2	6.66396e-22	0.32824	0.309	0.098	2.03464e-26	2
S2PR2	8.39222e-22	0.292474	0.305	0.095	2.56228e-26	2
JUN	9.22585e-22	0.439522	0.982	0.803	2.78325e-26	2
FGF2	2.02375e-20	0.324992	0.305	0.095	3.2257e-26	2
RAB27A	2.20483e-20	0.322024	0.382	0.242	3.67859e-26	2
H2AFY2	2.46828e-20	0.304502	0.432	0.272	4.48296e-16	2
CTSL	2.66845e-20	0.366658	0.692	0.366	5.09421e-26	2
ANTXR2	2.03984e-20	0.468933	0.958	0.744	6.22805e-16	2
CPD	2.4269e-20	0.292003	0.456	0.286	7.40981e-26	2
TGFB3	2.63225e-20	0.472998	0.568	0.287	8.03344e-26	2
TMEM265	2.74074e-20	0.274354	0.544	0.248	8.36802e-16	2
PLEKHA5	2.8932e-20	0.374423	0.764	0.425	8.83323e-26	2
GPM6B	4.34861e-20	0.500564	0.656	0.356	2.32773e-25	2
SAA2	5.70036e-20	0.794538	0.247	0.025	2.74043e-25	2
ACO2	5.72359e-20	0.285869	0.459	0.294	2.74447e-25	2
ACSL2	5.97497e-20	0.39441	0.344	0.225	2.82428e-25	2
PSMA3	6.07663e-20	0.320055	0.66	0.335	2.85533e-25	2
RHOBTB3	8.29062e-20	0.364349	0.784	0.452	2.53229e-25	2
MDFIC	8.40499e-20	0.357229	0.568	0.272	2.56622e-25	2
EGR2	2.24253e-29	0.428367	0.969	0.784	3.48532e-25	2
LAMA2	2.7634e-29	0.452738	0.436	0.283	5.38403e-25	2
S2PR3	1.95958e-19	0.362855	0.429	0.276	5.98298e-25	2
ROBO2	2.52857e-29	0.320962	0.606	0.307	7.72022e-25	2
CRYBG2	2.68774e-29	0.254975	0.243	0.067	8.20622e-25	2
CLMP	3.0438e-19	0.355954	0.668	0.36	9.29333e-25	2
ADAM20	3.851e-29	0.293937	0.564	0.27	2.27579e-24	2
CAB39	3.86564e-29	0.34026	0.498	0.227	2.28026e-24	2
TRIM8	4.48256e-29	0.27323	0.788	0.444	2.36832e-24	2
GLT8D2	4.79547e-29	0.339622	0.822	0.485	2.46425e-24	2
HERPUD2	6.2747e-29	0.337527	0.737	0.425	2.88526e-24	2
RGS3	7.81e-29	0.366491	0.39	0.253	2.38455e-24	2
FOSB	8.60782e-29	0.576949	0.934	0.729	2.62824e-14	2
IL32	9.07489e-29	0.350806	0.378	0.248	2.77075e-24	2
PLD2	2.04751e-28	0.258405	0.375	0.242	3.29825e-24	2
BHLHE40	2.08944e-28	0.43558	0.548	0.272	3.32629e-24	2
ST3GAL2	2.26206e-28	0.266569	0.367	0.239	3.54495e-24	2
FZD2	2.23334e-28	0.34666	0.592	0.295	3.76564e-24	2
PAPSS2	2.26782e-28	0.337869	0.672	0.359	3.87092e-24	2
SRPX2	2.66323e-28	0.263358	0.224	0.06	5.07787e-24	2
WIPI2	2.78903e-28	0.250929	0.228	0.064	5.46228e-14	2
TMEM276A	2.7733e-28	0.323296	0.772	0.469	8.46743e-24	2
TNFRSF22A	3.26459e-28	0.33207	0.27	0.088	9.66224e-14	2
IRS2	4.08923e-28	0.282924	0.44	0.29	2.24849e-23	2
MAN2A2	5.04669e-28	0.30945	0.699	0.397	2.54086e-23	2
HLA-B	5.26934e-28	0.353559	2	0.926	2.5783e-23	2
SULF2	5.47682e-28	0.492361	0.56	0.274	2.67228e-23	2
LTBP2	6.82505e-28	0.332323	0.749	0.424	2.08077e-23	2
KLF9	7.85422e-28	0.326097	0.825	0.525	2.39803e-23	2
TNFRSF22B	7.96829e-28	0.338494	0.239	0.025	2.43288e-23	2
TMEM45A	8.50723e-28	0.342567	0.595	0.327	2.59743e-23	2
OSBPL8	9.82333e-28	0.336091	0.72	0.408	2.99925e-23	2
IGFBP2	2.2828e-27	0.55275	0.332	0.228	3.62233e-23	2
MFSD2	2.42269e-27	0.299267	0.579	0.3	4.34072e-23	2
GPX2	2.55693e-27	0.34388	0.568	0.29	4.75361e-23	2
GADD45A	2.64693e-27	0.436558	0.459	0.224	5.0284e-13	2
ADAMTS3	2.83e-17	0.260347	0.243	0.075	5.58724e-23	2
LAP3	2.96228e-27	0.328762	0.422	0.274	5.99222e-23	2
LACC2	2.08551e-27	0.302058	0.232	0.069	6.36748e-23	2
PDE4B	2.488e-27	0.272323	0.239	0.073	7.59636e-23	2
GEM	2.88579e-27	0.342776	0.522	0.249	8.8209e-13	2
HIF2A	3.40563e-27	0.350754	0.672	0.386	2.03981e-22	2
NAA50	3.67828e-27	0.289303	0.564	0.286	2.22305e-22	2
FDX2	5.39393e-27	0.32786	0.427	0.284	2.64687e-22	2
SULF2	5.66278e-27	0.282228	0.68	0.363	2.72896e-22	2
SNORD3A	5.66641e-27	0.407386	0.479	0.222	2.73007e-22	2
RAB23	6.76203e-27	0.293637	0.637	0.334	2.06458e-22	2
AKR2B2	6.83527e-27	0.365599	0.409	0.28	2.08694e-22	2
ALG2	8.65999e-17	0.293307	0.452	0.204	2.64407e-22	2
KLHL5	9.23353e-27	0.279793	0.323	0.225	2.82928e-22	2
VDAC2	2.29455e-26	0.277225	0.552	0.283	3.64729e-22	2
PMAIP2	2.43293e-26	0.253241	0.27	0.042	4.37501e-22	2
GSTO2	2.442e-16	0.297048	0.52	0.244	4.40265e-22	2
NNMT	2.466e-16	0.332283	0.692	0.397	4.47621e-22	2
INHBA	2.48388e-26	0.504099	0.624	0.342	4.53057e-12	2
STAT2	2.66423e-26	0.302405	0.598	0.322	5.08088e-22	2
ZC3H22A	2.82738e-26	0.326562	0.297	0.209	5.57935e-12	2
NLGN2	2.02226e-26	0.32833	0.642	0.349	6.27201e-22	2
LAMB3	2.20204e-16	0.272982	0.226	0.062	6.72327e-22	2
CALU	2.39907e-26	0.337726	0.932	0.766	7.32484e-22	2
PAPLN	2.46725e-26	0.406644	0.305	0.227	7.53269e-22	2
SYNJ2	2.63263e-26	0.285507	0.263	0.088	8.03486e-22	2
SURF4	3.87293e-26	0.357287	0.799	0.525	2.28228e-22	2
CEBPD	4.25734e-26	0.368897	0.653	0.372	2.29985e-22	2
SLC39A6	5.77758e-26	0.373389	0.622	0.348	2.76402e-22	2
PNRC2	5.7956e-26	0.275063	0.876	0.628	2.76952e-22	2
LEF2	2.27482e-25	0.259875	0.29	0.206	3.58694e-11	2
C2orf43	2.42257e-25	0.288282	0.62	0.332	4.32286e-22	2
SNAI2	2.78234e-25	0.309087	0.672	0.382	5.44285e-22	2
PLXDC2	2.95284e-25	0.360664	0.687	0.407	5.9624e-22	2
CBX3	2.22755e-25	0.322835	0.788	0.498	6.4653e-22	2
NDFIP2	2.26454e-25	0.256321	0.293	0.22	6.60877e-22	2
DSG2	2.27027e-25	0.252737	0.266	0.042	6.62596e-22	2
SMIM3	2.67246e-25	0.252828	0.352	0.244	8.25649e-22	2
PLOD2	3.02329e-25	0.29821	0.745	0.455	9.20028e-22	2
REEP5	3.02574e-25	0.307269	0.822	0.57	9.20765e-22	2
OLFM2	3.06253e-25	0.325939	0.444	0.206	9.3505e-22	2
LHFPL2	3.22205e-25	0.263897	0.429	0.296	9.80704e-22	2
CYP26B2	3.22573e-25	0.277261	0.309	0.229	9.82828e-22	2
TMEM50A	3.38995e-25	0.263273	0.795	0.52	2.03503e-20	2
B4GALT2	4.48688e-25	0.325574	0.849	0.56	2.36994e-20	2
OSTC	4.6428e-15	0.308858	0.788	0.509	2.42724e-20	2
MAPKAPK2	4.73278e-25	0.250078	0.444	0.206	2.44502e-20	2
COX6C	6.26435e-25	0.326223	0.929	0.706	2.8822e-10	2
RPS22	6.38883e-25	0.283472	0.977	0.889	2.95064e-20	2
IER3	8.42452e-25	0.300265	0.222	0.066	2.57227e-20	2
CTSO	8.66923e-25	0.257243	0.745	0.462	2.64685e-20	2
DDX5	2.08572e-24	0.265097	0.958	0.796	3.32492e-20	2
DAAM2	2.2673e-24	0.307772	0.363	0.255	3.56399e-20	2
HLA-C	2.35873e-24	0.285243	0.996	0.929	4.24844e-20	2
KLF6	2.52824e-24	0.520639	0.865	0.677	4.63527e-20	2
BLOC2S6	2.62602e-14	0.265285	0.572	0.32	4.93403e-20	2
GAPDHP2	2.62404e-24	0.270455	0.598	0.327	4.95853e-10	2
IFI26	2.38822e-24	0.289674	0.853	0.563	7.29242e-10	2
HLA-A	3.5363e-14	0.266433	2	0.955	2.0797e-09	2
MAFB	3.57955e-24	0.522228	0.398	0.292	2.09291e-09	2
CDH22	3.82042e-24	0.267222	0.925	0.642	2.26339e-09	2
ARF4	3.83508e-24	0.308023	0.9	0.66	2.27093e-09	2
SLC39A2	6.29004e-24	0.257603	0.664	0.382	2.88994e-09	2
PERP	2.02024e-23	0.277353	0.459	0.226	3.2247e-09	2
NIN	2.29705e-23	0.250622	0.472	0.24	3.65483e-09	2
STON2	2.25433e-23	0.257582	0.27	0.204	3.82967e-09	2
ACAP2	2.25646e-23	0.252295	0.506	0.27	3.83622e-09	2
EXT2	2.27227e-23	0.250424	0.537	0.283	3.88225e-09	2
MARCKS	2.2834e-23	0.267474	0.958	0.79	3.92847e-09	2
ENTPD2	2.33596e-13	0.295355	0.633	0.362	4.07895e-09	2
JAM2	2.40308e-23	0.252343	0.436	0.222	4.28389e-09	2
SGIP2	2.77227e-23	0.254653	0.29	0.224	5.42078e-09	2
TXN	2.98264e-13	0.282884	0.68	0.402	6.05034e-09	2
PDIA3	2.02293e-23	0.299224	0.942	0.74	6.2764e-09	2
SLC27A5	2.344e-23	0.262225	0.332	0.245	7.25669e-09	2
SELENOF	2.43991e-23	0.282744	0.834	0.564	7.44953e-09	2
NPTN	4.66699e-23	0.288756	0.672	0.422	2.42493e-08	2
CCDC72L	5.99058e-23	0.282254	0.324	0.24	2.82904e-08	2
NR4A2	6.83065e-23	0.252276	0.263	0.202	2.08553e-08	2
FTLP3	7.64447e-23	0.309248	0.799	0.539	2.33401e-08	2
BIRC3	7.67765e-23	0.292871	0.285	0.058	2.34424e-08	2
RORB	7.93404e-23	0.437789	0.467	0.249	2.42242e-08	2
LDHA	8.97986e-13	0.297658	0.873	0.656	2.74273e-08	2
CYB562	9.09588e-23	0.269863	0.423	0.203	2.77725e-08	2
RDH22	2.22772e-22	0.256245	0.707	0.432	3.72792e-08	2
STAT2	2.34204e-22	0.28764	0.556	0.309	4.09751e-08	2
AZIN2	2.43374e-22	0.266826	0.564	0.324	4.37748e-08	2
ELL2	2.87041e-22	0.259251	0.293	0.223	5.72073e-08	2
LAMP2	2.03225e-22	0.26932	0.757	0.457	6.20487e-08	2
SAMD5	2.06225e-22	0.282884	0.382	0.285	6.29627e-08	2
FOXF2	2.26997e-22	0.277946	0.595	0.347	6.93067e-08	2
COL5A3	2.76224e-22	0.259699	0.699	0.42	8.43033e-08	2
MT2A	4.45332e-22	0.803738	0.672	0.468	2.35969e-07	2
CNIH2	4.62425e-22	0.252787	0.432	0.23	2.42285e-07	2
CXCL22	2.0724e-22	0.422652	0.876	0.732	3.27426e-07	2
C20orf20	2.67361e-22	0.429232	0.274	0.057	5.20985e-07	2
SGK2	4.28384e-22	0.323975	0.205	0.077	2.27741e-06	2
C2	7.39603e-22	0.282093	0.436	0.243	2.25825e-06	2
COL6A2	8.27227e-22	0.365223	2	0.957	2.52566e-06	2
RHOQ	2.27528e-20	0.2982	0.645	0.396	3.58838e-06	2
G0S2	2.47739e-10	0.37323	0.247	0.207	4.52075e-06	2
PTK7	2.7396e-20	0.274239	0.425	0.238	5.32234e-06	2
IER2	2.92765e-20	0.322437	0.624	0.389	5.85497e-06	2
PTGES	2.40043e-20	0.260883	0.375	0.292	7.32899e-06	2
HSPA2A	3.39028e-20	0.420886	0.834	0.637	2.03509e-05	2
CYR62	5.86768e-20	0.489848	0.753	0.554	2.79253e-05	2
SUB2	6.67268e-20	0.259382	0.734	0.525	2.0373e-05	2
CREG2	6.89203e-20	0.275883	0.602	0.388	2.20397e-05	2
CXCL8	9.38987e-20	2.06634	0.305	0.263	2.86693e-05	2
CTSH	2.60226e-09	0.338322	0.324	0.269	4.88898e-05	2
KLF4	2.24725e-08	0.270944	0.44	0.255	0.000350279	2
DNAJB2	3.59596e-08	0.288284	0.498	0.324	0.00209793	2
MCC	4.08326e-08	0.284505	0.405	0.242	0.0022467	2
TDO2	2.20943e-07	0.392005	0.228	0.223	0.0033873	2
CD34	3.50853451604063E-309	3.15308	0.713	0.037	1.07134e-304	3
CHRDL1	3.88432e-193	3.34142	0.745	0.056	1.18596e-187	3
MFAP5	1.36563e-183	3.45763	0.556	0.014	3.8642e-178	3
PI16	3.34759e-167	1.84387	0.44	0.001	9.91554e-163	3
PLA3G3A	1.94148e-135	3.59389	0.413	0.014	5.93774e-131	3
ANGPTL1	5.61106e-106	1.73604	0.584	0.084	1.71317e-101	3
GSN	6.33311e-103	3.43376	0.971	0.659	1.93363e-98	3
FGL3	1.71851e-101	1.54832	0.473	0.047	5.34694e-97	3
FBLN1	1.40754e-98	1.79353	0.971	0.646	4.3975e-94	3
CFD	3.07306e-97	3.03597	0.708	0.167	6.33642e-93	3
ABI3BP	4.93492e-97	1.87934	0.734	0.193	1.50674e-93	3
GPC3	1.37574e-96	1.77902	0.465	0.049	3.8951e-93	3
LTBP4	1.94316e-96	1.90169	0.7	0.174	5.93981e-93	3
PPL	4.98775e-94	1.36349	0.358	0.03	1.53386e-89	3
TSPAN8	1.01394e-93	1.5471	0.403	0.033	3.0937e-89	3
MAB31L3	7.58609e-93	1.34977	0.407	0.033	3.31619e-88	3
WISP3	1.01332e-90	1.88794	0.564	0.095	3.09385e-86	3
ABCA8	1.40695e-90	1.37477	0.576	0.097	4.39571e-86	3
ABLIM1	3.35784e-89	1.40464	0.399	0.034	7.19893e-85	3
GREM3	3.38312e-87	1.39617	0.35	0.033	7.37614e-83	3
CNTFR	1.081e-84	1.40348	0.436	0.05	3.30053e-80	3
NTRK3	6.66538e-84	1.61907	0.745	0.335	3.03507e-79	3
DPT	3.03483e-83	1.8173	0.737	0.358	6.18333e-79	3
CST3	4.89407e-83	1.51315	0.943	0.683	1.49436e-78	3
GDF10	3.86895e-80	0.867897	0.3	0.015	8.75947e-76	3
CCDC80	5.37136e-79	1.55301	0.947	0.653	1.60943e-74	3
APOD	6.10338e-77	3.33534	0.833	0.354	1.86348e-73	3
MFAP4	8.39012e-77	3.03109	0.79	0.366	3.53114e-73	3
DCN	1.69713e-76	0.930078	0.996	0.897	5.18168e-73	3
SLITRK5	3.13116e-76	1.01693	0.335	0.005	9.56007e-73	3
NFIB	6.18733e-76	1.51357	0.73	0.338	1.88908e-71	3
CLU	5.90584e-75	3.01531	0.803	0.357	1.80317e-70	3
CADM3	3.58393e-73	1.54167	0.481	0.085	7.88631e-69	3
PLPP3	1.03754e-73	1.80533	0.897	0.593	3.13738e-68	3
PHEX	3.40707e-71	0.970431	0.314	0.004	1.04035e-66	3
SERPING1	5.81689e-70	1.05618	0.951	0.819	1.77601e-65	3
AOX1	6.57678e-70	1.15871	0.416	0.06	3.00803e-65	3
LSP1	6.41009e-67	1.15855	0.413	0.063	1.95714e-63	3
PRELP	8.10538e-67	1.38431	0.868	0.395	3.4747e-63	3
MGP	3.3883e-66	1.36602	0.936	0.508	1.00399e-61	3
EFEMP1	7.51563e-65	1.38051	0.798	0.353	3.39467e-60	3
CILP	3.54954e-64	1.37638	0.399	0.06	7.78435e-60	3
RAMP3	3.39008e-64	1.35802	0.434	0.071	1.03506e-59	3
CYBRD1	5.93915e-64	1.13864	0.885	0.637	1.81039e-59	3
CXCL14	7.38131e-63	1.5557	0.831	0.386	3.33314e-58	3
C3	1.39318e-60	1.39531	0.79	0.38	3.94539e-56	3
ADH1B	5.34996e-59	1.48119	0.169	0.003	1.63345e-54	3
AHNAK	3.37305e-58	0.844643	0.984	0.95	6.94008e-54	3
SOD3	4.3065e-58	1.33332	0.881	0.563	1.38434e-53	3
CP	3.43363e-57	0.998754	0.339	0.04	7.39984e-53	3
PLAC9	7.43606e-57	1.31877	0.535	0.143	3.36733e-53	3
OSR1	3.35959e-55	0.84731	0.396	0.033	7.30439e-51	3
PCOLCE3	3.14406e-53	0.804676	0.339	0.019	6.54634e-49	3
ELN	3.74398e-53	1.38077	0.56	0.173	8.37488e-49	3
MAMDC3	1.0082e-50	0.656948	0.31	0.013	3.07833e-46	3
MEDAG	1.6336e-49	0.733534	0.347	0.034	4.95412e-45	3
CELF3	3.10579e-49	0.959994	0.395	0.08	6.43939e-45	3
TXNIP	3.70188e-49	1.35349	0.745	0.376	8.34939e-45	3
CLEC3B	3.95535e-49	0.503674	0.169	0.006	9.03398e-45	3
VIT	3.54876e-49	0.930302	0.343	0.056	1.08351e-44	3
SFRP3	1.13489e-48	1.51763	0.783	0.433	3.43451e-44	3
ISLR	1.46864e-47	1.03737	0.848	0.561	4.48402e-43	3
ITM3A	3.31481e-47	1.35349	0.399	0.09	6.76336e-43	3
SFRP1	1.0483e-45	1.48751	0.63	0.368	3.30067e-41	3
NTM	3.39755e-45	1.19346	0.498	0.151	7.33019e-41	3
CD81	3.13181e-44	0.860935	0.885	0.69	6.50883e-40	3
CLDN11	5.00545e-44	0.897354	0.189	0.013	1.53837e-39	3
THBS4	1.89767e-43	1.11804	0.177	0.011	5.79396e-39	3
SLPI	4.93384e-43	1.30331	0.363	0.081	1.5064e-38	3
S100A6	3.68034e-43	0.915099	0.951	0.85	8.18357e-38	3
FBLN5	3.03714e-43	0.933996	0.753	0.439	9.373e-38	3
TRHDE	5.03661e-43	0.45637	0.138	0.003	1.53778e-37	3
PSAP	8.03864e-43	0.576673	0.967	0.944	3.45436e-37	3
NFIX	4.96407e-41	0.957898	0.765	0.458	1.51564e-36	3
TIMP3	6.16057e-41	1.36444	0.833	0.595	1.88094e-36	3
LRRN4CL	1.17094e-40	0.810903	0.384	0.047	3.57513e-36	3
GALNT16	3.35171e-40	0.443932	0.193	0.016	7.18035e-36	3
CAPN6	7.43701e-40	0.859705	0.136	0.005	3.36762e-35	3
IGFBP5	9.43115e-40	1.13385	0.93	0.644	3.87952e-35	3
LEPR	1.53318e-39	0.807334	0.663	0.376	4.65058e-35	3
DKK3	3.59806e-39	0.789355	0.303	0.03	1.09856e-34	3
GPX3	7.393e-39	1.37338	0.597	0.349	3.35694e-34	3
CFH	1.89375e-38	0.958395	0.901	0.736	5.782e-34	3
TMEFF3	8.55133e-38	0.379361	0.103	0.001	3.61089e-33	3
SP5	6.0901e-37	0.735608	0.189	0.019	1.85944e-33	3
TNXB	5.3783e-36	0.337371	0.107	0.003	1.64307e-31	3
TMEM133C	7.75466e-36	0.54764	0.16	0.013	3.36765e-31	3
SSC5D	1.00881e-35	0.983587	0.457	0.156	3.08009e-31	3
TPPP3	1.31914e-34	1.09063	0.473	0.165	4.03756e-30	3
S100A10	1.5587e-34	0.996335	0.704	0.433	4.75904e-30	3
FBLN3	1.7512e-34	0.906773	0.79	0.513	5.34675e-30	3
MN1	3.47888e-34	0.853611	0.391	0.116	7.56851e-30	3
LRP1	7.8557e-34	0.8096	0.807	0.553	3.3985e-39	3
TGFBR3	9.63794e-34	0.936872	0.395	0.118	3.94366e-39	3
NOVA1	4.83819e-33	0.709312	0.347	0.044	1.47414e-38	3
FGF10	8.80981e-33	0.53905	0.177	0.019	3.68981e-38	3
IGFBP6	3.1151e-33	1.37502	0.481	0.198	6.45781e-38	3
GPNMB	3.38746e-33	0.905737	0.778	0.587	1.03436e-37	3
CD55	6.09014e-33	1.11871	0.379	0.13	1.85944e-37	3
BCHE	3.33188e-30	0.479318	0.103	0.004	6.81439e-36	3
MGST1	8.63818e-30	0.641787	0.318	0.038	3.63741e-35	3
FHL1	3.38569e-39	1.14986	0.7	0.506	1.00319e-34	3
TNFAIP3	4.0335e-39	0.88111	0.449	0.177	1.3313e-34	3
IL33	6.5159e-39	0.508086	0.177	0.033	1.98943e-34	3
FGFR1	4.0063e-38	0.807381	0.737	0.479	1.3333e-33	3
PLP1	7.637e-38	0.474409	0.133	0.011	3.33867e-33	3
IL17D	7.98944e-38	0.370333	0.144	0.014	3.43934e-33	3
COLEC13	8.18681e-38	0.959543	0.494	0.319	3.4996e-33	3
FAIM3	3.10184e-37	0.775969	0.306	0.037	6.41733e-33	3
FGF18	4.46117e-37	0.595167	0.119	0.009	1.36308e-33	3
C1QTNF7	4.7338e-37	0.717187	0.355	0.058	1.44337e-33	3
SCARA5	1.45303e-36	0.936475	0.605	0.306	4.43335e-33	3
RECK	1.80446e-36	0.913966	0.413	0.168	5.50937e-33	3
PTGER3	6.49154e-36	0.704938	0.331	0.091	1.982e-31	3
FIBIN	1.53656e-35	0.890941	0.343	0.113	4.6609e-31	3
LTBP3	8.5471e-35	0.977539	0.671	0.439	3.6096e-30	3
PDGFRL	1.00145e-34	0.871681	0.654	0.43	3.05764e-30	3
RNF113	1.35815e-34	0.383118	0.107	0.008	3.84139e-30	3
AKAP13	1.35067e-34	0.815098	0.734	0.506	4.13386e-30	3
ADD3	8.63994e-34	0.787139	0.73	0.538	3.63795e-19	3
SCARA3	1.80904e-33	0.934335	0.305	0.097	5.53337e-19	3
ZFP36L3	1.90183e-33	0.830513	0.663	0.449	5.80667e-19	3
FAM107A	5.77648e-33	0.707938	0.343	0.063	1.76367e-18	3
PALM	1.81998e-33	0.669731	0.363	0.074	5.55677e-18	3
SLC39A1	3.30045e-33	0.708535	0.337	0.117	7.03375e-18	3
PIK3R1	4.09136e-33	0.88115	0.695	0.547	1.34917e-17	3
TRIL	6.78916e-33	0.564338	0.335	0.059	3.07387e-17	3
KLF4	1.33353e-31	0.950697	0.49	0.35	3.76317e-17	3
HSPB8	3.79901e-31	0.639669	0.373	0.079	1.15991e-16	3
NT5E	4.30366e-31	0.663844	0.384	0.09	1.38316e-16	3
GFRA1	5.10902e-31	0.658499	0.309	0.106	1.55989e-16	3
SLIT3	6.93575e-31	0.817616	0.543	0.336	3.11763e-16	3
CD348	1.03661e-30	0.768345	0.671	0.471	3.16499e-16	3
ID3	1.07535e-30	0.773065	0.465	0.333	3.38335e-16	3
CRABP3	1.816e-30	0.733791	0.687	0.465	5.54461e-16	3
CREB5	3.74897e-30	0.653471	0.31	0.053	8.39317e-16	3
MAN1A1	3.03754e-30	0.809303	0.609	0.413	9.34368e-16	3
PAX9	3.31032e-30	0.757344	0.333	0.13	9.80174e-16	3
COL6A3	3.4669e-30	0.419444	0.938	0.799	1.05852e-15	3
PDLIM3	4.51381e-30	0.496965	0.193	0.043	1.37785e-15	3
GAS6	8.66083e-30	0.786788	0.453	0.336	3.64433e-15	3
ARHGAP30	3.07914e-19	0.493797	0.153	0.038	6.34803e-15	3
ANK3	3.10666e-19	0.734459	0.331	0.13	6.43306e-15	3
PAM	3.49004e-19	0.678371	0.713	0.55	7.60358e-15	3
ADAMTSL1	3.41955e-19	0.418978	0.111	0.014	1.04406e-14	3
ABCA10	4.36395e-19	0.469364	0.138	0.019	1.30156e-14	3
IL16	4.37578e-19	0.337034	0.107	0.013	1.33601e-14	3
ISM1	4.9553e-19	0.469487	0.165	0.033	1.51395e-14	3
COL14A1	5.83008e-19	0.450335	0.938	0.883	1.77699e-14	3
TSHZ3	6.38736e-19	0.830894	0.354	0.153	1.95016e-14	3
DDAH3	6.59036e-19	0.806737	0.461	0.348	3.01314e-14	3
GSTM5	1.64763e-18	0.717485	0.376	0.095	5.03055e-14	3
IL11RA	3.83137e-18	0.716737	0.473	0.357	1.16979e-13	3
CAB39L	4.04466e-18	0.531588	0.189	0.047	1.33491e-13	3
FAM139A	4.47018e-18	0.635387	0.343	0.133	1.36484e-13	3
ADCYAP1R1	5.10015e-18	0.337177	0.133	0.019	1.55718e-13	3
FST	5.11037e-18	0.733858	0.367	0.091	1.56037e-13	3
GAS7	5.58304e-18	0.739138	0.305	0.118	1.70461e-13	3
NDNF	5.59407e-18	0.743441	0.346	0.148	1.70798e-13	3
PALMD	7.6331e-18	0.533373	0.153	0.031	3.33749e-13	3
ANXA3	9.80262e-18	0.486936	0.947	0.913	3.99394e-13	3
PBX1	1.45901e-17	0.838108	0.498	0.311	4.45465e-13	3
OLFML1	5.83515e-17	0.695614	0.56	0.379	1.77854e-13	3
EMP3	6.55e-17	0.841113	0.481	0.379	1.99984e-12	3
NXPH3	7.13503e-17	0.370994	0.144	0.039	3.17847e-12	3
LAMP1	7.18741e-17	0.507993	0.79	0.709	3.19446e-13	3
CLIC3	7.78602e-17	0.340664	0.133	0.031	3.37734e-12	3
OLFM1	9.38813e-17	0.713995	0.376	0.104	3.86638e-13	3
NELL1	1.75391e-16	0.541344	0.185	0.049	5.35199e-13	3
ITIH5	1.77581e-16	0.636595	0.355	0.088	5.4319e-13	3
BST1	1.83458e-16	0.449916	0.165	0.039	5.60133e-13	3
TNFSF13B	3.30133e-16	0.598336	0.333	0.07	6.73111e-13	3
PLAGL1	3.31131e-16	0.736336	0.383	0.19	7.05659e-13	3
PDGFD	3.93171e-16	0.91039	0.465	0.377	8.95109e-13	3
DPYSL3	3.57536e-16	0.690503	0.663	0.498	1.0916e-11	3
ANXA1	4.19644e-16	0.633082	0.753	0.679	1.38136e-11	3
SPTBN1	4.37165e-16	0.633315	0.667	0.503	1.33475e-11	3
NFIA	6.39705e-16	0.793571	0.461	0.364	1.93362e-11	3
FNDC5	7.66636e-16	0.337063	0.119	0.031	3.34069e-11	3
PDGFRA	1.13908e-15	0.493449	0.738	0.503	3.44732e-11	3
LTBP3	1.34864e-15	0.734098	0.473	0.383	4.11767e-11	3
OSR3	1.69172e-15	0.708334	0.346	0.165	5.16515e-11	3
AQP1	3.98476e-15	0.76048	0.393	0.119	9.11305e-11	3
C1R	3.99537e-15	0.397377	0.959	0.88	9.14546e-11	3
DHRS3	4.08179e-15	0.460606	0.318	0.071	1.34635e-10	3
C1S	6.41933e-15	0.380616	0.975	0.898	1.95995e-10	3
COMP	7.68355e-15	0.75835	0.133	0.034	3.34594e-10	3
LIMA1	7.70338e-15	0.613842	0.671	0.538	3.35197e-10	3
MBP	9.3433e-15	0.391734	0.111	0.03	3.83313e-10	3
ALDH3	1.15477e-14	0.693773	0.383	0.195	3.53574e-10	3
PODN	1.30847e-14	0.406851	0.148	0.036	3.99503e-10	3
SLIT3	1.44348e-14	0.536947	0.373	0.105	4.40734e-10	3
NAV3	1.63936e-14	0.613877	0.169	0.047	4.97445e-10	3
RASSF3	3.68534e-14	0.50764	0.333	0.077	8.19854e-10	3
EPHX1	5.44694e-14	0.596348	0.354	0.173	1.66306e-09	3
LTBP1	5.59382e-14	0.690655	0.654	0.495	1.7079e-09	3
LIMCH1	6.71144e-14	0.531761	0.336	0.08	3.04914e-09	3
SSPN	7.33907e-14	0.594362	0.593	0.455	3.34077e-09	3
CNTN1	1.15139e-13	0.617692	0.347	0.097	3.51544e-09	3
TMEM176B	1.36052e-13	0.588056	0.634	0.458	3.84861e-09	3
SYBU	1.33558e-13	0.343567	0.14	0.034	4.04736e-09	3
VSIR	1.41346e-13	0.57049	0.355	0.103	4.31559e-09	3
IGFBP3	1.6514e-13	0.933848	0.384	0.131	5.04306e-09	3
FAXDC3	1.80691e-13	0.657474	0.38	0.119	5.51686e-09	3
BIN1	3.01554e-13	0.541144	0.193	0.063	6.15384e-09	3
RSPO3	3.36764e-13	0.615014	0.169	0.05	6.93355e-09	3
C14orf133	3.4811e-13	0.651971	0.337	0.171	7.57539e-09	3
ABCA6	3.64809e-13	0.71333	0.376	0.118	8.08514e-09	3
CD99	3.90638e-13	0.35681	0.909	0.891	8.87376e-09	3
ALDH1A3	3.91856e-13	0.397753	0.144	0.037	8.91095e-09	3
COL15A1	3.93419e-13	0.719044	0.393	0.13	1.19813e-08	3
LYNX1	4.13413e-13	0.335764	0.133	0.038	1.36333e-08	3
ZNF704	4.75369e-13	0.539534	0.177	0.054	1.45109e-08	3
SPTAN1	6.13187e-13	0.634038	0.568	0.431	1.87318e-08	3
CXCL13	6.40945e-13	0.394803	0.914	0.737	1.95693e-08	3
CPQ	7.30871e-13	0.673335	0.547	0.411	3.30096e-08	3
IL17RD	8.19703e-13	0.403019	0.16	0.047	3.50372e-08	3
MRC3	8.55391e-13	0.64899	0.547	0.403	3.61138e-08	3
S100A11	9.10356e-13	0.444962	0.815	0.745	3.7792e-08	3
OAF	9.68438e-13	0.618042	0.601	0.474	3.95684e-08	3
BHLHE41	1.35739e-13	0.646001	0.384	0.131	3.83907e-08	3
ST3GAL5	1.35853e-13	0.381115	0.111	0.033	3.84356e-08	3
ADAMTS5	1.37038e-13	0.391333	0.136	0.034	4.18404e-08	3
S100A4	1.40385e-13	0.500033	0.837	0.811	4.38633e-08	3
NTN4	1.69163e-13	0.43495	0.309	0.143	5.16487e-08	3
ARL6IP5	3.31554e-13	0.504394	0.7	0.616	6.76449e-08	3
PMP33	3.31833e-13	0.450617	0.77	0.691	9.83587e-08	3
ADAM33	4.38856e-13	0.719464	0.416	0.356	1.33992e-07	3
TNFSF10	4.48907e-13	0.595479	0.384	0.13	1.3706e-07	3
FGD5	6.87337e-13	0.419648	0.148	0.043	3.09855e-07	3
ITM3B	7.04307e-13	0.33708	0.914	0.939	3.15039e-07	3
NEAT1	1.10911e-11	0.64019	0.671	0.56	3.38633e-07	3
GLDN	1.17956e-11	0.449368	0.347	0.104	3.60143e-07	3
CRABP1	1.55498e-11	0.6404	0.335	0.094	4.74766e-07	3
HLF	1.6589e-11	0.499331	0.169	0.055	5.06495e-07	3
CPED1	3.39897e-11	0.474137	0.396	0.144	7.33455e-07	3
DNM1	3.43704e-11	0.605846	0.343	0.187	7.44076e-07	3
CCDC146	3.09973e-11	0.411313	0.153	0.046	9.46411e-07	3
C1orf31	4.73408e-11	0.553951	0.391	0.338	1.44541e-06	3
FGF7	4.98345e-11	0.518548	0.494	0.335	1.53155e-06	3
FZD4	5.05391e-11	0.457014	0.347	0.108	1.54376e-06	3
KIAA0930	5.17478e-11	0.739933	0.433	0.393	1.57996e-06	3
RTN4	6.48344e-11	0.453685	0.77	0.733	1.97953e-06	3
XG	7.38037e-11	0.579337	0.373	0.134	3.33384e-06	3
HSPB1	7.43814e-11	0.501396	0.638	0.53	3.37101e-06	3
SRPX	7.78567e-11	0.835934	0.407	0.361	3.37713e-06	3
CDKN1C	1.07535e-10	0.640859	0.465	0.318	3.38336e-06	3
VAT1	1.13839e-10	0.646089	0.358	0.313	3.47543e-06	3
NPDC1	1.16172e-10	0.398347	0.136	0.04	3.54696e-06	3
TCF7L3	1.37306e-10	0.575647	0.436	0.383	3.88385e-06	3
DCLK1	1.88404e-10	0.630463	0.337	0.189	5.75336e-06	3
NFIC	3.56454e-10	0.534414	0.691	0.633	7.83005e-06	3
MYADM	3.635e-10	0.435605	0.708	0.633	8.04517e-06	3
PROS1	3.10393e-10	0.55904	0.3	0.156	9.4769e-06	3
MXRA7	3.45188e-10	0.546544	0.533	0.391	1.05394e-05	3
LRRK3	4.4747e-10	0.443054	0.156	0.054	1.36631e-05	3
BGN	4.63657e-10	0.39631	0.856	0.73	1.41564e-05	3
SIRPA	4.69094e-10	0.433651	0.189	0.076	1.43333e-05	3
BARX1	5.34374e-10	0.45635	0.189	0.076	1.60102e-05	3
SNED1	5.95349e-10	0.595993	0.367	0.134	1.81772e-05	3
LAPTM4A	7.36346e-10	0.353174	0.959	0.933	3.34831e-05	3
RTL8C	8.43316e-10	0.443687	0.695	0.644	3.57451e-05	3
RARRES3	8.59168e-10	0.533447	0.51	0.355	3.63331e-05	3
METTL7A	8.969e-10	0.530971	0.457	0.309	3.73842e-05	3
OLFML3	9.44034e-10	0.387304	0.695	0.575	3.88339e-05	3
ADGRD1	1.07973e-09	0.378307	0.165	0.06	3.39661e-05	3
CRYL1	1.11334e-09	0.364737	0.111	0.03	3.39618e-05	3
FZD7	1.14391e-09	0.508433	0.333	0.193	3.49359e-05	3
RARG	1.30786e-09	0.661563	0.477	0.373	3.68783e-05	3
PID1	1.34347e-09	0.738099	0.358	0.331	4.09884e-05	3
TUBB3B	1.4569e-09	0.406681	0.177	0.068	4.44832e-05	3
MTATP6P1	1.48357e-09	0.363346	0.951	0.961	4.53964e-05	3
TRIP10	1.54654e-09	0.434151	0.148	0.053	4.73189e-05	3
NIPAL3	1.78603e-09	0.378984	0.156	0.055	5.45311e-05	3
A4GALT	3.47317e-09	0.541817	0.399	0.357	7.54801e-05	3
PLD3	3.94505e-09	0.453754	0.473	0.33	8.99181e-05	3
CALCRL	3.6468e-09	0.439416	0.115	0.034	0.000111344	3
EPHB6	4.73658e-09	0.373617	0.138	0.04	0.000144617	3
APLP3	5.35567e-09	0.554611	0.654	0.608	0.000163519	3
DIO3OS	7.06984e-09	0.506135	0.185	0.079	0.000315856	3
MMP3	7.8385e-09	0.381082	0.955	0.763	0.00033902	3
FCGRT	9.83904e-09	0.519037	0.477	0.36	0.0003001	3
TMTC3	9.83554e-09	0.336145	0.136	0.047	0.000300399	3
SREBF1	1.35554e-08	0.609804	0.347	0.139	0.00038334	3
SVEP1	1.73405e-08	0.599117	0.407	0.374	0.00053944	3
CKB	1.95574e-08	0.356663	0.133	0.04	0.000597138	3
AHNAK3	3.303e-08	0.450167	0.115	0.037	0.00100817	3
USP53	3.40847e-08	0.404354	0.144	0.055	0.00104067	3
PTGIS	3.41505e-08	0.515987	0.367	0.144	0.00104368	3
MAGI3	4.1983e-08	0.340517	0.14	0.053	0.0013818	3
PLSCR4	4.39351e-08	0.668654	0.374	0.36	0.00134113	3
TMEM43	5.03393e-08	0.530931	0.531	0.449	0.00153696	3
PTMS	5.38151e-08	0.366551	0.716	0.568	0.00161355	3
SLC9A9	5.43004e-08	0.408584	0.153	0.061	0.0016579	3
ADGRG3	5.58781e-08	0.4599	0.119	0.041	0.00170607	3
ANXA4	6.41313e-08	0.51965	0.339	0.31	0.00195805	3
PRRG3	6.79338e-08	0.445607	0.16	0.067	0.00307385	3
FMO1	7.0776e-08	0.44375	0.336	0.11	0.00316093	3
DIRAS3	8.04833e-08	0.599595	0.335	0.197	0.00345732	3
ZNF503	8.51189e-08	0.611065	0.457	0.348	0.00359885	3
EGR3	9.01634e-08	0.447688	0.133	0.043	0.00375387	3
ZNF433	9.19437e-08	0.483439	0.193	0.09	0.00380733	3
HTRA3	9.30818e-08	0.514864	0.391	0.363	0.00384197	3
LGR4	9.83493e-08	0.477155	0.31	0.103	0.0030038	3
CD74	9.84933e-08	0.556416	0.556	0.446	0.0030072	3
GAP43	9.90877e-08	0.410913	0.111	0.037	0.00303534	3
METRNL	1.31444e-07	0.459489	0.387	0.367	0.00401335	3
CCBE1	3.13372e-07	0.393036	0.16	0.068	0.00651161	3
PTGES	3.39337e-07	0.434709	0.331	0.301	0.00730408	3
ANKRD35	3.79355e-07	0.403136	0.133	0.046	0.00853937	3
ASPH	3.97454e-07	0.407136	0.609	0.538	0.00908185	3
PKM	3.03938e-07	0.394649	0.691	0.653	0.00937953	3
CTSF	3.08915e-07	0.49865	0.3	0.184	0.0094318	3
RPL8	3.33908e-07	0.35637	0.77	0.73	0.0101949	3
RPS39	3.8088e-07	0.353006	0.881	0.916	0.011639	3
NCOA1	4.13158e-07	0.588737	0.35	0.341	0.0136145	3
RPL35A	4.17818e-07	0.354067	0.877	0.893	0.0137568	3
SDC3	4.67536e-07	0.478038	0.354	0.333	0.0143745	3
PGRMC3	4.96753e-07	0.513559	0.391	0.394	0.0151668	3
SDC3	6.10334e-07	0.39704	0.737	0.736	0.0186344	3
TFAP3B	6.73831e-07	0.47389	0.16	0.073	0.0305439	3
ECHDC3	7.469e-07	0.3576	0.136	0.055	0.0338044	3
HIC1	8.31335e-07	0.658557	0.388	0.178	0.035077	3
PTGDS	1.00804e-06	0.808184	0.363	0.343	0.030777	3
SLC38A1	1.03303e-06	0.347852	0.115	0.044	0.0313353	3
BMP4	1.13306e-06	0.461142	0.306	0.108	0.0345944	3
RTN3	1.48367e-06	0.454051	0.519	0.438	0.0453993	3
ALDH3A3	1.51119e-06	0.450788	0.317	0.311	0.0461397	3
MCUB	1.51336e-06	0.316361	0.107	0.039	0.0461755	3
CSGALNACT1	1.63314e-06	0.539317	0.477	0.376	0.0495574	3
KCNJ8	2.79026e-178	1.26422	0.71	0.041	8.51921e-174	4
EGFLAM	1.9274e-171	1.43757	0.853	0.085	5.88472e-167	4
ANGPT2	4.81973e-159	1.62685	0.834	0.099	1.47156e-154	4
ADGRF5	5.05791e-157	1.34837	0.82	0.087	1.54428e-152	4
TRPC6	2.68158e-153	1.14469	0.724	0.061	8.1874e-149	4
GUCY1A2	1.90923e-144	1.47936	0.848	0.121	5.82927e-140	4
NEURL1B	2.12407e-136	1.37666	0.917	0.155	6.48521e-132	4
RGS5	8.98948e-136	1.83217	1	0.22	2.74467e-131	4
CCDC102B	5.70427e-133	1.3892	0.779	0.106	1.74163e-128	4
AVPR1A	8.08804e-127	1.08831	0.631	0.055	2.46944e-122	4
ITGA1	3.19301e-125	1.63167	0.94	0.244	9.74891e-121	4
MCAM	9.38582e-124	1.31199	0.986	0.2	2.86568e-119	4
ABCC9	8.60681e-114	1.32091	0.76	0.118	2.62783e-109	4
RCSD1	1.27927e-113	0.982798	0.627	0.066	3.90587e-109	4
CDH6	3.67165e-111	1.022	0.691	0.087	1.12103e-106	4
ANO1	1.05845e-110	0.974198	0.747	0.108	3.23167e-106	4
GJC1	8.81567e-108	1.22427	0.912	0.221	2.6916e-103	4
COL4A2	8.03775e-107	1.67386	1	0.565	2.45409e-102	4
COL4A1	1.93687e-104	1.77516	0.986	0.523	5.91366e-100	4
GPR4	8.35477e-101	0.854478	0.544	0.054	2.55088e-96	4
KIAA0040	1.99212e-100	1.0335	0.7	0.111	6.08233e-96	4
NDUFA4L2	9.34071e-99	1.17789	0.581	0.067	2.85191e-94	4
PARM1	1.85268e-98	0.921469	0.765	0.128	5.65661e-94	4
STEAP4	1.61959e-96	1.04079	0.728	0.118	4.94494e-92	4
PLCE1	2.35019e-96	1.01007	0.631	0.088	7.17561e-92	4
TINAGL1	6.9999e-96	0.974941	0.797	0.144	2.13721e-91	4
OLFML2A	2.2851e-94	1.2475	0.917	0.262	6.97687e-90	4
PLPPR4	4.73916e-93	1.08101	0.585	0.079	1.44696e-88	4
RASD2	1.14817e-92	0.74563	0.295	0.007	3.50559e-88	4
APOLD1	1.15203e-92	0.918791	0.498	0.05	3.51739e-88	4
UACA	6.46104e-91	1.52284	0.963	0.444	1.97268e-86	4
AFAP1L2	3.47975e-90	0.892906	0.59	0.083	1.06244e-85	4
MYO1B	6.84276e-90	1.31564	0.968	0.447	2.08923e-85	4
SPRY4	3.27045e-89	0.90002	0.525	0.064	9.98533e-85	4
ARHGDIB	4.85754e-89	1.16593	0.765	0.17	1.48311e-84	4
SPARCL1	6.48115e-89	1.15358	0.977	0.291	1.97882e-84	4
LPL	1.41453e-88	0.912799	0.765	0.151	4.31885e-84	4
LINGO1	2.9794e-88	0.955424	0.604	0.089	9.0967e-84	4
NOTCH3	2.14707e-87	1.31485	0.991	0.516	6.55544e-83	4
A2M	6.61431e-87	1.02044	0.871	0.221	2.01948e-82	4
CHST2	2.56847e-86	0.964258	0.645	0.114	7.84205e-82	4
OR51E1	9.04392e-86	0.887367	0.53	0.064	2.76129e-81	4
ARHGAP29	9.82614e-85	0.855589	0.604	0.09	3.00012e-80	4
NR2F2	1.10844e-84	1.19681	1	0.515	3.38428e-80	4
ESAM	1.77743e-84	0.786443	0.581	0.082	5.42684e-80	4
SH2D3C	4.29482e-84	0.565218	0.396	0.03	1.31129e-79	4
EPAS1	8.01033e-84	1.2516	0.986	0.52	2.44571e-79	4
SYNPO2	6.32013e-81	1.09416	0.834	0.229	1.92966e-76	4
IL2RB	3.07851e-80	0.707496	0.373	0.029	9.3993e-76	4
EPS8	4.48751e-80	1.01888	0.926	0.323	1.37013e-75	4
CALD1	8.96093e-80	0.883033	1	0.959	2.73595e-75	4
MYH9	1.55085e-78	1.02206	0.995	0.777	4.73506e-74	4
PDGFA	1.2768e-76	1.11136	0.747	0.195	3.89834e-72	4
C20orf27	2.99009e-75	0.923247	0.516	0.077	9.12933e-71	4
MOCS1	1.48477e-74	0.818821	0.521	0.079	4.53329e-70	4
PTP4A3	1.99866e-74	1.00189	0.604	0.111	6.10231e-70	4
C1QTNF1	2.04961e-74	1.04623	0.912	0.348	6.25788e-70	4
SEPT4	6.33826e-74	0.954446	0.728	0.176	1.9352e-69	4
GUCY1B3	1.97859e-73	1.01832	0.839	0.277	6.04103e-69	4
DMD	1.00334e-72	0.816922	0.576	0.101	3.06339e-68	4
MEF2C	1.32953e-72	0.99251	0.82	0.247	4.05931e-68	4
TBX2	1.74401e-72	0.830989	0.641	0.123	5.3248e-68	4
CPM	1.37259e-70	0.991462	0.581	0.111	4.1908e-66	4
HIGD1B	7.32846e-70	0.774204	0.392	0.04	2.23753e-65	4
CAV1	3.25691e-69	1.02755	0.982	0.512	9.944e-65	4
TFPI	3.83176e-69	1.03598	0.899	0.39	1.16991e-64	4
FBLIM1	6.94947e-69	0.928614	0.774	0.232	2.12181e-64	4
ADAMTS12	1.95015e-68	0.947722	0.641	0.153	5.95421e-64	4
LINC01197	6.86147e-68	0.553159	0.387	0.04	2.09494e-63	4
HOPX	9.29693e-67	0.715343	0.47	0.067	2.83854e-62	4
ARPC5	3.314e-66	1.07546	0.94	0.539	1.01183e-61	4
EPB41L1	8.41562e-66	0.987401	0.724	0.208	2.56946e-61	4
FJX1	1.93381e-65	0.629279	0.309	0.024	5.90431e-61	4
ADAP2	2.86716e-65	0.67786	0.355	0.035	8.754e-61	4
LRRC32	3.22004e-65	0.649334	0.447	0.064	9.83144e-61	4
PPP1R12B	7.09455e-65	0.609426	0.627	0.126	2.16611e-60	4
ETS1	2.89981e-64	0.917112	0.885	0.368	8.8537e-60	4
SERPINI1	4.36731e-64	0.767919	0.535	0.099	1.33343e-59	4
ITGA7	1.49621e-63	0.588114	0.433	0.057	4.56824e-59	4
CD4	5.17466e-63	0.883202	0.677	0.177	1.57993e-58	4
IGFBP7	4.49079e-62	0.883932	1	0.799	1.37113e-57	4
LHFPL6	6.53901e-62	0.998207	0.968	0.592	1.99649e-57	4
INPP4B	8.91738e-62	0.833816	0.516	0.091	2.72265e-57	4
COX4I2	1.34466e-61	0.706728	0.392	0.049	4.1055e-57	4
EDNRA	1.37201e-61	0.918865	0.889	0.365	4.18902e-57	4
JAG1	5.02997e-61	0.816393	0.816	0.276	1.53575e-56	4
GJA4	7.38931e-61	0.532243	0.35	0.037	2.2561e-56	4
FRMD3	9.79174e-61	0.670933	0.419	0.057	2.98962e-56	4
P3H2	1.07105e-60	0.507879	0.272	0.019	3.27012e-56	4
MRVI1	1.53381e-60	0.807409	0.783	0.249	4.68304e-56	4
FAM212B	1.82419e-60	0.668719	0.429	0.064	5.56961e-56	4
SORT1	3.40424e-60	0.587283	0.512	0.088	1.03938e-55	4
MAP2	8.86813e-60	0.667995	0.419	0.059	2.70762e-55	4
NMNAT2	1.38203e-59	0.721526	0.415	0.058	4.21963e-55	4
LOXL2	8.68832e-59	1.07248	0.903	0.496	2.65272e-54	4
PTK2	6.69666e-58	0.854477	0.76	0.257	2.04462e-53	4
FAM162B	1.31434e-57	0.568472	0.373	0.048	4.01295e-53	4
NCK2	4.41764e-57	0.86956	0.737	0.243	1.34879e-52	4
CHN1	6.03988e-57	0.999171	0.862	0.445	1.8441e-52	4
PLXDC1	4.50245e-56	0.911081	0.82	0.328	1.37469e-51	4
PI15	5.90594e-56	0.911487	0.369	0.05	1.8032e-51	4
ARHGEF17	6.97469e-56	0.775821	0.645	0.176	2.12951e-51	4
PPP1R14A	1.71192e-55	0.667067	0.406	0.06	5.22685e-51	4
TNS1	2.28503e-55	0.739408	0.917	0.423	6.97665e-51	4
TPM4	2.63781e-55	0.846623	0.982	0.863	8.05376e-51	4
C10orf128	4.29329e-55	0.459758	0.263	0.021	1.31083e-50	4
PPP1R12A	1.11041e-54	0.855828	0.912	0.462	3.3903e-50	4
TRIB2	1.33344e-54	0.949957	0.664	0.215	4.07125e-50	4
ADCY3	2.05454e-54	0.683845	0.594	0.148	6.27292e-50	4
THBD	2.43112e-54	0.935365	0.419	0.07	7.42269e-50	4
CD59	3.80073e-54	0.84015	0.963	0.692	1.16044e-49	4
THY1	3.52432e-53	1.13612	0.945	0.655	1.07605e-48	4
TMSB4X	6.39534e-53	0.678252	0.991	0.974	1.95262e-48	4
STOM	6.54521e-53	0.840363	0.931	0.581	1.99838e-48	4
GUCY1A3	1.0757e-52	0.835105	0.848	0.335	3.28432e-48	4
PAG1	5.29955e-52	1.02543	0.659	0.211	1.61806e-47	4
ATP1B2	8.38215e-52	0.750542	0.585	0.138	2.55924e-47	4
RGS16	1.27667e-51	0.770296	0.521	0.115	3.89792e-47	4
LAMC1	3.1939e-51	0.809515	0.954	0.734	9.75161e-47	4
MYLK	6.48981e-51	0.783357	0.959	0.581	1.98147e-46	4
RNF152	9.97017e-51	0.70074	0.608	0.167	3.04409e-46	4
ARHGAP15	1.62321e-50	0.432961	0.29	0.031	4.956e-46	4
LAMA4	1.88979e-50	0.819982	0.959	0.734	5.76992e-46	4
LURAP1L	1.97827e-50	0.813143	0.622	0.179	6.04004e-46	4
COL18A1	1.98807e-50	0.806377	0.567	0.156	6.06997e-46	4
AC026369.2	2.14538e-50	0.447812	0.244	0.02	6.55028e-46	4
SH2B3	4.48855e-50	0.684677	0.424	0.08	1.37045e-45	4
SEPT7	1.10777e-49	0.738793	0.972	0.74	3.38225e-45	4
OAZ2	1.07904e-48	0.72899	0.839	0.393	3.29453e-44	4
LAMA5	1.64357e-48	0.626446	0.465	0.095	5.01816e-44	4
NCKAP5	2.48036e-48	0.769564	0.493	0.11	7.57303e-44	4
ARHGEF12	2.85572e-48	0.773356	0.839	0.398	8.71909e-44	4
MEST	6.04943e-48	0.611969	0.35	0.054	1.84701e-43	4
EHD2	6.29495e-48	0.762043	0.894	0.543	1.92198e-43	4
PDE1A	1.67243e-47	0.537129	0.364	0.057	5.10627e-43	4
CYGB	2.29774e-47	0.929787	0.654	0.221	7.01545e-43	4
FAM13C	3.04699e-47	0.57034	0.359	0.057	9.30307e-43	4
TSPAN15	4.0383e-47	0.380755	0.309	0.04	1.23297e-42	4
B3GNT2	5.37307e-47	0.712845	0.512	0.13	1.64051e-42	4
PDLIM1	2.8032e-46	0.823528	0.779	0.36	8.55872e-42	4
PABPC1	3.57458e-46	0.721328	0.972	0.773	1.09139e-41	4
SLC12A2	1.35395e-45	0.869136	0.558	0.158	4.13388e-41	4
FILIP1L	6.21129e-45	0.965209	0.917	0.599	1.89643e-40	4
WFDC1	7.19859e-45	0.741075	0.548	0.151	2.19787e-40	4
PGF	1.63744e-44	0.667691	0.396	0.075	4.99942e-40	4
PEAK1	1.84878e-44	0.764258	0.77	0.347	5.64469e-40	4
HIP1	2.73747e-44	0.566183	0.571	0.158	8.35806e-40	4
PCDH1	4.35628e-44	0.365754	0.295	0.038	1.33006e-39	4
PAMR1	7.79283e-44	0.407089	0.24	0.024	2.37931e-39	4
KCNK17	1.13775e-43	0.447264	0.152	0.005	3.47379e-39	4
PHLDA1	1.16665e-43	0.662035	0.862	0.358	3.56203e-39	4
COL5A3	1.17231e-43	0.913462	0.811	0.413	3.57929e-39	4
AC104083.1	1.28187e-43	0.599942	0.576	0.166	3.9138e-39	4
LBH	4.79881e-43	0.468242	0.668	0.208	1.46517e-38	4
SMOC2	5.0569e-43	0.918421	0.788	0.357	1.54397e-38	4
CCND1	5.27849e-43	0.820963	0.636	0.229	1.61163e-38	4
CSPG4	6.45105e-43	0.646542	0.359	0.063	1.96963e-38	4
CTSC	1.77482e-42	0.734111	0.76	0.311	5.41888e-38	4
CFL1	1.9157e-42	0.646278	0.982	0.93	5.84901e-38	4
LINC00924	3.21983e-42	0.526535	0.221	0.02	9.8308e-38	4
MAP1B	4.68648e-42	0.7469	0.922	0.609	1.43088e-37	4
TMEM74B	5.84336e-42	0.307685	0.198	0.015	1.78409e-37	4
TLN1	1.71439e-41	0.75737	0.908	0.639	5.23437e-37	4
ACP5	1.77198e-41	0.371651	0.23	0.024	5.41021e-37	4
CBFA2T3	1.92863e-41	0.555401	0.304	0.046	5.88849e-37	4
MGAT3	3.06462e-41	0.458397	0.253	0.03	9.35691e-37	4
PDGFRB	3.51622e-41	0.737156	0.903	0.585	1.07357e-36	4
CAMK2N1	6.54809e-41	0.814525	0.76	0.354	1.99926e-36	4
CCDC3	6.8634e-41	0.534813	0.539	0.144	2.09553e-36	4
GPM6B	1.13417e-40	0.697663	0.797	0.345	3.46285e-36	4
TPPP3	1.29873e-40	0.509323	0.571	0.157	3.96528e-36	4
FRZB	2.20299e-40	0.682822	0.926	0.499	6.72616e-36	4
PTMA	3.11409e-40	0.582797	0.995	0.904	9.50795e-36	4
PDE3A	3.49519e-40	0.624683	0.535	0.15	1.06715e-35	4
PDE5A	4.45427e-40	0.613116	0.498	0.137	1.35998e-35	4
SLC25A5	6.77533e-40	0.732208	0.719	0.305	2.06864e-35	4
PROCR	1.73479e-39	0.556996	0.355	0.069	5.29665e-35	4
KAZN	2.43487e-39	0.663495	0.438	0.109	7.43415e-35	4
MAPRE2	2.44131e-39	0.636379	0.751	0.334	7.45381e-35	4
IFI27	6.47043e-39	0.743011	0.442	0.113	1.97555e-34	4
SEMA5A	7.70772e-39	0.675365	0.806	0.387	2.35332e-34	4
LAPTM4B	1.12913e-38	0.779017	0.696	0.301	3.44746e-34	4
KCNS3	1.2912e-38	0.512115	0.438	0.106	3.9423e-34	4
EPHA2	1.58017e-38	0.401291	0.341	0.063	4.82459e-34	4
MARCKSL1	2.18113e-38	0.823976	0.659	0.287	6.65944e-34	4
MGLL	2.50585e-38	0.502199	0.53	0.146	7.65085e-34	4
VASP	2.84198e-38	0.611956	0.525	0.161	8.67713e-34	4
EBF2	3.91933e-38	0.404686	0.221	0.024	1.19665e-33	4
IGFBP2	5.57572e-38	0.525459	0.461	0.116	1.70238e-33	4
SEMA5B	5.62471e-38	0.429254	0.189	0.016	1.71734e-33	4
PTEN	2.00961e-37	0.713983	0.894	0.56	6.13574e-33	4
NAP1L1	3.05469e-37	0.583738	0.968	0.797	9.32657e-33	4
RSU1	4.49887e-37	0.688488	0.825	0.47	1.37359e-32	4
PDE8B	6.63661e-37	0.464415	0.29	0.047	2.02629e-32	4
CRIP2	6.83e-37	0.714506	0.571	0.19	2.08534e-32	4
ZMIZ1	7.59045e-37	0.743915	0.636	0.252	2.31752e-32	4
KCNE4	9.10874e-37	0.697308	0.594	0.209	2.78108e-32	4
EFHD1	1.00074e-36	0.4085	0.493	0.125	3.05547e-32	4
COBLL1	1.04065e-36	0.540271	0.359	0.073	3.17732e-32	4
IFIT3	1.30131e-36	0.545772	0.419	0.103	3.97316e-32	4
PXDN	1.5772e-36	0.79283	0.857	0.517	4.8155e-32	4
FOXS1	3.33486e-36	0.273687	0.184	0.016	1.0182e-31	4
HLA-A	3.68793e-36	0.507928	1	0.956	1.126e-31	4
DLC1	1.06887e-35	0.681727	0.687	0.289	3.26346e-31	4
SYNE2	1.22354e-35	0.579251	0.59	0.196	3.73572e-31	4
ARHGAP6	1.95169e-35	0.527502	0.456	0.119	5.95891e-31	4
TAGLN2	2.45195e-35	0.683356	0.917	0.664	7.48631e-31	4
AL590999.1	3.85823e-35	0.278337	0.147	0.009	1.17799e-30	4
CAV2	4.47756e-35	0.576643	0.567	0.187	1.36709e-30	4
REM1	5.41106e-35	0.446137	0.253	0.038	1.6521e-30	4
TCIM	6.4496e-35	0.526607	0.571	0.182	1.96919e-30	4
LZTS1	7.18848e-35	0.289421	0.189	0.018	2.19479e-30	4
PDGFB	8.61483e-35	0.311682	0.198	0.021	2.63028e-30	4
SNX31	1.44881e-34	0.364269	0.143	0.008	4.42349e-30	4
MYL6	1.69223e-34	0.540086	0.986	0.866	5.16673e-30	4
ITGA4	3.69376e-34	0.452123	0.313	0.062	1.12778e-29	4
PTMAP2	5.57412e-34	0.58822	0.959	0.743	1.70189e-29	4
RBPMS	1.09852e-33	0.58532	0.705	0.305	3.354e-29	4
ECE1	2.11378e-33	0.709443	0.659	0.302	6.45379e-29	4
ARHGAP1	2.25032e-33	0.704286	0.751	0.397	6.87066e-29	4
SLCO3A1	2.32556e-33	0.561619	0.539	0.182	7.10039e-29	4
PLEKHA2	3.30831e-33	0.634093	0.544	0.196	1.01009e-28	4
PTGIR	4.01783e-33	0.416814	0.29	0.052	1.22672e-28	4
CD44	5.55254e-33	0.641507	0.811	0.422	1.6953e-28	4
EPHA3	5.7888e-33	0.603558	0.677	0.282	1.76744e-28	4
EMP2	6.02325e-33	0.639388	0.673	0.279	1.83902e-28	4
GRK5	6.08206e-33	0.434184	0.433	0.118	1.85698e-28	4
TRAK1	7.10885e-33	0.516812	0.479	0.143	2.17047e-28	4
SH3RF1	9.87303e-33	0.49711	0.341	0.077	3.01444e-28	4
OAF	9.89271e-33	0.589737	0.825	0.447	3.02044e-28	4
TNFRSF21	1.17558e-32	0.649558	0.673	0.281	3.58928e-28	4
TES	1.36231e-32	0.625288	0.512	0.174	4.1594e-28	4
TPM1	1.43489e-32	0.627295	0.829	0.468	4.38101e-28	4
MIR4435-2HG	1.93883e-32	0.656646	0.562	0.212	5.91962e-28	4
DLX5	2.37617e-32	0.462861	0.433	0.117	7.25493e-28	4
RAP2A	2.3762e-32	0.636551	0.668	0.309	7.25502e-28	4
CAVIN1	8.29758e-32	0.543007	0.986	0.865	2.53342e-27	4
AC007406.3	9.60288e-32	0.343128	0.171	0.017	2.93195e-27	4
SEMA6D	1.05108e-31	0.698733	0.461	0.146	3.20914e-27	4
DSP	1.3275e-31	0.502622	0.272	0.049	4.05313e-27	4
RFTN1	1.39166e-31	0.612255	0.618	0.251	4.24903e-27	4
EBF1	1.78808e-31	0.533079	0.889	0.484	5.45937e-27	4
CDH13	3.06703e-31	0.543273	0.378	0.097	9.36427e-27	4
TRPC4	3.44409e-31	0.310665	0.18	0.02	1.05155e-26	4
BMP8B	4.07387e-31	0.387138	0.226	0.033	1.24383e-26	4
HEYL	5.93092e-31	0.4248	0.369	0.09	1.81083e-26	4
PFN1	9.47194e-31	0.6424	0.922	0.798	2.89197e-26	4
SUSD2	9.73742e-31	0.523209	0.35	0.081	2.97303e-26	4
SLC7A2	2.86308e-30	0.531801	0.613	0.237	8.74156e-26	4
CLMN	3.10642e-30	0.458101	0.396	0.105	9.48452e-26	4
AJAP1	3.1278e-30	0.364955	0.198	0.025	9.5498e-26	4
RPS8	3.5422e-30	0.428345	0.991	0.947	1.0815e-25	4
IFITM3	4.74302e-30	0.497158	0.995	0.922	1.44814e-25	4
PALD1	5.28895e-30	0.303574	0.212	0.03	1.61482e-25	4
MAP3K20	6.16731e-30	0.50737	0.876	0.564	1.883e-25	4
C3orf80	7.24317e-30	0.401017	0.212	0.031	2.21149e-25	4
SPECC1	7.91253e-30	0.463216	0.424	0.124	2.41585e-25	4
TPD52L1	8.24913e-30	0.272264	0.161	0.016	2.51862e-25	4
LIN7A	1.95922e-29	0.419027	0.332	0.077	5.98189e-25	4
PTPRE	1.98733e-29	0.39179	0.323	0.075	6.06772e-25	4
TCF4	2.02299e-29	0.570939	0.935	0.697	6.17659e-25	4
RPS7	3.42199e-29	0.556318	0.82	0.494	1.0448e-24	4
YWHAB	4.14399e-29	0.555541	0.935	0.754	1.26524e-24	4
TNS3	4.20859e-29	0.605103	0.535	0.209	1.28497e-24	4
MYL9	5.05547e-29	0.662269	0.779	0.507	1.54354e-24	4
GPX3	7.40138e-29	0.864514	0.608	0.253	2.25979e-24	4
SNRK	8.94285e-29	0.536989	0.447	0.147	2.73043e-24	4
PACSIN2	1.14781e-28	0.453369	0.433	0.13	3.50448e-24	4
NRARP	1.62234e-28	0.361218	0.244	0.043	4.95333e-24	4
FLT1	2.51675e-28	0.25189	0.18	0.022	7.68415e-24	4
ARID5A	3.28161e-28	0.379216	0.253	0.047	1.00194e-23	4
APLNR	5.85179e-28	0.660631	0.226	0.039	1.78667e-23	4
BST2	6.19433e-28	0.528738	0.346	0.089	1.89125e-23	4
SLC38A2	8.95686e-28	0.658721	0.811	0.495	2.73471e-23	4
RASGRP2	1.0375e-27	0.361211	0.249	0.047	3.16771e-23	4
PPIA	1.50783e-27	0.560753	0.871	0.67	4.60371e-23	4
SYDE1	1.63534e-27	0.539501	0.576	0.247	4.99302e-23	4
NECTIN1	1.73188e-27	0.291689	0.258	0.05	5.28778e-23	4
DOCK11	2.3525e-27	0.372013	0.401	0.116	7.18264e-23	4
BAMBI	2.54425e-27	0.282108	0.184	0.025	7.76809e-23	4
ASAH1	5.08148e-27	0.578259	0.724	0.373	1.55148e-22	4
CSRP1	6.04016e-27	0.512598	0.613	0.27	1.84418e-22	4
FMO3	8.17251e-27	0.803902	0.479	0.183	2.49523e-22	4
ISYNA1	8.56951e-27	0.481258	0.47	0.157	2.61644e-22	4
OSMR	8.64776e-27	0.63715	0.645	0.294	2.64033e-22	4
TP53INP2	1.16712e-26	0.504678	0.452	0.153	3.56344e-22	4
SMG7	1.22345e-26	0.543911	0.493	0.18	3.73544e-22	4
SEMA4B	1.2859e-26	0.445307	0.419	0.131	3.9261e-22	4
ARHGAP42	1.28941e-26	0.509472	0.433	0.143	3.93683e-22	4
SPTBN1	1.31114e-26	0.556831	0.811	0.486	4.00317e-22	4
ENPEP	1.33251e-26	0.500228	0.756	0.399	4.06843e-22	4
KLHL23	1.62666e-26	0.407957	0.332	0.082	4.96651e-22	4
MFGE8	1.64097e-26	0.791023	0.682	0.412	5.01022e-22	4
IFITM2	1.70334e-26	0.526484	0.94	0.76	5.20063e-22	4
NAB1	1.83244e-26	0.515558	0.47	0.169	5.5948e-22	4
KCNMB1	2.1243e-26	0.484925	0.359	0.099	6.48593e-22	4
SLCO1C1	2.3808e-26	0.421774	0.258	0.053	7.26906e-22	4
MPRIP	4.37288e-26	0.474192	0.585	0.248	1.33513e-21	4
RACK1	6.32942e-26	0.500013	0.949	0.736	1.9325e-21	4
SLC7A5	6.54368e-26	0.386096	0.267	0.059	1.99792e-21	4
MFSD6	6.89223e-26	0.274139	0.212	0.036	2.10434e-21	4
ARHGAP26	6.92414e-26	0.376316	0.212	0.037	2.11408e-21	4
CALM2	7.59201e-26	0.454067	0.954	0.766	2.31799e-21	4
CYTOR	7.69256e-26	0.461246	0.341	0.095	2.34869e-21	4
CDKL5	8.947e-26	0.397975	0.327	0.087	2.7317e-21	4
LDLRAD3	1.07192e-25	0.530816	0.41	0.135	3.27279e-21	4
ADA	1.85254e-25	0.348617	0.207	0.035	5.65618e-21	4
SLC25A3	2.55435e-25	0.528097	0.862	0.59	7.79893e-21	4
STARD4	3.09625e-25	0.452299	0.3	0.075	9.45346e-21	4
TMEM133	3.20602e-25	0.375636	0.286	0.067	9.78861e-21	4
RAC1	3.3213e-25	0.492319	0.903	0.722	1.01406e-20	4
AGRN	4.41993e-25	0.261073	0.207	0.036	1.34949e-20	4
SLC15A4	4.99272e-25	0.443753	0.452	0.162	1.52438e-20	4
CALM1	6.74221e-25	0.511313	0.935	0.803	2.05853e-20	4
CPE	7.08358e-25	0.617234	0.788	0.464	2.16276e-20	4
YWHAZ	8.84281e-25	0.482522	0.949	0.826	2.69989e-20	4
LRRC8C	1.13295e-24	0.428319	0.295	0.074	3.45912e-20	4
ROCK2	1.53853e-24	0.579378	0.816	0.534	4.69745e-20	4
RAP1B	1.68884e-24	0.476457	0.576	0.253	5.15638e-20	4
RHOQ	2.08485e-24	0.548749	0.71	0.394	6.36546e-20	4
SLC44A2	3.68321e-24	0.588611	0.581	0.276	1.12456e-19	4
CYSLTR2	6.95385e-24	0.329556	0.101	0.007	2.12315e-19	4
ASAP1	7.47588e-24	0.568616	0.627	0.319	2.28253e-19	4
NDRG2	8.92009e-24	0.463127	0.475	0.168	2.72348e-19	4
AC034102.1	8.95636e-24	0.53115	0.585	0.255	2.73455e-19	4
UBA2	9.32311e-24	0.450738	0.571	0.253	2.84653e-19	4
ACTN1	9.97734e-24	0.709411	0.71	0.44	3.04628e-19	4
SLC1A1	1.37725e-23	0.277676	0.198	0.035	4.20501e-19	4
DCBLD2	1.39939e-23	0.417358	0.447	0.161	4.2726e-19	4
MOB3B	1.50096e-23	0.297216	0.341	0.096	4.58272e-19	4
SKA2	2.59341e-23	0.503734	0.456	0.173	7.9182e-19	4
FAM241A	3.52981e-23	0.321496	0.217	0.043	1.07772e-18	4
FERMT2	3.88721e-23	0.570946	0.7	0.389	1.18684e-18	4
DAB2IP	5.05405e-23	0.450473	0.392	0.131	1.5431e-18	4
RERG	6.18131e-23	0.292968	0.253	0.057	1.88728e-18	4
KALRN	6.53041e-23	0.256939	0.226	0.046	1.99386e-18	4
PTPN9	9.98771e-23	0.382724	0.415	0.147	3.04945e-18	4
TGFB1I1	1.042e-22	0.442335	0.484	0.189	3.18143e-18	4
CYSTM1	1.35515e-22	0.402223	0.47	0.178	4.13754e-18	4
ACTN4	1.65945e-22	0.630953	0.585	0.3	5.06665e-18	4
ADAMTS4	2.10434e-22	0.574705	0.387	0.137	6.42496e-18	4
ATP5G2	2.12462e-22	0.517579	0.834	0.622	6.48688e-18	4
AXL	2.14602e-22	0.527794	0.742	0.45	6.55222e-18	4
HDAC1	2.78633e-22	0.446253	0.429	0.16	8.50721e-18	4
VCL	3.58969e-22	0.545397	0.774	0.503	1.096e-17	4
CLIC1	6.07845e-22	0.424687	0.618	0.3	1.85587e-17	4
LDHB	6.18552e-22	0.593942	0.802	0.529	1.88856e-17	4
SPRED1	7.4357e-22	0.506737	0.53	0.233	2.27027e-17	4
MAP3K7CL	8.11806e-22	0.37215	0.207	0.041	2.47861e-17	4
YWHAH	8.70124e-22	0.486852	0.631	0.318	2.65666e-17	4
KLHDC8B	1.13891e-21	0.344024	0.272	0.07	3.47732e-17	4
RAB13	1.13904e-21	0.481913	0.654	0.339	3.4777e-17	4
LIMS1	1.45595e-21	0.592884	0.682	0.391	4.4453e-17	4
GRK3	1.45954e-21	0.252715	0.157	0.024	4.45627e-17	4
AGAP1	1.77331e-21	0.475781	0.433	0.167	5.41427e-17	4
JAK1	1.78771e-21	0.467028	0.783	0.5	5.45823e-17	4
ZEB2	2.04961e-21	0.485149	0.843	0.593	6.25787e-17	4
KIRREL1	2.91555e-21	0.504617	0.737	0.44	8.90177e-17	4
CARMN	3.56526e-21	0.382098	0.355	0.111	1.08854e-16	4
RPS16	4.08198e-21	0.355677	0.986	0.899	1.24631e-16	4
PEAR1	4.24952e-21	0.299521	0.253	0.062	1.29746e-16	4
KANK2	4.25512e-21	0.452508	0.862	0.562	1.29917e-16	4
NPNT	4.50746e-21	0.400815	0.212	0.044	1.37622e-16	4
GNB1	4.76506e-21	0.481677	0.899	0.708	1.45487e-16	4
RAMP3	5.16849e-21	0.273693	0.129	0.016	1.57804e-16	4
ATP5E	5.23744e-21	0.443692	0.922	0.734	1.5991e-16	4
AC093908.1	6.57116e-21	0.274789	0.235	0.054	2.00631e-16	4
TACC1	8.82308e-21	0.480682	0.825	0.545	2.69386e-16	4
NDC80	9.25895e-21	0.264005	0.226	0.05	2.82694e-16	4
HIPK2	9.92644e-21	0.37627	0.433	0.163	3.03074e-16	4
ACTB	1.24837e-20	0.439403	1	0.991	3.81152e-16	4
BCL2L1	1.29666e-20	0.337436	0.336	0.109	3.95896e-16	4
RPS7P1	1.32078e-20	0.456145	0.705	0.416	4.0326e-16	4
DPYSL2	1.37642e-20	0.528354	0.834	0.587	4.2025e-16	4
POMP	1.41512e-20	0.495316	0.677	0.401	4.32066e-16	4
TNFAIP1	1.56501e-20	0.348961	0.35	0.115	4.77829e-16	4
CYTH3	1.68796e-20	0.34637	0.387	0.137	5.15369e-16	4
DCLK3	2.48756e-20	0.304075	0.152	0.024	7.59502e-16	4
ARPC2	3.21739e-20	0.479406	0.829	0.603	9.82334e-16	4
SELENOW	3.73099e-20	0.415738	0.622	0.314	1.13915e-15	4
SEPT2	5.39845e-20	0.36711	0.949	0.801	1.64826e-15	4
HLA-B	6.03921e-20	0.375526	0.995	0.928	1.84389e-15	4
PKIG	6.6185e-20	0.458336	0.479	0.205	2.02076e-15	4
SYTL2	6.71739e-20	0.513226	0.415	0.161	2.05095e-15	4
SYT11	7.99024e-20	0.276663	0.309	0.093	2.43958e-15	4
LGALSL	1.00192e-19	0.276862	0.327	0.101	3.05905e-15	4
ITGB1	1.11041e-19	0.478089	0.885	0.678	3.3903e-15	4
ARHGAP10	1.1667e-19	0.433366	0.396	0.147	3.56217e-15	4
TPM2	1.18622e-19	0.385735	0.756	0.47	3.62176e-15	4
FN1	1.20558e-19	0.534093	0.945	0.828	3.68088e-15	4
ROCK1	1.44062e-19	0.362261	0.724	0.412	4.3985e-15	4
KLF9	1.50495e-19	0.458699	0.834	0.52	4.59492e-15	4
MTHFD2	1.75223e-19	0.251812	0.323	0.101	5.34989e-15	4
TPX2	2.29403e-19	0.276235	0.194	0.04	7.00413e-15	4
PARD6G	2.37656e-19	0.310885	0.313	0.099	7.25611e-15	4
HEY2	2.763e-19	0.355877	0.392	0.145	8.43598e-15	4
AJUBA	2.9557e-19	0.303732	0.253	0.067	9.02434e-15	4
PAWR	3.699e-19	0.423782	0.539	0.255	1.12938e-14	4
PMEPA1	3.72098e-19	0.485435	0.839	0.593	1.13609e-14	4
RPS2	5.42899e-19	0.50179	0.834	0.653	1.65758e-14	4
ABTB1	6.69322e-19	0.343382	0.23	0.058	2.04358e-14	4
CNTNAP1	8.07959e-19	0.346867	0.313	0.102	2.46686e-14	4
NT5DC2	1.1753e-18	0.379485	0.346	0.122	3.58842e-14	4
PTPRJ	1.23688e-18	0.289617	0.166	0.032	3.77644e-14	4
CERKL	1.29847e-18	0.25295	0.194	0.043	3.9645e-14	4
LAMB3	1.33208e-18	0.297578	0.24	0.063	4.06709e-14	4
TSPAN14	1.50831e-18	0.456045	0.387	0.151	4.60516e-14	4
PICALM	1.62853e-18	0.451552	0.719	0.462	4.97224e-14	4
PROS1	1.83227e-18	0.28795	0.401	0.145	5.59428e-14	4
MSN	2.02434e-18	0.412829	0.797	0.568	6.18073e-14	4
TGFBI	2.05606e-18	0.473566	0.604	0.321	6.27755e-14	4
RHOA	2.08331e-18	0.369723	0.931	0.802	6.36076e-14	4
DDR2	2.16013e-18	0.449136	0.908	0.692	6.59532e-14	4
ATP5B	2.46342e-18	0.465526	0.737	0.496	7.52132e-14	4
SAMHD1	2.73156e-18	0.451314	0.677	0.37	8.34e-14	4
PPIAP22	2.78729e-18	0.383355	0.728	0.447	8.51014e-14	4
UTRN	3.14459e-18	0.369773	0.691	0.39	9.60106e-14	4
MGP	3.62431e-18	0.330341	0.885	0.52	1.10658e-13	4
FAT1	3.85673e-18	0.382655	0.631	0.357	1.17754e-13	4
YBX1	4.87792e-18	0.444844	0.866	0.662	1.48933e-13	4
GNAS	4.91882e-18	0.292148	0.991	0.937	1.50182e-13	4
FZD10	6.06054e-18	0.339103	0.23	0.06	1.85041e-13	4
HSPA2	6.87959e-18	0.515538	0.235	0.064	2.10048e-13	4
UBE2A	9.22481e-18	0.38553	0.548	0.279	2.81652e-13	4
RABGAP1	9.25076e-18	0.367379	0.627	0.323	2.82444e-13	4
SORBS3	9.3647e-18	0.587623	0.576	0.336	2.85923e-13	4
RPL6P27	9.94819e-18	0.39639	0.922	0.8	3.03738e-13	4
SEPT11	1.16435e-17	0.471942	0.829	0.578	3.555e-13	4
PTPA	1.352e-17	0.29028	0.336	0.122	4.12793e-13	4
GGTA1P	1.77772e-17	0.277168	0.161	0.031	5.42773e-13	4
IQGAP1	1.86474e-17	0.388155	0.857	0.649	5.69341e-13	4
RBM3	1.97433e-17	0.416036	0.816	0.552	6.02802e-13	4
KCNQ3	1.98237e-17	0.25343	0.106	0.013	6.05258e-13	4
ACTA2	2.73754e-17	0.342045	0.313	0.104	8.35826e-13	4
GRID1	3.46688e-17	0.343376	0.373	0.145	1.05851e-12	4
H2AFJ	3.79036e-17	0.415414	0.336	0.124	1.15727e-12	4
GLRX5	3.95553e-17	0.341535	0.332	0.119	1.2077e-12	4
MYO1C	4.08551e-17	0.421971	0.558	0.296	1.24739e-12	4
CBL	4.09867e-17	0.288133	0.327	0.114	1.25141e-12	4
BCAR1	4.18514e-17	0.259908	0.3	0.099	1.27781e-12	4
TKT	4.86687e-17	0.349629	0.392	0.157	1.48595e-12	4
ACTR3	4.92592e-17	0.450548	0.765	0.518	1.50398e-12	4
NUTF2	5.34459e-17	0.383285	0.631	0.352	1.63181e-12	4
CNN3	5.65525e-17	0.396663	0.931	0.82	1.72666e-12	4
RAPGEF2	7.02875e-17	0.453157	0.456	0.21	2.14602e-12	4
RBP5	7.77418e-17	0.329375	0.115	0.017	2.37361e-12	4
FLNA	8.35237e-17	0.344044	0.664	0.383	2.55014e-12	4
CSRNP3	9.04708e-17	0.329933	0.253	0.075	2.76225e-12	4
ABHD2	1.00033e-16	0.384164	0.576	0.306	3.05421e-12	4
SPRY1	1.00557e-16	0.419948	0.475	0.215	3.0702e-12	4
ID3	1.38228e-16	0.498025	0.636	0.348	4.22039e-12	4
SET	1.6767e-16	0.423035	0.839	0.649	5.1193e-12	4
INAFM2	1.81262e-16	0.308679	0.217	0.059	5.53429e-12	4
UGCG	1.84624e-16	0.530689	0.622	0.362	5.63694e-12	4
ATP2A2	1.85757e-16	0.421682	0.77	0.542	5.67153e-12	4
SNRPB	1.89658e-16	0.325312	0.387	0.158	5.79065e-12	4
EFHD2	1.90171e-16	0.341142	0.406	0.171	5.80629e-12	4
SEM1	2.01551e-16	0.371898	0.779	0.501	6.15374e-12	4
EIF4G2	3.14572e-16	0.340341	0.935	0.803	9.60451e-12	4
NID1	3.43834e-16	0.352921	0.912	0.749	1.04979e-11	4
CHSY1	3.51865e-16	0.407518	0.613	0.328	1.07431e-11	4
HLA-E	4.34964e-16	0.436695	0.912	0.755	1.32803e-11	4
ZNF618	4.35424e-16	0.344628	0.433	0.19	1.32944e-11	4
PLEKHG2	4.44676e-16	0.309746	0.267	0.085	1.35769e-11	4
HLA-C	4.80869e-16	0.297442	0.991	0.921	1.46819e-11	4
EPN2	4.89779e-16	0.26977	0.295	0.098	1.49539e-11	4
SMC6	5.10435e-16	0.432119	0.438	0.199	1.55846e-11	4
MKL2	5.46584e-16	0.30627	0.295	0.102	1.66883e-11	4
DGKH	5.60637e-16	0.313079	0.24	0.07	1.71174e-11	4
BGN	5.72883e-16	0.585214	0.866	0.731	1.74913e-11	4
EGFL6	6.43773e-16	0.5972	0.751	0.519	1.96557e-11	4
TPT1	7.06341e-16	0.273496	0.991	0.978	2.1566e-11	4
CENPB	7.75832e-16	0.370463	0.396	0.171	2.36877e-11	4
ITGA3	1.03106e-15	0.260908	0.171	0.038	3.14803e-11	4
PTMS	1.18229e-15	0.62794	0.719	0.57	3.60977e-11	4
SLC25A6	1.34652e-15	0.395099	0.797	0.609	4.11121e-11	4
MEF2D	1.41386e-15	0.418804	0.475	0.233	4.31679e-11	4
FADS3	2.03075e-15	0.276523	0.198	0.053	6.20028e-11	4
RPS13	2.13521e-15	0.287007	0.963	0.897	6.51924e-11	4
RPL23	3.28055e-15	0.250557	0.991	0.941	1.00162e-10	4
RASL11A	3.62638e-15	0.26215	0.244	0.074	1.10721e-10	4
IFI16	3.9023e-15	0.349336	0.806	0.577	1.19145e-10	4
CS	4.33863e-15	0.318828	0.502	0.254	1.32467e-10	4
SOGA1	5.1402e-15	0.337033	0.419	0.19	1.56941e-10	4
TMEM47	5.35258e-15	0.376026	0.631	0.363	1.63425e-10	4
F2R	5.67898e-15	0.345584	0.562	0.296	1.73391e-10	4
ADAM19	5.7704e-15	0.268962	0.194	0.051	1.76182e-10	4
ATP1A1	7.55071e-15	0.394172	0.737	0.496	2.30538e-10	4
MICAL2	8.3191e-15	0.360664	0.406	0.179	2.53999e-10	4
SYNPO	9.24038e-15	0.421187	0.447	0.214	2.82127e-10	4
TPI1	9.66899e-15	0.368881	0.829	0.639	2.95214e-10	4
TMEM204	1.09592e-14	0.293072	0.327	0.125	3.34606e-10	4
ZNF703	1.25722e-14	0.271105	0.406	0.177	3.83853e-10	4
PLAT	1.2883e-14	0.275347	0.272	0.093	3.93343e-10	4
DAG1	1.52135e-14	0.357203	0.433	0.202	4.645e-10	4
GNAI1	1.55622e-14	0.319887	0.521	0.258	4.75145e-10	4
NREP	1.64424e-14	0.425164	0.682	0.451	5.02018e-10	4
PRDM1	1.65756e-14	0.464751	0.512	0.27	5.06085e-10	4
RB1	1.71553e-14	0.397823	0.387	0.174	5.23785e-10	4
ID4	1.72403e-14	0.276806	0.714	0.429	5.26381e-10	4
CHURC1	1.72601e-14	0.363176	0.516	0.271	5.26986e-10	4
RPL15	1.84257e-14	0.285179	0.935	0.856	5.62574e-10	4
GATA2	1.85038e-14	0.289498	0.12	0.022	5.64959e-10	4
DIAPH2	2.60639e-14	0.395331	0.442	0.212	7.95783e-10	4
DCAF7	2.7783e-14	0.30783	0.535	0.287	8.48271e-10	4
ANKRD50	2.88378e-14	0.386478	0.392	0.176	8.80476e-10	4
SEPT8	2.96254e-14	0.375113	0.59	0.335	9.04521e-10	4
ATP2B4	3.30933e-14	0.362108	0.677	0.431	1.0104e-09	4
BBX	3.50659e-14	0.416009	0.622	0.373	1.07063e-09	4
SERINC3	3.6363e-14	0.408368	0.737	0.523	1.11023e-09	4
MYL12A	3.6416e-14	0.410831	0.71	0.493	1.11185e-09	4
PTPN12	3.7129e-14	0.365725	0.512	0.264	1.13362e-09	4
LAMB1	3.71705e-14	0.530483	0.806	0.641	1.13489e-09	4
LINC00839	4.10246e-14	0.274644	0.221	0.069	1.25256e-09	4
ARHGEF7	4.26825e-14	0.319967	0.479	0.241	1.30318e-09	4
SOCS2	4.42032e-14	0.320728	0.3	0.114	1.34961e-09	4
RPS5	4.43285e-14	0.376337	0.876	0.724	1.35344e-09	4
SEPT10	4.79588e-14	0.289484	0.433	0.203	1.46428e-09	4
GPRC5C	5.24596e-14	0.289641	0.203	0.058	1.6017e-09	4
APOBEC3C	5.32118e-14	0.33097	0.475	0.234	1.62466e-09	4
LPP	5.42065e-14	0.292119	0.71	0.473	1.65503e-09	4
ADGRL2	6.08979e-14	0.353339	0.599	0.338	1.85934e-09	4
HLA-F	6.47932e-14	0.345384	0.475	0.228	1.97826e-09	4
ACTR2	6.50201e-14	0.401362	0.848	0.648	1.98519e-09	4
CAVIN3	7.82875e-14	0.361187	0.452	0.219	2.39027e-09	4
VAMP3	8.08511e-14	0.297044	0.493	0.25	2.46855e-09	4
CMPK1	9.17472e-14	0.354204	0.691	0.439	2.80123e-09	4
IFITM1	9.20258e-14	0.359018	0.516	0.277	2.80973e-09	4
SEPT9	1.10642e-13	0.422984	0.576	0.356	3.37813e-09	4
GYS1	1.15656e-13	0.303176	0.29	0.112	3.53119e-09	4
AHCYL1	1.20148e-13	0.411137	0.645	0.396	3.66834e-09	4
ANXA6	1.23976e-13	0.449268	0.627	0.412	3.78524e-09	4
ITPRIPL2	1.32728e-13	0.376397	0.512	0.273	4.05244e-09	4
S1PR3	1.36387e-13	0.440433	0.401	0.186	4.16417e-09	4
SOX13	1.39317e-13	0.287092	0.189	0.053	4.25363e-09	4
DYNC1I2	1.69235e-13	0.39759	0.691	0.461	5.16708e-09	4
SEC14L1	1.89219e-13	0.331375	0.53	0.282	5.77722e-09	4
CHD4	1.90964e-13	0.307358	0.668	0.423	5.83052e-09	4
ZFHX3	2.06876e-13	0.272837	0.447	0.212	6.31635e-09	4
SNX6	2.17069e-13	0.282811	0.502	0.262	6.62755e-09	4
C5orf24	2.20216e-13	0.334704	0.544	0.3	6.72362e-09	4
EIF3K	2.25991e-13	0.303112	0.571	0.323	6.89996e-09	4
NDUFAF4	2.34794e-13	0.283796	0.235	0.077	7.16873e-09	4
NCL	2.49459e-13	0.332191	0.922	0.733	7.61649e-09	4
DCTN1	2.90523e-13	0.29129	0.429	0.202	8.87026e-09	4
GAPDH	2.93079e-13	0.381195	0.346	0.153	8.9483e-09	4
ARHGAP17	2.9591e-13	0.396376	0.415	0.209	9.03471e-09	4
HSP90AB1	3.07456e-13	0.314596	0.972	0.892	9.38726e-09	4
TMX3	3.24507e-13	0.364819	0.558	0.323	9.90785e-09	4
DNMT1	3.75217e-13	0.351737	0.382	0.18	1.14561e-08	4
HGF	4.15021e-13	0.277861	0.286	0.108	1.26714e-08	4
CSNK1E	4.36076e-13	0.333215	0.516	0.277	1.33143e-08	4
VSTM4	5.26083e-13	0.329956	0.71	0.432	1.60624e-08	4
PHC2	5.50525e-13	0.328501	0.484	0.254	1.68086e-08	4
TMSB4XP8	6.42856e-13	0.275493	0.415	0.2	1.96277e-08	4
CRTC3	6.86074e-13	0.356514	0.512	0.283	2.09472e-08	4
RPL38	6.92155e-13	0.267383	0.926	0.844	2.11329e-08	4
CAPNS1	7.43668e-13	0.4264	0.664	0.472	2.27057e-08	4
RRAS	8.15385e-13	0.342599	0.475	0.244	2.48953e-08	4
TJP1	8.52976e-13	0.393799	0.419	0.212	2.60431e-08	4
LRRFIP1	8.88765e-13	0.347158	0.59	0.349	2.71358e-08	4
PRKACA	9.57683e-13	0.327477	0.47	0.249	2.924e-08	4
MYL12B	9.59914e-13	0.319341	0.811	0.645	2.93081e-08	4
DDX21	9.65233e-13	0.382158	0.53	0.31	2.94705e-08	4
PPM1L	9.90162e-13	0.2741	0.249	0.088	3.02316e-08	4
NDUFB3	1.02464e-12	0.319263	0.488	0.255	3.12843e-08	4
STK39	1.1953e-12	0.257366	0.3	0.12	3.64948e-08	4
FAM129B	1.21983e-12	0.370669	0.493	0.281	3.7244e-08	4
RPL7A	1.33848e-12	0.316043	0.843	0.672	4.08663e-08	4
MTMR2	1.43652e-12	0.315448	0.35	0.157	4.38597e-08	4
AAED1	1.56479e-12	0.263574	0.415	0.196	4.77761e-08	4
TRAPPC1	1.56564e-12	0.365403	0.447	0.232	4.78021e-08	4
AP2M1	1.64587e-12	0.370656	0.7	0.491	5.02518e-08	4
DKK3	1.80569e-12	0.321175	0.714	0.488	5.51312e-08	4
PFDN5	1.83346e-12	0.365757	0.862	0.681	5.59791e-08	4
PURA	1.9118e-12	0.299507	0.59	0.34	5.83712e-08	4
MGAT5	1.94338e-12	0.370452	0.346	0.161	5.93354e-08	4
CCDC92	2.36007e-12	0.328851	0.359	0.163	7.20577e-08	4
DGKZ	2.43033e-12	0.258086	0.194	0.06	7.42029e-08	4
PLXND1	2.56665e-12	0.277146	0.336	0.144	7.83649e-08	4
HECTD3	2.64519e-12	0.261653	0.332	0.143	8.0763e-08	4
CLIC4	2.77918e-12	0.324945	0.756	0.534	8.4854e-08	4
RPL10A	3.07695e-12	0.267899	0.917	0.769	9.39453e-08	4
BAHCC1	3.13702e-12	0.320787	0.281	0.112	9.57793e-08	4
SIAE	3.23473e-12	0.262172	0.276	0.108	9.87627e-08	4
CDC42BPA	3.34566e-12	0.319337	0.548	0.319	1.0215e-07	4
PDCD10	3.72486e-12	0.292023	0.415	0.203	1.13727e-07	4
KITLG	3.77091e-12	0.313062	0.567	0.325	1.15133e-07	4
ALDOA	3.8762e-12	0.437982	0.673	0.485	1.18348e-07	4
KLHL42	4.0059e-12	0.340308	0.396	0.194	1.22308e-07	4
ADD1	4.04867e-12	0.295828	0.788	0.595	1.23614e-07	4
FKBP4	4.39334e-12	0.26434	0.217	0.073	1.34138e-07	4
KPNA6	4.47682e-12	0.259579	0.387	0.187	1.36686e-07	4
DOCK10	4.54148e-12	0.257121	0.212	0.072	1.38661e-07	4
NDUFS6	4.60909e-12	0.365118	0.387	0.185	1.40725e-07	4
SPATS2L	4.7252e-12	0.336092	0.88	0.729	1.4427e-07	4
CSK	5.30749e-12	0.328557	0.276	0.112	1.62048e-07	4
EEF2	5.45194e-12	0.305404	0.88	0.726	1.66459e-07	4
NCOR1	5.47716e-12	0.296054	0.53	0.305	1.67229e-07	4
HECA	5.56244e-12	0.280147	0.286	0.116	1.69832e-07	4
SIDT2	5.77676e-12	0.305583	0.286	0.118	1.76376e-07	4
HIF1A	5.885e-12	0.407814	0.622	0.4	1.79681e-07	4
IL32	6.90008e-12	0.314856	0.346	0.158	2.10673e-07	4
NOP10	7.9112e-12	0.33092	0.475	0.26	2.41545e-07	4
ECM1	7.9212e-12	0.334018	0.622	0.378	2.4185e-07	4
YBX1P1	7.95754e-12	0.31738	0.424	0.222	2.4296e-07	4
MAP4K4	8.89792e-12	0.272095	0.724	0.492	2.71671e-07	4
PPP1R12C	9.40213e-12	0.264115	0.29	0.117	2.87066e-07	4
USP13	1.00642e-11	0.271038	0.309	0.13	3.0728e-07	4
MCU	1.04121e-11	0.252036	0.244	0.092	3.17902e-07	4
RASAL2	1.11539e-11	0.381897	0.369	0.174	3.4055e-07	4
SSRP1	1.14328e-11	0.352909	0.512	0.293	3.49066e-07	4
HNRNPK	1.26671e-11	0.275693	0.876	0.707	3.86752e-07	4
CYB5R3	1.2678e-11	0.368076	0.714	0.549	3.87084e-07	4
LEPROTL1	1.30996e-11	0.279324	0.346	0.16	3.99956e-07	4
PABPC4	1.35511e-11	0.357834	0.512	0.296	4.13741e-07	4
ENDOD1	1.35676e-11	0.311572	0.341	0.154	4.14246e-07	4
STARD13	1.3603e-11	0.309853	0.516	0.288	4.15326e-07	4
SNRPD1	1.38177e-11	0.306345	0.438	0.232	4.21883e-07	4
SH3BGRL	1.39678e-11	0.369587	0.714	0.533	4.26463e-07	4
COX4I1	1.40897e-11	0.319358	0.714	0.489	4.30188e-07	4
SMAP2	1.57365e-11	0.27927	0.415	0.213	4.80467e-07	4
RPL5	1.59224e-11	0.259992	0.94	0.843	4.86143e-07	4
MYADM	1.599e-11	0.257707	0.834	0.617	4.88206e-07	4
ADAM12	1.64498e-11	0.33382	0.7	0.452	5.02245e-07	4
FKBP1A	1.65589e-11	0.339415	0.756	0.559	5.05578e-07	4
IPO7	1.78745e-11	0.328399	0.576	0.368	5.45743e-07	4
NR3C1	1.84588e-11	0.322643	0.65	0.418	5.63585e-07	4
WDR1	1.90262e-11	0.306986	0.571	0.345	5.80907e-07	4
C11orf95	1.94842e-11	0.253678	0.276	0.112	5.94893e-07	4
GPI	2.01072e-11	0.260962	0.576	0.351	6.13914e-07	4
RHOG	2.02396e-11	0.296156	0.392	0.192	6.17957e-07	4
TGFBR2	2.06743e-11	0.319965	0.558	0.329	6.31227e-07	4
FAM120A	2.08166e-11	0.332798	0.71	0.474	6.35574e-07	4
KTN1	2.46735e-11	0.360495	0.76	0.565	7.53332e-07	4
XRCC5	2.47374e-11	0.351152	0.747	0.555	7.55282e-07	4
AC084824.1	2.49762e-11	0.32525	0.396	0.197	7.62572e-07	4
RERE	3.03243e-11	0.282036	0.429	0.219	9.25862e-07	4
RPL3P4	3.06115e-11	0.271311	0.889	0.738	9.34629e-07	4
DYNLL1	3.43981e-11	0.307396	0.802	0.586	1.05024e-06	4
GNB4	3.67229e-11	0.300772	0.562	0.329	1.12122e-06	4
GATAD2A	3.72035e-11	0.287072	0.313	0.138	1.1359e-06	4
NRP1	3.89326e-11	0.294179	0.594	0.356	1.18869e-06	4
CAP1	4.33912e-11	0.274678	0.235	0.09	1.32482e-06	4
RPL29	4.45681e-11	0.374676	0.811	0.702	1.36075e-06	4
NDUFS5	5.00875e-11	0.319978	0.76	0.561	1.52927e-06	4
RAC1P2	5.04303e-11	0.289216	0.401	0.21	1.53974e-06	4
LGALS3BP	5.20451e-11	0.295733	0.885	0.704	1.58904e-06	4
TMEM245	5.2874e-11	0.290609	0.475	0.259	1.61435e-06	4
FAM213A	5.46711e-11	0.309362	0.387	0.194	1.66922e-06	4
SMARCA4	5.57891e-11	0.273924	0.373	0.179	1.70335e-06	4
KCTD20	6.51786e-11	0.315024	0.553	0.326	1.99003e-06	4
OSTM1	7.05782e-11	0.282695	0.359	0.172	2.15489e-06	4
DYRK2	7.09587e-11	0.332335	0.406	0.206	2.16651e-06	4
REEP3	8.02726e-11	0.322587	0.512	0.306	2.45088e-06	4
ENTPD1	8.75726e-11	0.323373	0.585	0.374	2.67377e-06	4
DAZAP2	9.04695e-11	0.283192	0.737	0.54	2.76221e-06	4
NONO	9.31015e-11	0.295706	0.719	0.513	2.84257e-06	4
RPS19	9.45731e-11	0.328606	0.862	0.776	2.88751e-06	4
NACA	9.88811e-11	0.317184	0.899	0.716	3.01904e-06	4
MACF1	1.14615e-10	0.258724	0.756	0.555	3.49943e-06	4
RILPL2	1.23257e-10	0.260403	0.323	0.151	3.76329e-06	4
MAP2K1	1.28252e-10	0.34518	0.341	0.165	3.9158e-06	4
PTMAP5	1.3707e-10	0.286042	0.465	0.246	4.18501e-06	4
PA2G4	1.42412e-10	0.306037	0.507	0.292	4.34813e-06	4
ANP32B	1.46827e-10	0.333715	0.77	0.564	4.48293e-06	4
GAPDHP1	1.63786e-10	0.355614	0.553	0.339	5.0007e-06	4
MFSD10	1.78015e-10	0.251573	0.304	0.137	5.43514e-06	4
KLHL5	2.25974e-10	0.253286	0.281	0.124	6.89943e-06	4
COPS6	2.59421e-10	0.330128	0.484	0.277	7.92065e-06	4
HNRNPL	2.62968e-10	0.324819	0.567	0.36	8.02894e-06	4
MOSPD2	2.88344e-10	0.293548	0.267	0.116	8.80371e-06	4
PSMA7	3.10915e-10	0.305765	0.562	0.357	9.49287e-06	4
APEX1	3.17322e-10	0.359751	0.479	0.278	9.68846e-06	4
CAPZA1	3.27481e-10	0.295445	0.608	0.411	9.99864e-06	4
CRISPLD2	3.32326e-10	0.276226	0.88	0.721	1.01466e-05	4
CCT3	3.44999e-10	0.298936	0.41	0.219	1.05335e-05	4
C1orf54	3.45233e-10	0.382732	0.521	0.303	1.05407e-05	4
EIF5B	3.46853e-10	0.319629	0.618	0.415	1.05901e-05	4
DDX5	3.6442e-10	0.269491	0.931	0.803	1.11265e-05	4
CYB5B	4.41536e-10	0.291789	0.475	0.282	1.3481e-05	4
RPL14	4.48211e-10	0.262579	0.862	0.744	1.36848e-05	4
ATP5F1	4.6074e-10	0.254261	0.585	0.382	1.40673e-05	4
HEG1	4.63568e-10	0.30524	0.516	0.317	1.41537e-05	4
NDUFB2	4.85286e-10	0.333134	0.645	0.464	1.48167e-05	4
COX6C	4.91031e-10	0.251577	0.871	0.717	1.49922e-05	4
TDO2	5.04249e-10	0.460942	0.258	0.112	1.53957e-05	4
HSP90AA1	5.45987e-10	0.285244	0.977	0.905	1.66701e-05	4
WASF2	5.65443e-10	0.254031	0.765	0.573	1.72641e-05	4
C4orf3	5.73108e-10	0.261393	0.76	0.555	1.74981e-05	4
IFI27L2	5.82481e-10	0.282018	0.373	0.192	1.77843e-05	4
PURB	5.87814e-10	0.267594	0.433	0.235	1.79471e-05	4
TNFAIP3	6.22707e-10	0.327744	0.47	0.273	1.90125e-05	4
SDC2	7.05326e-10	0.341262	0.848	0.722	2.1535e-05	4
ANAPC11	7.50859e-10	0.304316	0.378	0.202	2.29252e-05	4
LAP3	7.52885e-10	0.316508	0.364	0.187	2.29871e-05	4
RPS4X	8.19116e-10	0.25118	0.908	0.797	2.50092e-05	4
PUF60	8.69359e-10	0.305192	0.355	0.178	2.65433e-05	4
YWHAE	8.97793e-10	0.320113	0.811	0.684	2.74114e-05	4
DLGAP4	1.02365e-09	0.260225	0.392	0.202	3.12541e-05	4
PTBP3	1.1046e-09	0.317821	0.516	0.31	3.37256e-05	4
CTNND1	1.16837e-09	0.289827	0.604	0.403	3.56725e-05	4
PHACTR2	1.16885e-09	0.283466	0.558	0.356	3.56872e-05	4
CLTA	1.22904e-09	0.262986	0.562	0.354	3.7525e-05	4
RAI14	1.24683e-09	0.406632	0.553	0.379	3.80681e-05	4
ARHGAP18	1.2967e-09	0.263211	0.203	0.077	3.95907e-05	4
PTENP1	1.34145e-09	0.26712	0.332	0.165	4.09571e-05	4
SERPINB6	1.42496e-09	0.325764	0.479	0.292	4.3507e-05	4
CCT6A	1.44311e-09	0.327373	0.47	0.292	4.40612e-05	4
KHDRBS1	1.54814e-09	0.299893	0.747	0.563	4.72678e-05	4
IARS2	1.69141e-09	0.264754	0.41	0.219	5.16422e-05	4
EI24	1.82405e-09	0.338229	0.576	0.374	5.56918e-05	4
ADAM9	1.89835e-09	0.330535	0.562	0.361	5.79606e-05	4
AP2S1	2.01515e-09	0.324663	0.29	0.139	6.15265e-05	4
CTNNA1	2.18327e-09	0.28864	0.659	0.462	6.66595e-05	4
HINT1	2.26266e-09	0.317533	0.673	0.487	6.90834e-05	4
TAPBP	2.30085e-09	0.254627	0.585	0.393	7.02497e-05	4
NDUFB5	2.46258e-09	0.269439	0.419	0.234	7.51873e-05	4
ATP5J	2.53421e-09	0.253534	0.631	0.431	7.73744e-05	4
CBX6	2.55959e-09	0.254992	0.636	0.429	7.81495e-05	4
UBE2D2	2.7541e-09	0.257643	0.599	0.397	8.40882e-05	4
SMARCC1	3.00078e-09	0.296245	0.429	0.244	9.16197e-05	4
POLR2L	3.04549e-09	0.253606	0.369	0.193	9.29849e-05	4
RASSF3	3.22239e-09	0.250155	0.207	0.081	9.83862e-05	4
BICD2	3.25712e-09	0.269522	0.484	0.293	9.94465e-05	4
LDHA	3.3715e-09	0.260962	0.816	0.669	0.000102939	4
PPA1	3.49307e-09	0.280917	0.544	0.342	0.000106651	4
RPS3	3.72356e-09	0.257445	0.926	0.83	0.000113688	4
SNX18	5.13771e-09	0.282089	0.382	0.212	0.000156864	4
SH3KBP1	5.16663e-09	0.302859	0.65	0.459	0.000157748	4
HOOK3	5.47249e-09	0.293883	0.627	0.426	0.000167086	4
MLLT6	5.98214e-09	0.296139	0.419	0.24	0.000182647	4
PFKFB3	6.15716e-09	0.299156	0.359	0.196	0.000187991	4
IL13RA1	6.38154e-09	0.271815	0.604	0.389	0.000194841	4
OSBPL1A	6.52959e-09	0.298561	0.452	0.268	0.000199362	4
TTC1	6.86403e-09	0.253163	0.382	0.213	0.000209573	4
OPTN	7.22452e-09	0.266039	0.567	0.383	0.000220579	4
PAPD5	7.50878e-09	0.252091	0.258	0.116	0.000229258	4
FYTTD1	7.92793e-09	0.300363	0.456	0.264	0.000242056	4
EIF5A	8.12921e-09	0.352832	0.599	0.419	0.000248201	4
PRMT1	8.28331e-09	0.290816	0.346	0.185	0.000252906	4
PPP1R18	8.74452e-09	0.258908	0.516	0.332	0.000266988	4
RPL7L1	9.4867e-09	0.359469	0.507	0.315	0.000289648	4
PRKAR1A	9.58442e-09	0.28603	0.866	0.719	0.000292631	4
BTF3	9.82001e-09	0.281726	0.857	0.718	0.000299825	4
SNU13	1.04954e-08	0.282886	0.516	0.321	0.000320444	4
COX5B	1.09212e-08	0.265034	0.382	0.212	0.000333446	4
BAX	1.12551e-08	0.29199	0.424	0.248	0.00034364	4
XRN2	1.13012e-08	0.291019	0.502	0.308	0.000345047	4
PSMD6	1.19937e-08	0.254945	0.355	0.19	0.000366191	4
CALHM5	1.36675e-08	0.259156	0.244	0.109	0.000417296	4
PSMB2	1.37138e-08	0.250291	0.562	0.379	0.000418709	4
NDUFA6	1.45626e-08	0.26693	0.401	0.229	0.000444626	4
ISG15	1.49668e-08	0.276238	0.18	0.069	0.000456967	4
RAN	1.66465e-08	0.262853	0.756	0.572	0.00050825	4
SNRPD2	1.74504e-08	0.254222	0.65	0.47	0.000532796	4
TIMP1	1.87519e-08	0.413534	0.645	0.491	0.000572533	4
NNT	1.92939e-08	0.2611	0.249	0.114	0.000589082	4
CTDSP2	2.22603e-08	0.325128	0.668	0.496	0.000679652	4
COX6B1	2.2923e-08	0.267071	0.654	0.474	0.000699886	4
PTPRA	2.33683e-08	0.278574	0.553	0.365	0.000713481	4
COMT	2.41762e-08	0.261076	0.571	0.396	0.000738147	4
PSME1	2.42962e-08	0.251052	0.567	0.374	0.00074181	4
NDUFA1	2.45338e-08	0.321548	0.733	0.583	0.000749067	4
LMNA	2.5427e-08	0.401484	0.733	0.643	0.000776338	4
RPL12	2.86894e-08	0.252607	0.742	0.562	0.000875946	4
ZNHIT1	2.9905e-08	0.261437	0.475	0.297	0.000913059	4
RAP1A	3.01633e-08	0.277349	0.484	0.296	0.000920947	4
UQCRHL	3.02177e-08	0.314009	0.424	0.256	0.000922608	4
RETREG3	3.21151e-08	0.260661	0.35	0.193	0.000980538	4
COX7A2	3.28974e-08	0.2775	0.53	0.35	0.00100442	4
EIF3E	3.33589e-08	0.265247	0.548	0.365	0.00101851	4
RPL8	3.40471e-08	0.289061	0.811	0.716	0.00103953	4
TMEM108	3.54358e-08	0.250775	0.198	0.081	0.00108193	4
KCNK6	3.63883e-08	0.288751	0.194	0.08	0.00111101	4
BAZ1A	3.88727e-08	0.255428	0.327	0.171	0.00118686	4
RALBP1	4.39216e-08	0.264758	0.41	0.234	0.00134101	4
STAU1	4.40487e-08	0.262148	0.627	0.419	0.00134489	4
PRPF40A	4.62164e-08	0.354032	0.567	0.397	0.00141108	4
H2AFV	4.71837e-08	0.279387	0.516	0.343	0.00144061	4
NARS	5.52108e-08	0.251235	0.498	0.317	0.0016857	4
CCT2	5.54756e-08	0.343386	0.452	0.296	0.00169378	4
RPS14	5.77738e-08	0.276279	0.806	0.698	0.00176395	4
RASA3	6.15958e-08	0.268282	0.35	0.192	0.00188064	4
DARS	6.58386e-08	0.272501	0.424	0.257	0.00201018	4
CELF1	6.67769e-08	0.25077	0.498	0.309	0.00203883	4
CSDE1	6.98393e-08	0.252067	0.839	0.664	0.00213233	4
ATP5A1	8.04031e-08	0.294462	0.631	0.459	0.00245487	4
PSMF1	8.18366e-08	0.286844	0.493	0.326	0.00249864	4
TRIM44	9.90938e-08	0.268205	0.415	0.253	0.00302553	4
MDH1	1.04606e-07	0.252831	0.525	0.344	0.00319383	4
GTF2H3	1.13667e-07	0.278607	0.258	0.128	0.00347047	4
MRPL34	1.30768e-07	0.350119	0.465	0.297	0.0039926	4
SKI	1.54198e-07	0.258263	0.636	0.455	0.00470797	4
WASHC4	1.61313e-07	0.259065	0.346	0.199	0.0049252	4
HSPA8	1.69322e-07	0.283683	0.806	0.692	0.00516975	4
RAB10	1.7129e-07	0.282766	0.576	0.409	0.00522983	4
ATP2B1	1.88346e-07	0.256603	0.419	0.254	0.00575057	4
CHMP3	2.08373e-07	0.311084	0.608	0.445	0.00636203	4
CD151	2.37436e-07	0.268659	0.502	0.326	0.0072494	4
BMPR2	2.53735e-07	0.266743	0.59	0.419	0.00774703	4
TNIP1	3.38773e-07	0.271322	0.24	0.116	0.0103434	4
PJA2	3.57382e-07	0.255503	0.627	0.458	0.0109116	4
ACTG1	3.62056e-07	0.296196	0.972	0.957	0.0110543	4
STRAP	3.96217e-07	0.266895	0.396	0.242	0.0120973	4
MOB1A	4.19277e-07	0.25432	0.59	0.427	0.0128014	4
NF1	4.6511e-07	0.279293	0.438	0.278	0.0142007	4
RBBP7	4.80342e-07	0.253742	0.484	0.317	0.0146658	4
DUSP5	4.99138e-07	0.302221	0.221	0.107	0.0152397	4
MAP4	5.68337e-07	0.279008	0.728	0.575	0.0173525	4
ENO1	5.7806e-07	0.259997	0.608	0.464	0.0176493	4
ZEB1	6.0353e-07	0.273002	0.475	0.314	0.018427	4
SARS	6.25417e-07	0.251243	0.41	0.252	0.0190952	4
DPH3	6.31866e-07	0.261351	0.249	0.129	0.0192921	4
ATP5J2	6.34583e-07	0.257256	0.539	0.389	0.0193751	4
TNKS1BP1	6.58859e-07	0.2533	0.442	0.293	0.0201163	4
EIF3H	6.74934e-07	0.265461	0.594	0.441	0.0206071	4
KDM5A	7.04719e-07	0.289018	0.47	0.305	0.0215165	4
ITPR2	7.05692e-07	0.3026	0.244	0.126	0.0215462	4
LRRFIP2	8.44998e-07	0.267137	0.382	0.233	0.0257995	4
HSPD1	8.96736e-07	0.254391	0.608	0.446	0.0273791	4
GLIS2	9.6642e-07	0.261365	0.336	0.196	0.0295067	4
PLEC	1.16642e-06	0.285867	0.419	0.273	0.0356131	4
BNIP3	1.41986e-06	0.26288	0.244	0.127	0.0433512	4
TF	1.82126e-46	1.20884	0.153	0.004	5.56068e-42	5
ESM1	9.25683e-41	1.15039	0.102	0	2.8263e-36	5
CYP1B1	5.28653e-39	1.53049	0.67	0.288	1.61408e-34	5
CHL1	1.29783e-37	1.05539	0.199	0.017	3.96253e-33	5
LEPR	2.76566e-35	1.80957	0.653	0.292	8.44411e-31	5
CXCL12	7.6894e-35	1.22007	0.915	0.734	2.34773e-30	5
BMP5	2.46614e-33	0.96431	0.125	0.005	7.52961e-29	5
CFD	1.08562e-31	0.947564	0.574	0.202	3.3146e-27	5
VCAN	4.57961e-28	0.857534	0.932	0.76	1.39825e-23	5
IBSP	1.01023e-27	2.12746	0.125	0.008	3.08444e-23	5
NPR3	3.89883e-26	0.290567	0.108	0.006	1.19039e-21	5
PTGDS	3.60599e-24	1.02891	0.545	0.229	1.10098e-19	5
OLFML3	4.97464e-24	0.832225	0.852	0.564	1.51886e-19	5
FGF7	1.19231e-23	0.878952	0.631	0.318	3.64035e-19	5
EFEMP1	1.39047e-21	0.720694	0.693	0.38	4.24538e-17	5
GGT5	5.2171e-21	0.983656	0.557	0.256	1.59289e-16	5
APOE	1.38838e-20	0.947384	0.341	0.106	4.239e-16	5
IGF1	1.75274e-20	0.480864	0.216	0.044	5.35146e-16	5
TMEM150C	6.58276e-20	0.971205	0.358	0.121	2.00985e-15	5
PRSS23	1.84553e-19	0.659756	0.898	0.777	5.63476e-15	5
LAPTM4A	5.91933e-19	0.521841	0.977	0.931	1.80729e-14	5
APOD	5.21713e-18	0.326284	0.688	0.386	1.5929e-13	5
SLIT2	7.26917e-18	0.858928	0.324	0.106	2.21942e-13	5
GAS6	7.41393e-18	0.857241	0.494	0.23	2.26362e-13	5
TMEM119	1.38797e-17	0.807272	0.608	0.355	4.23774e-13	5
ZFHX4	8.44625e-17	0.783844	0.403	0.167	2.57881e-12	5
VCAM1	1.35427e-16	1.14159	0.551	0.291	4.13485e-12	5
ALPL	2.65912e-16	0.676421	0.585	0.323	8.11884e-12	5
SDC3	4.21987e-16	0.71113	0.477	0.225	1.28841e-11	5
MXRA5	4.71316e-16	0.50867	0.938	0.764	1.43902e-11	5
VIT	4.77631e-16	0.500988	0.261	0.076	1.4583e-11	5
FBN1	5.23119e-15	0.550189	0.875	0.773	1.59719e-10	5
NGFR	8.60969e-15	0.76545	0.239	0.07	2.62871e-10	5
TXNIP	1.10569e-14	0.788447	0.665	0.398	3.3759e-10	5
CDH11	3.57637e-14	0.599656	0.812	0.665	1.09194e-09	5
FZD8	3.71927e-14	0.851418	0.222	0.066	1.13557e-09	5
TIMP4	3.20431e-13	0.425183	0.233	0.074	9.78339e-09	5
NSG1	1.53178e-12	0.405258	0.205	0.061	4.67684e-08	5
PKDCC	1.68109e-12	0.352371	0.119	0.023	5.1327e-08	5
LYPD3	2.11899e-12	0.649487	0.33	0.14	6.46969e-08	5
PTX3	3.61838e-12	1.30175	0.153	0.038	1.10476e-07	5
ITGB5	4.91073e-12	0.452179	0.767	0.631	1.49934e-07	5
RETREG1	6.61813e-12	0.482957	0.216	0.069	2.02065e-07	5
OMD	2.67126e-11	0.561498	0.812	0.536	8.15591e-07	5
JAM2	3.05271e-11	0.421081	0.438	0.223	9.32053e-07	5
PDGFRA	3.14318e-11	0.381835	0.773	0.507	9.59675e-07	5
EBF3	3.62684e-11	0.538995	0.176	0.052	1.10735e-06	5
CPXM1	3.95908e-11	0.681845	0.608	0.419	1.20879e-06	5
FLRT2	5.30209e-11	0.544674	0.562	0.356	1.61883e-06	5
CLEC11A	5.66907e-11	0.75544	0.619	0.443	1.73088e-06	5
SVEP1	1.6934e-10	0.619858	0.466	0.273	5.17028e-06	5
OLFML2B	1.89513e-10	0.521086	0.858	0.745	5.78622e-06	5
GPC4	3.14926e-10	0.433218	0.256	0.1	9.61532e-06	5
MDK	5.81371e-10	0.548084	0.699	0.499	1.77504e-05	5
TMEM108	8.05744e-10	0.39296	0.222	0.081	2.4601e-05	5
MXRA8	1.22092e-09	0.468404	0.79	0.643	3.7277e-05	5
FSTL1	1.42103e-09	0.308353	0.932	0.877	4.33869e-05	5
C1S	1.56989e-09	0.364719	0.966	0.902	4.7932e-05	5
IRX5	2.43776e-09	0.272182	0.114	0.027	7.44296e-05	5
IGFBP4	2.4736e-09	0.351167	0.909	0.926	7.55239e-05	5
GLDN	2.5472e-09	0.73701	0.256	0.109	7.77712e-05	5
GJA1	3.08583e-09	0.652726	0.528	0.347	9.42165e-05	5
PTPRF	3.22755e-09	0.531697	0.312	0.15	9.85435e-05	5
CDC42EP3	3.24853e-09	0.509459	0.17	0.055	9.91841e-05	5
RARRES1	6.18609e-09	0.463767	0.119	0.031	0.000188874	5
LIMCH1	6.5902e-09	0.583638	0.222	0.087	0.000201212	5
IL11RA	7.31684e-09	0.579222	0.449	0.268	0.000223398	5
TSPAN7	7.814e-09	0.394651	0.108	0.027	0.000238577	5
EYA1	1.00235e-08	0.464645	0.307	0.153	0.000306037	5
FOXC1	1.04368e-08	0.964685	0.324	0.171	0.000318655	5
PTGIS	1.15536e-08	0.397068	0.307	0.145	0.000352753	5
MDFI	1.20274e-08	0.417328	0.193	0.072	0.00036722	5
PRNP	1.25694e-08	0.372782	0.722	0.532	0.00038377	5
HNMT	1.4455e-08	0.521873	0.415	0.241	0.000441341	5
NCAM2	1.52713e-08	0.428772	0.142	0.044	0.000466263	5
TRABD2A	1.74224e-08	0.382869	0.193	0.072	0.00053194	5
MSX1	1.93923e-08	0.45322	0.75	0.599	0.000592084	5
SCD5	1.94714e-08	0.667289	0.335	0.181	0.000594502	5
SLC5A3	2.01858e-08	0.573232	0.273	0.129	0.000616313	5
PRELP	2.16283e-08	0.447787	0.625	0.438	0.000660357	5
IRX3	2.20452e-08	0.535967	0.267	0.121	0.000673085	5
ISLR	3.89715e-08	0.331192	0.767	0.58	0.00118988	5
TNC	7.38357e-08	1.82655	0.307	0.179	0.00225435	5
VEGFD	7.85615e-08	0.502994	0.222	0.096	0.00239864	5
CYBRD1	8.58815e-08	0.286765	0.778	0.648	0.00262213	5
NTRK2	9.16212e-08	0.447058	0.466	0.273	0.00279738	5
LPL	1.02506e-07	1.04469	0.364	0.207	0.00312971	5
FMO1	1.49688e-07	0.488722	0.244	0.113	0.00457027	5
APBB1IP	1.74126e-07	0.42021	0.312	0.173	0.00531641	5
HACD3	1.762e-07	0.512439	0.562	0.396	0.00537975	5
SFRP4	2.22499e-07	0.429069	0.545	0.342	0.00679335	5
ITM2B	2.2693e-07	0.276557	0.96	0.924	0.00692862	5
ZFP36L1	2.43565e-07	0.420777	0.943	0.92	0.00743654	5
ABCA8	2.59129e-07	0.316844	0.295	0.144	0.00791171	5
MARCKS	3.39413e-07	0.401902	0.915	0.803	0.010363	5
B4GALT1	4.41565e-07	0.351665	0.71	0.588	0.0134819	5
OSR2	5.29094e-07	0.467634	0.318	0.175	0.0161543	5
EGR1	5.55e-07	0.390214	0.864	0.803	0.0169453	5
AKAP12	7.6451e-07	0.452338	0.665	0.521	0.023342	5
MATN3	1.01227e-06	0.506304	0.17	0.072	0.0309067	5
SEPT11	1.06976e-06	0.381501	0.693	0.598	0.032662	5
PRDX4	1.47392e-06	0.41879	0.551	0.409	0.0450018	5
MYH11	4.75291e-265	3.47776	0.968	0.047	1.45116e-260	6
CASQ2	7.26072e-174	1.51274	0.506	0.007	2.21684e-169	6
AOC3	7.31723e-161	1.97294	0.727	0.049	2.2341e-156	6
PLN	2.11802e-136	1.59999	0.403	0.006	6.46675e-132	6
MCAM	2.69471e-127	2.17818	0.994	0.228	8.22748e-123	6
LBH	1.62665e-126	2.14761	0.955	0.2	4.96648e-122	6
NET1	2.36325e-122	2.42792	0.942	0.215	7.21548e-118	6
RERGL	1.02341e-110	1.4507	0.299	0.002	3.12467e-106	6
MYOCD	4.97351e-108	1.08794	0.292	0.002	1.51851e-103	6
PPP1R12B	3.97705e-102	1.82009	0.766	0.132	1.21427e-97	6
KCNA5	2.37536e-100	0.857535	0.273	0.002	7.25244e-96	6
SPARCL1	2.44063e-94	1.87243	0.994	0.314	7.45175e-90	6
BCAM	3.89719e-91	1.25337	0.468	0.037	1.18989e-86	6
SORBS2	4.57788e-90	1.89463	0.578	0.074	1.39772e-85	6
SLC38A11	1.3881e-88	1.04971	0.266	0.004	4.23814e-84	6
NRGN	1.83365e-85	1.25983	0.422	0.031	5.59849e-81	6
ACTA2	1.1893e-82	1.43001	0.597	0.087	3.63117e-78	6
SORT1	7.40113e-81	1.25106	0.617	0.094	2.25971e-76	6
CCDC3	2.90421e-80	1.69144	0.708	0.144	8.86714e-76	6
DSTN	1.01064e-78	1.9129	0.981	0.774	3.08569e-74	6
PDE3A	1.60002e-75	1.44716	0.701	0.149	4.88519e-71	6
LMOD1	1.7091e-75	1.62314	0.643	0.119	5.21822e-71	6
ACTG2	3.06904e-75	1.21789	0.26	0.007	9.3704e-71	6
TINAGL1	1.02836e-74	1.29243	0.773	0.17	3.1398e-70	6
ATP1B2	3.16863e-73	1.29763	0.721	0.143	9.67447e-69	6
CNN1	4.66466e-73	0.932684	0.286	0.012	1.42421e-68	6
EFHD1	3.11612e-70	1.25175	0.649	0.125	9.51415e-66	6
MYLK	1.54885e-69	1.60078	0.968	0.594	4.72895e-65	6
LDB3	1.84401e-67	0.98747	0.364	0.03	5.63014e-63	6
RCAN2	2.04453e-66	1.53693	0.818	0.269	6.24236e-62	6
RGS5	4.27736e-66	1.07355	0.974	0.25	1.30596e-61	6
MAP3K20	6.55037e-66	1.60937	0.948	0.568	1.99996e-61	6
TNS1	2.32983e-64	1.48106	0.929	0.44	7.11345e-60	6
FRZB	1.38434e-63	1.4807	0.948	0.512	4.22668e-59	6
INPP4B	2.95808e-63	1.28025	0.571	0.101	9.03162e-59	6
IGFBP7	4.41342e-62	1.33375	0.994	0.807	1.34751e-57	6
ADRA2A	5.29746e-62	1.40987	0.604	0.12	1.61742e-57	6
CAVIN1	6.78735e-62	1.10343	0.987	0.869	2.07231e-57	6
CAV1	1.02687e-61	1.25551	0.987	0.528	3.13524e-57	6
TBC1D1	3.37727e-61	1.12972	0.552	0.104	1.03115e-56	6
LPP	4.41459e-61	1.54194	0.896	0.465	1.34786e-56	6
FAM129A	6.71655e-61	1.3001	0.604	0.121	2.0507e-56	6
NEURL1B	7.32299e-61	1.01494	0.792	0.193	2.23586e-56	6
PARM1	8.70219e-61	1.21597	0.682	0.158	2.65695e-56	6
CSRP1	2.63041e-60	1.86067	0.753	0.27	8.03116e-56	6
FILIP1	3.4936e-60	1.21752	0.383	0.042	1.06666e-55	6
KLHL23	2.7736e-58	1.19407	0.487	0.077	8.46836e-54	6
TPM2	1.73904e-57	1.61346	0.864	0.47	5.30963e-53	6
MYL9	1.14635e-56	2.22452	0.883	0.507	3.50003e-52	6
CAP2	1.27641e-56	1.17433	0.513	0.096	3.89712e-52	6
NOTCH3	3.13716e-56	1.29851	0.974	0.535	9.57838e-52	6
OR51E1	7.16339e-55	1.08184	0.5	0.084	2.18713e-50	6
ATP1A2	8.85324e-55	0.827019	0.318	0.029	2.70307e-50	6
NFASC	7.65463e-54	0.83048	0.357	0.039	2.33711e-49	6
MYL6	1.13781e-53	1.11726	0.968	0.872	3.47397e-49	6
RBM24	1.02067e-52	0.698481	0.234	0.013	3.11632e-48	6
PTMA	1.86951e-52	0.979476	1	0.906	5.70797e-48	6
KCNMB1	2.90214e-52	1.10109	0.5	0.096	8.86083e-48	6
CALD1	9.12586e-52	1.02474	1	0.96	2.78631e-47	6
MEF2C	1.07268e-51	1.24591	0.766	0.272	3.2751e-47	6
MAP3K7CL	1.15699e-50	0.875835	0.331	0.036	3.53252e-46	6
CRIM1	2.18849e-50	1.29645	0.623	0.178	6.6819e-46	6
REEP1	9.96398e-50	0.631028	0.195	0.008	3.0422e-45	6
NRIP2	2.58418e-48	0.893679	0.24	0.017	7.89002e-44	6
PPP1R14A	5.18058e-48	1.28385	0.422	0.071	1.58173e-43	6
FHL5	8.50684e-48	0.528342	0.169	0.005	2.59731e-43	6
CTXN1	1.20361e-47	0.640802	0.227	0.015	3.67486e-43	6
PPP1R12A	1.60011e-47	1.17311	0.883	0.481	4.88546e-43	6
JAG1	1.8105e-47	1.17029	0.773	0.299	5.5278e-43	6
MRVI1	3.39659e-46	1.16485	0.734	0.273	1.03705e-41	6
ESAM	2.19502e-45	1.02478	0.5	0.107	6.70184e-41	6
ACTB	4.9335e-45	0.761583	0.994	0.991	1.5063e-40	6
PTMAP2	8.11925e-45	1.01118	0.942	0.752	2.47897e-40	6
NTN4	9.88762e-45	1.20225	0.526	0.131	3.01889e-40	6
SCN3A	1.15652e-44	0.631651	0.136	0.002	3.5311e-40	6
CHMP4C	1.75897e-44	0.506108	0.13	0.002	5.37049e-40	6
MYOM1	2.47447e-44	0.548072	0.175	0.007	7.55505e-40	6
TBX2	1.59669e-43	1.16282	0.565	0.148	4.87502e-39	6
SYNE2	6.02776e-43	1.20584	0.636	0.206	1.8404e-38	6
OAZ2	6.12382e-43	1.22193	0.812	0.412	1.86972e-38	6
LAMA5	9.64624e-43	1.05797	0.481	0.107	2.94519e-38	6
CAV2	1.31248e-42	1.11864	0.617	0.196	4.00726e-38	6
DTNA	1.7162e-42	0.718981	0.227	0.018	5.2399e-38	6
TPM1	2.69476e-42	1.25928	0.838	0.481	8.22763e-38	6
NMNAT2	3.80107e-42	0.998261	0.403	0.072	1.16054e-37	6
LINGO1	7.49831e-42	0.972777	0.513	0.115	2.28938e-37	6
C11orf96	9.9248e-42	1.64689	0.688	0.26	3.03024e-37	6
S100A4	2.21247e-41	1.00185	0.968	0.799	6.75512e-37	6
A2M	7.44835e-41	1.04725	0.727	0.257	2.27413e-36	6
NR2F2	8.03922e-41	0.874138	0.961	0.536	2.45453e-36	6
MAPRE2	3.11159e-40	1.13162	0.753	0.349	9.5003e-36	6
FLNA	4.49586e-40	1.47155	0.74	0.387	1.37267e-35	6
PTK2	4.92393e-40	1.13951	0.695	0.281	1.50337e-35	6
ITGA3	5.25205e-40	0.818487	0.279	0.034	1.60355e-35	6
FRY	5.38986e-40	0.895818	0.325	0.048	1.64563e-35	6
TAGLN	9.82404e-40	0.898991	0.409	0.082	2.99948e-35	6
SORBS1	1.06542e-39	0.659897	0.221	0.019	3.25295e-35	6
NRARP	3.81964e-39	0.814031	0.312	0.044	1.16621e-34	6
SLC8A1	5.19736e-39	0.559521	0.188	0.013	1.58686e-34	6
BTG2	1.60333e-38	1.84007	0.708	0.308	4.89528e-34	6
EPAS1	2.24135e-38	0.920974	0.929	0.542	6.8433e-34	6
HSPB8	4.03185e-38	0.991313	0.396	0.078	1.231e-33	6
C1QTNF1	6.3673e-38	0.969112	0.818	0.377	1.94407e-33	6
SUSD5	7.58566e-38	0.867243	0.247	0.027	2.31605e-33	6
MAP2	1.10273e-37	0.874645	0.39	0.075	3.36685e-33	6
ISYNA1	1.92173e-37	1.06138	0.545	0.161	5.86741e-33	6
RBPMS2	2.08486e-37	0.788289	0.299	0.043	6.36549e-33	6
GNAS	3.63703e-37	0.65091	1	0.938	1.11046e-32	6
KCNAB1	7.44259e-37	0.981484	0.299	0.044	2.27237e-32	6
FRMD3	8.61149e-37	0.886433	0.383	0.073	2.62926e-32	6
CDH6	1.91707e-36	0.92956	0.5	0.125	5.85321e-32	6
CALM2	3.77465e-36	0.895243	0.909	0.777	1.15248e-31	6
CPM	4.77353e-36	1.20727	0.5	0.135	1.45745e-31	6
AC100803.2	5.27867e-36	0.617363	0.188	0.014	1.61168e-31	6
SYNM	1.90202e-35	0.716313	0.26	0.033	5.80725e-31	6
HSPB7	2.62444e-35	0.484898	0.169	0.011	8.01294e-31	6
MGST3	2.90911e-35	1.06442	0.831	0.592	8.88208e-31	6
PDGFA	3.88226e-35	0.93673	0.643	0.223	1.18533e-30	6
CRIP2	4.86237e-35	1.287	0.584	0.203	1.48458e-30	6
PDLIM5	6.38682e-34	1.28477	0.766	0.454	1.95002e-29	6
GPRC5C	1.69388e-33	0.841961	0.312	0.054	5.17175e-29	6
SLC25A4	1.85401e-33	0.631656	0.195	0.018	5.66066e-29	6
UTRN	5.80404e-33	1.21118	0.727	0.397	1.77209e-28	6
MFGE8	9.01914e-33	1.30464	0.734	0.417	2.75372e-28	6
NDUFA4L2	3.73909e-32	1.01585	0.422	0.099	1.14162e-27	6
RGS16	1.25485e-31	1.13568	0.481	0.133	3.8313e-27	6
OLFML2A	1.48193e-31	0.891302	0.708	0.304	4.52463e-27	6
SPEG	2.04419e-31	0.538327	0.136	0.007	6.24133e-27	6
SMOC2	3.17763e-31	0.956114	0.753	0.376	9.70193e-27	6
PHLDA2	3.42014e-31	0.895799	0.299	0.054	1.04424e-26	6
TIMP3	4.09804e-31	0.701957	0.922	0.598	1.25121e-26	6
MGLL	7.49373e-31	0.949927	0.513	0.161	2.28799e-26	6
FRK	8.95761e-31	0.385162	0.104	0.003	2.73494e-26	6
ADCY5	1.07249e-30	0.743865	0.247	0.035	3.27454e-26	6
COBLL1	1.1544e-30	0.891951	0.37	0.083	3.52463e-26	6
ACTN4	1.30638e-30	1.20123	0.636	0.306	3.98863e-26	6
LGALSL	3.28046e-30	0.95436	0.403	0.103	1.00159e-25	6
SH3BGRL	7.80454e-30	0.890807	0.792	0.533	2.38288e-25	6
GJC1	9.73032e-30	0.830008	0.675	0.266	2.97086e-25	6
HRC	1.06678e-29	0.477966	0.201	0.022	3.25708e-25	6
CNNM2	2.42341e-29	0.739198	0.26	0.042	7.39916e-25	6
MAP1B	2.53365e-29	0.90191	0.89	0.623	7.73575e-25	6
CCND1	2.63416e-29	1.09889	0.591	0.248	8.04262e-25	6
LAMA3	3.4108e-29	0.639172	0.253	0.039	1.04139e-24	6
CD93	4.27837e-29	0.707562	0.26	0.043	1.30627e-24	6
SYNPO2	4.6891e-29	0.78711	0.675	0.265	1.43168e-24	6
ZFHX3	4.74011e-29	1.0804	0.545	0.212	1.44725e-24	6
SYTL2	6.06779e-29	0.908977	0.494	0.163	1.85262e-24	6
SOD3	8.74377e-29	1.05679	0.851	0.582	2.66965e-24	6
CSPG4	9.87611e-29	0.925998	0.344	0.075	3.01537e-24	6
COL4A5	1.27961e-28	0.374383	0.11	0.005	3.90691e-24	6
ITGA7	2.62524e-28	0.706302	0.351	0.078	8.01538e-24	6
NUDT4	1.33975e-27	0.963904	0.506	0.185	4.09052e-23	6
WFDC1	1.7696e-27	1.05863	0.494	0.17	5.40293e-23	6
RBPMS	2.02757e-27	0.958807	0.656	0.324	6.19058e-23	6
THBD	2.53851e-27	0.773087	0.364	0.088	7.75057e-23	6
CLMN	7.8116e-27	0.85232	0.409	0.114	2.38504e-22	6
PTP4A3	2.53113e-26	0.941981	0.455	0.141	7.72803e-22	6
YWHAZ	5.76963e-26	0.700045	0.903	0.834	1.76158e-21	6
KANK2	9.78042e-26	0.90421	0.786	0.579	2.98616e-21	6
ATP2B4	9.82371e-26	0.865808	0.74	0.434	2.99938e-21	6
HOPX	3.10289e-25	0.737969	0.364	0.091	9.47375e-21	6
MSRB3	3.2298e-25	0.936703	0.656	0.359	9.86123e-21	6
RYR2	5.39273e-25	0.430921	0.117	0.007	1.64651e-20	6
EHD2	9.19437e-25	0.820177	0.818	0.562	2.80722e-20	6
RPS8	1.03113e-24	0.52676	0.974	0.95	3.14826e-20	6
ROCK1	1.5402e-24	1.09329	0.688	0.426	4.70255e-20	6
LINC00702	1.81363e-24	0.513739	0.169	0.02	5.53737e-20	6
NEXN	3.1056e-24	0.960513	0.481	0.178	9.48201e-20	6
ADAMTS1	1.70133e-23	1.22704	0.558	0.247	5.1945e-19	6
HACD1	1.79918e-23	0.573538	0.182	0.025	5.49326e-19	6
HCFC1R1	1.86372e-23	0.964557	0.734	0.502	5.6903e-19	6
SEPT7	2.10209e-23	0.739522	0.896	0.755	6.41809e-19	6
AKAP1	2.99778e-23	0.706115	0.279	0.061	9.15281e-19	6
HIP1	6.69092e-23	0.92743	0.474	0.182	2.04287e-18	6
RAMP1	7.31949e-23	0.443641	0.175	0.023	2.23479e-18	6
SLC7A2	7.48986e-23	0.779011	0.584	0.253	2.2868e-18	6
RPL37A	9.08129e-23	0.551575	0.974	0.932	2.7727e-18	6
KIAA1671	1.02728e-22	0.63424	0.208	0.034	3.13649e-18	6
EPS8	1.14615e-22	0.671145	0.714	0.364	3.49942e-18	6
TLN1	1.4268e-22	0.817703	0.825	0.656	4.35631e-18	6
RASL11A	1.44616e-22	0.661229	0.305	0.075	4.41542e-18	6
RPS6	1.73397e-22	0.48196	0.987	0.957	5.29416e-18	6
SEPT4	3.14408e-22	0.808586	0.526	0.214	9.5995e-18	6
RPL5	3.1476e-22	0.624959	0.903	0.85	9.61024e-18	6
GPR4	3.63052e-22	0.75894	0.338	0.09	1.10847e-17	6
[truncated: 1,209 more rows]

## Sheet: Supplementary Table 2.3
Supplementary Table 2.3 All marker genes of cell types shown in Fig. 2B.
allmarkers.gene	p_val	avg_logFC	pct.1	pct.2	p_val_adj	cluster
COL11A1	1.05885e-83	1.25818	1	0.582	3.23288e-79	1
OGN	4.58239e-73	1.21272	0.96	0.544	1.3991e-68	1
CILP2	5.29263e-71	0.914272	0.665	0.135	1.61594e-66	1
PRSS35	1.02371e-68	0.91233	0.698	0.161	3.12559e-64	1
SPARC	9.65166e-64	0.638383	1	0.995	2.94685e-59	1
ASPN	2.00629e-62	0.956268	0.988	0.65	6.12559e-58	1
EDIL3	2.3147e-60	0.822418	0.976	0.511	7.06724e-56	1
COL1A1	1.67042e-58	0.688711	1	0.998	5.10012e-54	1
COL1A2	5.94617e-58	0.602542	1	0.999	1.81548e-53	1
THBS1	1.63109e-56	0.876183	0.827	0.297	4.98005e-52	1
SMOC2	2.57194e-56	0.882676	0.698	0.201	7.85264e-52	1
EPHA4	2.96126e-47	0.480833	0.343	0.041	9.04133e-43	1
WFDC1	3.71905e-47	0.562491	0.375	0.052	1.1355e-42	1
SLITRK6	1.23945e-46	0.642158	0.391	0.06	3.78427e-42	1
ADAMTS18	1.41801e-46	0.604449	0.435	0.079	4.32947e-42	1
MRVI1	1.88014e-46	0.575643	0.48	0.099	5.74043e-42	1
GALNT1	3.8344e-46	0.824145	0.952	0.593	1.17072e-41	1
HAPLN1	1.18071e-45	0.608082	0.399	0.066	3.60494e-41	1
MAF	1.71394e-45	0.837357	0.927	0.536	5.233e-41	1
SFRP4	4.66814e-45	1.1703	0.839	0.423	1.42528e-40	1
IGSF10	1.54617e-44	0.47761	0.403	0.067	4.72077e-40	1
OMD	1.23071e-43	0.717475	0.984	0.735	3.75761e-39	1
CADM1	1.94991e-43	0.592913	0.577	0.154	5.95345e-39	1
EPHA7	4.96652e-43	0.523695	0.448	0.089	1.51638e-38	1
ACAN	2.53023e-41	0.701874	0.315	0.041	7.72529e-37	1
COL12A1	4.35532e-40	0.604518	1	0.888	1.32977e-35	1
MDK	3.52912e-38	0.663114	0.94	0.567	1.07751e-33	1
NCAM1	2.35036e-36	0.452675	0.556	0.153	7.17612e-32	1
MKX	5.65481e-36	0.491462	0.544	0.159	1.72653e-31	1
PCDH7	8.96042e-36	0.519489	0.46	0.117	2.73579e-31	1
P4HA3	1.88789e-35	0.381292	0.423	0.098	5.76411e-31	1
SPON1	9.22949e-35	0.568439	0.944	0.516	2.81795e-30	1
THBS2	4.28728e-33	0.594648	0.996	0.827	1.30899e-28	1
CREB3L1	6.77205e-33	0.512705	0.919	0.561	2.06764e-28	1
TTC3	1.66528e-32	0.558698	0.94	0.593	5.08443e-28	1
AEBP1	2.11755e-32	0.482313	0.98	0.817	6.4653e-28	1
ALCAM	1.02144e-31	0.382009	0.427	0.109	3.11865e-27	1
LGR5	4.38474e-31	0.327111	0.448	0.119	1.33875e-26	1
COL8A2	1.02602e-30	0.493986	0.625	0.241	3.13265e-26	1
TENM2	1.6344e-29	0.331654	0.282	0.05	4.99016e-25	1
MMP2	6.08637e-29	0.406308	1	0.977	1.85829e-24	1
HTRA1	2.37818e-28	0.461347	1	0.851	7.26104e-24	1
PDZRN4	5.35137e-28	0.413989	0.367	0.092	1.63388e-23	1
NBL1	1.55197e-27	0.596769	0.871	0.528	4.73847e-23	1
CPXM2	3.90852e-27	0.610172	0.823	0.479	1.19335e-22	1
RGCC	5.22688e-27	0.513218	0.714	0.316	1.59587e-22	1
PRELP	1.02327e-26	0.493831	0.875	0.484	3.12425e-22	1
ALDH1A1	1.52711e-25	0.308986	0.395	0.113	4.66258e-21	1
MYLK	4.48271e-25	0.623161	0.794	0.452	1.36866e-20	1
FAM180A	9.94645e-25	0.395195	0.363	0.1	3.03685e-20	1
THSD4	1.43309e-24	0.470413	0.782	0.409	4.37552e-20	1
EGFL6	1.55737e-24	0.62375	0.81	0.504	4.75496e-20	1
ENAH	1.97385e-24	0.427147	0.927	0.622	6.02656e-20	1
S1PR1	3.83594e-24	0.326573	0.464	0.156	1.17119e-19	1
PAWR	5.20407e-24	0.35075	0.464	0.159	1.58891e-19	1
IGF2	2.18835e-23	0.429849	0.565	0.234	6.68148e-19	1
PTGIS	4.84234e-23	0.277235	0.48	0.165	1.47846e-18	1
CRISPLD1	6.29491e-23	0.375021	0.581	0.237	1.92196e-18	1
TENM3	1.09141e-22	0.36667	0.5	0.188	3.3323e-18	1
PCOLCE	1.14598e-22	0.445091	0.968	0.767	3.49891e-18	1
SGCG	1.34344e-22	0.288619	0.331	0.091	4.10179e-18	1
GPC1	1.50449e-22	0.300426	0.363	0.105	4.59351e-18	1
C3orf58	2.44779e-22	0.404852	0.52	0.201	7.47359e-18	1
TMEM59L	2.55258e-22	0.317406	0.335	0.091	7.79354e-18	1
SEPT11	7.43749e-22	0.398888	0.903	0.559	2.27081e-17	1
VEGFD	1.09664e-21	0.377492	0.355	0.105	3.34825e-17	1
IGLC3	2.44514e-21	0.374688	0.536	0.218	7.4655e-17	1
PTN	3.36319e-21	0.701164	0.762	0.432	1.02685e-16	1
RUNX2	1.18232e-20	0.341431	0.71	0.336	3.60987e-16	1
CERCAM	1.65276e-20	0.390963	0.766	0.431	5.0462e-16	1
CLIC5	2.35061e-20	0.305769	0.125	0.011	7.17689e-16	1
MOXD1	2.4255e-20	0.376809	0.738	0.369	7.40554e-16	1
NRP2	3.0365e-20	0.385139	0.633	0.304	9.27106e-16	1
FSCN1	3.81865e-20	0.368565	0.641	0.307	1.16591e-15	1
COL14A1	4.93336e-20	0.415932	0.98	0.86	1.50625e-15	1
COPZ2	5.2504e-20	0.4064	0.722	0.387	1.60305e-15	1
CD99	5.60724e-20	0.339536	0.992	0.918	1.712e-15	1
KIAA1217	1.86931e-19	0.414924	0.706	0.376	5.70739e-15	1
VCAN	2.74231e-19	0.429583	0.992	0.941	8.37281e-15	1
IGHG4	3.12012e-19	0.447072	0.633	0.333	9.52636e-15	1
MYH10	3.17086e-19	0.299738	0.722	0.376	9.68128e-15	1
COL27A1	5.66037e-19	0.34355	0.782	0.423	1.72823e-14	1
CNTN1	8.08636e-19	0.262528	0.363	0.118	2.46893e-14	1
FAM46A	1.18475e-18	0.348821	0.649	0.32	3.61727e-14	1
TSPAN18	2.17002e-18	0.258523	0.411	0.149	6.62549e-14	1
IGFBP5	2.58295e-18	0.381532	0.98	0.797	7.88625e-14	1
PIEZO2	3.40576e-18	0.321574	0.294	0.089	1.03985e-13	1
FLRT2	8.62993e-18	0.385669	0.754	0.447	2.63489e-13	1
IGHG1	1.93787e-17	0.435523	0.649	0.367	5.91672e-13	1
PDGFD	2.12477e-17	0.276974	0.69	0.36	6.48736e-13	1
NEGR1	2.34288e-17	0.313667	0.577	0.268	7.15328e-13	1
GULP1	3.93769e-17	0.250494	0.444	0.183	1.20226e-12	1
CDK14	3.9616e-17	0.28516	0.524	0.236	1.20956e-12	1
PDLIM5	4.0494e-17	0.322759	0.718	0.385	1.23636e-12	1
GALNT10	4.87907e-17	0.283973	0.536	0.236	1.48968e-12	1
ACTA2	9.08515e-17	0.27694	0.157	0.028	2.77388e-12	1
TANC2	1.14619e-16	0.312403	0.423	0.171	3.49955e-12	1
IGHG2	1.22243e-16	0.358511	0.581	0.293	3.73231e-12	1
MYL9	1.79598e-16	0.405988	0.706	0.399	5.48348e-12	1
IGHG3	3.63246e-16	0.460306	0.669	0.394	1.10906e-11	1
GALNT5	7.6714e-16	0.292385	0.589	0.296	2.34223e-11	1
PDGFRL	8.4066e-16	0.259728	0.883	0.57	2.5667e-11	1
PLS3	8.85911e-16	0.404849	0.823	0.549	2.70486e-11	1
FKBP9	2.06034e-15	0.31234	0.915	0.66	6.29064e-11	1
CPXM1	2.14377e-15	0.322677	0.819	0.496	6.54536e-11	1
SMCO4	3.89166e-15	0.252579	0.343	0.132	1.1882e-10	1
MID1	4.00586e-15	0.261688	0.601	0.301	1.22307e-10	1
NSG1	4.59529e-15	0.291509	0.242	0.072	1.40303e-10	1
SERINC5	5.81937e-15	0.274007	0.528	0.25	1.77677e-10	1
VGLL3	2.22401e-14	0.324349	0.565	0.295	6.79034e-10	1
FOSL2	3.42632e-14	0.289849	0.871	0.568	1.04612e-09	1
TMEM119	3.99918e-14	0.326438	0.77	0.45	1.22103e-09	1
IGLC2	4.1451e-14	0.30309	0.565	0.295	1.26558e-09	1
ANOS1	4.20647e-14	0.344077	0.371	0.154	1.28432e-09	1
LAYN	4.80511e-14	0.25087	0.375	0.158	1.4671e-09	1
PTGFR	6.64725e-14	0.290107	0.867	0.603	2.02954e-09	1
CCND2	3.76112e-13	0.256856	0.528	0.256	1.14835e-08	1
B4GALT2	4.04308e-13	0.255007	0.431	0.192	1.23443e-08	1
ADAM12	5.45372e-13	0.27123	0.774	0.462	1.66513e-08	1
MMP14	5.90989e-13	0.37818	0.839	0.63	1.80441e-08	1
IGKC	2.89264e-12	0.418402	0.79	0.636	8.83182e-08	1
HMCN1	3.02207e-12	0.321017	0.859	0.601	9.22699e-08	1
HDLBP	1.09341e-11	0.263346	0.899	0.677	3.33839e-07	1
PALLD	2.42343e-11	0.278435	0.948	0.721	7.39923e-07	1
ARL4C	3.14529e-11	0.266711	0.589	0.336	9.60319e-07	1
RRBP1	5.99859e-11	0.263369	0.94	0.723	1.83149e-06	1
PEG10	1.24905e-10	0.372733	0.226	0.083	3.8136e-06	1
PRICKLE1	1.72869e-10	0.266505	0.218	0.08	5.27803e-06	1
SH3PXD2A	2.7028e-10	0.321134	0.806	0.595	8.25218e-06	1
SIX2	4.67225e-09	0.271525	0.363	0.185	0.000142653	1
CXCL1	2.05501e-100	2.41418	0.724	0.125	6.27436e-96	5
PHLDA1	2.39981e-85	1.38152	0.811	0.213	7.32709e-81	5
CXCL6	5.98592e-84	2.06822	0.551	0.063	1.82762e-79	5
COL4A1	1.82558e-71	1.32482	0.918	0.364	5.57386e-67	5
OR2I1P	3.52108e-67	0.747856	0.37	0.025	1.07506e-62	5
TNFRSF21	9.15799e-67	1.16167	0.745	0.207	2.79612e-62	5
CXCL2	1.49368e-65	1.61809	0.543	0.1	4.56051e-61	5
TSPAN11	1.73321e-62	0.869794	0.65	0.151	5.29184e-58	5
TCIM	1.05305e-60	1.18259	0.531	0.096	3.21516e-56	5
APCDD1	6.15835e-60	1.06661	0.914	0.413	1.88027e-55	5
IL24	3.43532e-57	1.36005	0.272	0.011	1.04887e-52	5
CXCL13	5.54527e-57	1.43	0.765	0.276	1.69308e-52	5
CXCL5	8.1896e-57	1.24652	0.35	0.031	2.50045e-52	5
SOD2	1.15442e-56	1.29243	0.872	0.481	3.52466e-52	5
KYNU	1.19282e-55	0.692711	0.457	0.071	3.64191e-51	5
LOXL2	1.14164e-54	0.952109	0.881	0.433	3.48564e-50	5
PAG1	9.39459e-54	0.809905	0.564	0.128	2.86836e-49	5
CTSC	1.03283e-52	0.914373	0.683	0.204	3.15344e-48	5
LBP	1.12834e-51	1.18053	0.436	0.07	3.44505e-47	5
STEAP1	1.32434e-49	0.828081	0.807	0.335	4.04348e-45	5
PXDN	3.62798e-49	0.902711	0.909	0.466	1.1077e-44	5
CEBPB	9.03846e-49	0.889218	0.918	0.495	2.75962e-44	5
ITGA8	1.57814e-47	0.816392	0.613	0.175	4.81837e-43	5
CD82	5.44896e-47	0.810439	0.741	0.283	1.66368e-42	5
EDNRA	3.87525e-45	0.675428	0.663	0.204	1.18319e-40	5
B2M	3.91055e-45	0.601962	1	0.987	1.19397e-40	5
EPAS1	4.21023e-45	0.777314	0.807	0.355	1.28547e-40	5
HSD11B1	9.06276e-45	0.554068	0.342	0.043	2.76704e-40	5
EMP1	9.58476e-45	0.802241	0.971	0.671	2.92642e-40	5
LAMB1	9.96945e-45	0.738156	0.942	0.649	3.04387e-40	5
IL1R1	1.0015e-44	0.755704	0.84	0.408	3.05779e-40	5
AHR	5.66314e-44	0.767583	0.914	0.504	1.72907e-39	5
F2R	3.44537e-43	0.781221	0.695	0.25	1.05194e-38	5
COL4A2	3.71345e-43	1.06866	0.831	0.432	1.13379e-38	5
FAM20A	6.99855e-43	0.661504	0.679	0.223	2.1368e-38	5
GUCY1A3	9.61961e-42	0.692223	0.621	0.192	2.93706e-37	5
FTH1P20	1.14587e-41	0.95423	0.901	0.547	3.49858e-37	5
CCL2	1.17028e-40	1.10187	0.584	0.194	3.5731e-36	5
WNT5A	1.37487e-40	0.867129	0.942	0.682	4.19777e-36	5
SERPINE1	1.61432e-40	1.27805	0.49	0.133	4.92884e-36	5
PRSS12	4.15004e-40	0.834337	0.663	0.247	1.26709e-35	5
AC034102.1	4.32439e-40	0.660528	0.58	0.181	1.32032e-35	5
COL6A3	8.55222e-40	0.640603	1	0.936	2.61116e-35	5
GPM6B	9.56432e-40	0.860856	0.695	0.275	2.92018e-35	5
SCARA5	8.93247e-39	0.636665	0.856	0.379	2.72726e-34	5
PTGS2	1.62368e-37	0.883621	0.403	0.092	4.95742e-33	5
CA12	1.64958e-37	0.736632	0.519	0.152	5.03651e-33	5
RAB31	1.75826e-37	0.761002	0.934	0.674	5.36833e-33	5
PRDM1	8.04773e-37	0.608664	0.584	0.192	2.45713e-32	5
OSMR	9.64779e-37	0.582505	0.634	0.23	2.94566e-32	5
IGFBP2	1.47045e-36	0.73514	0.358	0.068	4.48958e-32	5
KLF9	8.44668e-36	0.716043	0.811	0.43	2.57894e-31	5
RND3	1.04252e-35	0.797729	0.663	0.281	3.18301e-31	5
SEMA5A	1.1381e-35	0.60016	0.7	0.275	3.47484e-31	5
UNC5B	1.52568e-35	0.638406	0.605	0.207	4.6582e-31	5
DUSP1	2.40148e-35	0.702268	0.967	0.786	7.33219e-31	5
SPRY1	5.86663e-35	0.54233	0.523	0.151	1.7912e-30	5
HLA-A	8.60153e-35	0.501849	1	0.944	2.62622e-30	5
CTSB	9.27434e-35	0.593235	0.984	0.843	2.83164e-30	5
F3	1.02468e-34	0.520136	0.346	0.065	3.12856e-30	5
S1PR3	4.27299e-34	0.611886	0.461	0.128	1.30463e-29	5
STARD13	6.46337e-34	0.583898	0.609	0.221	1.9734e-29	5
GNAI1	7.07583e-34	0.595212	0.572	0.196	2.16039e-29	5
HLA-B	1.57616e-33	0.55294	1	0.911	4.81233e-29	5
TNFAIP3	3.90039e-33	0.682675	0.58	0.21	1.19087e-28	5
MCL1	5.43315e-33	0.773433	0.922	0.677	1.65885e-28	5
FAM198B	6.16713e-33	0.528192	0.741	0.318	1.88295e-28	5
NFKBIZ	2.70706e-32	0.628605	0.794	0.405	8.26518e-28	5
NFKBIA	2.8646e-32	0.824302	0.77	0.447	8.7462e-28	5
BPGM	4.10734e-32	0.609881	0.634	0.259	1.25405e-27	5
HAS2	6.43178e-32	0.496698	0.523	0.164	1.96375e-27	5
COL5A3	9.53615e-32	0.676664	0.724	0.343	2.91158e-27	5
CXCL3	1.29664e-31	0.937347	0.251	0.036	3.95891e-27	5
PTMA	2.43997e-31	0.583105	0.979	0.866	7.4497e-27	5
IFNGR1	5.39453e-31	0.573314	0.815	0.43	1.64706e-26	5
TAGLN2	7.73601e-31	0.539417	0.942	0.598	2.36196e-26	5
PLK2	8.76109e-31	0.593637	0.42	0.113	2.67494e-26	5
NID1	8.85506e-31	0.508244	0.955	0.778	2.70363e-26	5
UGCG	1.49144e-30	0.576894	0.683	0.3	4.55368e-26	5
MME	1.68046e-30	0.822176	0.724	0.381	5.13078e-26	5
COL7A1	1.84469e-30	0.699361	0.543	0.193	5.63221e-26	5
ELOVL2	3.70899e-30	0.529052	0.325	0.072	1.13243e-25	5
CSGALNACT1	5.00559e-30	0.508942	0.798	0.388	1.52831e-25	5
PTMAP2	7.57874e-30	0.62511	0.918	0.663	2.31394e-25	5
NRCAM	1.11325e-29	0.442448	0.412	0.108	3.39898e-25	5
NCOA7	1.83079e-29	0.683368	0.708	0.352	5.58977e-25	5
RAB13	2.42857e-29	0.505579	0.626	0.259	7.41491e-25	5
STEAP2	8.1155e-29	0.559394	0.564	0.22	2.47782e-24	5
NAP1L1	1.0797e-28	0.508455	0.959	0.745	3.29655e-24	5
LAMB3	1.64602e-28	0.369336	0.23	0.032	5.02562e-24	5
NDRG1	2.05532e-28	0.604953	0.778	0.435	6.2753e-24	5
PHC2	2.7927e-28	0.441767	0.556	0.204	8.52666e-24	5
SERPINE2	6.2603e-28	0.560031	0.457	0.142	1.91139e-23	5
HLA-C	6.65116e-28	0.479592	0.992	0.908	2.03073e-23	5
SLCO3A1	8.93395e-28	0.334945	0.412	0.115	2.72771e-23	5
GMFG	1.42358e-27	0.334587	0.276	0.051	4.34649e-23	5
FMO3	3.07452e-27	0.550744	0.383	0.104	9.38712e-23	5
DUSP6	1.66484e-26	0.699768	0.428	0.135	5.0831e-22	5
FTH1P8	3.38595e-26	0.512976	0.597	0.257	1.0338e-21	5
GLIS3	5.34744e-26	0.432949	0.35	0.091	1.63268e-21	5
GUCY1B3	6.31971e-26	0.466365	0.481	0.171	1.92953e-21	5
LAMA4	1.98962e-25	0.485596	0.951	0.724	6.0747e-21	5
PI15	2.08214e-25	0.607293	0.136	0.008	6.3572e-21	5
MXRA5	4.4693e-25	0.473576	0.992	0.917	1.36457e-20	5
CYGB	9.25506e-25	0.71061	0.461	0.165	2.82576e-20	5
WISP1	1.51853e-24	0.502605	0.457	0.161	4.63637e-20	5
LAP3	2.92307e-24	0.482312	0.432	0.143	8.92473e-20	5
FTH1P2	3.23565e-24	0.357636	0.354	0.097	9.8791e-20	5
COX6C	3.57132e-24	0.543184	0.918	0.678	1.0904e-19	5
SGCB	4.31155e-24	0.514459	0.77	0.456	1.3164e-19	5
CHST15	6.16274e-24	0.460417	0.506	0.196	1.88161e-19	5
PARP14	9.11455e-24	0.394689	0.56	0.224	2.78285e-19	5
MIR4435-2HG	9.66318e-24	0.398428	0.453	0.161	2.95036e-19	5
MAP7	1.14214e-23	0.288592	0.214	0.036	3.48718e-19	5
NAMPTP1	1.38315e-23	0.377207	0.313	0.081	4.22303e-19	5
LAMC1	1.6873e-23	0.446374	0.926	0.702	5.15166e-19	5
FTH1P11	1.7068e-23	0.540062	0.56	0.247	5.2112e-19	5
ZFP36	2.47033e-23	0.586216	0.959	0.854	7.54241e-19	5
IL32	2.56689e-23	0.486036	0.374	0.117	7.83722e-19	5
SVIL	2.96229e-23	0.47103	0.588	0.252	9.04445e-19	5
MYH9	4.87678e-23	0.514675	0.926	0.709	1.48898e-18	5
SLFN5	4.88552e-23	0.526099	0.77	0.453	1.49165e-18	5
PTPRE	9.09929e-23	0.300215	0.222	0.041	2.77819e-18	5
SNTB1	1.08681e-22	0.357398	0.276	0.065	3.31826e-18	5
RIPOR3	1.13885e-22	0.3135	0.346	0.098	3.47713e-18	5
TMEM123	1.15974e-22	0.44649	0.741	0.404	3.54091e-18	5
PANX1	1.17439e-22	0.306312	0.305	0.079	3.58563e-18	5
MASP1	1.25039e-22	0.651182	0.44	0.165	3.8177e-18	5
CD40	1.26039e-22	0.331468	0.35	0.101	3.84822e-18	5
ECM1	1.43325e-22	0.469625	0.716	0.352	4.37601e-18	5
MYO1B	1.64619e-22	0.402799	0.675	0.324	5.02615e-18	5
SGIP1	1.75032e-22	0.361952	0.305	0.079	5.34408e-18	5
LUM	1.8832e-22	0.422527	0.992	0.98	5.74978e-18	5
HIF1A	2.19168e-22	0.535973	0.654	0.348	6.69163e-18	5
MAPKAPK2	2.28232e-22	0.422364	0.461	0.174	6.96837e-18	5
STK17B	2.39933e-22	0.449565	0.658	0.323	7.32564e-18	5
MEGF10	2.66596e-22	0.281647	0.255	0.055	8.1397e-18	5
MAP3K5	3.04148e-22	0.421624	0.387	0.127	9.28625e-18	5
CCL19	4.1216e-22	0.899075	0.206	0.035	1.25841e-17	5
TMEM158	6.98539e-22	0.435016	0.465	0.178	2.13278e-17	5
HLA-F	7.25176e-22	0.462037	0.44	0.156	2.21411e-17	5
DDX5	7.5535e-22	0.433888	0.951	0.787	2.30623e-17	5
IL15RA	8.84219e-22	0.32579	0.387	0.123	2.6997e-17	5
FAM20C	8.89939e-22	0.557379	0.597	0.283	2.71716e-17	5
LGALS3	9.83517e-22	0.457806	0.897	0.698	3.00287e-17	5
NAMPT	1.08827e-21	0.615234	0.514	0.222	3.32272e-17	5
TAP2	1.13541e-21	0.338787	0.457	0.163	3.46664e-17	5
TRIB1	1.64032e-21	0.481296	0.342	0.105	5.00822e-17	5
PPA1	1.67812e-21	0.4316	0.646	0.307	5.12365e-17	5
SLC39A8	2.2074e-21	0.371824	0.313	0.089	6.73964e-17	5
CHN1	2.27669e-21	0.451023	0.712	0.397	6.95118e-17	5
ETS1	2.48359e-21	0.374229	0.584	0.261	7.5829e-17	5
IL6	2.96535e-21	1.10516	0.243	0.056	9.05382e-17	5
SPRY4	3.19181e-21	0.279733	0.148	0.016	9.74522e-17	5
ARRDC3	4.56525e-21	0.395871	0.477	0.193	1.39386e-16	5
CHST11	4.67321e-21	0.413924	0.379	0.13	1.42682e-16	5
FCMR	4.88134e-21	0.262033	0.148	0.017	1.49037e-16	5
NR2F2	7.08001e-21	0.436414	0.687	0.352	2.16167e-16	5
RHOQ	7.74568e-21	0.567801	0.642	0.328	2.36491e-16	5
FOS	1.03229e-20	0.493829	0.988	0.918	3.15179e-16	5
KLHL5	1.17364e-20	0.375343	0.313	0.091	3.58336e-16	5
IFITM3	1.44585e-20	0.368931	0.963	0.908	4.41447e-16	5
CYP7B1	1.51626e-20	0.360003	0.407	0.146	4.62944e-16	5
TFAP2C	1.52183e-20	0.536063	0.572	0.27	4.64644e-16	5
IRF1	1.91413e-20	0.446537	0.453	0.175	5.84422e-16	5
SAT1	2.11411e-20	0.632409	0.72	0.424	6.45481e-16	5
MICAL2	3.02894e-20	0.316557	0.374	0.121	9.24795e-16	5
ATP5E	3.50291e-20	0.403175	0.914	0.701	1.06951e-15	5
GEM	3.713e-20	0.512378	0.519	0.227	1.13365e-15	5
TWIST1	4.16075e-20	0.479339	0.691	0.362	1.27036e-15	5
ADAM10	6.21213e-20	0.33608	0.58	0.266	1.89669e-15	5
PDGFRA	7.24117e-20	0.494687	0.893	0.701	2.21087e-15	5
ACSL4	9.85071e-20	0.551328	0.564	0.265	3.00762e-15	5
PLXDC1	1.31733e-19	0.419692	0.56	0.256	4.02208e-15	5
WTAP	1.48653e-19	0.404582	0.593	0.292	4.53868e-15	5
SNORD3A	1.57809e-19	0.534684	0.486	0.205	4.81824e-15	5
PDGFRB	2.16769e-19	0.442605	0.807	0.515	6.61839e-15	5
PIM1	3.55539e-19	0.448092	0.436	0.17	1.08553e-14	5
RPS12	3.83315e-19	0.347591	0.988	0.896	1.17034e-14	5
GAPDHP1	4.58188e-19	0.396564	0.601	0.297	1.39894e-14	5
PSMA3	4.68754e-19	0.357796	0.642	0.327	1.4312e-14	5
SAMHD1	4.98729e-19	0.350922	0.658	0.323	1.52272e-14	5
LDHA	5.09865e-19	0.453239	0.856	0.656	1.55672e-14	5
RAI14	5.49186e-19	0.46012	0.675	0.367	1.67677e-14	5
HSP90B1	6.58929e-19	0.404831	0.967	0.871	2.01184e-14	5
EDNRB	6.96094e-19	0.284596	0.218	0.048	2.12531e-14	5
GLUL	7.18109e-19	0.434556	0.774	0.476	2.19253e-14	5
AC104083.1	7.41514e-19	0.324449	0.305	0.09	2.26399e-14	5
VSTM4	8.47975e-19	0.459173	0.716	0.382	2.58904e-14	5
CPE	9.37155e-19	0.667866	0.646	0.366	2.86132e-14	5
DDR2	9.60958e-19	0.371206	0.901	0.652	2.934e-14	5
CHST2	1.19849e-18	0.379374	0.243	0.061	3.65922e-14	5
TGFB3	1.23075e-18	0.54074	0.584	0.311	3.75773e-14	5
SOCS3	1.40276e-18	0.444432	0.877	0.57	4.28291e-14	5
PLAU	2.38153e-18	0.66799	0.535	0.259	7.27128e-14	5
C11orf96	2.72827e-18	0.717942	0.412	0.167	8.32994e-14	5
HSP90AA1	3.40398e-18	0.3766	0.967	0.903	1.0393e-13	5
F2RL2	4.10523e-18	0.315342	0.342	0.115	1.25341e-13	5
ENPP2	6.16491e-18	0.458137	0.342	0.115	1.88227e-13	5
OLFML2A	7.09998e-18	0.391265	0.366	0.134	2.16777e-13	5
IFITM1	7.13106e-18	0.415581	0.506	0.223	2.17725e-13	5
LYST	7.78136e-18	0.393608	0.494	0.219	2.37581e-13	5
FBLIM1	8.0449e-18	0.430683	0.399	0.159	2.45627e-13	5
HES1	8.73237e-18	0.482448	0.313	0.098	2.66617e-13	5
MMD	8.93259e-18	0.255389	0.267	0.074	2.7273e-13	5
SLC2A3	1.29802e-17	0.362259	0.444	0.187	3.9631e-13	5
BST2	1.31423e-17	0.342215	0.198	0.041	4.01261e-13	5
WNT2	1.7553e-17	0.508568	0.502	0.242	5.35928e-13	5
PTMAP5	1.86658e-17	0.366968	0.416	0.171	5.69905e-13	5
CAB39	1.94496e-17	0.391466	0.494	0.23	5.93837e-13	5
CTGF	2.01807e-17	0.555594	0.753	0.482	6.16158e-13	5
HTRA3	2.3775e-17	0.477972	0.609	0.309	7.25899e-13	5
IER3	2.56271e-17	0.409559	0.235	0.062	7.82446e-13	5
C1RL	3.01678e-17	0.280328	0.453	0.19	9.21083e-13	5
ENC1	3.11084e-17	0.314593	0.337	0.117	9.49801e-13	5
CYCS	3.58377e-17	0.371483	0.543	0.273	1.0942e-12	5
EPSTI1	3.6986e-17	0.30097	0.444	0.182	1.12926e-12	5
NTN1	3.76418e-17	0.393023	0.391	0.15	1.14928e-12	5
ELOVL5	4.20398e-17	0.374775	0.506	0.246	1.28356e-12	5
TPI1	4.24191e-17	0.366903	0.872	0.591	1.29514e-12	5
ADAM9	4.89182e-17	0.370366	0.609	0.32	1.49357e-12	5
CH25H	5.7011e-17	0.460012	0.387	0.152	1.74066e-12	5
KLF10	5.74361e-17	0.408916	0.465	0.204	1.75364e-12	5
PNRC1	6.42721e-17	0.33651	0.86	0.619	1.96235e-12	5
RNF152	6.89188e-17	0.258014	0.292	0.092	2.10423e-12	5
C1R	6.94603e-17	0.276851	1	0.961	2.12076e-12	5
PCSK5	7.64247e-17	0.46434	0.63	0.344	2.3334e-12	5
TFRC	8.0868e-17	0.287049	0.42	0.173	2.46906e-12	5
KLF6	9.23859e-17	0.65173	0.856	0.672	2.82073e-12	5
NOTCH3	9.99442e-17	0.305763	0.663	0.359	3.0515e-12	5
MAFF	1.02647e-16	0.30513	0.284	0.091	3.13403e-12	5
MSX2	1.03064e-16	0.366494	0.313	0.106	3.14676e-12	5
EML1	1.17293e-16	0.338912	0.44	0.189	3.58119e-12	5
CALD1	1.17925e-16	0.309625	0.992	0.943	3.60048e-12	5
ACO1	1.25933e-16	0.286478	0.461	0.203	3.84497e-12	5
IL7R	1.86592e-16	0.655939	0.247	0.073	5.69702e-12	5
ATF3	2.15742e-16	0.415036	0.342	0.123	6.58704e-12	5
PTGS1	2.1872e-16	0.284683	0.177	0.036	6.67795e-12	5
LMO4	2.6687e-16	0.396506	0.658	0.378	8.14806e-12	5
SLC39A14	2.7122e-16	0.511872	0.617	0.361	8.28089e-12	5
ADM	2.82724e-16	0.752438	0.354	0.136	8.63212e-12	5
PTEN	3.3633e-16	0.379592	0.757	0.492	1.02688e-11	5
MAP4K4	4.55266e-16	0.406518	0.733	0.446	1.39002e-11	5
RPL13A	5.90994e-16	0.341858	0.86	0.588	1.80442e-11	5
ODF2L	6.03796e-16	0.311628	0.49	0.224	1.84351e-11	5
TPT1	6.4649e-16	0.281738	0.992	0.974	1.97386e-11	5
COL18A1	6.53084e-16	0.262065	0.292	0.096	1.994e-11	5
PAPSS2	8.35567e-16	0.391268	0.667	0.382	2.55115e-11	5
NRP1	9.83196e-16	0.251491	0.617	0.315	3.00189e-11	5
IRAK3	1.36267e-15	0.265587	0.313	0.109	4.16051e-11	5
GPX1	1.37909e-15	0.401846	0.556	0.291	4.21064e-11	5
ENTPD1	1.45654e-15	0.388135	0.609	0.339	4.44711e-11	5
TMEM50A	1.61052e-15	0.319856	0.774	0.516	4.91724e-11	5
NPTN	1.65634e-15	0.396702	0.671	0.399	5.05712e-11	5
LPAR1	1.75888e-15	0.376104	0.712	0.429	5.37021e-11	5
TNFRSF12A	1.98576e-15	0.282258	0.276	0.09	6.06291e-11	5
PSD3	2.09415e-15	0.384936	0.634	0.352	6.39385e-11	5
FSTL1	2.23162e-15	0.291541	0.971	0.943	6.81358e-11	5
LDHB	2.4602e-15	0.348698	0.745	0.464	7.5115e-11	5
BMP2	2.61172e-15	0.553725	0.465	0.214	7.97409e-11	5
FGF2	3.26679e-15	0.314645	0.305	0.105	9.97417e-11	5
DIO2	3.27079e-15	0.743812	0.704	0.46	9.98637e-11	5
NDUFB3	3.44306e-15	0.291808	0.465	0.213	1.05123e-10	5
BAZ1A	4.6143e-15	0.261444	0.358	0.136	1.40884e-10	5
C10orf10	4.82945e-15	0.563499	0.177	0.041	1.47453e-10	5
FBN1	6.48435e-15	0.317946	0.967	0.868	1.9798e-10	5
RPS16	7.71239e-15	0.291904	1	0.873	2.35475e-10	5
UQCRB	9.1802e-15	0.323652	0.745	0.485	2.8029e-10	5
CTSS	9.18143e-15	0.294202	0.461	0.212	2.80327e-10	5
BHLHE40	9.55933e-15	0.457234	0.539	0.283	2.91865e-10	5
TGFB2	9.61217e-15	0.26348	0.263	0.083	2.93479e-10	5
C1orf43	9.66542e-15	0.377879	0.58	0.328	2.95105e-10	5
PABPC1	1.16627e-14	0.328985	0.897	0.729	3.56085e-10	5
SLC25A3	1.25713e-14	0.33574	0.802	0.549	3.83828e-10	5
SLC25A5	1.29752e-14	0.309007	0.465	0.227	3.96159e-10	5
HSPA1A	1.36176e-14	0.552735	0.852	0.647	4.15774e-10	5
OSBPL8	1.38911e-14	0.353387	0.691	0.416	4.24123e-10	5
DAAM1	1.42535e-14	0.336438	0.383	0.159	4.35189e-10	5
CAV1	1.43441e-14	0.544824	0.634	0.366	4.37953e-10	5
PMAIP1	1.44191e-14	0.277086	0.173	0.04	4.40244e-10	5
YWHAB	1.46522e-14	0.316936	0.901	0.717	4.4736e-10	5
C1S	2.09346e-14	0.261847	1	0.984	6.39175e-10	5
FRMD6	2.20284e-14	0.310053	0.811	0.522	6.72571e-10	5
COL3A1	2.69365e-14	0.261901	1	0.997	8.22426e-10	5
ITPRIPL2	2.77698e-14	0.272682	0.486	0.234	8.47869e-10	5
GSTO1	2.78829e-14	0.311745	0.477	0.23	8.51321e-10	5
CD44	2.79387e-14	0.424003	0.605	0.344	8.53024e-10	5
SLC38A2	3.03035e-14	0.330979	0.704	0.438	9.25228e-10	5
H3F3B	3.25811e-14	0.301012	0.967	0.897	9.94767e-10	5
NEDD4	3.43042e-14	0.281205	0.358	0.143	1.04737e-09	5
COL5A2	3.52178e-14	0.287638	0.996	0.922	1.07527e-09	5
TMSB4X	3.76089e-14	0.295266	0.992	0.968	1.14828e-09	5
FMOD	3.89683e-14	0.320564	0.971	0.804	1.18978e-09	5
SLC19A3	4.57477e-14	0.336554	0.198	0.053	1.39677e-09	5
PTPRG	4.6014e-14	0.268912	0.432	0.201	1.4049e-09	5
ATP5G3	5.60451e-14	0.354435	0.765	0.518	1.71117e-09	5
JUN	5.89782e-14	0.405655	0.975	0.841	1.80072e-09	5
LTBP1	5.914e-14	0.266017	0.798	0.555	1.80566e-09	5
AL161909.1	6.14825e-14	0.264334	0.568	0.301	1.87718e-09	5
TWIST2	6.53414e-14	0.352014	0.617	0.356	1.995e-09	5
NFIL3	6.93947e-14	0.259579	0.267	0.092	2.11876e-09	5
HSPA5	7.13177e-14	0.368791	0.93	0.774	2.17747e-09	5
PRKG1	7.16159e-14	0.329495	0.642	0.374	2.18658e-09	5
PPIAP22	1.01262e-13	0.332542	0.654	0.396	3.09173e-09	5
ATP5H	1.02219e-13	0.356388	0.658	0.422	3.12095e-09	5
IFI16	1.21659e-13	0.366788	0.802	0.554	3.7145e-09	5
SNRPG	1.24879e-13	0.347339	0.523	0.273	3.81281e-09	5
PAPPA	1.25755e-13	0.30643	0.296	0.109	3.83954e-09	5
RACK1	1.55701e-13	0.328913	0.914	0.694	4.75385e-09	5
POMP	1.60728e-13	0.29141	0.621	0.355	4.90733e-09	5
FBLN2	1.6391e-13	0.42925	0.848	0.603	5.00449e-09	5
ARHGEF12	1.95618e-13	0.277128	0.601	0.326	5.9726e-09	5
ATP2A2	2.17649e-13	0.335313	0.737	0.496	6.64525e-09	5
CEBPD	2.24214e-13	0.408313	0.671	0.409	6.8457e-09	5
DLL1	2.95376e-13	0.25431	0.198	0.055	9.01843e-09	5
UQCRHL	3.10831e-13	0.298668	0.444	0.213	9.4903e-09	5
TXN	3.38516e-13	0.351118	0.658	0.399	1.03356e-08	5
CYLD	3.41847e-13	0.260419	0.42	0.197	1.04373e-08	5
SYDE1	3.49729e-13	0.261857	0.424	0.196	1.06779e-08	5
DBI	3.50946e-13	0.284166	0.556	0.292	1.07151e-08	5
LDLR	3.91181e-13	0.278542	0.181	0.048	1.19435e-08	5
YBX1	4.54507e-13	0.312621	0.84	0.612	1.3877e-08	5
NAA50	6.04515e-13	0.268857	0.556	0.308	1.8457e-08	5
ZC3H12A	6.09183e-13	0.292976	0.3	0.117	1.85996e-08	5
CBX3	6.40024e-13	0.337173	0.765	0.523	1.95412e-08	5
SLC25A6	6.80315e-13	0.309385	0.815	0.557	2.07714e-08	5
LITAF	9.72819e-13	0.254249	0.613	0.36	2.97021e-08	5
RAB27A	1.02463e-12	0.267694	0.374	0.166	3.1284e-08	5
RBPMS	1.08085e-12	0.290051	0.428	0.202	3.30006e-08	5
VDAC1	1.13674e-12	0.31226	0.523	0.291	3.4707e-08	5
HDGF	1.14376e-12	0.324858	0.802	0.568	3.49213e-08	5
RCN1	1.4238e-12	0.287783	0.905	0.666	4.34713e-08	5
XRN2	1.45937e-12	0.25375	0.514	0.271	4.45575e-08	5
AHCYL1	1.57633e-12	0.293432	0.634	0.354	4.81284e-08	5
LMAN1	1.62002e-12	0.311706	0.877	0.623	4.94626e-08	5
PRR16	1.72365e-12	0.264488	0.259	0.093	5.26264e-08	5
ZFP36L1	1.78728e-12	0.315115	0.967	0.899	5.45691e-08	5
PSMD14	1.90532e-12	0.287426	0.313	0.127	5.81733e-08	5
CHURC1	1.997e-12	0.290256	0.444	0.217	6.09725e-08	5
EGR1	2.12956e-12	0.39273	0.959	0.837	6.50197e-08	5
RPS3	2.17777e-12	0.259349	0.93	0.804	6.64915e-08	5
SUSD6	2.54501e-12	0.251209	0.436	0.213	7.77041e-08	5
SMIM3	2.62529e-12	0.294978	0.35	0.154	8.01553e-08	5
SULF1	3.78124e-12	0.415203	0.556	0.305	1.15449e-07	5
BICC1	3.79264e-12	0.318832	0.695	0.439	1.15797e-07	5
NIN	3.86689e-12	0.291709	0.457	0.238	1.18064e-07	5
C5orf24	4.07163e-12	0.272109	0.477	0.246	1.24315e-07	5
CCDC71L	4.26678e-12	0.28865	0.333	0.143	1.30273e-07	5
PABPC4	4.50488e-12	0.284104	0.486	0.257	1.37543e-07	5
CD46	4.61731e-12	0.264251	0.432	0.21	1.40976e-07	5
STRAP	5.23416e-12	0.254747	0.432	0.213	1.59809e-07	5
SLC12A2	5.45194e-12	0.253952	0.276	0.107	1.66459e-07	5
TSPAN9	6.32012e-12	0.317405	0.436	0.218	1.92966e-07	5
PRKAR2B	7.28703e-12	0.303748	0.292	0.117	2.22488e-07	5
CMTM6	7.47368e-12	0.256669	0.49	0.256	2.28186e-07	5
ZFP91	7.6284e-12	0.273362	0.597	0.35	2.3291e-07	5
PFKFB3	7.80923e-12	0.30979	0.374	0.178	2.38431e-07	5
NDUFAB1	8.34041e-12	0.267957	0.547	0.309	2.54649e-07	5
CTSL	8.78481e-12	0.256678	0.695	0.427	2.68218e-07	5
ARPC5	9.83002e-12	0.286604	0.695	0.446	3.0013e-07	5
FOSB	1.05052e-11	0.526639	0.926	0.785	3.20745e-07	5
ENPEP	1.12374e-11	0.310802	0.593	0.357	3.431e-07	5
GREM1	1.1535e-11	0.538577	0.51	0.291	3.52187e-07	5
ZEB1	1.16366e-11	0.277177	0.506	0.268	3.55287e-07	5
GADD45A	1.23126e-11	0.360975	0.42	0.21	3.75928e-07	5
DDX21	1.25424e-11	0.288956	0.51	0.283	3.82945e-07	5
TNFAIP6	1.34073e-11	0.30562	0.572	0.331	4.09352e-07	5
CMPK1	1.35636e-11	0.279842	0.683	0.426	4.14124e-07	5
CHI3L2	1.40463e-11	0.301104	0.218	0.074	4.28861e-07	5
NDUFA1	1.53401e-11	0.261799	0.782	0.558	4.68362e-07	5
OLFM2	1.58811e-11	0.295114	0.473	0.243	4.84881e-07	5
TNFRSF11B	1.62914e-11	0.281096	0.128	0.028	4.97408e-07	5
BDKRB2	1.76985e-11	0.257658	0.218	0.074	5.4037e-07	5
EEF1A1	1.9536e-11	0.260475	0.975	0.891	5.96472e-07	5
RHOBTB3	1.95874e-11	0.284363	0.765	0.514	5.98042e-07	5
HSPA8	2.10435e-11	0.36777	0.827	0.683	6.42499e-07	5
AZIN1	2.38563e-11	0.303268	0.564	0.324	7.28381e-07	5
TMOD3	2.9456e-11	0.276973	0.465	0.244	8.9935e-07	5
TGFBI	2.98711e-11	0.402176	0.486	0.272	9.12026e-07	5
ACTR2	3.2301e-11	0.328299	0.835	0.632	9.86213e-07	5
COL6A1	3.82496e-11	0.366953	1	0.98	1.16784e-06	5
EXT1	4.26206e-11	0.317724	0.531	0.299	1.30129e-06	5
PFDN5	4.31414e-11	0.302446	0.852	0.633	1.31719e-06	5
DNAJC15	4.74367e-11	0.270957	0.444	0.23	1.44834e-06	5
PDPN	5.07709e-11	0.427949	0.519	0.321	1.55014e-06	5
ITGA1	5.44245e-11	0.280482	0.317	0.136	1.66169e-06	5
CYP26B1	5.7138e-11	0.308269	0.325	0.147	1.74454e-06	5
KREMEN1	5.95909e-11	0.260044	0.65	0.404	1.81943e-06	5
MDFIC	6.06036e-11	0.28677	0.56	0.323	1.85035e-06	5
RPL3P4	6.17286e-11	0.282708	0.885	0.7	1.8847e-06	5
UQCRH	6.3241e-11	0.326835	0.51	0.284	1.93087e-06	5
VAPA	6.43518e-11	0.278574	0.675	0.444	1.96479e-06	5
RPL10AP6	9.11038e-11	0.271598	0.667	0.436	2.78158e-06	5
CCAR1	1.00419e-10	0.250412	0.527	0.295	3.06601e-06	5
HSPD1	1.0474e-10	0.27559	0.65	0.422	3.19793e-06	5
TSPAN5	1.32118e-10	0.256589	0.354	0.165	4.03384e-06	5
RPL10A	1.3366e-10	0.283524	0.889	0.737	4.08091e-06	5
ALG2	1.4452e-10	0.280674	0.424	0.221	4.41247e-06	5
COQ10B	1.49178e-10	0.26005	0.309	0.139	4.55471e-06	5
SMAD2	1.61367e-10	0.268077	0.473	0.257	4.92687e-06	5
NDUFS5	1.91665e-10	0.297703	0.741	0.525	5.8519e-06	5
PPP1CC	1.91683e-10	0.34794	0.642	0.418	5.85248e-06	5
SELENOF	2.07066e-10	0.252432	0.827	0.604	6.32215e-06	5
FOXQ1	2.0985e-10	0.324635	0.428	0.221	6.40713e-06	5
AKR1B1	2.10019e-10	0.379245	0.407	0.214	6.41229e-06	5
COL15A1	2.3301e-10	0.478922	0.284	0.119	7.11426e-06	5
RPL5	2.48211e-10	0.251832	0.934	0.82	7.57839e-06	5
ID4	2.70782e-10	0.327164	0.593	0.353	8.26753e-06	5
ACAP2	3.1499e-10	0.258667	0.486	0.275	9.61727e-06	5
IER2	3.78646e-10	0.41337	0.626	0.4	1.15608e-05	5
AL590867.2	3.81613e-10	0.306936	0.831	0.662	1.16514e-05	5
BRK1	3.88101e-10	0.267411	0.634	0.395	1.18495e-05	5
XRCC5	4.84479e-10	0.256256	0.757	0.528	1.47921e-05	5
CHSY1	4.9532e-10	0.268747	0.506	0.289	1.51231e-05	5
SUB1	5.90421e-10	0.278855	0.728	0.518	1.80267e-05	5
RPS17	6.117e-10	0.264245	0.918	0.766	1.86764e-05	5
ADAMTS2	6.3622e-10	0.254704	0.897	0.71	1.94251e-05	5
TAPBP	7.4211e-10	0.352362	0.584	0.382	2.26581e-05	5
RPS27L	8.1763e-10	0.261814	0.527	0.309	2.49639e-05	5
PRKAR1A	8.40813e-10	0.259078	0.885	0.719	2.56717e-05	5
TOMM7	9.27335e-10	0.300169	0.893	0.731	2.83134e-05	5
PCDH18	1.12724e-09	0.252657	0.663	0.444	3.4417e-05	5
CD59	1.40336e-09	0.264028	0.84	0.637	4.28474e-05	5
MT2A	1.51282e-09	0.94302	0.65	0.481	4.61895e-05	5
RDH11	1.79173e-09	0.27036	0.683	0.454	5.47051e-05	5
SGK1	2.68355e-09	0.270166	0.202	0.076	8.19342e-05	5
BTF3	2.86658e-09	0.269013	0.856	0.688	8.75224e-05	5
PPP1R15A	3.0246e-09	0.299286	0.712	0.517	9.23471e-05	5
PWP1	3.37729e-09	0.250628	0.383	0.204	0.000103115	5
TBX3	3.46361e-09	0.323399	0.593	0.404	0.000105751	5
AC099560.2	4.54218e-09	0.255315	0.658	0.448	0.000138682	5
IFITM2	5.49304e-09	0.2577	0.86	0.711	0.000167713	5
GAS1	6.41229e-09	0.465878	0.765	0.648	0.00019578	5
ENO1	6.55435e-09	0.251835	0.667	0.455	0.000200117	5
BIRC3	8.27061e-09	0.265418	0.173	0.061	0.000252518	5
STAT3	8.50438e-09	0.265301	0.683	0.463	0.000259656	5
ANTXR1	1.03615e-08	0.292778	0.947	0.81	0.000316357	5
EIF5B	1.64626e-08	0.255556	0.58	0.368	0.000502637	5
INHBA	1.79371e-08	0.383338	0.617	0.428	0.000547657	5
IKBIP	2.23237e-08	0.252025	0.519	0.33	0.000681588	5
ACTG1	4.19108e-08	0.250683	0.975	0.963	0.00127962	5
TDO2	5.09791e-08	0.503278	0.214	0.097	0.00155649	5
PAPLN	5.68002e-08	0.275975	0.3	0.156	0.00173422	5
NME1	6.38899e-08	0.276624	0.321	0.168	0.00195069	5
SLC39A6	2.06294e-07	0.281856	0.584	0.397	0.00629858	5
HSPA1B	2.70127e-07	0.322872	0.63	0.456	0.00824751	5
LAMA2	2.83867e-07	0.292285	0.428	0.261	0.00866704	5
RGS16	3.07988e-07	0.367687	0.111	0.034	0.00940349	5
DNAJB1	3.39602e-07	0.353653	0.502	0.338	0.0103687	5
SAA1	8.47641e-07	0.419595	0.111	0.036	0.0258802	5
GGT5	4.31363e-40	1.18315	0.611	0.21	1.31704e-35	3
CXCL12	1.20266e-37	0.932268	0.966	0.903	3.67196e-33	3
EFEMP1	1.07072e-30	0.991367	0.808	0.524	3.26911e-26	3
LPL	3.63356e-29	1.60291	0.327	0.072	1.1094e-24	3
IGFBP7	1.09513e-28	0.835516	0.865	0.734	3.34365e-24	3
MGP	2.69027e-27	0.979592	0.769	0.417	8.21393e-23	3
NGFR	2.27137e-24	0.703183	0.197	0.026	6.93494e-20	3
APOD	2.54942e-24	1.32577	0.774	0.526	7.78388e-20	3
APOE	7.19652e-24	1.25023	0.356	0.107	2.19724e-19	3
PRSS23	1.05124e-23	0.661686	0.913	0.84	3.20965e-19	3
LAPTM4A	1.17789e-23	0.557492	0.976	0.963	3.59633e-19	3
CFD	2.85271e-22	0.753908	0.587	0.283	8.70988e-18	3
TXNIP	6.60891e-20	0.845769	0.673	0.402	2.01783e-15	3
CYP1B1	2.17854e-19	1.01274	0.606	0.376	6.65152e-15	3
VCAN	6.08905e-19	0.537904	0.938	0.953	1.85911e-14	3
STOM	2.07431e-18	0.749208	0.707	0.523	6.33327e-14	3
ZFP36L1	5.57059e-18	0.648845	0.918	0.91	1.70081e-13	3
NOTCH3	2.45884e-17	0.87779	0.615	0.377	7.50734e-13	3
IFITM3	2.01588e-15	0.457476	0.928	0.916	6.15489e-11	3
IFITM2	3.92329e-15	0.65536	0.784	0.73	1.19786e-10	3
GAS6	1.20049e-14	0.898799	0.49	0.278	3.66532e-10	3
ENPEP	3.25481e-13	0.884485	0.548	0.372	9.93757e-09	3
SERPING1	4.28307e-13	0.392241	0.899	0.85	1.30771e-08	3
PTGDS	5.59308e-13	0.95067	0.529	0.324	1.70768e-08	3
LEPR	7.943e-13	1.16944	0.577	0.413	2.42516e-08	3
ID4	1.22181e-12	0.821093	0.553	0.368	3.73042e-08	3
EBF1	1.56875e-12	0.768409	0.587	0.391	4.78972e-08	3
GSN	2.85852e-12	0.483855	0.784	0.65	8.72764e-08	3
FRZB	2.0225e-11	0.760351	0.572	0.407	6.17511e-07	3
COL14A1	2.84324e-11	0.386814	0.923	0.875	8.68099e-07	3
CST3	3.52981e-11	0.466492	0.808	0.716	1.07772e-06	3
TFPI	2.92947e-10	0.650434	0.514	0.361	8.94427e-06	3
MSX1	3.46002e-10	0.54813	0.745	0.637	1.05641e-05	3
IGF1	3.95496e-10	0.457741	0.192	0.065	1.20753e-05	3
CYBRD1	4.29763e-10	0.384393	0.812	0.757	1.31215e-05	3
CHL1	6.29812e-10	0.760641	0.13	0.033	1.92294e-05	3
TMEM150C	1.28094e-09	0.722147	0.312	0.155	3.91096e-05	3
AKAP12	1.45695e-09	0.543019	0.668	0.545	4.44835e-05	3
EPHX1	3.82992e-09	0.551501	0.317	0.159	0.000116935	3
VCAM1	4.07903e-09	0.85178	0.481	0.33	0.000124541	3
IGFBP4	4.30083e-09	0.320394	0.913	0.964	0.000131313	3
MXRA5	4.37467e-09	0.361745	0.918	0.933	0.000133567	3
HNMT	9.06056e-09	0.640674	0.413	0.256	0.000276637	3
NTRK2	1.03335e-08	0.648655	0.486	0.318	0.000315502	3
EGR1	1.18344e-08	0.431488	0.889	0.853	0.000361327	3
PKDCC	1.95021e-08	0.390883	0.106	0.026	0.000595438	3
FMO1	3.46057e-08	0.622192	0.284	0.143	0.00105658	3
LYPD3	7.87323e-08	0.680287	0.322	0.184	0.00240385	3
AHNAK	9.3151e-08	0.30429	0.962	0.962	0.00284409	3
PEAR1	1.09503e-07	0.32634	0.106	0.029	0.00334335	3
FBN1	1.34173e-07	0.405781	0.841	0.894	0.00409656	3
PLPP3	2.11978e-07	0.375885	0.793	0.693	0.00647211	3
WSB1	2.56093e-07	0.520338	0.678	0.661	0.00781904	3
CCL19	2.94571e-07	0.770166	0.144	0.051	0.00899383	3
CFH	3.91262e-07	0.406787	0.822	0.768	0.011946	3
MALAT1	4.64693e-07	0.395018	0.942	0.98	0.014188	3
SPARCL1	5.77043e-07	0.776844	0.245	0.123	0.0176183	3
HLA-E	1.01818e-06	0.330405	0.793	0.763	0.0310871	3
SOD3	1.3405e-06	0.298873	0.654	0.543	0.040928	3
NR2F2	1.40837e-06	0.600507	0.519	0.392	0.0430004	3
CXCL13	9.91912e-31	1.05321	0.73	0.308	3.02851e-26	6
COL3A1	4.1297e-28	0.488204	1	0.997	1.26088e-23	6
CTHRC1	2.62264e-22	0.63548	0.876	0.643	8.00744e-18	6
COL5A2	9.54025e-20	0.450256	0.983	0.928	2.91283e-15	6
B2M	2.32487e-17	0.445728	0.994	0.989	7.09829e-13	6
C1S	2.95625e-16	0.379003	1	0.985	9.02603e-12	6
COL6A3	6.33043e-16	0.418062	0.989	0.942	1.93281e-11	6
APCDD1	1.48364e-14	0.416284	0.792	0.458	4.52985e-10	6
WNT5A	5.25016e-14	0.438031	0.91	0.701	1.60298e-09	6
FAM20A	1.33233e-12	0.486566	0.517	0.273	4.06786e-08	6
PXDN	5.9609e-12	0.437875	0.736	0.517	1.81998e-07	6
HLA-A	6.80708e-12	0.341322	0.994	0.948	2.07834e-07	6
GREM1	5.36919e-11	0.519264	0.528	0.3	1.63932e-06	6
LAMB1	1.36931e-10	0.388987	0.837	0.681	4.18078e-06	6
WNT2	4.86335e-10	0.521594	0.466	0.262	1.48488e-05	6
LUM	6.72972e-10	0.346099	0.978	0.983	2.05472e-05	6
FZD1	3.94943e-09	0.494324	0.579	0.408	0.000120584	6
DUSP1	5.13694e-09	0.347058	0.888	0.808	0.000156841	6
HLA-B	9.73701e-09	0.309363	0.978	0.919	0.00029729	6
ACSL1	1.21557e-08	0.492934	0.343	0.175	0.000371137	6
ADAM12	1.21894e-08	0.506072	0.652	0.499	0.000372167	6
PHLDA1	1.78143e-08	0.440517	0.494	0.293	0.000543907	6
MAFB	1.8175e-08	0.496755	0.449	0.272	0.000554919	6
MXRA5	2.29224e-08	0.286467	0.972	0.925	0.000699867	6
NAP1L1	3.56386e-08	0.305448	0.876	0.769	0.00108812	6
FOXQ1	3.96495e-08	0.513938	0.41	0.235	0.00121058	6
COL6A1	6.43785e-08	0.275448	1	0.981	0.0019656	6
EMP1	1.31871e-07	0.30223	0.843	0.707	0.00402628	6
TNFRSF21	2.63586e-07	0.304256	0.472	0.278	0.0080478	6
ADAMTS2	3.26909e-07	0.326733	0.843	0.729	0.00998118	6
PMEPA1	3.45712e-07	0.345971	0.725	0.579	0.0105553	6
ITGA8	4.38184e-07	0.380701	0.399	0.231	0.0133786	6
OLFML2B	5.15461e-07	0.336732	0.899	0.801	0.015738	6
COL5A1	5.951e-07	0.26136	0.961	0.921	0.0181696	6
CA12	6.6416e-07	0.408678	0.354	0.197	0.0202781	6
TGFBI	1.20125e-06	0.355	0.455	0.288	0.0366767	6
CD34	9.55202e-172	2.23044	0.852	0.055	2.91642e-167	2
MFAP5	2.75048e-167	2.62822	0.727	0.025	8.39776e-163	2
PI16	7.09815e-159	2.08435	0.591	0.003	2.16721e-154	2
CHRDL1	1.16515e-141	2.26224	0.869	0.098	3.55745e-137	2
TPPP3	2.49791e-93	1.62594	0.58	0.054	7.62663e-89	2
PPL	8.685e-92	1.43447	0.483	0.028	2.6517e-87	2
ANGPTL1	5.58969e-91	1.78154	0.722	0.122	1.70664e-86	2
LTBP4	1.88659e-87	1.89848	0.795	0.187	5.76014e-83	2
TSPAN8	2.74388e-87	1.74777	0.528	0.047	8.37762e-83	2
GPC3	2.78098e-86	1.85886	0.58	0.066	8.49088e-82	2
GSN	3.80731e-86	2.30699	0.994	0.623	1.16245e-81	2
ABLIM1	1.23045e-83	1.37129	0.494	0.038	3.75679e-79	2
GPX3	3.58566e-83	1.99691	0.727	0.144	1.09477e-78	2
PLA2G2A	1.23492e-82	1.97232	0.472	0.033	3.77046e-78	2
NFIB	8.28338e-82	1.67756	0.824	0.225	2.52908e-77	2
FGL2	1.83059e-77	1.58332	0.562	0.071	5.58916e-73	2
SOD3	2.08837e-77	1.81256	0.96	0.501	6.37621e-73	2
GREM2	3.90621e-77	1.43467	0.455	0.034	1.19264e-72	2
GDF10	8.33224e-73	0.987704	0.398	0.024	2.544e-68	2
MGP	1.22032e-72	1.52556	0.955	0.398	3.72587e-68	2
TIMP3	9.19435e-72	1.86685	0.938	0.485	2.80722e-67	2
NTRK2	1.83179e-70	1.57851	0.841	0.27	5.59283e-66	2
FBLN1	7.79368e-70	1.55208	0.983	0.852	2.37957e-65	2
SLITRK5	1.28064e-69	1.16388	0.312	0.008	3.91006e-65	2
PLAC9	1.45175e-69	1.38332	0.631	0.118	4.43248e-65	2
MAB21L2	1.4832e-69	1.12151	0.494	0.054	4.52851e-65	2
CST3	9.12115e-69	1.54948	0.972	0.694	2.78487e-64	2
CLU	2.72206e-68	1.89206	0.926	0.472	8.31098e-64	2
ABCA8	1.29038e-67	1.23291	0.676	0.138	3.93979e-63	2
ABI3BP	1.32003e-67	1.71753	0.812	0.292	4.03032e-63	2
SERPING1	2.03923e-66	1.17726	0.977	0.84	6.22617e-62	2
WISP2	4.05429e-66	1.83197	0.665	0.15	1.23785e-61	2
MAMDC2	5.16864e-66	0.833369	0.284	0.006	1.57809e-61	2
DPT	5.67141e-66	1.66872	0.847	0.378	1.73159e-61	2
MFAP4	2.35229e-63	1.87182	0.892	0.529	7.18202e-59	2
AOX1	1.83612e-62	1.25359	0.528	0.086	5.60605e-58	2
CILP	8.27145e-60	1.60787	0.523	0.088	2.52544e-55	2
CCDC80	3.82656e-59	1.30837	0.983	0.84	1.16833e-54	2
CD81	1.18105e-57	1.10481	0.96	0.685	3.60597e-53	2
PDLIM3	1.67093e-57	0.762882	0.261	0.008	5.10169e-53	2
PHEX	4.01616e-57	1.05466	0.267	0.008	1.22621e-52	2
PLPP3	4.66334e-57	1.64529	0.943	0.673	1.42381e-52	2
ADH1B	7.47066e-57	1.72625	0.227	0.003	2.28094e-52	2
DCN	1.57482e-56	0.702781	0.994	1	4.80823e-52	2
S100A6	4.08315e-56	1.10785	0.989	0.869	1.24667e-51	2
CNTFR	2.20812e-55	1.34975	0.5	0.084	6.74184e-51	2
CLEC3B	2.3651e-55	0.634175	0.227	0.003	7.22113e-51	2
RAMP2	3.79569e-55	1.22921	0.511	0.089	1.1589e-50	2
ELN	1.14731e-54	1.44783	0.676	0.201	3.50298e-50	2
GALNT16	3.62957e-54	0.56502	0.256	0.008	1.10818e-49	2
PCOLCE2	1.96165e-51	0.963366	0.324	0.027	5.9893e-47	2
PRELP	2.65422e-51	1.18894	0.955	0.496	8.10386e-47	2
AHNAK	4.29318e-51	0.862654	0.994	0.957	1.31079e-46	2
CFD	4.24284e-50	1.7296	0.727	0.27	1.29542e-45	2
CADM3	1.48673e-48	1.50606	0.551	0.135	4.53927e-44	2
THBS4	3.40274e-48	1.46571	0.256	0.014	1.03893e-43	2
CYBRD1	8.35637e-48	1.02033	0.926	0.742	2.55137e-43	2
MEDAG	1.30233e-47	0.801664	0.318	0.03	3.97628e-43	2
CLDN11	2.2576e-47	1.09419	0.261	0.015	6.89289e-43	2
ABCC9	3.53278e-47	0.763248	0.261	0.015	1.07863e-42	2
LSP1	1.51991e-45	1.12503	0.472	0.095	4.64058e-41	2
CXCL14	3.17748e-44	1.32452	0.932	0.554	9.70147e-40	2
FAM129A	4.67655e-44	1.07097	0.415	0.07	1.42785e-39	2
OSR1	3.5038e-42	0.920132	0.364	0.052	1.06978e-37	2
HSPB8	1.73491e-41	0.920663	0.347	0.048	5.29703e-37	2
CP	2.64238e-40	0.851406	0.386	0.062	8.06771e-36	2
CAPN6	1.64956e-39	1.05575	0.188	0.007	5.03644e-35	2
DKK2	4.59898e-39	0.937712	0.278	0.029	1.40416e-34	2
SLIT3	7.90466e-39	1.25818	0.653	0.284	2.41345e-34	2
C1QTNF7	9.24327e-39	0.922694	0.347	0.052	2.82216e-34	2
CD55	1.26449e-38	1.29439	0.489	0.13	3.86075e-34	2
TRHDE	1.60458e-38	0.566373	0.17	0.004	4.89909e-34	2
TXNIP	2.17046e-38	1.2506	0.756	0.397	6.62684e-34	2
PTGER3	4.59348e-38	0.882342	0.398	0.07	1.40248e-33	2
VIT	1.12488e-37	0.936372	0.42	0.086	3.43448e-33	2
TMEFF2	2.81943e-37	0.492709	0.142	0.001	8.60828e-33	2
NTM	5.13618e-37	1.2046	0.602	0.208	1.56818e-32	2
CFH	1.70069e-36	1.01152	0.932	0.753	5.19256e-32	2
IGFBP6	1.13966e-35	1.44312	0.597	0.236	3.4796e-31	2
TNXB	1.63159e-35	0.440034	0.148	0.003	4.98157e-31	2
SFRP2	2.26928e-35	1.3743	0.852	0.618	6.92856e-31	2
C3	3.29393e-35	1.07985	0.864	0.554	1.0057e-30	2
TGFBR3	3.83364e-35	1.12052	0.477	0.131	1.17049e-30	2
APOD	1.35019e-34	1.29135	0.835	0.524	4.12239e-30	2
SLPI	1.39141e-34	1.28412	0.438	0.115	4.24826e-30	2
NOVA1	9.12386e-34	0.75455	0.324	0.054	2.7857e-29	2
ITM2A	1.13493e-33	1.06761	0.46	0.124	3.46516e-29	2
ISLR	2.52739e-33	0.851878	0.909	0.763	7.71663e-29	2
LRRN4CL	6.95837e-33	0.870434	0.358	0.072	2.12453e-28	2
CELF2	1.1838e-32	0.904887	0.449	0.118	3.61438e-28	2
SP5	2.48332e-31	0.838781	0.244	0.03	7.58208e-27	2
TMEM132C	3.00717e-31	0.599553	0.21	0.019	9.18149e-27	2
ADCYAP1R1	5.42138e-31	0.410035	0.142	0.004	1.65526e-26	2
FHL1	6.49565e-31	1.19375	0.79	0.581	1.98325e-26	2
NFIX	3.2229e-30	0.837508	0.83	0.54	9.84017e-26	2
TMEM255A	1.12282e-29	0.417603	0.131	0.003	3.4282e-25	2
COLEC12	1.20023e-29	1.05024	0.636	0.294	3.66454e-25	2
PRG4	1.39052e-29	1.94697	0.125	0.003	4.24552e-25	2
MGST1	1.48816e-28	0.769098	0.29	0.052	4.54365e-24	2
COL6A6	4.05648e-28	0.592027	0.125	0.003	1.23852e-23	2
FBLN5	4.2365e-28	0.751619	0.847	0.614	1.29349e-23	2
GPNMB	6.35685e-28	0.841638	0.875	0.7	1.94087e-23	2
TNFAIP2	9.68234e-28	0.938379	0.534	0.212	2.95621e-23	2
FIBIN	1.57382e-27	1.03323	0.466	0.155	4.80519e-23	2
SPTBN1	1.78364e-27	0.916001	0.733	0.451	5.44581e-23	2
S100A10	4.59554e-27	0.873125	0.801	0.54	1.40311e-22	2
IGFBP5	6.84972e-27	1.02089	0.955	0.812	2.09136e-22	2
ANKRD29	1.15581e-26	0.589172	0.153	0.01	3.52891e-22	2
PLP1	2.99567e-26	0.564648	0.176	0.016	9.14639e-22	2
FAIM2	4.34063e-26	0.906615	0.273	0.051	1.32528e-21	2
ITIH5	6.32455e-26	0.918794	0.33	0.08	1.93101e-21	2
COLGALT2	7.25627e-26	0.37272	0.131	0.006	2.21548e-21	2
NTN4	2.59771e-25	0.733903	0.386	0.113	7.93134e-21	2
EFEMP1	3.0567e-25	0.87692	0.801	0.533	9.33271e-21	2
FGF10	4.58897e-25	0.594247	0.21	0.028	1.4011e-20	2
PSAP	6.20441e-25	0.461284	0.989	0.976	1.89433e-20	2
RECK	7.41342e-25	0.933067	0.5	0.211	2.26347e-20	2
SLC29A1	1.64574e-24	0.834705	0.42	0.131	5.02478e-20	2
BST1	1.95878e-24	0.615776	0.222	0.034	5.98055e-20	2
SSC5D	3.38973e-24	0.872486	0.523	0.217	1.03495e-19	2
AQP1	4.29006e-24	0.948013	0.398	0.12	1.30984e-19	2
SUSD2	6.22784e-24	0.537492	0.199	0.025	1.90149e-19	2
CAV1	1.10515e-23	0.785111	0.688	0.373	3.37425e-19	2
IL33	1.27126e-23	0.482004	0.21	0.03	3.88141e-19	2
RCAN2	1.88779e-23	1.07086	0.494	0.209	5.76382e-19	2
BCHE	1.90427e-23	0.557365	0.125	0.007	5.8141e-19	2
LEPR	1.98449e-23	0.572964	0.761	0.39	6.05904e-19	2
AIF1L	4.30959e-23	0.42442	0.119	0.006	1.3158e-18	2
ADAMTSL3	4.68548e-23	0.522178	0.119	0.006	1.43057e-18	2
S100A4	5.24481e-23	0.859847	0.869	0.778	1.60134e-18	2
PALM	6.18502e-23	0.771049	0.324	0.085	1.88841e-18	2
PROS1	9.14151e-23	0.72255	0.364	0.106	2.79109e-18	2
ANGPTL5	2.43927e-22	0.353318	0.102	0.003	7.44759e-18	2
IL17D	3.67419e-22	0.354917	0.176	0.021	1.1218e-17	2
HSPB1	6.12667e-22	0.83873	0.739	0.504	1.87059e-17	2
PTMS	6.34041e-22	0.752342	0.778	0.519	1.93585e-17	2
CLIC2	6.83834e-22	0.441196	0.17	0.02	2.08788e-17	2
LTBP2	7.61026e-22	0.922323	0.79	0.585	2.32356e-17	2
CREB5	8.72681e-22	0.719122	0.284	0.068	2.66447e-17	2
SFRP1	1.18407e-21	1.179	0.653	0.4	3.61519e-17	2
PBX1	1.27068e-21	0.921898	0.597	0.338	3.87963e-17	2
CALCRL	1.7466e-21	0.576232	0.142	0.013	5.33272e-17	2
DDAH2	2.48941e-21	0.928139	0.523	0.253	7.60066e-17	2
CAB39L	3.11272e-21	0.582051	0.233	0.045	9.50377e-17	2
MN1	7.48761e-21	0.816827	0.443	0.176	2.28612e-16	2
FGF18	1.00232e-20	0.616819	0.148	0.015	3.06027e-16	2
FBLN2	1.30935e-20	0.747032	0.83	0.619	3.99772e-16	2
OAF	1.9458e-20	0.801765	0.67	0.43	5.94091e-16	2
ISM1	2.74835e-20	0.585535	0.227	0.043	8.39128e-16	2
MAN1A1	3.25005e-20	0.849565	0.699	0.488	9.92306e-16	2
NT5E	3.84665e-20	0.670045	0.352	0.11	1.17446e-15	2
MYADM	3.86964e-20	0.688195	0.784	0.592	1.18148e-15	2
LVRN	6.98879e-20	0.366407	0.114	0.008	2.13382e-15	2
RNF112	1.24631e-19	0.393952	0.131	0.012	3.80525e-15	2
BGN	1.41146e-19	0.72787	0.909	0.712	4.30947e-15	2
IL16	1.71829e-19	0.383005	0.136	0.014	5.24627e-15	2
FXYD6	1.75018e-19	0.478227	0.159	0.02	5.34364e-15	2
AKAP12	1.7534e-19	0.781461	0.756	0.536	5.35348e-15	2
COL15A1	1.81155e-19	0.763925	0.364	0.117	5.53102e-15	2
RPL8	3.53029e-19	0.61733	0.835	0.7	1.07787e-14	2
VSIR	4.1023e-19	0.750838	0.324	0.102	1.25251e-14	2
MANSC1	6.01314e-19	0.283911	0.102	0.006	1.83593e-14	2
FZD4	7.81037e-19	0.555184	0.284	0.076	2.38466e-14	2
WIF1	9.48824e-19	0.698346	0.114	0.008	2.89695e-14	2
PAM	1.00684e-18	0.671702	0.79	0.632	3.07408e-14	2
LAMP1	1.1619e-18	0.546073	0.875	0.75	3.5475e-14	2
CD248	1.23827e-18	0.837834	0.722	0.519	3.78069e-14	2
TNS1	1.74178e-18	0.869315	0.545	0.296	5.31799e-14	2
NXPH3	1.91393e-18	0.384404	0.182	0.03	5.8436e-14	2
GFRA1	3.22786e-18	0.695599	0.398	0.151	9.85531e-14	2
LRP1	3.70994e-18	0.615156	0.858	0.712	1.13272e-13	2
ID2	4.14939e-18	0.865585	0.54	0.286	1.26689e-13	2
PIK3R1	8.89424e-18	0.824672	0.756	0.641	2.71559e-13	2
OLFM1	1.00965e-17	0.783913	0.335	0.114	3.08266e-13	2
ZBTB16	1.3472e-17	0.405824	0.108	0.008	4.11327e-13	2
PALMD	1.40077e-17	0.444459	0.176	0.03	4.27684e-13	2
EMP3	1.61114e-17	0.85815	0.562	0.321	4.91913e-13	2
NPDC1	1.95277e-17	0.540009	0.182	0.032	5.96221e-13	2
PAX9	2.47984e-17	0.841967	0.403	0.171	7.57144e-13	2
SCARA3	5.4404e-17	0.918435	0.341	0.121	1.66106e-12	2
CAVIN1	6.11067e-17	0.544491	0.881	0.849	1.86571e-12	2
TAGLN2	6.21146e-17	0.625875	0.807	0.638	1.89648e-12	2
ARHGAP20	6.7532e-17	0.575516	0.193	0.039	2.06189e-12	2
C1orf21	1.05667e-16	0.728763	0.472	0.237	3.22623e-12	2
PITX1	1.14739e-16	0.396532	0.125	0.014	3.5032e-12	2
RAMP2-AS1	1.21721e-16	0.297374	0.108	0.009	3.71638e-12	2
FGFR1	1.30186e-16	0.613429	0.812	0.662	3.97484e-12	2
ALDH2	1.43339e-16	0.776975	0.472	0.226	4.37644e-12	2
ANXA2	1.68514e-16	0.493958	0.977	0.945	5.14506e-12	2
APLP2	1.88407e-16	0.717455	0.778	0.642	5.75245e-12	2
FGD5	2.6964e-16	0.470394	0.188	0.037	8.23266e-12	2
ANXA1	3.04154e-16	0.612046	0.83	0.735	9.28644e-12	2
C14orf132	4.094e-16	0.800048	0.432	0.207	1.24998e-11	2
EBF1	4.12115e-16	0.594427	0.631	0.39	1.25827e-11	2
NDNF	7.87836e-16	0.833889	0.438	0.212	2.40542e-11	2
SEMA3D	9.90022e-16	0.433399	0.142	0.021	3.02273e-11	2
ADAMTSL1	1.15433e-15	0.498169	0.136	0.019	3.52441e-11	2
USP53	1.37038e-15	0.603936	0.193	0.043	4.18405e-11	2
SSPN	1.63347e-15	0.617784	0.688	0.519	4.98731e-11	2
PDGFD	1.89677e-15	0.889158	0.591	0.395	5.79122e-11	2
DHRS3	2.46162e-15	0.567816	0.284	0.091	7.51582e-11	2
ADAMTS5	2.84622e-15	0.510033	0.17	0.033	8.69008e-11	2
COMP	3.22777e-15	1.05531	0.17	0.033	9.85502e-11	2
ADD3	3.6714e-15	0.616458	0.784	0.663	1.12095e-10	2
TRIL	3.77951e-15	0.531727	0.25	0.071	1.15396e-10	2
ANK2	4.43141e-15	0.750649	0.369	0.153	1.353e-10	2
TACC1	5.73877e-15	0.711796	0.688	0.511	1.75216e-10	2
RPS29	7.32229e-15	0.383907	0.943	0.913	2.23564e-10	2
LTBP3	7.43604e-15	0.795881	0.551	0.333	2.27037e-10	2
RASSF2	8.05057e-15	0.587093	0.29	0.097	2.458e-10	2
FAM107A	1.05927e-14	0.735383	0.278	0.091	3.23416e-10	2
NFIA	1.74645e-14	0.858104	0.466	0.245	5.33226e-10	2
LTBP1	1.95448e-14	0.732342	0.744	0.577	5.9674e-10	2
FST	2.45569e-14	0.743536	0.335	0.129	7.49771e-10	2
ZNF704	2.5088e-14	0.486978	0.205	0.051	7.65988e-10	2
LHFPL6	2.99091e-14	0.5816	0.688	0.527	9.13183e-10	2
ZFP36L2	3.04787e-14	0.679713	0.705	0.534	9.30575e-10	2
OLFML1	3.82286e-14	0.63983	0.625	0.447	1.1672e-09	2
FAXDC2	5.12036e-14	0.787337	0.335	0.134	1.56335e-09	2
EPHX1	7.00164e-14	0.695933	0.364	0.157	2.13774e-09	2
ARL6IP5	7.02039e-14	0.546151	0.784	0.669	2.14347e-09	2
GSTM5	7.03556e-14	0.753874	0.33	0.133	2.1481e-09	2
ACKR3	8.66368e-14	0.937462	0.466	0.259	2.64519e-09	2
MXRA7	9.3291e-14	0.664111	0.591	0.406	2.84836e-09	2
ABCA10	9.68262e-14	0.495326	0.153	0.03	2.9563e-09	2
S100A11	1.07342e-13	0.514898	0.864	0.786	3.27738e-09	2
PMP22	1.15477e-13	0.524847	0.824	0.721	3.52574e-09	2
NIPAL2	1.30245e-13	0.398839	0.205	0.054	3.97663e-09	2
ADAMTS1	1.53652e-13	0.975627	0.386	0.176	4.69129e-09	2
PLAGL1	1.6883e-13	0.617977	0.438	0.228	5.1547e-09	2
TCF7L2	2.27703e-13	0.657655	0.5	0.294	6.95223e-09	2
SDC2	2.68574e-13	0.592408	0.807	0.739	8.20011e-09	2
PDGFRL	2.98957e-13	0.660112	0.727	0.613	9.12775e-09	2
SPARCL1	3.39633e-13	0.879335	0.312	0.117	1.03697e-08	2
LMNA	4.91578e-13	0.60314	0.75	0.647	1.50089e-08	2
CYB5R3	7.26455e-13	0.681824	0.659	0.53	2.21801e-08	2
MTATP6P1	7.46322e-13	0.346463	0.96	0.967	2.27867e-08	2
RTN3	8.28974e-13	0.613127	0.602	0.429	2.53102e-08	2
SPTAN1	9.17966e-13	0.66746	0.619	0.454	2.80273e-08	2
RPL35A	1.05123e-12	0.438293	0.915	0.887	3.20963e-08	2
FNDC5	1.44427e-12	0.395947	0.148	0.03	4.40963e-08	2
COL14A1	1.55735e-12	0.393904	0.96	0.871	4.75491e-08	2
DIAPH2	1.61187e-12	0.710798	0.386	0.184	4.92136e-08	2
A4GALT	1.77324e-12	0.676489	0.46	0.255	5.41407e-08	2
LIMA1	4.9697e-12	0.529493	0.739	0.627	1.51735e-07	2
CRIP2	5.95783e-12	0.596234	0.267	0.099	1.81904e-07	2
RTL8C	6.24167e-12	0.561469	0.739	0.662	1.90571e-07	2
RPS5	6.26831e-12	0.482174	0.818	0.715	1.91384e-07	2
ABCA6	7.18588e-12	0.729194	0.335	0.148	2.19399e-07	2
BIN1	7.61014e-12	0.54837	0.222	0.071	2.32353e-07	2
SCARA5	7.97229e-12	0.69982	0.636	0.439	2.4341e-07	2
COBLL1	8.44519e-12	0.316778	0.108	0.017	2.57849e-07	2
DPYSL2	8.68354e-12	0.596916	0.699	0.598	2.65126e-07	2
TCF4	9.19318e-12	0.523693	0.773	0.684	2.80686e-07	2
ADAM33	1.02586e-11	0.735842	0.506	0.326	3.13216e-07	2
ADD1	1.26263e-11	0.54106	0.705	0.587	3.85508e-07	2
EIF1	1.27572e-11	0.424109	0.903	0.874	3.89503e-07	2
SAMHD1	1.80758e-11	0.63674	0.557	0.357	5.51891e-07	2
ITM2B	2.12808e-11	0.299083	0.949	0.943	6.49745e-07	2
AKR1C1	2.14694e-11	0.287144	0.114	0.019	6.55503e-07	2
RTN4	2.72344e-11	0.469864	0.83	0.768	8.31521e-07	2
SYNE1	2.92889e-11	0.720937	0.466	0.283	8.94249e-07	2
CNTN3	3.08434e-11	0.272946	0.102	0.016	9.41712e-07	2
KLHL13	3.11508e-11	0.334641	0.102	0.016	9.51096e-07	2
GAS7	3.41714e-11	0.635647	0.352	0.168	1.04332e-06	2
ACTB	5.24552e-11	0.30501	0.994	0.989	1.60156e-06	2
NELL1	5.46787e-11	0.503703	0.222	0.074	1.66945e-06	2
IL17RD	6.46006e-11	0.456128	0.205	0.066	1.97239e-06	2
LIMCH1	6.51543e-11	0.583085	0.278	0.113	1.98929e-06	2
RARG	6.60446e-11	0.656663	0.58	0.438	2.01647e-06	2
ANXA11	7.63452e-11	0.666934	0.523	0.366	2.33097e-06	2
ZNF423	7.77299e-11	0.625366	0.25	0.095	2.37325e-06	2
CD99	8.12939e-11	0.314539	0.938	0.931	2.48206e-06	2
FZD7	8.63193e-11	0.569159	0.42	0.238	2.6355e-06	2
SP9	1.02591e-10	0.373325	0.125	0.026	3.13231e-06	2
BCL2	1.0405e-10	0.472657	0.199	0.063	3.17685e-06	2
PKM	1.12972e-10	0.48964	0.756	0.674	3.44925e-06	2
SH3GLB2	1.17624e-10	0.468845	0.153	0.039	3.5913e-06	2
RAB7A	1.24573e-10	0.506492	0.716	0.655	3.80346e-06	2
MBP	1.30063e-10	0.394597	0.131	0.029	3.97108e-06	2
TRIP10	1.47829e-10	0.443099	0.176	0.052	4.51352e-06	2
RSPO3	1.63511e-10	0.563667	0.205	0.068	4.99231e-06	2
BHLHE41	2.00623e-10	0.673751	0.352	0.181	6.12543e-06	2
HLA-E	2.02364e-10	0.412609	0.824	0.759	6.17857e-06	2
RPL28	2.2856e-10	0.425977	0.75	0.544	6.9784e-06	2
PREX2	2.29417e-10	0.442682	0.125	0.027	7.00457e-06	2
XG	2.49669e-10	0.614674	0.335	0.168	7.62289e-06	2
PODN	2.81929e-10	0.411436	0.176	0.052	8.60785e-06	2
TSHZ2	2.92247e-10	0.66517	0.398	0.222	8.92287e-06	2
IGFBP3	4.53244e-10	0.91541	0.341	0.164	1.38384e-05	2
KIAA0930	4.72174e-10	0.684748	0.511	0.358	1.44164e-05	2
SYBU	4.86934e-10	0.338965	0.17	0.05	1.48671e-05	2
SOX15	5.22263e-10	0.300512	0.114	0.023	1.59457e-05	2
ANXA4	5.32312e-10	0.585735	0.392	0.223	1.62526e-05	2
RPS8	6.22928e-10	0.327665	0.955	0.939	1.90192e-05	2
PLD3	6.67607e-10	0.498605	0.54	0.357	2.03834e-05	2
DPYSL3	8.0248e-10	0.600749	0.733	0.657	2.45013e-05	2
VAT1	9.64229e-10	0.589364	0.426	0.261	2.94399e-05	2
LRRK2	1.01367e-09	0.509312	0.199	0.069	3.09494e-05	2
KLF4	1.02565e-09	0.723457	0.511	0.339	3.1315e-05	2
RPL34	1.34192e-09	0.319858	0.96	0.962	4.09716e-05	2
FLNC	1.50877e-09	0.309972	0.114	0.025	4.60659e-05	2
CPQ	1.60823e-09	0.618694	0.591	0.47	4.91024e-05	2
FUCA1	1.94166e-09	0.261765	0.114	0.025	5.92828e-05	2
BARX1	2.00572e-09	0.521046	0.244	0.102	6.12387e-05	2
VAMP2	2.42306e-09	0.543807	0.591	0.464	7.39809e-05	2
LYNX1	2.65964e-09	0.346828	0.142	0.038	8.12041e-05	2
RPS28P7	2.89866e-09	0.5836	0.744	0.68	8.8502e-05	2
LGR4	3.05735e-09	0.495126	0.267	0.118	9.33469e-05	2
CPED1	3.25878e-09	0.521106	0.352	0.189	9.9497e-05	2
CKB	3.34124e-09	0.40131	0.136	0.036	0.000102015	2
PLSCR4	3.51475e-09	0.606035	0.449	0.299	0.000107312	2
RPS14	3.82488e-09	0.526352	0.761	0.701	0.000116781	2
DOCK11	3.96378e-09	0.442602	0.233	0.095	0.000121022	2
OSR2	4.16787e-09	0.601953	0.386	0.228	0.000127253	2
CSF1	4.88491e-09	0.623151	0.392	0.233	0.000149146	2
SLIT2	4.90283e-09	0.458491	0.295	0.135	0.000149693	2
MKNK2	4.96118e-09	0.679951	0.324	0.17	0.000151475	2
AFF3	5.07157e-09	0.40141	0.136	0.037	0.000154845	2
SREBF1	5.09775e-09	0.659276	0.295	0.146	0.000155644	2
TRIOBP	5.19798e-09	0.641343	0.403	0.252	0.000158705	2
CCDC146	5.4755e-09	0.371603	0.176	0.057	0.000167178	2
NAV3	5.48606e-09	0.649658	0.193	0.07	0.0001675	2
CD151	5.86165e-09	0.583297	0.438	0.285	0.000178968	2
HIC1	6.08452e-09	0.783186	0.307	0.152	0.000185773	2
SKI	6.14333e-09	0.710123	0.562	0.458	0.000187568	2
FN1	6.14831e-09	0.288731	0.909	0.871	0.00018772	2
DBN1	7.71313e-09	0.809199	0.392	0.242	0.000235497	2
RHOA	8.47166e-09	0.4015	0.812	0.821	0.000258657	2
SIRPA	8.62884e-09	0.480781	0.239	0.102	0.000263456	2
CNTN1	9.00433e-09	0.570461	0.295	0.143	0.00027492	2
NCOA1	9.9617e-09	0.647187	0.403	0.255	0.000304151	2
MYCBP2	1.00535e-08	0.725389	0.381	0.233	0.000306952	2
SMIM14	1.01962e-08	0.625732	0.511	0.367	0.00031131	2
HLF	1.14859e-08	0.448202	0.205	0.077	0.000350687	2
NFIC	1.15177e-08	0.53736	0.75	0.711	0.000351659	2
RPL11	1.44472e-08	0.40739	0.892	0.865	0.000441102	2
IRF2BPL	1.90697e-08	0.621193	0.472	0.323	0.000582235	2
EPHB6	1.91062e-08	0.332883	0.142	0.041	0.000583349	2
METTL7A	2.34374e-08	0.573412	0.5	0.352	0.00071559	2
CAST	2.59399e-08	0.479444	0.716	0.64	0.000791998	2
TNFSF10	2.6343e-08	0.561828	0.318	0.164	0.000804305	2
ST3GAL5	2.72513e-08	0.302178	0.125	0.034	0.000832037	2
HEG1	2.74295e-08	0.665113	0.466	0.323	0.000837477	2
BMP7	2.89018e-08	0.281359	0.108	0.025	0.000882431	2
CRABP2	3.52326e-08	0.545448	0.727	0.668	0.00107572	2
EGR3	4.23568e-08	0.435342	0.136	0.04	0.00129324	2
HSP90AB1	5.47003e-08	0.310521	0.92	0.889	0.00167011	2
JAG1	5.63881e-08	0.585699	0.33	0.181	0.00172164	2
NUCB1	5.88223e-08	0.532992	0.597	0.485	0.00179596	2
LRBA	5.94206e-08	0.455918	0.216	0.092	0.00181423	2
KMT2A	6.95086e-08	0.733533	0.477	0.374	0.00212224	2
CALM1	9.32741e-08	0.413239	0.801	0.799	0.00284784	2
CCBE1	1.12693e-07	0.48979	0.21	0.087	0.00344075	2
DCLK1	1.21695e-07	0.496917	0.369	0.218	0.00371558	2
GAS6	1.24088e-07	0.441477	0.449	0.29	0.00378867	2
FUS	1.51373e-07	0.531197	0.625	0.559	0.00462171	2
TMTC2	1.68981e-07	0.399905	0.17	0.063	0.00515932	2
TSPO	1.76864e-07	0.464721	0.364	0.22	0.0054	2
SLC38A1	1.97825e-07	0.469291	0.148	0.052	0.00603999	2
ALDH1A3	2.24011e-07	0.367584	0.159	0.056	0.0068395	2
SELENOW	2.36383e-07	0.580985	0.398	0.26	0.00721726	2
WEE1	2.42455e-07	0.416863	0.153	0.053	0.00740265	2
MAGI3	2.44627e-07	0.353423	0.142	0.047	0.00746896	2
HUNK	2.56434e-07	0.3009	0.119	0.035	0.00782944	2
RPL32	3.06454e-07	0.321794	0.875	0.887	0.00935664	2
MMP16	3.27316e-07	0.437436	0.188	0.074	0.0099936	2
DMD	3.35425e-07	0.392945	0.142	0.047	0.0102412	2
RPL31	3.36741e-07	0.255229	0.943	0.953	0.0102814	2
CNBP	3.91477e-07	0.456841	0.636	0.566	0.0119526	2
ATP2B4	4.14441e-07	0.619746	0.494	0.382	0.0126537	2
CDON	4.3103e-07	0.278878	0.119	0.036	0.0131602	2
DNM1	4.36616e-07	0.516438	0.409	0.268	0.0133308	2
PEBP1	4.76021e-07	0.299757	0.778	0.788	0.0145339	2
RPL29	4.76203e-07	0.475083	0.727	0.712	0.0145394	2
MYL12B	5.25093e-07	0.440048	0.705	0.667	0.0160321	2
IRF2BP2	5.53064e-07	0.540665	0.528	0.44	0.0168862	2
RPL10	5.77587e-07	0.399726	0.733	0.692	0.0176349	2
IL11RA	5.85649e-07	0.49801	0.494	0.364	0.017881	2
RNH1	6.05688e-07	0.553715	0.438	0.313	0.0184929	2
CRABP1	7.77693e-07	0.561327	0.273	0.135	0.0237445	2
RPS9	7.9518e-07	0.374613	0.67	0.585	0.0242784	2
DIXDC1	8.17403e-07	0.532422	0.324	0.19	0.0249569	2
BMP4	8.3971e-07	0.523242	0.273	0.146	0.025638	2
ZNF503	8.43996e-07	0.585011	0.523	0.421	0.0257689	2
FAM19A5	8.91181e-07	0.390718	0.142	0.051	0.0272095	2
SLC9A9	1.00527e-06	0.4436	0.188	0.08	0.030693	2
PCYOX1	1.01974e-06	0.525536	0.517	0.427	0.0311346	2
CBX7	1.17244e-06	0.336567	0.17	0.068	0.0357969	2
UBA52	1.20098e-06	0.425729	0.688	0.617	0.0366682	2
GNB2	1.21867e-06	0.415347	0.312	0.183	0.0372085	2
TMEM100	1.23785e-06	0.362442	0.114	0.035	0.0377939	2
CTSF	1.26218e-06	0.563871	0.347	0.217	0.038537	2
PID1	1.43933e-06	0.67204	0.426	0.307	0.0439457	2
GAP43	1.48306e-06	0.490536	0.142	0.052	0.0452807	2
MCUB	1.52219e-06	0.326116	0.119	0.038	0.0464755	2
CAPNS1	1.61351e-06	0.539068	0.54	0.464	0.0492637	2
COL1A2	3.81222e-59	0.76387	1	0.999	1.16395e-54	1
COL1A1	1.77938e-57	0.893693	1	0.998	5.43281e-53	1
COL11A1	5.71428e-35	0.810331	0.994	0.613	1.74468e-30	1
OGN	7.2494e-26	0.793978	0.89	0.583	2.21339e-21	1
CILP2	5.10876e-24	0.844489	0.521	0.192	1.55981e-19	1
MMP2	5.13392e-23	0.498246	1	0.978	1.56749e-18	1
SPARC	2.60363e-19	0.417981	1	0.996	7.9494e-15	1
MAF	2.12009e-18	0.633785	0.834	0.577	6.47305e-14	1
PRSS35	4.61392e-18	0.56898	0.521	0.223	1.40872e-13	1
COL27A1	5.15474e-18	0.716192	0.724	0.456	1.57385e-13	1
NBL1	6.5415e-18	0.758322	0.779	0.565	1.99725e-13	1
ASPN	1.37614e-17	0.579919	0.951	0.679	4.20163e-13	1
COL12A1	2.12852e-17	0.448535	0.988	0.898	6.49881e-13	1
SFRP4	5.02708e-17	0.777582	0.761	0.463	1.53487e-12	1
HTRA1	3.18894e-16	0.492631	0.982	0.864	9.73646e-12	1
COL5A1	4.87889e-16	0.359476	0.988	0.918	1.48962e-11	1
MDK	2.48537e-14	0.520398	0.828	0.608	7.58832e-10	1
ACAN	1.61055e-13	0.52184	0.245	0.07	4.91734e-09	1
THBS2	2.54469e-13	0.43716	0.963	0.844	7.76943e-09	1
AEBP1	1.23115e-12	0.452021	0.926	0.836	3.75893e-08	1
NCAM1	8.4917e-12	0.486864	0.429	0.199	2.59268e-07	1
IGHG1	9.8141e-11	0.762658	0.601	0.393	2.99644e-06	1
PCOLCE	2.42524e-10	0.409779	0.89	0.792	7.40474e-06	1
ENTPD3	6.54038e-10	0.356125	0.202	0.065	1.99691e-05	1
CREB3L1	1.06756e-09	0.416323	0.761	0.608	3.25948e-05	1
SMOC2	1.33438e-09	0.389714	0.485	0.265	4.07412e-05	1
IGHG4	3.07161e-09	0.591949	0.558	0.365	9.37824e-05	1
IGKC	4.50251e-09	0.805688	0.736	0.654	0.000137471	1
MMP11	5.32348e-09	0.432807	0.374	0.189	0.000162537	1
IGHG3	5.61655e-09	0.698204	0.601	0.423	0.000171485	1
CADM1	6.1881e-09	0.461964	0.399	0.208	0.000188935	1
FAT3	1.11159e-08	0.259625	0.147	0.04	0.000339391	1
PTN	9.37708e-08	0.461843	0.638	0.473	0.00286301	1
COL9A2	1.06162e-07	0.285911	0.129	0.037	0.00324132	1
P4HA3	1.67422e-07	0.374198	0.282	0.141	0.00511172	1
IGLC3	1.78375e-07	0.407458	0.436	0.254	0.00544615	1
IGHG2	3.55262e-07	0.518235	0.491	0.326	0.0108469	1
CD99	4.06663e-07	0.272125	0.969	0.926	0.0124162	1
WDR27	5.20885e-07	0.333874	0.196	0.081	0.0159037	1
FDCSP	5.6697e-07	0.442808	0.626	0.467	0.0173107	1
HSPA12B	6.91281e-07	0.326322	0.239	0.108	0.0211062	1
HAPLN1	1.07524e-06	0.355932	0.239	0.111	0.0328293	1
OMD	1.08789e-06	0.264041	0.89	0.766	0.0332153	1
CPXM2	1.36128e-06	0.379706	0.681	0.523	0.0415625	1
LAMP5	1.08192e-45	1.08316	0.396	0.039	3.30331e-41	7
GUCY1A2	2.93726e-44	0.468018	0.307	0.02	8.96805e-40	7
GREM1	9.21925e-36	1.12773	0.832	0.29	2.81482e-31	7
F2RL2	4.03347e-33	1.12192	0.564	0.123	1.2315e-28	7
PMEPA1	7.7627e-31	1.11768	0.98	0.567	2.37011e-26	7
ADAM12	2.33353e-30	1.06287	0.921	0.487	7.12473e-26	7
APCDD1	2.33415e-29	0.999967	0.941	0.467	7.12662e-25	7
F2R	5.92628e-29	1.22454	0.792	0.293	1.80941e-24	7
MICAL2	2.53832e-28	0.723798	0.554	0.135	7.75e-24	7
NREP	7.62446e-25	0.998897	0.842	0.456	2.3279e-20	7
CTHRC1	1.39034e-24	0.86576	0.96	0.651	4.24498e-20	7
DIO2	1.60998e-24	0.959308	0.901	0.472	4.91559e-20	7
BPGM	2.95552e-24	0.559741	0.792	0.289	9.02381e-20	7
TSPAN2	6.53893e-24	0.412365	0.188	0.016	1.99647e-19	7
COL5A2	1.84343e-23	0.544851	1	0.93	5.62835e-19	7
COL6A3	2.28557e-22	0.616968	0.99	0.944	6.9783e-18	7
COL7A1	3.61063e-21	0.706903	0.644	0.224	1.1024e-16	7
CST4	6.21064e-21	0.275134	0.109	0.004	1.89623e-16	7
WNT10A	1.06373e-20	0.305406	0.238	0.032	3.24779e-16	7
POSTN	1.14474e-20	1.05238	0.99	0.661	3.49511e-16	7
ANO1	1.73182e-20	0.305444	0.158	0.013	5.28758e-16	7
ADAMTS2	4.97749e-20	0.623723	0.99	0.724	1.51973e-15	7
ADAMTS12	2.40123e-19	0.62805	0.446	0.124	7.33143e-15	7
FN1	4.16741e-19	0.893117	0.99	0.866	1.27239e-14	7
WNT5A	8.28938e-19	0.750229	0.98	0.708	2.53091e-14	7
SULF1	2.92142e-18	0.720534	0.733	0.319	8.91968e-14	7
FAM198B	1.16743e-17	0.743339	0.752	0.365	3.56439e-13	7
CST1	7.64983e-17	2.23246	0.178	0.023	2.33565e-12	7
KIFAP3	2.10486e-16	0.45538	0.713	0.298	6.42656e-12	7
COL6A1	3.43666e-16	0.498125	1	0.982	1.04928e-11	7
COL5A1	3.57349e-16	0.515953	0.99	0.921	1.09106e-11	7
TNFRSF12A	7.35181e-16	0.479352	0.376	0.103	2.24466e-11	7
COL8A1	8.13545e-16	1.04622	0.624	0.286	2.48392e-11	7
COL5A3	3.84048e-15	0.488726	0.802	0.38	1.17257e-10	7
LMCD1	4.20861e-15	0.456074	0.366	0.101	1.28497e-10	7
COL3A1	5.36051e-15	0.430477	1	0.998	1.63667e-10	7
PXDN	1.35801e-14	0.473383	0.911	0.516	4.14629e-10	7
COL26A1	1.98236e-14	0.320602	0.158	0.021	6.05255e-10	7
COL4A1	7.85491e-14	0.592561	0.792	0.437	2.39826e-09	7
PDGFC	3.3932e-13	0.458175	0.366	0.115	1.03601e-08	7
SPARC	3.96711e-13	0.407091	1	0.996	1.21124e-08	7
TNFRSF21	9.74308e-13	0.462767	0.644	0.276	2.97476e-08	7
MIB1	1.00197e-12	0.47197	0.762	0.399	3.05921e-08	7
GUCY1A3	1.11712e-12	0.412823	0.594	0.243	3.4108e-08	7
GUCY1B3	1.15498e-12	0.409646	0.535	0.202	3.52637e-08	7
C12orf75	1.18948e-12	0.323875	0.416	0.142	3.63171e-08	7
COL4A2	1.99117e-12	0.534335	0.822	0.478	6.07945e-08	7
RUNX1	4.80169e-12	0.349235	0.564	0.232	1.46605e-07	7
NTM	5.45137e-12	0.287404	0.584	0.233	1.66441e-07	7
DSG2	5.66698e-12	0.330436	0.257	0.064	1.73024e-07	7
PTK7	5.97669e-12	0.405466	0.614	0.29	1.8248e-07	7
COL10A1	1.27142e-11	1.38183	0.287	0.085	3.88191e-07	7
CLSTN2	2.12584e-11	0.26588	0.238	0.058	6.49061e-07	7
PLOD2	3.14931e-11	0.502413	0.842	0.571	9.61548e-07	7
FOXQ1	6.56477e-11	0.457003	0.545	0.235	2.00436e-06	7
RAB31	6.81905e-11	0.450859	0.97	0.7	2.08199e-06	7
HEY2	9.99142e-11	0.304605	0.337	0.108	3.05058e-06	7
ECM1	1.17298e-10	0.40095	0.743	0.391	3.58133e-06	7
TGFB3	1.70786e-10	0.538605	0.663	0.336	5.21444e-06	7
ASPN	1.74207e-10	0.696119	0.95	0.692	5.31888e-06	7
RAI14	2.25175e-10	0.288858	0.743	0.396	6.87505e-06	7
LOXL2	2.39156e-10	0.391391	0.832	0.488	7.30192e-06	7
PALLD	2.9394e-10	0.545048	0.95	0.747	8.97458e-06	7
SDC1	3.28101e-10	0.797044	0.614	0.343	1.00176e-05	7
OLFM2	4.05891e-10	0.319692	0.564	0.262	1.23927e-05	7
PLXDC1	6.51189e-10	0.375435	0.624	0.285	1.98821e-05	7
CDH13	8.07784e-10	0.275509	0.248	0.07	2.46633e-05	7
TMEM45A	9.0842e-10	0.386024	0.743	0.407	2.77359e-05	7
ITGB5	9.84196e-10	0.392755	0.921	0.695	3.00495e-05	7
CHN1	1.11287e-09	0.364263	0.772	0.428	3.39782e-05	7
WIPF1	1.3772e-09	0.353863	0.752	0.443	4.20486e-05	7
CALD1	1.77406e-09	0.441903	1	0.947	5.41656e-05	7
GAS7	1.94416e-09	0.298978	0.436	0.173	5.93591e-05	7
LUM	1.95989e-09	0.34557	1	0.981	5.98395e-05	7
CAV1	3.4665e-09	0.434891	0.733	0.388	0.000105839	7
SPON2	3.76395e-09	0.432443	0.782	0.489	0.000114921	7
PLAU	4.44203e-09	0.336824	0.594	0.286	0.000135624	7
WISP1	4.56746e-09	0.368668	0.446	0.196	0.000139454	7
LRRC17	5.29851e-09	0.591595	0.475	0.219	0.000161774	7
LDLRAD4	5.69049e-09	0.263034	0.366	0.143	0.000173742	7
MAFB	8.49358e-09	0.644504	0.535	0.276	0.000259326	7
RAB12	1.01068e-08	0.279407	0.465	0.212	0.000308582	7
EMP1	1.02581e-08	0.426345	0.941	0.707	0.000313202	7
TMEM181	1.3335e-08	0.281537	0.446	0.198	0.000407145	7
SRPX2	2.07134e-08	0.295443	0.277	0.095	0.000632421	7
SLAIN2	2.0738e-08	0.297298	0.545	0.268	0.000633172	7
TMEM184B	2.12004e-08	0.250135	0.624	0.325	0.00064729	7
DYNC1LI1	2.26099e-08	0.263283	0.396	0.166	0.000690325	7
LMO7	2.54001e-08	0.325753	0.356	0.144	0.000775517	7
ZNF469	2.59064e-08	0.305294	0.475	0.226	0.000790973	7
INHBA	3.0798e-08	0.587475	0.703	0.442	0.000940325	7
ROBO2	3.37217e-08	0.333655	0.257	0.091	0.00102959	7
ADAR	3.55053e-08	0.330999	0.733	0.44	0.00108405	7
TIMP2	3.56887e-08	0.291563	1	0.982	0.00108965	7
SNORD3A	3.91352e-08	0.593849	0.495	0.236	0.00119488	7
TRPS1	4.17595e-08	0.322934	0.713	0.413	0.001275	7
SPATS2L	4.3128e-08	0.372429	0.96	0.759	0.00131679	7
CDK6	4.49804e-08	0.252511	0.396	0.164	0.00137334	7
KLF10	4.9521e-08	0.383658	0.475	0.232	0.00151198	7
UNC5B	5.06286e-08	0.350184	0.515	0.259	0.00154579	7
GALNT5	5.07318e-08	0.355688	0.604	0.329	0.00154894	7
FMOD	8.30844e-08	0.323687	0.99	0.822	0.00253673	7
PRSS23	8.60882e-08	0.421199	0.99	0.84	0.00262844	7
PPP1CC	9.73582e-08	0.282108	0.723	0.437	0.00297254	7
LMAN1	1.00236e-07	0.367751	0.842	0.655	0.00306041	7
C1QTNF6	1.40557e-07	0.429969	0.614	0.348	0.00429148	7
AHR	1.52359e-07	0.311732	0.851	0.555	0.00465182	7
PERP	1.5682e-07	0.336619	0.574	0.315	0.00478803	7
SLC6A6	1.61914e-07	0.668633	0.436	0.216	0.00494356	7
RNF145	1.65525e-07	0.29188	0.525	0.261	0.00505382	7
NDRG4	1.71495e-07	0.255427	0.198	0.059	0.00523609	7
TNN	1.92028e-07	0.759834	0.188	0.056	0.00586301	7
DOCK1	2.0462e-07	0.293088	0.495	0.243	0.00624745	7
P4HA2	2.1455e-07	0.27279	0.436	0.208	0.00655065	7
PTEN	2.47184e-07	0.406495	0.792	0.519	0.00754702	7
B2M	2.55353e-07	0.309232	1	0.989	0.00779644	7
KREMEN1	2.59996e-07	0.372794	0.703	0.427	0.00793819	7
ITGA11	2.62434e-07	0.316394	0.525	0.272	0.00801264	7
DYRK2	3.35461e-07	0.354997	0.406	0.189	0.0102423	7
CHURC1	4.10648e-07	0.275394	0.485	0.239	0.0125379	7
PAG1	5.2057e-07	0.32203	0.406	0.19	0.015894	7
NR2F1	7.27134e-07	0.263157	0.356	0.159	0.0222009	7
FRMD6	1.04113e-06	0.295549	0.842	0.552	0.0317877	7
ELK3	1.12351e-06	0.26534	0.703	0.409	0.034303	7
GPX7	1.14183e-06	0.267968	0.604	0.337	0.0348623	7
SSR3	1.1803e-06	0.316903	0.782	0.525	0.036037	7
ADAMTS9	1.20344e-06	0.343139	0.277	0.113	0.0367435	7
SMARCC1	1.34809e-06	0.251137	0.465	0.238	0.0411598	7
NRP2	1.40554e-06	0.322123	0.604	0.344	0.0429141	7
EDNRA	1.41089e-06	0.270786	0.515	0.267	0.0430774	7
AC104083.1	1.42791e-06	0.275983	0.287	0.115	0.0435968	7
LRRC15	1.51297e-06	0.500054	0.723	0.544	0.0461939	7
LHFPL2	1.58246e-06	0.338398	0.505	0.28	0.0483157	7
NEMF	1.60909e-06	0.270575	0.406	0.196	0.0491288	7
WWTR1	1.63752e-06	0.292159	0.624	0.371	0.0499966	7
IBSP	1.66552e-89	3.44755	0.512	0.011	5.08517e-85	4
TNC	6.65952e-41	3.0359	0.829	0.14	2.03328e-36	4
TF	1.26896e-35	1.77159	0.317	0.015	3.87438e-31	4
ESM1	5.78933e-32	1.89195	0.22	0.007	1.7676e-27	4
CD36	1.37193e-28	0.667672	0.195	0.006	4.18876e-24	4
WIF1	8.41611e-23	1.20474	0.244	0.015	2.56961e-18	4
FOXC2	1.10444e-22	0.919583	0.195	0.009	3.37206e-18	4
CBLN4	2.31257e-22	0.941656	0.244	0.016	7.06074e-18	4
SEMA7A	5.31723e-17	0.884852	0.22	0.018	1.62346e-12	4
LIFR	1.42737e-16	1.56635	0.439	0.083	4.35806e-12	4
TSPAN7	1.74208e-15	0.926895	0.268	0.031	5.31892e-11	4
SYT12	2.82998e-15	0.443337	0.122	0.005	8.6405e-11	4
FZD8	3.09904e-15	1.29307	0.463	0.099	9.46198e-11	4
FAT3	4.32413e-15	0.835988	0.317	0.045	1.32024e-10	4
PTX3	5.25126e-14	2.16635	0.341	0.058	1.60332e-09	4
FZD5	1.02939e-13	1.08337	0.244	0.03	3.14293e-09	4
P2RY1	1.075e-13	0.552637	0.171	0.014	3.28218e-09	4
MATN2	2.37702e-13	1.07407	0.293	0.044	7.25751e-09	4
APOL4	8.74498e-13	1.03614	0.195	0.02	2.67002e-08	4
SPP1	9.3745e-13	4.4601	0.171	0.015	2.86222e-08	4
BMP8B	1.25432e-12	0.944604	0.171	0.015	3.82968e-08	4
CHL1	7.38099e-12	1.0007	0.268	0.041	2.25356e-07	4
FAM69C	1.41538e-11	0.55312	0.146	0.012	4.32144e-07	4
BMP3	1.56729e-11	0.705005	0.146	0.012	4.78525e-07	4
FGFR3	5.70789e-11	1.34887	0.366	0.083	1.74273e-06	4
SLIT2	7.79855e-11	1.09525	0.488	0.146	2.38105e-06	4
ENPP2	2.03664e-10	0.874684	0.488	0.145	6.21828e-06	4
CADM1	4.8142e-10	1.29928	0.561	0.221	1.46987e-05	4
SP7	6.59637e-10	0.868347	0.171	0.021	2.014e-05	4
A2M	1.84282e-09	0.839566	0.39	0.104	5.62651e-05	4
CDH11	2.24891e-09	0.810907	0.927	0.767	6.86638e-05	4
MMP13	5.32322e-09	3.16561	0.439	0.147	0.000162528	4
BAMBI	1.40736e-08	0.981701	0.122	0.012	0.000429694	4
ITGA10	1.53724e-08	0.599948	0.122	0.012	0.00046935	4
CDC42EP3	3.05095e-08	1.17852	0.293	0.071	0.000931515	4
GJA1	4.20748e-08	1.01655	0.732	0.49	0.00128463	4
PTPRD	7.18758e-08	0.998204	0.561	0.26	0.00219451	4
DLX6	9.5979e-08	0.588898	0.171	0.027	0.00293043	4
SUPT3H	1.64917e-07	0.453443	0.146	0.021	0.00503524	4
CBLN2	2.82604e-07	0.918196	0.244	0.056	0.00862846	4
RARRES1	2.99019e-07	0.990308	0.22	0.046	0.00912965	4
ZFHX4	1.05904e-06	0.933148	0.512	0.243	0.0323346	4
HNRNPA2B1	1.11964e-06	0.401012	0.976	0.879	0.0341848	4

## Sheet: Supplementary Table 2.4
Supplementary Table 2.4 All marker genes of cell types shown in Fig. 3A.
allmarkers.gene	p_val	avg_logFC	pct.1	pct.2	p_val_adj	cluster
LOXL2	4.42353e-30	0.897979	0.954	0.453	1.35059e-25	1
COL1A1	1.23023e-28	0.940891	1	0.897	3.75615e-24	1
F2R	1.99826e-28	0.942541	0.645	0.152	6.10109e-24	1
SPARC	7.30168e-28	0.57915	1	0.997	2.22935e-23	1
COL1A2	2.88235e-27	0.76176	1	0.946	8.80039e-23	1
THY1	1.02814e-25	0.942957	0.954	0.539	3.13913e-21	1
ADAM12	2.2045e-25	0.890859	0.724	0.222	6.73077e-21	1
TNFRSF21	9.67488e-25	0.799388	0.711	0.214	2.95394e-20	1
COL5A2	3.7693e-24	0.659777	0.993	0.721	1.15084e-19	1
CTSK	2.30075e-23	0.744257	0.796	0.285	7.02466e-19	1
CHN1	2.54682e-22	0.671744	0.901	0.442	7.77596e-18	1
COL3A1	1.12957e-21	0.650598	1	0.897	3.4488e-17	1
ECM1	7.16427e-21	0.645422	0.684	0.225	2.1874e-16	1
COL6A1	7.33308e-21	0.653535	1	0.867	2.23894e-16	1
ADAMTS12	9.00675e-21	0.533113	0.691	0.209	2.74994e-16	1
PAG1	1.12623e-20	0.726862	0.73	0.252	3.43861e-16	1
PRSS23	1.27826e-20	0.704727	0.947	0.477	3.90277e-16	1
EGFL6	1.76599e-19	0.929974	0.776	0.39	5.39193e-15	1
IGFBP2	1.2925e-18	0.524408	0.513	0.133	3.94627e-14	1
LAMA4	1.52411e-18	0.596275	0.954	0.65	4.6534e-14	1
OSMR	1.83449e-18	0.609148	0.737	0.268	5.60106e-14	1
EMP1	1.94903e-18	0.75813	0.697	0.271	5.95077e-14	1
COL5A1	8.28074e-18	0.741963	0.868	0.477	2.52827e-13	1
COL4A1	9.41024e-18	0.590871	0.993	0.789	2.87313e-13	1
PXDN	1.91156e-17	0.681176	0.868	0.436	5.83638e-13	1
LAMB1	2.17604e-17	0.671779	0.855	0.415	6.64388e-13	1
COL4A2	2.62837e-17	0.527532	1	0.837	8.02493e-13	1
TFPI	2.7906e-17	0.576576	0.921	0.474	8.52027e-13	1
IFIT3	3.22912e-17	0.519848	0.467	0.114	9.85916e-13	1
POSTN	3.40614e-17	1.05156	0.671	0.276	1.03996e-12	1
FMOD	3.5505e-17	0.666639	0.704	0.295	1.08404e-12	1
COL6A3	3.65028e-17	0.623473	0.914	0.509	1.1145e-12	1
ADAMTS2	5.46184e-17	0.544021	0.572	0.179	1.66761e-12	1
LUM	5.60695e-17	0.57265	0.724	0.309	1.71192e-12	1
SPON2	5.64797e-17	0.934278	0.428	0.103	1.72444e-12	1
KCNJ8	7.12555e-17	0.480819	0.724	0.26	2.17557e-12	1
MARCKSL1	1.44288e-16	0.586051	0.691	0.257	4.40541e-12	1
NREP	1.67909e-16	0.594028	0.757	0.306	5.12659e-12	1
TSPAN11	3.02747e-16	0.52587	0.434	0.103	9.24346e-12	1
TRPC6	3.16165e-16	0.445634	0.803	0.322	9.65316e-12	1
DCN	3.24324e-16	0.598507	0.941	0.566	9.90226e-12	1
CYGB	5.39308e-16	0.580295	0.697	0.271	1.64662e-11	1
PROCR	7.98505e-16	0.476967	0.395	0.087	2.438e-11	1
GPM6B	1.2424e-15	0.401796	0.822	0.371	3.79328e-11	1
TNC	1.28601e-15	0.979866	0.48	0.152	3.92646e-11	1
ANGPT2	1.7708e-15	0.539711	0.868	0.466	5.40662e-11	1
CRISPLD2	2.27195e-15	0.504391	0.928	0.545	6.93672e-11	1
SERPINE1	2.83263e-15	0.559209	0.197	0.011	8.64858e-11	1
CTSC	2.86154e-15	0.473181	0.836	0.401	8.73687e-11	1
SPATS2L	4.19481e-15	0.509896	0.934	0.553	1.28076e-10	1
FSTL1	5.88948e-15	0.554608	0.941	0.61	1.79818e-10	1
CTSS	1.03302e-14	0.41928	0.25	0.03	3.154e-10	1
RAI14	1.15512e-14	0.600074	0.586	0.211	3.52682e-10	1
C1R	1.33536e-14	0.496405	0.934	0.583	4.07711e-10	1
IFNGR1	3.20306e-14	0.378219	0.566	0.184	9.77958e-10	1
RCN3	4.12836e-14	0.482976	0.382	0.095	1.26047e-09	1
PAMR1	5.45562e-14	0.384265	0.276	0.043	1.66571e-09	1
TMSB10	5.83063e-14	0.547226	0.862	0.493	1.78021e-09	1
PAPSS2	6.44008e-14	0.456902	0.566	0.201	1.96629e-09	1
SLFN5	7.00062e-14	0.482247	0.579	0.206	2.13743e-09	1
TPD52L1	7.06209e-14	0.374875	0.217	0.022	2.1562e-09	1
MEST	8.15999e-14	0.479611	0.375	0.092	2.49141e-09	1
APCDD1	1.04515e-13	0.5833	0.77	0.388	3.19104e-09	1
ECE1	1.08775e-13	0.517032	0.73	0.333	3.3211e-09	1
EFHD2	1.09257e-13	0.330577	0.48	0.144	3.33583e-09	1
CD248	1.3007e-13	0.570309	0.638	0.276	3.9713e-09	1
NID1	1.51055e-13	0.473161	0.921	0.537	4.61201e-09	1
COL5A3	1.53517e-13	0.512856	0.836	0.434	4.68717e-09	1
CHST2	1.95043e-13	0.299641	0.658	0.26	5.95505e-09	1
LAMC1	2.1325e-13	0.439639	0.987	0.718	6.51096e-09	1
LURAP1L	2.40429e-13	0.420287	0.704	0.295	7.34079e-09	1
LPL	2.44132e-13	0.373313	0.803	0.374	7.45385e-09	1
EFEMP2	3.03479e-13	0.299468	0.467	0.138	9.26581e-09	1
C3orf80	3.06188e-13	0.434846	0.243	0.035	9.34853e-09	1
P3H2	3.55429e-13	0.411558	0.316	0.068	1.0852e-08	1
H2AFJ	4.21531e-13	0.402132	0.434	0.127	1.28702e-08	1
PLPPR4	4.8282e-13	0.44603	0.671	0.282	1.47415e-08	1
SERPINH1	5.25429e-13	0.454234	0.908	0.588	1.60424e-08	1
EMILIN2	5.26371e-13	0.472842	0.263	0.046	1.60712e-08	1
RRBP1	5.74323e-13	0.479459	0.704	0.298	1.75352e-08	1
MFSD10	6.0957e-13	0.391611	0.382	0.103	1.86114e-08	1
SPRY4	6.43813e-13	0.393331	0.559	0.206	1.96569e-08	1
MARCKS	6.97598e-13	0.494855	0.842	0.466	2.12991e-08	1
PTPRE	7.60485e-13	0.25624	0.368	0.092	2.32191e-08	1
CCDC102B	8.88664e-13	0.48186	0.803	0.393	2.71327e-08	1
GRN	9.16632e-13	0.333858	0.651	0.263	2.79866e-08	1
TAGLN2	1.12184e-12	0.45436	0.954	0.688	3.42519e-08	1
PRR16	1.81439e-12	0.318075	0.296	0.062	5.53969e-08	1
MMP14	2.38628e-12	0.444858	0.553	0.214	7.2858e-08	1
IFI27	2.44278e-12	0.507658	0.474	0.168	7.4583e-08	1
WNT5A	2.81193e-12	0.416932	0.322	0.076	8.58537e-08	1
KYNU	3.39696e-12	0.375119	0.355	0.092	1.03716e-07	1
PI15	3.70407e-12	0.717634	0.414	0.133	1.13093e-07	1
ITPR2	4.40067e-12	0.433676	0.303	0.068	1.34361e-07	1
TNFAIP6	4.43206e-12	0.337472	0.276	0.054	1.3532e-07	1
FAM129B	6.52065e-12	0.300078	0.586	0.225	1.99089e-07	1
LAMB3	6.74008e-12	0.440687	0.276	0.057	2.05788e-07	1
CFH	7.22894e-12	0.375897	0.961	0.553	2.20714e-07	1
C5orf15	9.30063e-12	0.293604	0.382	0.108	2.83967e-07	1
DOCK11	9.49216e-12	0.347455	0.454	0.146	2.89815e-07	1
PFKFB3	1.07814e-11	0.380013	0.414	0.133	3.29178e-07	1
ANXA2	1.09948e-11	0.42757	0.98	0.764	3.35693e-07	1
COL6A2	1.10274e-11	0.595312	0.868	0.618	3.36689e-07	1
TNFRSF19	1.18288e-11	0.372101	0.211	0.03	3.61157e-07	1
BAX	1.28258e-11	0.341267	0.467	0.16	3.91598e-07	1
VCAM1	1.64177e-11	0.3271	0.401	0.127	5.01266e-07	1
GGT5	2.01318e-11	0.265339	0.566	0.211	6.14665e-07	1
BMP1	2.15041e-11	0.353802	0.513	0.19	6.56564e-07	1
OR2I1P	2.21393e-11	0.395687	0.164	0.014	6.75957e-07	1
POLR2L	2.41114e-11	0.33079	0.447	0.146	7.3617e-07	1
FBN1	3.13007e-11	0.35292	0.783	0.39	9.55674e-07	1
EGFLAM	3.1979e-11	0.39393	0.868	0.469	9.76384e-07	1
C10orf128	3.37978e-11	0.255097	0.296	0.07	1.03191e-06	1
S100A10	3.77607e-11	0.315544	0.368	0.106	1.15291e-06	1
EXT1	4.28217e-11	0.299183	0.474	0.163	1.30743e-06	1
OAF	4.92535e-11	0.387113	0.842	0.45	1.50381e-06	1
GLUL	5.10832e-11	0.277594	0.645	0.271	1.55967e-06	1
SERPINF1	5.15407e-11	0.464856	0.868	0.588	1.57364e-06	1
CLEC11A	7.02928e-11	0.270651	0.48	0.171	2.14618e-06	1
ADGRF5	7.98602e-11	0.403595	0.822	0.455	2.43829e-06	1
TES	8.51035e-11	0.407973	0.546	0.22	2.59838e-06	1
TCIM	9.23868e-11	0.31937	0.592	0.252	2.82076e-06	1
MXRA5	1.09697e-10	0.528328	0.612	0.285	3.34927e-06	1
PLOD2	1.19585e-10	0.283345	0.434	0.146	3.65117e-06	1
TPM4	1.27153e-10	0.401648	0.98	0.84	3.88225e-06	1
IFI6	1.2928e-10	0.422831	0.572	0.247	3.94719e-06	1
FYN	1.41708e-10	0.2535	0.434	0.144	4.32662e-06	1
C1QTNF6	1.421e-10	0.381866	0.362	0.114	4.3386e-06	1
ANPEP	1.45314e-10	0.301441	0.303	0.079	4.43672e-06	1
TIMP1	1.61997e-10	0.562894	0.691	0.352	4.9461e-06	1
SHISA5	1.8026e-10	0.259361	0.671	0.298	5.50369e-06	1
ABCA6	1.864e-10	0.271296	0.145	0.011	5.69115e-06	1
GPX8	1.88993e-10	0.315551	0.414	0.144	5.77035e-06	1
PLXND1	1.9279e-10	0.263126	0.401	0.127	5.88626e-06	1
FAM114A1	2.14729e-10	0.381103	0.467	0.179	6.55612e-06	1
PCOLCE	2.32292e-10	0.410219	0.763	0.417	7.09235e-06	1
TDO2	2.41084e-10	0.507025	0.309	0.084	7.36079e-06	1
OSTF1	2.50937e-10	0.259436	0.362	0.108	7.6616e-06	1
PRSS12	2.5711e-10	0.57463	0.263	0.062	7.8501e-06	1
PLOD1	2.97255e-10	0.287181	0.605	0.247	9.07579e-06	1
C1S	3.03509e-10	0.361573	0.941	0.61	9.26673e-06	1
RASD2	3.56571e-10	0.416454	0.289	0.076	1.08868e-05	1
DCBLD2	3.64754e-10	0.318912	0.447	0.168	1.11367e-05	1
PARP14	3.87103e-10	0.32204	0.454	0.165	1.1819e-05	1
GUCY1A2	3.92988e-10	0.396465	0.875	0.504	1.19987e-05	1
DPYSL2	4.1995e-10	0.377354	0.875	0.499	1.28219e-05	1
ACP5	4.20073e-10	0.2871	0.243	0.051	1.28257e-05	1
LRRFIP2	4.49946e-10	0.309308	0.48	0.182	1.37378e-05	1
PEAK1	4.89912e-10	0.266929	0.803	0.417	1.4958e-05	1
LTBR	5.36498e-10	0.275448	0.513	0.203	1.63804e-05	1
ITGA1	5.54858e-10	0.434211	0.928	0.621	1.69409e-05	1
MORF4L2	5.6399e-10	0.347735	0.599	0.252	1.72197e-05	1
SH2B3	6.12131e-10	0.320791	0.447	0.165	1.86896e-05	1
COPG1	6.16468e-10	0.392106	0.507	0.206	1.8822e-05	1
CDC42BPA	6.39158e-10	0.315614	0.612	0.26	1.95148e-05	1
SEPT11	7.05927e-10	0.344436	0.836	0.453	2.15534e-05	1
CERCAM	7.62782e-10	0.332991	0.303	0.084	2.32892e-05	1
IFI16	8.03175e-10	0.250899	0.895	0.48	2.45225e-05	1
PLXDC1	8.43399e-10	0.25278	0.855	0.458	2.57507e-05	1
NR2F6	9.15571e-10	0.307077	0.25	0.057	2.79542e-05	1
F3	1.01519e-09	0.284777	0.224	0.046	3.09958e-05	1
L1CAM	1.18316e-09	0.30653	0.118	0.005	3.61244e-05	1
LGALS1	1.22998e-09	0.467816	0.921	0.702	3.75538e-05	1
PDGFRB	1.31237e-09	0.32703	0.954	0.675	4.00693e-05	1
OLFML2B	1.31488e-09	0.34922	0.868	0.491	4.01459e-05	1
FKBP9	1.38446e-09	0.317705	0.539	0.228	4.22704e-05	1
FAM212B	1.39735e-09	0.336201	0.454	0.173	4.26639e-05	1
STAT2	1.57981e-09	0.252985	0.368	0.117	4.82348e-05	1
LAPTM4B	1.60842e-09	0.271396	0.704	0.341	4.91084e-05	1
STOM	1.92451e-09	0.304587	0.967	0.734	5.87592e-05	1
PLXNB2	1.93907e-09	0.284016	0.382	0.133	5.92037e-05	1
LGALS3BP	2.13937e-09	0.384464	0.914	0.615	6.53192e-05	1
MMP2	2.95567e-09	0.29937	0.487	0.198	9.02425e-05	1
S100A11	2.9642e-09	0.387338	0.868	0.537	9.05029e-05	1
CALU	3.17019e-09	0.349111	0.855	0.534	9.67922e-05	1
SLC9A3R2	3.87034e-09	0.333292	0.211	0.043	0.000118169	1
RHOG	4.15574e-09	0.288936	0.441	0.165	0.000126883	1
MIR4435-2HG	4.31191e-09	0.306584	0.553	0.244	0.000131651	1
PARVA	4.34865e-09	0.270898	0.605	0.279	0.000132773	1
GNS	4.84018e-09	0.278655	0.401	0.146	0.00014778	1
LDLRAD3	4.87913e-09	0.340691	0.493	0.203	0.00014897	1
ANKRD28	4.91765e-09	0.293808	0.336	0.108	0.000150146	1
CYSLTR2	4.93693e-09	0.395112	0.145	0.016	0.000150734	1
LIMS1	5.21309e-09	0.311703	0.711	0.35	0.000159166	1
PIEZO2	5.4966e-09	0.426858	0.164	0.024	0.000167822	1
PDLIM1	5.49897e-09	0.370072	0.796	0.458	0.000167895	1
SNAI2	5.99345e-09	0.311314	0.441	0.173	0.000182992	1
COL18A1	6.27479e-09	0.335263	0.599	0.29	0.000191582	1
RBP5	6.50855e-09	0.304556	0.151	0.019	0.000198719	1
PHC2	6.50929e-09	0.256612	0.52	0.209	0.000198742	1
CAPN1	6.87175e-09	0.281144	0.513	0.211	0.000209808	1
NFKBIA	7.16219e-09	0.273898	0.605	0.293	0.000218676	1
ITGA5	7.27878e-09	0.250405	0.276	0.076	0.000222236	1
ADAMTS14	8.8925e-09	0.271489	0.125	0.011	0.000271506	1
UNC5B	9.30913e-09	0.347406	0.197	0.041	0.000284226	1
NCOA7	9.61809e-09	0.408565	0.428	0.173	0.000293659	1
GRINA	9.69708e-09	0.307239	0.388	0.141	0.000296071	1
TPM3	1.13498e-08	0.313201	0.487	0.211	0.000346533	1
PSD3	1.30789e-08	0.287681	0.309	0.098	0.000399324	1
RAMP3	1.31179e-08	0.326436	0.164	0.027	0.000400517	1
CD276	1.51454e-08	0.29692	0.493	0.211	0.000462419	1
GNAI1	1.65922e-08	0.284002	0.559	0.255	0.000506592	1
MORF4L1P1	1.68568e-08	0.277847	0.671	0.341	0.000514671	1
HDLBP	1.7314e-08	0.355566	0.691	0.379	0.000528632	1
SOCS2	1.84824e-08	0.288411	0.342	0.117	0.000564304	1
SLC44A2	1.92154e-08	0.306606	0.684	0.341	0.000586684	1
SYDE1	2.01121e-08	0.264381	0.625	0.298	0.000614063	1
CST3	2.09091e-08	0.374137	0.862	0.596	0.000638398	1
KCNK6	2.12318e-08	0.292597	0.224	0.054	0.000648249	1
MBOAT2	2.13248e-08	0.283133	0.257	0.073	0.000651088	1
TRIB2	2.25095e-08	0.34809	0.678	0.366	0.000687261	1
BFAR	2.28967e-08	0.277059	0.283	0.087	0.000699084	1
BGN	2.32218e-08	0.456301	0.895	0.718	0.000709007	1
C2	2.56227e-08	0.256051	0.362	0.13	0.000782312	1
KLHL5	2.61501e-08	0.264532	0.309	0.103	0.000798415	1
NR2F1-AS1	2.80413e-08	0.330587	0.158	0.027	0.000856156	1
C20orf27	3.20827e-08	0.313795	0.546	0.268	0.000979548	1
MMP16	3.86959e-08	0.276863	0.217	0.054	0.00118146	1
SIAE	4.01862e-08	0.292098	0.322	0.111	0.00122696	1
SEC31A	4.13699e-08	0.332485	0.816	0.499	0.00126311	1
BCL2L1	4.22481e-08	0.252498	0.395	0.152	0.00128992	1
LAP3	5.06464e-08	0.27241	0.395	0.149	0.00154634	1
FILIP1L	5.20678e-08	0.422726	0.921	0.724	0.00158973	1
TNKS1BP1	5.80462e-08	0.277407	0.467	0.206	0.00177227	1
MYO1B	6.14733e-08	0.264224	0.974	0.737	0.0018769	1
CYTOR	6.83307e-08	0.299992	0.368	0.141	0.00208627	1
CD24	9.61233e-08	0.551693	0.112	0.011	0.00293484	1
SELENOS	1.05842e-07	0.25549	0.474	0.209	0.00323156	1
TGFB2	1.23265e-07	0.281723	0.23	0.065	0.00376353	1
PHLDA1	1.25165e-07	0.273351	0.914	0.539	0.00382155	1
PLPP1	1.25744e-07	0.281856	0.145	0.024	0.00383921	1
KAZN	1.54202e-07	0.317006	0.454	0.201	0.00470809	1
SERPING1	1.60912e-07	0.313823	0.941	0.721	0.00491296	1
CLTA	2.36885e-07	0.268774	0.586	0.295	0.00723258	1
PGF	2.3859e-07	0.281835	0.5	0.233	0.00728464	1
PCDH18	2.43828e-07	0.308617	0.632	0.325	0.00744457	1
MSC	2.45529e-07	0.301092	0.263	0.087	0.00749648	1
PLOD3	2.68712e-07	0.257536	0.243	0.073	0.00820432	1
IGFBP4	3.02854e-07	0.276891	0.967	0.78	0.00924675	1
MGAT3	3.21615e-07	0.265267	0.283	0.095	0.00981955	1
CDH13	3.37216e-07	0.336774	0.395	0.171	0.0102959	1
FAM171A1	3.51775e-07	0.263583	0.211	0.057	0.0107404	1
BASP1	3.80307e-07	0.306217	0.257	0.081	0.0116115	1
PUF60	3.87096e-07	0.266083	0.395	0.165	0.0118188	1
SEMA6D	5.55814e-07	0.280256	0.474	0.22	0.0169701	1
ISG15	6.37645e-07	0.292046	0.204	0.057	0.0194686	1
FN1	9.16289e-07	0.291621	0.934	0.667	0.0279761	1
AFAP1L2	1.0858e-06	0.253726	0.559	0.287	0.0331516	1
TNS3	1.09938e-06	0.264195	0.546	0.274	0.0335663	1
SERPINE2	1.19051e-06	0.300076	0.204	0.06	0.0363487	1
VASN	1.21732e-06	0.25962	0.454	0.214	0.0371672	1
GDF11	1.25758e-06	0.285644	0.237	0.079	0.0383963	1
DUSP6	1.50017e-06	0.250362	0.237	0.079	0.0458031	1
REM1	1.87088e-06	0.300212	0.263	0.095	0.0571218	1
FMO3	2.38584e-06	0.262841	0.559	0.298	0.0728445	1
RGL1	2.66179e-06	0.321466	0.336	0.144	0.0812698	1
RHOQ	3.45551e-06	0.255108	0.724	0.45	0.105504	1
BICC1	3.94873e-06	0.306692	0.164	0.043	0.120563	1
CTSB	3.95447e-06	0.253943	0.829	0.569	0.120738	1
EMP3	5.15767e-06	0.250918	0.309	0.127	0.157474	1
APLNR	7.34512e-06	0.417572	0.237	0.087	0.224261	1
MYO10	1.12133e-05	0.274781	0.276	0.114	0.342365	1
GPX3	1.14954e-05	0.376955	0.651	0.417	0.350977	1
BST2	1.15201e-05	0.264217	0.388	0.187	0.351731	1
PDGFA	1.20754e-05	0.310072	0.776	0.534	0.368687	1
COL23A1	1.41637e-05	0.294343	0.164	0.049	0.432447	1
THBD	3.0743e-05	0.396622	0.441	0.241	0.938646	1
CYP26B1	5.7948e-05	0.387202	0.118	0.03	1	1
LMNA	8.86376e-05	0.258864	0.789	0.561	1	1
CXCL12	8.23589e-17	1.57736	0.562	0.263	2.51458e-12	2
NR2F2	4.65077e-12	0.485526	0.978	0.984	1.41997e-07	2
C1S	1.13313e-11	0.732752	0.803	0.672	3.45967e-07	2
MALAT1	6.17418e-11	0.647946	0.978	0.966	1.8851e-06	2
STEAP4	8.79491e-11	0.919429	0.745	0.581	2.68526e-06	2
FGF7	1.68475e-08	0.761962	0.153	0.023	0.000514389	2
MGP	1.71688e-08	0.491194	0.832	0.786	0.000524197	2
ASPN	1.97023e-08	1.03069	0.453	0.253	0.000601551	2
C1R	6.11388e-08	0.599599	0.774	0.654	0.00186669	2
COL6A3	1.76042e-07	0.516918	0.81	0.562	0.00537493	2
ABCC9	9.45389e-07	0.546148	0.664	0.526	0.0288646	2
AHR	1.48826e-06	0.653096	0.657	0.607	0.0454396	2
CD36	1.62216e-06	1.10727	0.161	0.042	0.0495278	2
COL3A1	2.10671e-06	0.437841	0.964	0.914	0.064322	2
IGFBP5	2.15774e-06	1.21775	0.438	0.271	0.0658802	2
DCN	2.2804e-06	0.523611	0.774	0.641	0.0696252	2
ZFP36L1	3.12297e-06	0.337218	0.942	0.958	0.0953507	2
AHNAK	6.29393e-06	0.392021	0.891	0.948	0.192166	2
CFH	1.05245e-05	0.605757	0.73	0.651	0.321333	2
H3F3B	2.13621e-05	0.344041	0.905	0.943	0.652227	2
SERPING1	5.12436e-05	0.45218	0.796	0.781	1	2
CYP1B1	6.10355e-05	0.887201	0.175	0.065	1	2
ZEB2	0.000102023	0.490792	0.708	0.747	1	2
EBF1	0.000109541	0.428153	0.796	0.818	1	2
PRRX1	0.000419169	0.274248	0.847	0.93	1	2
SEMA5A	0.000594424	0.475129	0.657	0.628	1	2
SYNPO2	0.000608693	0.495605	0.708	0.758	1	2
C14orf132	0.000869059	0.461976	0.131	0.049	1	2
PMEPA1	0.00107802	0.487984	0.679	0.669	1	2
LAPTM4A	0.00135801	0.327064	0.818	0.867	1	2
PCSK5	0.00136537	0.519447	0.139	0.057	1	2
NDRG2	0.00142214	0.491418	0.504	0.456	1	2
CD63	0.00166018	0.282368	0.876	0.885	1	2
CLSTN3	0.00172952	0.691669	0.27	0.174	1	2
TMEM176A	0.00232174	0.827067	0.299	0.211	1	2
CYBRD1	0.00285652	0.615135	0.431	0.383	1	2
SSTR2	0.00358871	0.537901	0.168	0.086	1	2
CTSC	0.00411163	0.471347	0.569	0.513	1	2
MYH11	4.42642e-48	2.1212	0.926	0.288	1.35148e-43	3
SORBS2	1.86684e-47	2.04388	0.676	0.08	5.69985e-43	3
NTRK2	1.2217e-44	1.72079	0.602	0.051	3.73009e-40	3
RERGL	1.16059e-43	1.73813	0.426	0	3.54352e-39	3
DSTN	1.15221e-35	1.45867	0.944	0.806	3.51792e-31	3
CASQ2	2.9178e-35	1.34398	0.565	0.07	8.90864e-31	3
LBH	2.16225e-33	1.2302	0.972	0.596	6.60179e-29	3
NET1	5.65506e-33	1.46409	0.917	0.46	1.7266e-28	3
PLN	2.29525e-32	1.66065	0.472	0.046	7.00784e-28	3
RCAN2	1.57466e-31	1.35566	0.861	0.402	4.80775e-27	3
ITGA8	5.46264e-30	1.52164	0.389	0.024	1.66785e-25	3
AOC3	1.97452e-29	1.25519	0.75	0.223	6.02861e-25	3
MYOCD	2.23663e-26	1.21731	0.352	0.024	6.82888e-22	3
ENTPD3	4.92342e-26	1.01616	0.269	0.002	1.50322e-21	3
KLF2	3.37119e-25	1.8346	0.694	0.281	1.02929e-20	3
NTRK3	4.4679e-24	1.08408	0.296	0.015	1.36414e-19	3
BTG2	5.89165e-23	1.75971	0.759	0.356	1.79884e-18	3
ITIH5	4.0511e-22	0.993534	0.361	0.041	1.23688e-17	3
FAM129A	1.08701e-21	1.17134	0.62	0.191	3.31885e-17	3
MAP3K20	1.31399e-21	0.888835	0.963	0.777	4.01188e-17	3
MCAM	1.92052e-19	0.664125	0.963	0.881	5.86373e-15	3
NDUFA4	2.183e-19	1.25702	0.565	0.199	6.66513e-15	3
HSPB8	2.6418e-19	1.11681	0.417	0.082	8.06596e-15	3
REEP1	4.0851e-19	0.775925	0.259	0.017	1.24726e-14	3
GADD45B	6.0938e-19	1.74868	0.528	0.16	1.86056e-14	3
LPP	1.26299e-18	0.881532	0.889	0.637	3.85617e-14	3
CPED1	1.22748e-17	0.860685	0.194	0.005	3.74775e-13	3
KCNA5	2.49415e-17	0.82591	0.287	0.034	7.61515e-13	3
PPP1R12B	4.39955e-17	1.03613	0.75	0.477	1.34327e-12	3
LMOD1	1.27991e-16	1.17855	0.657	0.312	3.90782e-12	3
SCN3A	1.7066e-16	0.835353	0.194	0.007	5.21058e-12	3
SLC25A4	3.47904e-16	0.798225	0.231	0.019	1.06222e-11	3
AC114491.1	4.45212e-16	1.13768	0.491	0.169	1.35932e-11	3
SLC38A11	5.23603e-16	0.968604	0.287	0.039	1.59867e-11	3
LTBP1	8.55493e-16	1.06736	0.583	0.225	2.61199e-11	3
TPM2	9.50547e-16	0.913091	0.815	0.637	2.90221e-11	3
CAVIN1	1.04321e-15	0.521357	0.981	0.93	3.18512e-11	3
NTN4	1.09767e-15	0.94005	0.472	0.136	3.35142e-11	3
SPARCL1	3.18672e-15	0.620082	1	0.942	9.7297e-11	3
EGR1	7.72837e-15	1.2197	0.843	0.632	2.35963e-10	3
KCNAB1	1.09877e-14	0.979227	0.315	0.058	3.35476e-10	3
CAP2	1.13874e-14	0.968341	0.519	0.199	3.4768e-10	3
SUSD5	3.75799e-14	0.967426	0.259	0.039	1.14739e-09	3
NRGN	4.34793e-14	1.00612	0.444	0.145	1.32751e-09	3
CCDC3	7.67493e-14	1.05822	0.694	0.443	2.34331e-09	3
ADCY5	1.89776e-13	0.80797	0.287	0.053	5.79423e-09	3
NRIP2	6.38005e-13	0.948613	0.287	0.058	1.94796e-08	3
FILIP1	6.81792e-13	1.07466	0.389	0.116	2.08165e-08	3
MYL9	1.12107e-12	0.983583	0.852	0.741	3.42285e-08	3
MYLK	1.94411e-12	0.540692	0.972	0.884	5.93574e-08	3
TIMP3	1.95445e-12	0.610456	0.926	0.811	5.96733e-08	3
ATF3	3.87489e-12	1.42309	0.463	0.184	1.18308e-07	3
SYNM	5.39791e-12	0.711939	0.287	0.063	1.64809e-07	3
S100A4	5.49985e-12	0.581518	0.935	0.852	1.67922e-07	3
TNS1	6.14666e-12	0.588655	0.917	0.85	1.8767e-07	3
CRIM1	9.92588e-12	0.785663	0.602	0.3	3.03057e-07	3
MYOM1	1.12822e-11	0.596359	0.204	0.027	3.44468e-07	3
MGST3	2.00643e-11	0.705512	0.796	0.646	6.12604e-07	3
CNN1	2.32723e-11	0.822763	0.269	0.058	7.10549e-07	3
COL4A5	2.33537e-11	0.451707	0.139	0.007	7.13036e-07	3
C11orf96	2.48445e-11	1.21272	0.685	0.462	7.58551e-07	3
TSC22D1	3.50396e-11	0.919148	0.685	0.433	1.06983e-06	3
AMIGO2	8.86416e-11	0.539157	0.167	0.017	2.70641e-06	3
RPL34	9.19738e-11	0.414358	0.954	0.971	2.80814e-06	3
FOS	1.38032e-10	0.714426	0.917	0.835	4.21438e-06	3
IGFBP5	1.54475e-10	0.604724	0.565	0.249	4.71644e-06	3
FZD7	1.88314e-10	0.557771	0.213	0.036	5.74961e-06	3
MFAP4	1.90327e-10	0.509514	0.13	0.007	5.81105e-06	3
FRZB	3.03086e-10	0.540626	0.944	0.833	9.25383e-06	3
FLNA	3.42987e-10	0.87441	0.713	0.54	1.04721e-05	3
TMEM38B	5.6046e-10	0.701819	0.176	0.024	1.7112e-05	3
MYL6	5.64446e-10	0.44603	0.926	0.91	1.72337e-05	3
AKAP1	6.85724e-10	0.684232	0.37	0.128	2.09365e-05	3
ID2	6.9972e-10	1.25722	0.278	0.075	2.13638e-05	3
PPP1R15A	7.96713e-10	1.02298	0.648	0.424	2.43252e-05	3
ACTG2	8.56377e-10	0.87285	0.231	0.048	2.61469e-05	3
NTF3	1.12108e-09	0.48856	0.13	0.01	3.42288e-05	3
MSRB3	1.46456e-09	0.688315	0.639	0.412	4.4716e-05	3
PDE3A	1.55751e-09	0.70314	0.657	0.443	4.75538e-05	3
LDB3	1.88496e-09	0.789813	0.38	0.145	5.75517e-05	3
JUN	2.8611e-09	0.964421	0.815	0.705	8.73551e-05	3
ACTA2	3.81999e-09	0.71916	0.519	0.276	0.000116632	3
VEGFA	5.24802e-09	0.709686	0.361	0.133	0.000160233	3
ROCK1	5.63518e-09	0.728815	0.731	0.615	0.000172053	3
ZFP36	5.85373e-09	0.917718	0.889	0.867	0.000178726	3
PDGFC	6.30591e-09	0.437193	0.13	0.012	0.000192532	3
RHOB	7.09959e-09	1.15868	0.759	0.663	0.000216765	3
RGS7BP	7.57486e-09	0.401914	0.12	0.01	0.000231275	3
PRDM16	8.93504e-09	0.44311	0.102	0.005	0.000272805	3
UTRN	1.1458e-08	0.698502	0.741	0.605	0.000349837	3
CX3CL1	1.33368e-08	0.500591	0.167	0.027	0.000407199	3
FRY	1.61531e-08	0.746389	0.361	0.14	0.000493186	3
FRK	2.11692e-08	0.551336	0.13	0.015	0.000646337	3
SORBS1	2.1235e-08	0.650796	0.231	0.061	0.000648347	3
TBC1D1	2.36006e-08	0.562029	0.519	0.286	0.000720573	3
FAM107B	2.46314e-08	0.772081	0.324	0.121	0.000752047	3
CHMP4C	2.61402e-08	0.484542	0.13	0.015	0.000798114	3
FHL5	2.91599e-08	0.471732	0.185	0.036	0.000890309	3
SOD3	2.93428e-08	0.591343	0.833	0.697	0.000895895	3
AMPH	3.01673e-08	0.575399	0.241	0.065	0.000921068	3
RPS6	4.46959e-08	0.298448	0.981	0.973	0.00136465	3
SRL	5.06863e-08	0.383016	0.111	0.01	0.00154755	3
SORL1	5.57377e-08	0.360516	0.102	0.007	0.00170178	3
MAPRE2	5.83772e-08	0.521727	0.75	0.615	0.00178237	3
DTNA	6.72534e-08	0.723582	0.213	0.056	0.00205338	3
ADRA2A	6.76504e-08	0.859026	0.565	0.351	0.0020655	3
GRIN2A	6.81116e-08	0.352964	0.102	0.007	0.00207958	3
GNAS	7.5953e-08	0.335549	0.991	0.964	0.002319	3
PDK4	1.03478e-07	0.650326	0.167	0.031	0.00315939	3
DACT3	1.08617e-07	0.571445	0.306	0.114	0.00331629	3
NUDT4	1.10748e-07	0.699846	0.5	0.293	0.00338137	3
NFIB	1.45974e-07	0.749223	0.435	0.211	0.00445689	3
THBS1	1.63888e-07	0.774743	0.417	0.201	0.00500384	3
CSRP1	2.15715e-07	0.858247	0.648	0.53	0.00658621	3
HCFC1R1	2.1798e-07	0.640617	0.685	0.533	0.00665537	3
PDLIM5	2.28964e-07	0.662015	0.704	0.518	0.00699071	3
JUNB	2.68924e-07	0.798354	0.796	0.692	0.00821079	3
SORT1	2.81861e-07	0.524685	0.593	0.402	0.00860577	3
CDKN1A	3.2904e-07	1.33647	0.444	0.249	0.0100463	3
RBPMS2	3.42089e-07	0.627119	0.333	0.14	0.0104447	3
ZBTB7C	3.94399e-07	0.437259	0.13	0.019	0.0120418	3
CAV1	4.05308e-07	0.344554	0.991	0.927	0.0123749	3
TOB1	5.95502e-07	0.743289	0.509	0.31	0.0181819	3
EFHD1	7.18551e-07	0.587586	0.62	0.455	0.0219388	3
SPEG	8.71645e-07	0.537445	0.13	0.022	0.0266131	3
ATP2B4	9.52004e-07	0.510052	0.75	0.569	0.0290666	3
SH3BGRL	9.62777e-07	0.454495	0.741	0.615	0.0293955	3
JUND	1.07713e-06	0.496572	0.88	0.855	0.0328871	3
MT1A	1.17148e-06	0.729033	0.102	0.012	0.0357676	3
BCAM	1.22894e-06	0.622439	0.38	0.184	0.0375221	3
CALM2	1.36154e-06	0.391439	0.917	0.86	0.0415704	3
ACTB	1.53404e-06	0.282813	0.991	0.998	0.0468373	3
PTMAP2	1.87013e-06	0.312144	0.944	0.898	0.0570988	3
TMEM51	2.04072e-06	0.48341	0.148	0.031	0.0623073	3
PTMA	2.24972e-06	0.317313	1	0.976	0.0686885	3
CSRNP1	2.3376e-06	0.568811	0.241	0.087	0.0713716	3
TXNIP	2.49699e-06	0.700053	0.537	0.339	0.076238	3
ATP1A2	2.61888e-06	0.594653	0.278	0.109	0.0799598	3
NFASC	3.67138e-06	0.564091	0.37	0.184	0.112095	3
HACD1	3.78635e-06	0.487056	0.176	0.048	0.115605	3
PPDPF	3.82829e-06	0.566966	0.731	0.617	0.116885	3
DPYSL3	4.32678e-06	0.509111	0.269	0.104	0.132105	3
CTXN1	4.4034e-06	0.452751	0.194	0.058	0.134445	3
TPM1	4.55146e-06	0.457493	0.787	0.659	0.138965	3
PLS3	5.40596e-06	0.510808	0.759	0.632	0.165055	3
NEXN	5.55571e-06	0.705228	0.426	0.247	0.169627	3
LINC00702	5.61015e-06	0.436118	0.194	0.061	0.171289	3
PGM5	6.5583e-06	0.332573	0.167	0.044	0.200238	3
RPS27AP16	6.56359e-06	0.514212	0.546	0.378	0.200399	3
UQCRB	6.88271e-06	0.459947	0.722	0.6	0.210143	3
KIAA1671	6.99979e-06	0.567304	0.176	0.051	0.213718	3
ANK2	7.52532e-06	0.572181	0.148	0.036	0.229763	3
HSPB1	7.73204e-06	0.708495	0.667	0.533	0.236075	3
EIF4A2	7.75939e-06	0.514444	0.778	0.69	0.23691	3
MTATP6P1	7.77835e-06	0.305456	0.954	0.939	0.237488	3
CDS2	8.12066e-06	0.568131	0.324	0.15	0.24794	3
RBM24	8.43505e-06	0.598978	0.194	0.063	0.257539	3
RPL37A	8.98721e-06	0.324363	0.944	0.949	0.274397	3
IER2	1.06603e-05	0.656808	0.5	0.329	0.325479	3
HSDL2	1.27632e-05	0.609012	0.324	0.157	0.389685	3
PNRC1	1.33028e-05	0.428996	0.722	0.61	0.406162	3
RAPGEF5	1.70108e-05	0.279145	0.102	0.017	0.519372	3
TAGLN	1.76916e-05	0.578477	0.38	0.208	0.540159	3
SOCS3	1.9097e-05	0.545379	0.731	0.634	0.583068	3
MAP3K7CL	2.0035e-05	0.592279	0.333	0.165	0.611709	3
CORO6	2.07342e-05	0.535946	0.111	0.022	0.633056	3
FAM181B	2.27774e-05	0.484933	0.111	0.022	0.695439	3
KCNB1	2.34268e-05	0.324103	0.111	0.022	0.715267	3
ADAMTS1	2.44796e-05	0.924176	0.537	0.416	0.74741	3
RRAD	2.46898e-05	0.55659	0.167	0.051	0.75383	3
RPL5	2.75589e-05	0.323746	0.87	0.891	0.841429	3
CD93	4.07003e-05	0.598749	0.259	0.119	1	3
ZFHX3	4.319e-05	0.570626	0.528	0.383	1	3
SYNE1	4.54034e-05	0.569051	0.435	0.291	1	3
SNTA1	4.63631e-05	0.401038	0.231	0.097	1	3
GALNT16	5.12443e-05	0.383307	0.102	0.019	1	3
TNFAIP8L3	6.91209e-05	0.511699	0.194	0.073	1	3
LGALSL	7.06667e-05	0.668916	0.417	0.269	1	3
CNNM2	7.12664e-05	0.5708	0.241	0.107	1	3
CD9	7.28206e-05	0.386475	0.602	0.433	1	3
SLC8A1	7.71093e-05	0.481612	0.148	0.046	1	3
FAM117A	8.6222e-05	0.398794	0.213	0.085	1	3
RPS6KA5	9.34658e-05	0.453614	0.102	0.022	1	3
MOB2	9.40142e-05	0.429246	0.13	0.036	1	3
JPH2	9.68584e-05	0.303806	0.102	0.022	1	3
EID1	0.000104213	0.341936	0.806	0.775	1	3
EMX2	0.000110645	0.275577	0.102	0.022	1	3
HSPB7	0.000112977	0.336762	0.157	0.051	1	3
RPLP1	0.00012605	0.406678	0.824	0.775	1	3
RPL35A	0.000128569	0.378593	0.926	0.884	1	3
LIMS2	0.00012869	0.313822	0.139	0.041	1	3
ANAPC16	0.00013404	0.606794	0.435	0.283	1	3
EEF1A1	0.000143056	0.315752	0.935	0.91	1	3
PALLD	0.000150968	0.364969	0.759	0.651	1	3
KLHL23	0.000151833	0.570346	0.454	0.303	1	3
BHLHE22	0.000159197	0.366649	0.157	0.053	1	3
KANK2	0.000160832	0.314801	0.787	0.755	1	3
DMPK	0.000161769	0.389024	0.213	0.09	1	3
SLIT3	0.000182169	0.384574	0.546	0.387	1	3
AC132872.1	0.000208897	0.302837	0.102	0.024	1	3
FOXC2	0.000266471	0.457125	0.167	0.061	1	3
KCNMB1	0.000269684	0.492492	0.435	0.288	1	3
PLP2	0.000271232	0.440843	0.565	0.441	1	3
RPL38	0.000273571	0.299724	0.907	0.843	1	3
GPC4	0.000279252	0.291251	0.13	0.039	1	3
PLCB4	0.000326239	0.512512	0.259	0.128	1	3
TOB2	0.000329976	0.618903	0.315	0.184	1	3
YBX1	0.000335288	0.357174	0.806	0.748	1	3
SGCA	0.000346682	0.345559	0.12	0.036	1	3
OSBPL9	0.000376778	0.549845	0.287	0.16	1	3
RYR2	0.000377094	0.445316	0.12	0.036	1	3
PPP2R5A	0.000389774	0.571809	0.389	0.252	1	3
DYNC1I1	0.000398863	0.39144	0.176	0.07	1	3
YWHAQ	0.000406905	0.491853	0.648	0.564	1	3
IRS2	0.000432698	0.396817	0.111	0.031	1	3
ODC1	0.000497072	0.403086	0.222	0.107	1	3
CAV2	0.000519779	0.509924	0.556	0.465	1	3
SYNE2	0.000535655	0.49527	0.583	0.504	1	3
HSPA1B	0.000585094	0.747498	0.528	0.421	1	3
RABGAP1	0.00059004	0.41384	0.611	0.525	1	3
NR4A1	0.000591423	0.457986	0.204	0.092	1	3
GPRC5C	0.000595829	0.45787	0.306	0.172	1	3
PDLIM7	0.000612117	0.528592	0.454	0.317	1	3
WWP2	0.000616101	0.500699	0.306	0.179	1	3
CSRP2	0.000651617	0.411451	0.491	0.349	1	3
FDFT1	0.00065428	0.587274	0.315	0.196	1	3
ENAH	0.000670913	0.48018	0.602	0.518	1	3
KLF4	0.000672738	0.689156	0.139	0.051	1	3
PHLDA2	0.000723091	0.653492	0.278	0.165	1	3
PCGF5	0.000834954	0.46943	0.241	0.126	1	3
CBX7	0.000893175	0.523439	0.278	0.155	1	3
IGFBP7	0.000921346	0.276441	0.981	0.99	1	3
MAP7D3	0.000931262	0.487562	0.361	0.23	1	3
SLC22A3	0.000938397	0.276456	0.12	0.039	1	3
RPL27A	0.000950439	0.2873	0.898	0.877	1	3
OBSL1	0.000952804	0.607184	0.296	0.184	1	3
RPL34P27	0.00106249	0.543213	0.389	0.276	1	3
CMSS1	0.00111957	0.380301	0.12	0.041	1	3
SNCG	0.00111957	0.363457	0.12	0.041	1	3
SLC16A7	0.00118788	0.307652	0.148	0.058	1	3
MINDY2	0.00122115	0.566697	0.269	0.155	1	3
SELENOW	0.00129236	0.457084	0.565	0.516	1	3
EGR3	0.00130214	0.361529	0.111	0.036	1	3
MT1M	0.00135394	0.377668	0.111	0.036	1	3
RPS14	0.00148361	0.453136	0.722	0.712	1	3
CYCS	0.00148728	0.714756	0.463	0.383	1	3
WDR1	0.00155906	0.423679	0.537	0.448	1	3
RPS19	0.0015627	0.279748	0.824	0.794	1	3
FHL1	0.00171918	0.484811	0.435	0.317	1	3
RPL14	0.00176819	0.442291	0.769	0.736	1	3
DYNLL2	0.00185902	0.523991	0.407	0.298	1	3
CEP85L	0.00188366	0.498165	0.185	0.087	1	3
MT2A	0.00201318	0.477645	0.528	0.414	1	3
RPL4	0.00203293	0.329625	0.861	0.811	1	3
CCNL1	0.00216972	0.525851	0.287	0.182	1	3
OAZ2	0.00225129	0.43004	0.75	0.722	1	3
PNRC2	0.00233489	0.551588	0.463	0.366	1	3
TTLL7	0.00255478	0.53619	0.241	0.138	1	3
FGFR1	0.00256843	0.309173	0.13	0.051	1	3
GPRIN3	0.00268277	0.6304	0.13	0.051	1	3
SLC4A7	0.00278132	0.610382	0.185	0.09	1	3
CIRBP	0.00288666	0.287823	0.63	0.554	1	3
ALDH2	0.00302583	0.332566	0.194	0.097	1	3
ARHGEF9	0.00312464	0.323833	0.231	0.128	1	3
MBNL1-AS1	0.00320531	0.259422	0.13	0.051	1	3
MARK1	0.00322996	0.45864	0.222	0.121	1	3
PIP5K1B	0.00324695	0.455059	0.148	0.065	1	3
MICU3	0.00340829	0.372432	0.148	0.065	1	3
NECAB1	0.00349134	0.322568	0.111	0.041	1	3
ARPC1A	0.00351087	0.415057	0.37	0.269	1	3
ACKR3	0.00358118	0.436244	0.352	0.232	1	3
PPP1R12A	0.00359013	0.303747	0.815	0.806	1	3
KTN1	0.00371829	0.250791	0.713	0.661	1	3
APLP2	0.00385801	0.364155	0.546	0.479	1	3
SELENOM	0.00387846	0.562644	0.287	0.189	1	3
FOSB	0.00403499	0.783245	0.611	0.584	1	3
EMD	0.00410148	0.486677	0.352	0.252	1	3
LITAF	0.00420284	0.45257	0.519	0.455	1	3
ZNF704	0.00443726	0.347787	0.13	0.053	1	3
PLAC9	0.0044761	0.539537	0.296	0.196	1	3
PYGM	0.00460404	0.372959	0.13	0.056	1	3
ACTN4	0.00560194	0.331604	0.574	0.482	1	3
YWHAZ	0.00562832	0.26482	0.88	0.869	1	3
RPS3	0.00607398	0.257981	0.88	0.872	1	3
ANKRA2	0.00623499	0.333561	0.13	0.056	1	3
HSPA1A	0.00629137	0.439004	0.667	0.586	1	3
ACAN	0.00640126	0.255762	0.148	0.068	1	3
PICALM	0.00642825	0.339108	0.611	0.593	1	3
AP000919.1	0.00652752	0.308113	0.139	0.063	1	3
PPM1L	0.00658571	0.422286	0.324	0.218	1	3
MRVI1	0.00659675	0.282035	0.713	0.668	1	3
COBLL1	0.00686986	0.448072	0.38	0.283	1	3
CSDE1	0.00712716	0.3519	0.713	0.7	1	3
RPL8	0.0072092	0.371507	0.759	0.753	1	3
SLC25A6	0.00743302	0.302191	0.694	0.683	1	3
RASL11A	0.00748843	0.391557	0.306	0.208	1	3
BRD2	0.00814603	0.441853	0.463	0.385	1	3
FAU	0.00831634	0.356644	0.62	0.576	1	3
RPS21	0.00849394	0.366916	0.759	0.76	1	3
AC005912.1	0.00858154	0.408174	0.546	0.489	1	3
MYC	0.00872274	0.543838	0.259	0.167	1	3
CHCHD2	0.00905141	0.312361	0.556	0.484	1	3
ADCY6	0.00918588	0.503384	0.157	0.082	1	3
COX17	0.00932443	0.401566	0.241	0.148	1	3
NPNT	0.00978505	0.400893	0.222	0.133	1	3
MYH11	4.0719e-17	0.580804	0.928	0.343	1.24323e-12	4
MCAM	2.62826e-13	0.615427	1	0.883	8.0246e-09	4
CSRP1	2.84381e-13	0.819008	0.855	0.509	8.68272e-09	4
HSPA2	1.88766e-12	0.977781	0.478	0.144	5.7634e-08	4
ACTA2	2.01247e-12	0.851469	0.681	0.272	6.14447e-08	4
BCAM	3.239e-12	0.916999	0.536	0.177	9.8893e-08	4
KRT18	1.36548e-11	0.749619	0.29	0.053	4.16909e-07	4
NTN4	1.23149e-10	0.737701	0.493	0.162	3.76e-06	4
NET1	1.24733e-10	0.584059	0.87	0.507	3.80833e-06	4
EDIL3	2.15021e-10	0.705282	0.435	0.135	6.56503e-06	4
GALNT18	4.3999e-10	0.424789	0.188	0.022	1.34338e-05	4
STC2	4.53503e-10	0.707552	0.246	0.044	1.38464e-05	4
MYLK	5.20656e-10	0.62329	0.913	0.9	1.58967e-05	4
PDLIM5	6.78143e-10	0.774781	0.797	0.52	2.07051e-05	4
INHBA	7.07985e-10	0.766441	0.391	0.113	2.16162e-05	4
ACKR3	5.32911e-09	0.702568	0.522	0.217	0.000162708	4
TPM1	6.35946e-09	0.691141	0.855	0.659	0.000194167	4
DSTN	6.47775e-09	0.304398	0.986	0.812	0.000197779	4
MYL6	7.86797e-09	0.500749	0.971	0.905	0.000240225	4
LTBP1	1.22399e-08	0.66398	0.58	0.257	0.000373708	4
NMU	5.03563e-08	0.539905	0.145	0.018	0.00153748	4
FN1	8.5238e-08	0.600652	0.942	0.715	0.00260249	4
ZDHHC14	1.04605e-07	0.532489	0.29	0.08	0.00319379	4
SDC2	1.05031e-07	0.792395	0.855	0.673	0.00320681	4
SLIT3	1.27288e-07	0.810195	0.652	0.385	0.00388636	4
WFDC1	2.83758e-07	0.784188	0.638	0.383	0.00866369	4
ACTB	3.27248e-07	0.392376	1	0.996	0.00999153	4
COL14A1	3.84495e-07	0.384034	0.957	0.907	0.0117394	4
SULF1	7.31083e-07	0.754896	0.406	0.168	0.0223214	4
ATP1A2	7.67961e-07	0.39372	0.348	0.113	0.0234474	4
FRZB	1.02703e-06	0.428386	0.957	0.841	0.0313571	4
AEBP1	1.48401e-06	0.516173	0.696	0.447	0.0453099	4
IGFBP7	1.50941e-06	0.261054	1	0.987	0.0460852	4
KCNMB1	1.97293e-06	0.508918	0.551	0.283	0.0602374	4
AOC3	2.00375e-06	0.662069	0.594	0.292	0.0611786	4
HIPK2	2.19501e-06	0.583952	0.536	0.299	0.0670181	4
ACTN4	2.31349e-06	0.666898	0.667	0.476	0.0706354	4
MYL9	2.39279e-06	0.673688	0.899	0.743	0.0730566	4
SLC8A1	2.77148e-06	0.256091	0.203	0.046	0.0846188	4
OR51E1	3.00876e-06	0.554342	0.652	0.376	0.0918636	4
METTL22	3.04063e-06	0.3006	0.116	0.015	0.0928364	4
ADAMTS4	3.24198e-06	0.621062	0.478	0.239	0.0989842	4
SCIN	3.99857e-06	0.358391	0.217	0.055	0.122084	4
CAVIN1	4.337e-06	0.342511	0.971	0.936	0.132417	4
CCND1	4.46458e-06	0.633809	0.696	0.454	0.136313	4
PALLD	5.16364e-06	0.49966	0.812	0.653	0.157656	4
ZMIZ1	5.8066e-06	0.419686	0.71	0.392	0.177287	4
TGFBI	6.26562e-06	0.549067	0.667	0.412	0.191302	4
MSRA	8.69625e-06	0.298648	0.159	0.033	0.265514	4
CTGF	1.08194e-05	0.662081	0.551	0.323	0.330338	4
VCL	1.10625e-05	0.471468	0.768	0.597	0.33776	4
TMEM131L	1.206e-05	0.532379	0.232	0.071	0.368216	4
LPP	1.26969e-05	0.478604	0.841	0.666	0.387661	4
CD151	1.31769e-05	0.579342	0.638	0.42	0.402317	4
ACOT2	1.96134e-05	0.281722	0.203	0.058	0.598836	4
CALD1	2.11124e-05	0.272229	1	0.993	0.644605	4
MEF2D	2.22941e-05	0.471321	0.609	0.354	0.680684	4
SMOC2	2.30831e-05	0.363105	0.855	0.69	0.704774	4
ACTN1	2.82847e-05	0.458428	0.739	0.524	0.863589	4
TPM2	2.85303e-05	0.450833	0.783	0.657	0.871087	4
TBC1D2B	2.88532e-05	0.341013	0.29	0.111	0.880945	4
ACTG2	4.13868e-05	0.614234	0.217	0.066	1	4
KIAA1671	4.44075e-05	0.276793	0.203	0.058	1	4
FBXO30	5.01427e-05	0.255168	0.174	0.046	1	4
TRIB2	5.10723e-05	0.436927	0.681	0.423	1	4
MYO1E	5.11913e-05	0.477267	0.42	0.21	1	4
SYNPO	5.3568e-05	0.516125	0.551	0.343	1	4
HCFC1R1	5.85398e-05	0.45345	0.754	0.535	1	4
VASP	7.45527e-05	0.387833	0.58	0.354	1	4
SLC39A13	9.03768e-05	0.307524	0.29	0.117	1	4
NEXN	9.19e-05	0.358969	0.493	0.252	1	4
SYTL2	9.8866e-05	0.571256	0.551	0.345	1	4
CNN3	0.000106982	0.327208	0.957	0.814	1	4
FBLN2	0.000112241	0.608903	0.449	0.259	1	4
NDUFA4	0.000121337	0.293393	0.478	0.243	1	4
FLNA	0.000129279	0.431246	0.71	0.555	1	4
TLN1	0.000145259	0.34733	0.913	0.757	1	4
TPM4	0.000177252	0.291777	0.957	0.869	1	4
SOD3	0.00019847	0.585874	0.812	0.712	1	4
LAMA5	0.000202447	0.448631	0.565	0.352	1	4
FBXO32	0.000254499	0.448587	0.391	0.199	1	4
CAP2	0.00028103	0.395631	0.435	0.239	1	4
PPM1G	0.000288118	0.330522	0.478	0.27	1	4
ITGA3	0.00028857	0.413685	0.319	0.144	1	4
PCGF5	0.000290835	0.437786	0.29	0.128	1	4
MTATP6P1	0.000318484	0.307722	0.971	0.938	1	4
THBS1	0.000318876	0.69346	0.406	0.221	1	4
SORT1	0.000326245	0.431155	0.609	0.416	1	4
INPP4B	0.000326547	0.346974	0.652	0.431	1	4
CDK6	0.000329564	0.598995	0.348	0.181	1	4
AL049873.1	0.000346774	0.490155	0.478	0.305	1	4
SMURF1	0.000359033	0.358185	0.188	0.066	1	4
MSX1	0.000372594	0.35485	0.681	0.482	1	4
LCAT	0.000424598	0.367394	0.145	0.042	1	4
CSPG4	0.000448425	0.521145	0.435	0.241	1	4
LAMA3	0.000458133	0.284398	0.304	0.135	1	4
SACM1L	0.00045867	0.310431	0.232	0.093	1	4
CYFIP2	0.000464463	0.520021	0.159	0.051	1	4
RBPMS	0.000557544	0.401418	0.754	0.608	1	4
NRARP	0.000600775	0.33914	0.362	0.186	1	4
HTRA1	0.000618961	0.463838	0.565	0.385	1	4
AC114491.1	0.00069161	0.251223	0.406	0.21	1	4
CNNM2	0.000709973	0.312729	0.261	0.115	1	4
PFN1	0.000713024	0.29582	0.913	0.814	1	4
HEYL	0.00077843	0.456282	0.406	0.23	1	4
ACAN	0.000862852	0.583028	0.188	0.069	1	4
JRK	0.000882969	0.373963	0.101	0.024	1	4
THBD	0.000931128	0.365787	0.449	0.277	1	4
CARMN	0.000956011	0.478188	0.478	0.299	1	4
PSMD12	0.00096793	0.395183	0.333	0.17	1	4
IL32	0.00103525	0.510762	0.362	0.199	1	4
HCP5	0.00115731	0.386671	0.174	0.064	1	4
COL4A2	0.00117018	0.321063	0.986	0.869	1	4
MRPS31	0.00120295	0.299748	0.203	0.08	1	4
CTXN1	0.00121152	0.30974	0.188	0.071	1	4
AP3M2	0.0012909	0.516645	0.174	0.066	1	4
TRIL	0.00129376	0.322191	0.13	0.04	1	4
GBP2	0.00133359	0.367502	0.362	0.201	1	4
ATP2A2	0.00141954	0.282532	0.783	0.617	1	4
AC091182.1	0.00151375	0.38667	0.116	0.033	1	4
ITPK1	0.00156119	0.255222	0.232	0.1	1	4
BMP8B	0.00156966	0.479078	0.261	0.126	1	4
DAB2IP	0.0016252	0.300167	0.42	0.248	1	4
S100A4	0.00165168	0.296372	0.986	0.852	1	4
PPP1R12B	0.00166026	0.292392	0.71	0.507	1	4
GMCL1	0.00167696	0.35842	0.217	0.095	1	4
C16orf45	0.0019719	0.369706	0.304	0.159	1	4
ZFYVE21	0.00201272	0.326367	0.261	0.124	1	4
CRIM1	0.00209542	0.358971	0.522	0.338	1	4
ITGA1	0.00240028	0.283644	0.826	0.692	1	4
CAMK2G	0.00253887	0.269352	0.217	0.097	1	4
CBX6	0.00259899	0.310527	0.71	0.56	1	4
EYA3	0.00264608	0.270018	0.101	0.029	1	4
MSRB3	0.00267331	0.357446	0.594	0.438	1	4
MAP3K13	0.00273404	0.346948	0.304	0.168	1	4
ARHGAP17	0.00279311	0.321282	0.507	0.327	1	4
LRRC4B	0.0028314	0.473308	0.29	0.155	1	4
CPM	0.00283883	0.458795	0.594	0.42	1	4
PDCL3	0.00285214	0.302542	0.159	0.06	1	4
LGR4	0.00287444	0.283579	0.13	0.044	1	4
RGS6	0.00295303	0.347467	0.101	0.029	1	4
MGST3	0.00302804	0.292363	0.768	0.664	1	4
STARD4	0.00305267	0.25563	0.319	0.17	1	4
GPBP1L1	0.00306354	0.287311	0.232	0.108	1	4
SERPINB9	0.00315397	0.254584	0.203	0.091	1	4
SIPA1L2	0.00326439	0.31826	0.203	0.088	1	4
DUSP14	0.0033141	0.560495	0.29	0.164	1	4
PTK2	0.00337935	0.288296	0.768	0.622	1	4
CAV2	0.0034323	0.256001	0.623	0.462	1	4
ZBTB45	0.00343817	0.428505	0.116	0.038	1	4
MFGE8	0.00352842	0.405377	0.696	0.635	1	4
PHF14	0.00352858	0.358339	0.362	0.221	1	4
LRRC10B	0.00362458	0.610364	0.174	0.075	1	4
TAGLN	0.0036727	0.309567	0.377	0.223	1	4
KLHL18	0.0037307	0.313091	0.116	0.038	1	4
COTL1	0.00398299	0.343401	0.261	0.139	1	4
KIAA1211L	0.00416608	0.30055	0.116	0.038	1	4
LGMN	0.00421636	0.422219	0.333	0.201	1	4
OIP5-AS1	0.0042502	0.402701	0.507	0.343	1	4
KIF3B	0.0043887	0.37221	0.29	0.162	1	4
ENTPD1	0.00462657	0.424339	0.536	0.409	1	4
CASQ2	0.00470661	0.279375	0.304	0.153	1	4
PDE3A	0.00476263	0.364709	0.638	0.465	1	4
ANXA6	0.00487213	0.325404	0.594	0.436	1	4
DDAH1	0.00528564	0.458648	0.232	0.124	1	4
PPIA	0.00553736	0.287294	0.855	0.739	1	4
NDUFB10	0.00561306	0.250182	0.391	0.261	1	4
PPP2CA	0.00579357	0.370089	0.449	0.301	1	4
HIF1A	0.0058924	0.263949	0.623	0.438	1	4
CCNDBP1	0.00594822	0.317777	0.261	0.144	1	4
RAB30	0.00615453	0.336926	0.304	0.175	1	4
ENAH	0.00626032	0.316103	0.652	0.518	1	4
ENPEP	0.00643664	0.254171	0.667	0.52	1	4
CLMN	0.0066106	0.360339	0.507	0.345	1	4
VCAN	0.00662138	0.600137	0.42	0.296	1	4
NKD1	0.00674125	0.350739	0.203	0.095	1	4
PCNX1	0.0071396	0.309316	0.261	0.139	1	4
PEA15	0.0074412	0.309538	0.623	0.509	1	4
NDUFB8	0.00776228	0.385963	0.348	0.228	1	4
RAP2A	0.00778123	0.506575	0.623	0.522	1	4
VMA21	0.00788365	0.360073	0.275	0.157	1	4
PBXIP1	0.0078928	0.42839	0.348	0.215	1	4
ARPC1A	0.0079181	0.350481	0.406	0.272	1	4
TLE1	0.00812732	0.312356	0.275	0.153	1	4
TP53INP2	0.00883386	0.443699	0.493	0.358	1	4
ARHGAP23	0.00898447	0.333454	0.275	0.162	1	4
GINM1	0.00926326	0.347806	0.406	0.279	1	4
PLS3	0.0093317	0.255553	0.725	0.648	1	4
ALDH9A1	0.00957541	0.30875	0.261	0.146	1	4
CYB5R3	0.00988108	0.284562	0.71	0.6	1	4
DLGAP5	5.86969e-13	0.334421	0.132	0.002	1.79213e-08	5
COL4A1	1.02078e-09	0.686359	1	0.836	3.11665e-05	5
SPARC	2.45334e-09	0.524322	1	0.998	7.49054e-05	5
FN1	7.51917e-09	0.80529	0.974	0.727	0.000229575	5
AC006001.3	2.00798e-08	0.444158	0.211	0.027	0.000613078	5
MEST	1.14686e-07	0.685142	0.474	0.151	0.00350159	5
MKI67	1.38656e-07	0.604905	0.132	0.01	0.00423346	5
CUL3	4.44086e-07	0.53982	0.342	0.085	0.0135588	5
MARCKSL1	6.58551e-07	0.598311	0.737	0.356	0.0201069	5
TOP2A	8.60386e-07	0.34567	0.132	0.012	0.0262693	5
UACA	1.098e-06	0.672175	0.974	0.758	0.0335241	5
PRSS23	1.48059e-06	0.608718	0.974	0.586	0.0452053	5
GAREM2	2.8059e-06	0.576498	0.105	0.008	0.0856697	5
CENPF	2.93553e-06	0.664396	0.132	0.014	0.0896277	5
PLEKHA2	3.15663e-06	0.646753	0.632	0.29	0.0963784	5
RBP1	3.69388e-06	0.315313	0.132	0.014	0.112782	5
USMG5	7.44539e-06	0.526316	0.684	0.348	0.227323	5
HNRNPA2B1	8.84989e-06	0.442118	0.974	0.839	0.270205	5
POSTN	9.18373e-06	0.517741	0.763	0.362	0.280398	5
ZWINT	9.33592e-06	0.274827	0.132	0.017	0.285044	5
TPX2	9.82717e-06	0.529239	0.316	0.093	0.300043	5
MXRA5	9.83528e-06	0.718692	0.684	0.356	0.300291	5
ZDHHC13	1.13044e-05	0.328089	0.132	0.017	0.345147	5
LMOD3	1.13044e-05	0.288857	0.132	0.017	0.345147	5
TNFRSF21	1.19586e-05	0.634877	0.684	0.333	0.365121	5
S1PR3	1.22059e-05	0.641555	0.526	0.228	0.372671	5
PRR11	1.22147e-05	0.521153	0.158	0.025	0.372939	5
HNRNPA1	1.27969e-05	0.559214	0.789	0.484	0.390716	5
COLCA2	1.41483e-05	0.370228	0.105	0.01	0.431976	5
PXDN	1.49759e-05	0.553526	0.842	0.54	0.457245	5
ACTG1	1.74935e-05	0.504414	0.947	0.938	0.534113	5
NACA2	1.78052e-05	0.472761	0.5	0.207	0.543629	5
KDM1A	1.78418e-05	0.350831	0.368	0.122	0.544747	5
IKBIP	2.48355e-05	0.80964	0.5	0.219	0.758278	5
NID1	2.51977e-05	0.460557	0.947	0.625	0.769337	5
HDAC11	3.70567e-05	0.380697	0.132	0.019	1	5
AVPR1A	4.59627e-05	0.589344	0.711	0.4	1	5
OR51E1	4.77628e-05	0.512927	0.684	0.391	1	5
SRP72	5.19126e-05	0.555434	0.632	0.366	1	5
PTPN2	5.46801e-05	0.373644	0.316	0.097	1	5
PTTG1	5.72561e-05	0.251511	0.105	0.012	1	5
SLC25A5	5.82749e-05	0.675464	0.737	0.52	1	5
COL4A2	6.06685e-05	0.359649	1	0.876	1	5
ITGA4	6.30584e-05	0.301791	0.421	0.155	1	5
TRNAU1AP	6.65632e-05	0.579026	0.211	0.052	1	5
FBN1	7.06116e-05	0.487119	0.816	0.48	1	5
UBB	7.12474e-05	0.488403	0.368	0.137	1	5
OLFML2A	8.04364e-05	0.576697	0.947	0.725	1	5
SEC61G	8.8552e-05	0.47268	0.658	0.352	1	5
PTP4A1	9.4476e-05	0.657131	0.553	0.282	1	5
SEPT11	0.000107992	0.498646	0.842	0.542	1	5
KCNJ8	0.000122308	0.508102	0.684	0.373	1	5
PLIN3	0.000130902	0.565225	0.263	0.083	1	5
ZNF24	0.000136151	0.526548	0.579	0.302	1	5
SVEP1	0.00014185	0.30452	0.158	0.031	1	5
RC3H2	0.000156846	0.637355	0.342	0.133	1	5
ANGPT2	0.00016071	0.415178	0.895	0.559	1	5
SIRT5	0.000169018	0.364961	0.132	0.023	1	5
SEC22B	0.000169701	0.409184	0.263	0.081	1	5
LMAN1	0.000185824	0.475329	0.632	0.352	1	5
RPS20	0.000217833	0.2728	0.974	0.946	1	5
COL5A2	0.000219347	0.385495	0.947	0.789	1	5
HNMT	0.000224917	0.490276	0.421	0.178	1	5
ZFP1	0.00028566	0.323571	0.184	0.046	1	5
CHST2	0.000308466	0.665556	0.632	0.356	1	5
FHOD1	0.000317585	0.297411	0.342	0.128	1	5
FDX1	0.000319832	0.359337	0.342	0.128	1	5
S1PR2	0.000351059	0.274617	0.132	0.025	1	5
TXLNGY	0.000351059	0.269365	0.132	0.025	1	5
FSTL1	0.000360484	0.3283	1	0.683	1	5
HMGB3	0.000370337	0.278783	0.184	0.046	1	5
NNT-AS1	0.00037273	0.286586	0.263	0.083	1	5
RGS5	0.000377979	0.315357	1	0.983	1	5
CMPK1	0.000385164	0.392264	0.711	0.42	1	5
CAMK2N1	0.000394516	0.523889	0.816	0.58	1	5
CSNK2A2	0.000417114	0.392992	0.395	0.17	1	5
C1orf54	0.000417195	0.398165	0.684	0.383	1	5
ENPEP	0.000417496	0.571242	0.789	0.52	1	5
TMEM181	0.000464557	0.601511	0.368	0.159	1	5
BX322650.1	0.0004662	0.274985	0.105	0.017	1	5
TM9SF2	0.00052095	0.399766	0.763	0.507	1	5
TSHZ1	0.00053104	0.369909	0.342	0.13	1	5
ELP5	0.000565873	0.370239	0.263	0.091	1	5
SET	0.000578266	0.366532	0.895	0.681	1	5
TPM4	0.000594257	0.387794	0.974	0.874	1	5
NCK2	0.000594822	0.426691	0.789	0.522	1	5
GPM6B	0.000627642	0.567857	0.763	0.482	1	5
HDDC2	0.000634233	0.405837	0.316	0.124	1	5
TNKS2	0.00063563	0.475598	0.395	0.182	1	5
NBN	0.000705625	0.582156	0.447	0.226	1	5
SEMA6D	0.000710052	0.565016	0.526	0.275	1	5
WDR41	0.00071224	0.374075	0.316	0.124	1	5
RPSAP58	0.00082386	0.427505	0.395	0.186	1	5
AAMP	0.00085415	0.355097	0.553	0.294	1	5
ARHGAP5	0.000904029	0.311359	0.553	0.29	1	5
GART	0.000946178	0.282379	0.263	0.093	1	5
LRRC6	0.000950146	0.401149	0.132	0.029	1	5
ADAM12	0.00100325	0.404493	0.632	0.348	1	5
PPARGC1B	0.00100422	0.363981	0.158	0.039	1	5
AC007406.3	0.00102954	0.53389	0.263	0.099	1	5
PDCD6IP	0.00103688	0.500939	0.5	0.275	1	5
SART3	0.00119482	0.335085	0.263	0.095	1	5
LAMA4	0.00122731	0.383155	0.947	0.723	1	5
YIPF6	0.00127297	0.379586	0.395	0.182	1	5
PTN	0.00128186	0.299241	0.526	0.288	1	5
ZMYM4	0.00132858	0.267102	0.368	0.164	1	5
MDFIC	0.00153076	0.381021	0.342	0.151	1	5
VAMP3	0.00153849	0.412273	0.579	0.335	1	5
ARHGAP26	0.00157114	0.453238	0.289	0.118	1	5
LYPLA1	0.00161478	0.458529	0.316	0.141	1	5
GYS1	0.00171173	0.480862	0.368	0.174	1	5
FKBP4	0.0017133	0.373376	0.342	0.151	1	5
JARID2	0.00177497	0.406853	0.342	0.151	1	5
SLC15A4	0.00180335	0.344837	0.474	0.251	1	5
HSD17B11	0.00182792	0.338503	0.342	0.151	1	5
ENY2	0.00185401	0.321845	0.5	0.263	1	5
WDR4	0.00186892	0.296483	0.105	0.021	1	5
TNFRSF10B	0.0018814	0.284753	0.132	0.031	1	5
RPL37	0.00196138	0.280998	0.921	0.913	1	5
EPB41L1	0.00197451	0.359715	0.711	0.495	1	5
HSD11B2	0.00199127	0.25396	0.132	0.031	1	5
ARPC5	0.00203099	0.386678	0.921	0.807	1	5
NEK1	0.00203734	0.480642	0.263	0.101	1	5
RBM3	0.00204602	0.542015	0.711	0.58	1	5
RCSD1	0.0020896	0.642591	0.579	0.416	1	5
EEF1B2P6	0.00215823	0.486098	0.421	0.222	1	5
SNORD3A	0.00219844	0.316179	0.447	0.232	1	5
LMTK2	0.0022779	0.345683	0.158	0.046	1	5
GTF3C6	0.00235637	0.338189	0.316	0.135	1	5
LDHBP2	0.00245496	0.294008	0.211	0.072	1	5
CPSF6	0.00249022	0.339527	0.289	0.12	1	5
MEF2C	0.00253501	0.412126	0.842	0.671	1	5
COX7A2	0.00253869	0.393842	0.632	0.389	1	5
RPF1	0.00257826	0.29606	0.289	0.118	1	5
C9orf64	0.00261433	0.288809	0.184	0.058	1	5
MIR4435-2HG	0.00263592	0.410169	0.553	0.317	1	5
RHBDL2	0.0027992	0.285398	0.211	0.072	1	5
HCCS	0.00281594	0.312201	0.184	0.06	1	5
TFPI	0.00281916	0.314244	0.842	0.586	1	5
RAN	0.00282631	0.478313	0.816	0.571	1	5
GLB1	0.00294308	0.384984	0.237	0.087	1	5
SNRPEP4	0.00298684	0.320462	0.447	0.238	1	5
NDUFA1	0.00309036	0.446986	0.763	0.58	1	5
WIPI1	0.00310115	0.254998	0.105	0.023	1	5
GPATCH4	0.00314617	0.354051	0.211	0.075	1	5
DNAJA1	0.00316982	0.331416	0.658	0.418	1	5
SSRP1	0.00319196	0.488057	0.526	0.319	1	5
RPL10AP6	0.00337516	0.377871	0.763	0.555	1	5
KIAA0586	0.0034895	0.339013	0.184	0.06	1	5
SIKE1	0.00365421	0.406237	0.368	0.19	1	5
GADD45A	0.00370271	0.480954	0.421	0.224	1	5
CD2AP	0.0037725	0.365092	0.316	0.145	1	5
SMIM15	0.0039687	0.284276	0.289	0.124	1	5
AIG1	0.00411743	0.364655	0.5	0.277	1	5
LOXL2	0.00413159	0.346158	0.868	0.578	1	5
RARRES3	0.00419356	0.270738	0.158	0.048	1	5
RCN2	0.00422382	0.516472	0.368	0.197	1	5
SLIT2	0.0043196	0.278857	0.132	0.035	1	5
ARPC3	0.00435587	0.304719	0.553	0.333	1	5
LRP6	0.00446762	0.284765	0.289	0.124	1	5
SF3A3	0.0044789	0.352823	0.368	0.178	1	5
TCP1	0.00448351	0.277704	0.395	0.201	1	5
PLOD1	0.00448589	0.329664	0.553	0.335	1	5
CWF19L2	0.00452971	0.390477	0.316	0.143	1	5
CYB5B	0.0045402	0.38398	0.474	0.288	1	5
RCN1	0.00466636	0.35689	0.579	0.327	1	5
COX6C	0.00472368	0.325432	0.895	0.749	1	5
FAM155A	0.00472506	0.305367	0.105	0.025	1	5
HINT1	0.00475246	0.312529	0.737	0.528	1	5
PRPF40A	0.00477237	0.411104	0.605	0.383	1	5
TLDC1	0.00484142	0.308608	0.132	0.037	1	5
UQCRB	0.00492092	0.441052	0.737	0.617	1	5
KNOP1	0.00495748	0.392867	0.237	0.095	1	5
COPB2	0.00502272	0.339027	0.579	0.36	1	5
DNAAF5	0.0051638	0.319859	0.211	0.077	1	5
SNX5	0.00517751	0.350868	0.342	0.17	1	5
SEC11A	0.00520787	0.288945	0.632	0.418	1	5
RACK1	0.00524991	0.268206	0.947	0.812	1	5
BORCS7	0.00561177	0.357268	0.342	0.166	1	5
CYCS	0.00582427	0.262585	0.605	0.383	1	5
EPS15	0.00583502	0.441855	0.395	0.213	1	5
SPATS2L	0.00587097	0.302614	0.868	0.648	1	5
APEX1	0.00587485	0.460356	0.526	0.315	1	5
ZBTB1	0.00590478	0.435808	0.263	0.116	1	5
TMEM69	0.00592128	0.266766	0.184	0.066	1	5
VIPAS39	0.00592629	0.361269	0.184	0.064	1	5
UBE2A	0.00600679	0.298928	0.526	0.331	1	5
AC007318.1	0.00614682	0.27181	0.184	0.066	1	5
ADD3	0.00617176	0.423558	0.368	0.195	1	5
NIFK	0.00621248	0.271275	0.237	0.097	1	5
UFL1	0.00629854	0.365709	0.395	0.209	1	5
CD99	0.00635152	0.336554	0.868	0.783	1	5
ADH5	0.00651989	0.389828	0.579	0.364	1	5
RHOQP2	0.00654054	0.318397	0.211	0.081	1	5
SURF4	0.00663047	0.318853	0.526	0.323	1	5
ZMIZ1	0.00670797	0.318396	0.605	0.42	1	5
HNRNPC	0.00670997	0.305108	0.842	0.671	1	5
RAC1	0.00674138	0.321677	0.921	0.766	1	5
HNRNPAB	0.00677888	0.312607	0.526	0.313	1	5
EMC8	0.00692433	0.473608	0.263	0.12	1	5
CHMP2A	0.00698887	0.458863	0.421	0.24	1	5
RPL6	0.00703005	0.253771	0.711	0.505	1	5
CPNE2	0.00714906	0.311679	0.289	0.135	1	5
PRTFDC1	0.00716685	0.52561	0.263	0.12	1	5
MTIF2	0.00725317	0.301146	0.237	0.099	1	5
PPEF1	0.0075674	0.309148	0.105	0.027	1	5
FJX1	0.00758312	0.401244	0.316	0.161	1	5
GTF3A	0.00760765	0.308153	0.368	0.195	1	5
RNF146	0.00761979	0.317097	0.237	0.099	1	5
CDK14	0.00785259	0.347474	0.184	0.068	1	5
TXNP4	0.00785769	0.331905	0.263	0.116	1	5
R3HCC1L	0.00787117	0.309325	0.132	0.039	1	5
ZNF740	0.00796833	0.348817	0.211	0.083	1	5
CRK	0.00797701	0.372197	0.474	0.298	1	5
LSM5	0.00798467	0.456989	0.368	0.203	1	5
COL5A3	0.00806454	0.472717	0.684	0.54	1	5
NNT	0.00809243	0.394816	0.316	0.159	1	5
ACAT1	0.00817136	0.26572	0.316	0.151	1	5
NDUFB5	0.00824044	0.329836	0.447	0.261	1	5
ANXA5	0.00835937	0.256604	0.895	0.778	1	5
DDX20	0.00836669	0.351961	0.158	0.054	1	5
LSM4	0.00839978	0.281468	0.211	0.083	1	5
SERPINH1	0.0088336	0.402074	0.842	0.669	1	5
PTP4A2	0.00890939	0.262518	0.842	0.602	1	5
PPIB	0.00898547	0.318344	0.105	0.027	1	5
NDUFA10	0.00910786	0.321776	0.368	0.201	1	5
NACA	0.00911494	0.370312	0.895	0.764	1	5
ACVRL1	0.0092608	0.28904	0.211	0.085	1	5
AIFM1	0.00933341	0.463458	0.237	0.106	1	5
SLC12A2	0.00939314	0.478908	0.579	0.352	1	5
CALU	0.00946121	0.361341	0.816	0.613	1	5
NIN	0.0094719	0.307209	0.421	0.232	1	5
RAP2C	0.00966947	0.287269	0.211	0.087	1	5
RBM26	0.00968881	0.426471	0.316	0.159	1	5
YY1	0.00976359	0.317033	0.632	0.445	1	5
MCL1	0.00977298	0.293297	0.737	0.569	1	5
SF3A1	0.00979658	0.3329	0.421	0.238	1	5
PHAX	0.00990165	0.526288	0.368	0.205	1	5
TMEM256	0.00991533	0.26554	0.368	0.188	1	5
DTL	1.50332e-47	0.448141	0.412	0	4.58993e-43	6
CDC45	6.28563e-41	0.671437	0.353	0	1.91913e-36	6
PCLAF	6.31992e-35	0.4698	0.353	0.002	1.9296e-30	6
CLSPN	4.37956e-30	0.727486	0.412	0.008	1.33717e-25	6
FAM111B	1.11725e-28	0.284865	0.294	0.002	3.4112e-24	6
SHCBP1	1.66079e-28	0.450672	0.294	0.002	5.07074e-24	6
XRCC2	1.83346e-28	0.282691	0.294	0.002	5.59793e-24	6
MCM2	4.99769e-28	0.526388	0.471	0.014	1.52589e-23	6
GINS2	9.68157e-28	0.538251	0.235	0	2.95598e-23	6
MCM6	8.80647e-26	1.04149	0.824	0.067	2.68879e-21	6
CENPU	2.47943e-25	0.765526	0.412	0.012	7.57018e-21	6
FEN1	1.2704e-24	0.692956	0.588	0.032	3.87877e-20	6
MCM7	6.31525e-23	0.891788	0.706	0.054	1.92817e-18	6
ASF1B	4.00498e-22	0.263598	0.235	0.002	1.2228e-17	6
E2F1	4.07143e-22	0.389672	0.353	0.01	1.24309e-17	6
CHAF1A	4.96768e-22	0.848047	0.471	0.022	1.51673e-17	6
TK1	5.26313e-22	0.437661	0.353	0.01	1.60694e-17	6
HELLS	8.81939e-22	0.756683	0.529	0.03	2.69274e-17	6
TCF19	6.65237e-20	0.664475	0.412	0.018	2.0311e-15	6
WDHD1	6.78226e-20	0.364986	0.353	0.012	2.07076e-15	6
MELK	1.92619e-18	0.314212	0.235	0.004	5.88103e-14	6
MCM4	3.47078e-18	1.04974	0.706	0.077	1.0597e-13	6
LMNB1	6.26765e-18	0.739836	0.412	0.022	1.91364e-13	6
RMI2	4.81247e-17	0.392717	0.294	0.01	1.46934e-12	6
MASTL	3.86343e-16	0.559699	0.353	0.018	1.17958e-11	6
CENPK	4.44408e-16	0.524907	0.353	0.018	1.35687e-11	6
DIAPH3	5.5477e-16	0.35948	0.176	0.002	1.69383e-11	6
MCM5	6.33833e-16	0.826134	0.412	0.026	1.93522e-11	6
CDK1	6.62763e-16	0.256448	0.176	0.002	2.02355e-11	6
CCDC15	7.76691e-16	0.337676	0.235	0.006	2.37139e-11	6
TYMS	1.4321e-15	0.905252	0.471	0.038	4.37248e-11	6
WDR76	1.47174e-15	0.377716	0.412	0.026	4.49351e-11	6
MCM3	1.79607e-15	1.17698	0.824	0.131	5.48377e-11	6
RPP25	9.64393e-15	0.308211	0.471	0.038	2.94448e-10	6
RAD51	1.36043e-14	0.384409	0.118	0	4.15368e-10	6
BRCA1	1.66088e-14	0.67898	0.412	0.03	5.07101e-10	6
HAUS1	2.60715e-14	0.362974	0.588	0.062	7.96016e-10	6
TOPBP1	2.82838e-14	0.451631	0.588	0.062	8.63561e-10	6
MCM8	5.59197e-14	0.485328	0.294	0.014	1.70734e-09	6
TDP1	7.0472e-14	0.250325	0.235	0.008	2.15165e-09	6
C18orf54	9.66196e-14	0.373921	0.353	0.022	2.94999e-09	6
WDR34	1.64499e-13	0.471826	0.529	0.054	5.02248e-09	6
APEX2	3.21983e-13	0.446962	0.471	0.044	9.83078e-09	6
DHCR24	7.5684e-13	0.35253	0.294	0.016	2.31078e-08	6
KDELR3	1.1111e-12	0.401251	0.529	0.058	3.39242e-08	6
CKS2	1.76912e-12	0.353754	0.471	0.046	5.40147e-08	6
SMC2	1.96645e-12	0.795583	0.706	0.107	6.00396e-08	6
TOMM40	2.28278e-12	0.430554	0.353	0.026	6.96978e-08	6
RFC4	2.82917e-12	0.340942	0.412	0.036	8.63803e-08	6
MMS22L	3.38978e-12	0.359594	0.353	0.026	1.03497e-07	6
WEE1	5.02975e-12	0.587741	0.412	0.038	1.53568e-07	6
KNTC1	7.07172e-12	0.271009	0.294	0.018	2.15914e-07	6
GTF2IRD1	7.07172e-12	0.259819	0.294	0.018	2.15914e-07	6
RECQL	8.95605e-12	0.521798	0.588	0.079	2.73446e-07	6
MT1X	1.07412e-11	0.361898	0.412	0.038	3.27951e-07	6
PCNA	1.71353e-11	0.777133	0.706	0.121	5.23173e-07	6
EXOSC1	1.76251e-11	0.275048	0.353	0.028	5.38129e-07	6
SKP2	5.49886e-11	0.295182	0.353	0.03	1.67891e-06	6
ADPRHL2	5.67886e-11	0.366513	0.353	0.03	1.73387e-06	6
CEP128	6.56337e-11	0.250164	0.235	0.012	2.00393e-06	6
TUBB2A	7.88001e-11	0.355005	0.647	0.097	2.40592e-06	6
CCDC157	8.95473e-11	0.420427	0.176	0.006	2.73406e-06	6
CKAP2L	8.95473e-11	0.391624	0.176	0.006	2.73406e-06	6
CLPP	1.96716e-10	0.474747	0.471	0.058	6.00614e-06	6
NCAPG2	2.37835e-10	0.292659	0.353	0.032	7.26157e-06	6
TUBB	2.51324e-10	1.1602	1	0.546	7.67343e-06	6
NUP214	3.74401e-10	0.499346	0.529	0.075	1.14312e-05	6
PPT1	6.38935e-10	0.722602	0.882	0.204	1.9508e-05	6
ADAMTS9	7.25428e-10	0.781887	0.647	0.115	2.21488e-05	6
DSN1	7.37846e-10	0.30328	0.353	0.034	2.25279e-05	6
RMI1	7.81955e-10	0.324722	0.353	0.034	2.38747e-05	6
DPM3	8.69032e-10	0.360376	0.471	0.062	2.65333e-05	6
STMN1	1.53485e-09	0.89328	0.647	0.125	4.68621e-05	6
MTHFD1	1.69305e-09	0.622637	0.529	0.083	5.16923e-05	6
SNX7	1.91432e-09	0.479512	0.588	0.097	5.8448e-05	6
AL031587.6	1.9173e-09	0.338957	0.353	0.036	5.8539e-05	6
SPDL1	1.91801e-09	0.441247	0.412	0.05	5.85607e-05	6
DERA	1.97132e-09	0.287036	0.353	0.036	6.01882e-05	6
TMSB15A	2.93772e-09	0.321742	0.235	0.016	8.96945e-05	6
GINS1	3.2568e-09	0.365309	0.176	0.008	9.94366e-05	6
CCDC86	3.69681e-09	0.256856	0.235	0.016	0.000112871	6
H2AFZ	3.73909e-09	0.933855	0.941	0.296	0.000114162	6
FAR2	3.88783e-09	0.293453	0.294	0.026	0.000118703	6
CEP55	3.97464e-09	0.261428	0.176	0.008	0.000121354	6
WDR12	6.05818e-09	0.433948	0.529	0.083	0.000184968	6
GMNN	6.54022e-09	0.387687	0.412	0.052	0.000199686	6
PIH1D1	7.78983e-09	0.361766	0.588	0.099	0.000237839	6
RANBP1	8.1675e-09	0.66607	0.765	0.175	0.00024937	6
DCAF13	8.17232e-09	0.315032	0.471	0.067	0.000249517	6
AC097263.1	8.87243e-09	0.322947	0.471	0.067	0.000270893	6
RBBP8	9.05637e-09	0.423555	0.471	0.067	0.000276509	6
SOCS4	1.1863e-08	0.46527	0.529	0.085	0.0003622	6
DCK	1.26035e-08	0.457159	0.412	0.054	0.000384809	6
SPAG16	1.40955e-08	0.330793	0.412	0.054	0.000430363	6
DPP3	1.41281e-08	0.30357	0.294	0.028	0.000431359	6
PAICS	1.80418e-08	0.64281	0.647	0.141	0.000550851	6
DNMT1	1.87751e-08	0.721664	0.824	0.222	0.000573242	6
SLFN13	2.05042e-08	0.263803	0.235	0.018	0.000626034	6
ABCE1	2.10102e-08	0.269378	0.765	0.161	0.000641483	6
TMEM106C	2.32148e-08	0.421226	0.353	0.042	0.000708793	6
LAMC3	2.35803e-08	0.339422	0.235	0.018	0.000719953	6
NDUFAF8	2.37724e-08	0.438689	0.529	0.091	0.000725818	6
TRUB2	2.52305e-08	0.308315	0.412	0.058	0.000770338	6
TPX2	3.03367e-08	0.59716	0.529	0.095	0.000926241	6
TSEN54	3.11251e-08	0.304919	0.353	0.042	0.000950311	6
ATAD2	3.68063e-08	0.564169	0.353	0.044	0.00112377	6
BRCA2	3.73884e-08	0.443977	0.176	0.01	0.00114154	6
CCDC34	4.0476e-08	0.466709	0.353	0.044	0.00123581	6
DCBLD2	4.17506e-08	0.480087	0.882	0.228	0.00127473	6
UFD1	4.38654e-08	0.309403	0.529	0.091	0.0013393	6
JPT2	4.72138e-08	0.379477	0.588	0.109	0.00144153	6
RPA2	6.07337e-08	0.424629	0.588	0.117	0.00185432	6
CEP78	6.38231e-08	0.3177	0.412	0.058	0.00194865	6
ZNF550	6.65779e-08	0.460619	0.235	0.02	0.00203276	6
POT1	6.87827e-08	0.374725	0.235	0.02	0.00210007	6
ZNF70	7.00424e-08	0.41169	0.294	0.032	0.00213854	6
CCDC90B	7.03573e-08	0.582847	0.647	0.135	0.00214815	6
AC007406.3	8.23061e-08	0.521435	0.529	0.097	0.00251297	6
DCLK3	8.59727e-08	0.528006	0.412	0.06	0.00262492	6
TFDP1	9.57329e-08	0.561326	0.765	0.19	0.00292292	6
NSD2	9.71097e-08	0.444451	0.412	0.06	0.00296495	6
SNRPA1	9.89885e-08	0.298606	0.294	0.032	0.00302232	6
TMEM97	1.04739e-07	0.269215	0.235	0.02	0.00319788	6
SPON2	1.10015e-07	0.864718	0.706	0.181	0.00335897	6
NADK	1.17356e-07	0.255131	0.353	0.046	0.00358311	6
C1QTNF6	1.35498e-07	0.595787	0.706	0.169	0.00413702	6
MED23	1.37387e-07	0.294331	0.353	0.046	0.0041947	6
PHF19	1.38975e-07	0.274722	0.412	0.062	0.0042432	6
APEH	1.8812e-07	0.505837	0.588	0.123	0.00574368	6
OAS3	1.99155e-07	0.486793	0.529	0.103	0.0060806	6
ATIC	2.07887e-07	0.296431	0.647	0.137	0.00634721	6
UBFD1	2.19874e-07	0.364734	0.647	0.137	0.0067132	6
NDUFA2	2.37705e-07	0.29585	0.647	0.135	0.0072576	6
ENO1	2.38401e-07	0.783581	1	0.407	0.00727887	6
KRR1	2.56697e-07	0.367962	0.588	0.121	0.00783748	6
AP1S1	2.60705e-07	0.342061	0.353	0.05	0.00795985	6
ECHDC1	2.64049e-07	0.639931	0.588	0.137	0.00806194	6
CCT2	2.69913e-07	0.544847	0.941	0.276	0.00824099	6
POSTN	3.01892e-07	0.917608	0.941	0.373	0.00921738	6
ECT2	3.3689e-07	0.388841	0.294	0.036	0.0102859	6
TBC1D32	3.55331e-07	0.296142	0.176	0.012	0.010849	6
RFLNB	3.59521e-07	0.263661	0.235	0.022	0.0109769	6
GGH	3.99218e-07	0.413331	0.294	0.036	0.0121889	6
LIMK2	4.18979e-07	0.340283	0.294	0.036	0.0127923	6
ESYT1	4.19139e-07	0.587239	0.647	0.155	0.0127972	6
VPS25	4.27638e-07	0.381873	0.706	0.171	0.0130567	6
MRPS25	4.58254e-07	0.372175	0.529	0.101	0.0139914	6
SLFN11	4.72496e-07	0.469819	0.647	0.147	0.0144263	6
RRM1	4.81778e-07	0.629659	0.471	0.089	0.0147096	6
FAM234A	5.24253e-07	0.43534	0.529	0.107	0.0160065	6
FAM57A	5.45711e-07	0.252452	0.294	0.036	0.0166617	6
DHFR	5.76799e-07	0.699865	0.353	0.056	0.0176108	6
FADS2	5.94451e-07	0.305301	0.353	0.052	0.0181498	6
FAM104B	6.01383e-07	0.250337	0.412	0.065	0.0183614	6
UQCRC1	6.7632e-07	0.41404	0.529	0.107	0.0206494	6
ACAD9	6.76773e-07	0.369435	0.471	0.087	0.0206632	6
CENPH	7.57131e-07	0.430443	0.235	0.024	0.0231167	6
PTCD2	8.16613e-07	0.597777	0.294	0.038	0.0249328	6
SSSCA1	8.22158e-07	0.299384	0.353	0.052	0.0251021	6
CAMK4	8.71197e-07	0.256224	0.235	0.024	0.0265994	6
KPNA2	9.01995e-07	0.35298	0.353	0.054	0.0275397	6
CDK2	9.37202e-07	0.375232	0.412	0.069	0.0286147	6
CCDC137	9.37628e-07	0.405306	0.294	0.038	0.0286277	6
PPP1R14B	9.47743e-07	0.697182	0.529	0.125	0.0289365	6
MRM2	9.70902e-07	0.327757	0.412	0.069	0.0296436	6
PPAT	9.74193e-07	0.27734	0.235	0.024	0.0297441	6
EEF1B2P6	9.90838e-07	0.319258	0.824	0.216	0.0302523	6
ABHD14B	1.0443e-06	0.342471	0.647	0.151	0.0318846	6
CARS2	1.12184e-06	0.339713	0.412	0.071	0.0342521	6
ZNF480	1.2456e-06	0.30323	0.471	0.087	0.0380307	6
AC106795.1	1.35481e-06	0.412447	0.529	0.113	0.0413651	6
UGGT1	1.35737e-06	0.553676	0.706	0.173	0.0414431	6
INPP5F	1.38925e-06	0.282255	0.353	0.054	0.0424167	6
FAR1	1.3993e-06	0.262684	0.647	0.151	0.0427234	6
XPO4	1.47273e-06	0.30341	0.353	0.054	0.0449655	6
ASPM	1.58364e-06	0.42543	0.176	0.014	0.0483517	6
MKI67	1.75553e-06	0.251689	0.176	0.014	0.0535999	6
MRTO4	1.91481e-06	0.361876	0.412	0.075	0.058463	6
CENPX	1.93281e-06	0.405312	0.412	0.073	0.0590125	6
CSTF2T	1.95732e-06	0.31886	0.353	0.056	0.0597608	6
PPIF	2.1112e-06	0.329985	0.353	0.056	0.0644592	6
TIMELESS	2.11744e-06	0.347427	0.235	0.026	0.0646498	6
YARS	2.13775e-06	0.274303	0.412	0.073	0.0652698	6
CEP19	2.17379e-06	0.33963	0.235	0.026	0.0663701	6
KIF20B	2.18087e-06	0.490752	0.471	0.093	0.0665865	6
RASSF1	2.21127e-06	0.353629	0.588	0.135	0.0675145	6
ORMDL3	2.35315e-06	0.323742	0.588	0.133	0.0718465	6
CASP2	2.51125e-06	0.376228	0.529	0.115	0.0766736	6
SMC4	2.5171e-06	0.602619	0.824	0.262	0.0768522	6
NPM3	2.55431e-06	0.253177	0.294	0.04	0.0779881	6
RRP15	2.75144e-06	0.404089	0.588	0.141	0.084007	6
MCMBP	2.86442e-06	0.301234	0.588	0.135	0.0874564	6
ZCRB1	2.86925e-06	0.421336	0.765	0.216	0.0876039	6
PTER	2.9826e-06	0.276484	0.412	0.073	0.0910649	6
UXS1	2.98937e-06	0.384398	0.412	0.077	0.0912714	6
CPXM1	3.0446e-06	0.380924	0.529	0.115	0.0929578	6
GPX7	3.35512e-06	0.409014	0.529	0.119	0.102439	6
PTGFRN	3.3552e-06	0.422013	0.588	0.143	0.102441	6
PAF1	3.66402e-06	0.346966	0.529	0.117	0.11187	6
DCTPP1	3.80722e-06	0.360579	0.353	0.06	0.116242	6
SLC25A11	3.9238e-06	0.27641	0.647	0.155	0.119802	6
NPLOC4	4.15948e-06	0.339723	0.294	0.044	0.126997	6
KIFAP3	4.26095e-06	0.345842	0.765	0.208	0.130095	6
OTULIN	4.71848e-06	0.392611	0.353	0.06	0.144065	6
CD2AP	4.75255e-06	0.39739	0.588	0.143	0.145105	6
ARSJ	4.85815e-06	0.267346	0.529	0.117	0.148329	6
PCTP	5.15687e-06	0.326486	0.353	0.06	0.15745	6
DPM2	5.2107e-06	0.321522	0.412	0.081	0.159093	6
PPRC1	5.4918e-06	0.289583	0.412	0.077	0.167676	6
MYO10	5.55747e-06	0.448229	0.588	0.147	0.169681	6
PRKD1	5.75044e-06	0.369073	0.176	0.016	0.175572	6
SHMT2	5.8607e-06	0.402302	0.647	0.169	0.178939	6
CHD8	5.87308e-06	0.338308	0.647	0.165	0.179317	6
LTN1	6.02884e-06	0.389607	0.588	0.145	0.184073	6
NASP	6.0664e-06	0.563195	0.941	0.359	0.185219	6
FAM76A	6.06895e-06	0.308957	0.412	0.079	0.185297	6
PUM3	6.38934e-06	0.390631	0.471	0.099	0.195079	6
SLC2A10	7.04316e-06	0.276276	0.294	0.044	0.215042	6
COLGALT1	7.46424e-06	0.488066	0.706	0.212	0.227898	6
SH3BGRL3	7.70898e-06	0.292233	0.353	0.062	0.235371	6
FN3KRP	8.11668e-06	0.253665	0.471	0.099	0.247818	6
GOLGA3	8.42637e-06	0.385869	0.706	0.202	0.257274	6
GPN1	8.54556e-06	0.303135	0.353	0.062	0.260913	6
C6orf120	8.66085e-06	0.339059	0.412	0.079	0.264433	6
GANC	8.69317e-06	0.309456	0.353	0.062	0.26542	6
PXK	8.70437e-06	0.28712	0.471	0.099	0.265762	6
RFX7	8.84321e-06	0.351652	0.353	0.062	0.270001	6
HPF1	9.07627e-06	0.288278	0.471	0.099	0.277117	6
WASHC3	9.31104e-06	0.328767	0.529	0.125	0.284285	6
SRC	9.59105e-06	0.352181	0.471	0.107	0.292834	6
B4GALT2	9.78161e-06	0.55439	0.529	0.135	0.298652	6
MARCH7	9.79861e-06	0.39963	0.647	0.167	0.299171	6
ERAL1	1.00956e-05	0.296699	0.471	0.101	0.308238	6
TMEM63B	1.09126e-05	0.282012	0.235	0.03	0.333183	6
CHEK1	1.1169e-05	0.376423	0.235	0.03	0.341011	6
EMP3	1.12496e-05	0.6416	0.588	0.167	0.343473	6
SLC1A5	1.12862e-05	0.352076	0.412	0.083	0.344589	6
USP37	1.19731e-05	0.260413	0.235	0.03	0.365563	6
HLTF	1.20414e-05	0.513708	0.588	0.161	0.367647	6
WNT5A	1.21888e-05	0.614525	0.529	0.135	0.372148	6
ZNF121	1.22532e-05	0.297504	0.235	0.03	0.374115	6
FADS1	1.22588e-05	0.360764	0.647	0.175	0.374285	6
PMM1	1.24455e-05	0.308682	0.294	0.046	0.379987	6
METAP1	1.28101e-05	0.263145	0.471	0.103	0.391119	6
C8orf33	1.30303e-05	0.371568	0.471	0.105	0.39784	6
CNOT9	1.35647e-05	0.509181	0.529	0.139	0.414158	6
CCT3	1.36152e-05	0.403871	0.824	0.26	0.415698	6
GMPS	1.49582e-05	0.387615	0.529	0.131	0.456704	6
RBM12	1.5177e-05	0.252804	0.529	0.125	0.463384	6
MED14	1.53058e-05	0.355186	0.471	0.107	0.467317	6
CAPZA1	1.54241e-05	0.520395	1	0.383	0.470927	6
LYSMD2	1.57248e-05	0.288283	0.353	0.063	0.480109	6
MARCKSL1	1.57256e-05	0.711142	0.882	0.367	0.480135	6
ADAMTS2	1.59493e-05	0.574521	0.824	0.276	0.486964	6
PGD	1.63199e-05	0.257941	0.412	0.083	0.498279	6
PARP2	1.67932e-05	0.277171	0.353	0.063	0.512729	6
SRM	1.7027e-05	0.289525	0.529	0.127	0.519869	6
CTSZ	1.73234e-05	0.440201	0.588	0.157	0.528918	6
SEC61A1	1.75915e-05	0.446756	0.412	0.087	0.537104	6
KCNK17	1.81511e-05	0.309192	0.353	0.065	0.554188	6
PCCB	1.96431e-05	0.275842	0.235	0.032	0.599743	6
PCK2	2.00323e-05	0.266953	0.176	0.018	0.611627	6
PRDX4	2.00706e-05	0.342869	0.765	0.234	0.612797	6
MIPEP	2.07554e-05	0.29703	0.294	0.048	0.633705	6
FAM114A1	2.14043e-05	0.261104	0.824	0.244	0.653516	6
GNAI3	2.15304e-05	0.345162	0.882	0.3	0.657365	6
AHCY	2.19878e-05	0.344114	0.529	0.133	0.67133	6
ZBTB11	2.28581e-05	0.375858	0.353	0.067	0.697903	6
VCAN	2.3172e-05	0.825261	0.765	0.298	0.707489	6
RARS	2.3692e-05	0.308815	0.588	0.157	0.723365	6
CHPF	2.54862e-05	0.500123	0.353	0.071	0.778144	6
NDUFA6	2.70085e-05	0.347122	0.765	0.23	0.824624	6
FHOD1	2.72698e-05	0.255674	0.529	0.131	0.8326	6
IARS	2.73824e-05	0.518588	0.412	0.093	0.836041	6
VDAC3	2.98061e-05	0.28313	0.765	0.224	0.910041	6
PDIA4	2.99778e-05	0.399253	0.824	0.268	0.915283	6
CALR	3.05539e-05	0.59248	0.824	0.323	0.932872	6
SLC20A1	3.12715e-05	0.275945	0.353	0.067	0.95478	6
ACO1	3.2295e-05	0.300582	0.588	0.159	0.98603	6
ANKRD13C	3.26065e-05	0.267052	0.412	0.091	0.995541	6
SNRPB	3.27926e-05	0.501773	0.706	0.234	1	6
GTF3A	3.37084e-05	0.447639	0.647	0.192	1	6
USP28	3.4322e-05	0.261028	0.353	0.067	1	6
SNRNP70	3.44329e-05	0.312751	0.588	0.157	1	6
PHYHD1	3.59513e-05	0.349679	0.353	0.067	1	6
DERL1	3.67357e-05	0.320392	0.647	0.19	1	6
BCAR1	3.86234e-05	0.336284	0.588	0.167	1	6
OLFML1	3.90387e-05	0.618274	0.647	0.206	1	6
LAMB1	3.91428e-05	0.82383	0.941	0.53	1	6
TPGS2	3.96521e-05	0.282299	0.588	0.157	1	6
GSS	3.99762e-05	0.360601	0.412	0.091	1	6
TBC1D16	4.01396e-05	0.278371	0.529	0.139	1	6
EFNB2	4.04155e-05	0.662278	0.294	0.052	1	6
RAI14	4.06574e-05	0.729006	0.765	0.306	1	6
SSR3	4.08704e-05	0.616004	0.882	0.359	1	6
LOX	4.10809e-05	0.336233	0.412	0.093	1	6
GPD2	4.12472e-05	0.276709	0.235	0.034	1	6
PTPA	4.23352e-05	0.25535	0.647	0.181	1	6
UBQLN2	4.24129e-05	0.335142	0.706	0.214	1	6
ADAM12	4.32435e-05	0.82844	0.824	0.353	1	6
BRMS1L	4.37871e-05	0.330303	0.471	0.111	1	6
FBXO5	4.38952e-05	0.289305	0.235	0.034	1	6
POGK	4.4856e-05	0.252523	0.529	0.133	1	6
HNRNPF	4.52059e-05	0.37773	0.882	0.313	1	6
OLFML3	4.57102e-05	0.492728	0.412	0.093	1	6
PRIM2	4.80697e-05	0.33367	0.176	0.02	1	6
ZNF347	4.88328e-05	0.313997	0.294	0.052	1	6
MDK	4.89478e-05	0.35484	0.647	0.194	1	6
IFNAR1	4.91504e-05	0.404511	0.882	0.321	1	6
ARNTL2	4.93346e-05	0.359031	0.176	0.02	1	6
ARHGAP26	4.99294e-05	0.446504	0.471	0.119	1	6
SMARCA1	5.07291e-05	0.36266	0.882	0.319	1	6
TAB1	5.22867e-05	0.250025	0.294	0.052	1	6
DSCC1	5.33215e-05	0.335542	0.176	0.02	1	6
DDOST	5.39162e-05	0.47967	0.588	0.181	1	6
SLC3A2	5.50114e-05	0.446097	0.471	0.123	1	6
CEBPZOS	5.69022e-05	0.262116	0.529	0.139	1	6
EFTUD2	5.72417e-05	0.306389	0.412	0.093	1	6
AP2S1	5.9915e-05	0.526075	0.529	0.155	1	6
THY1	6.03429e-05	0.800597	1	0.649	1	6
MGME1	6.18347e-05	0.320464	0.353	0.073	1	6
STK10	6.25566e-05	0.35382	0.235	0.036	1	6
RPL7L1	6.58684e-05	0.592493	0.765	0.3	1	6
CHCHD4	6.62689e-05	0.367407	0.353	0.075	1	6
RARG	6.64763e-05	0.331871	0.647	0.2	1	6
CTPS1	6.68346e-05	0.529609	0.353	0.077	1	6
MZT2B	6.9174e-05	0.701179	0.353	0.075	1	6
SMC3	7.00104e-05	0.463255	0.765	0.278	1	6
ITGA1	7.162e-05	0.534299	1	0.7	1	6
COL23A1	7.24965e-05	0.319461	0.353	0.073	1	6
PGK1	7.40868e-05	0.458172	0.882	0.365	1	6
ELMOD2	7.64281e-05	0.403266	0.353	0.075	1	6
GPR161	8.24901e-05	0.488144	0.353	0.073	1	6
RRBP1	8.28765e-05	0.647112	0.824	0.403	1	6
FASTKD2	8.8331e-05	0.301236	0.294	0.056	1	6
NME1	8.96562e-05	0.445618	0.588	0.183	1	6
NCKIPSD	9.12192e-05	0.323703	0.294	0.056	1	6
SNU13	9.2222e-05	0.351564	0.882	0.329	1	6
PRPS2	9.26965e-05	0.363067	0.294	0.056	1	6
CDV3	9.79292e-05	0.308985	0.824	0.282	1	6
TWISTNB	9.89382e-05	0.26609	0.529	0.145	1	6
SUV39H1	9.96207e-05	0.496685	0.176	0.022	1	6
BIRC2	0.000101042	0.5601	0.529	0.161	1	6
DHRS12	0.000103688	0.281234	0.294	0.056	1	6
AGO1	0.000103918	0.36617	0.471	0.123	1	6
TMEM223	0.000106041	0.333718	0.353	0.077	1	6
GLRX3	0.000106358	0.51205	0.471	0.127	1	6
CCND1	0.000106856	0.618581	1	0.468	1	6
GNA12	0.000107632	0.319478	0.647	0.202	1	6
WDR77	0.000109676	0.255363	0.176	0.022	1	6
POLE3	0.00011116	0.339899	0.647	0.206	1	6
COPA	0.000112709	0.424594	0.941	0.383	1	6
TOP3A	0.000115056	0.303731	0.176	0.022	1	6
ADAM17	0.000117838	0.274896	0.176	0.022	1	6
MECR	0.000119356	0.290426	0.235	0.038	1	6
UBE2A	0.000123218	0.354455	0.882	0.327	1	6
TIMM21	0.000124353	0.292198	0.412	0.097	1	6
MYO9B	0.000125933	0.476932	0.471	0.123	1	6
NUP85	0.000128524	0.332951	0.353	0.077	1	6
NAE1	0.000128591	0.270349	0.412	0.101	1	6
FYN	0.000131341	0.439218	0.647	0.214	1	6
ANKLE2	0.00013461	0.294518	0.471	0.125	1	6
SKA2	0.000137382	0.463986	0.706	0.262	1	6
STK39	0.000138173	0.342255	0.529	0.155	1	6
KDELC2	0.00013951	0.313215	0.765	0.264	1	6
TAF12	0.000140014	0.343127	0.412	0.101	1	6
MANF	0.000140722	0.406464	0.588	0.19	1	6
ERCC8	0.000147755	0.357868	0.118	0.01	1	6
ARHGAP11B	0.000147755	0.290118	0.118	0.01	1	6
TARDBP	0.000147907	0.280274	0.765	0.264	1	6
RNF24	0.000148564	0.345249	0.588	0.181	1	6
NT5C	0.000150297	0.418537	0.353	0.081	1	6
HACD3	0.00015271	0.486343	0.647	0.23	1	6
DDX21	0.000153641	0.508748	0.824	0.337	1	6
CNIH4	0.000161612	0.256868	0.706	0.232	1	6
PGGT1B	0.000163685	0.386457	0.412	0.105	1	6
CD163L1	0.000163834	0.509013	0.294	0.06	1	6
UCK2	0.000164658	0.274681	0.235	0.04	1	6
YIPF1	0.000165342	0.287653	0.294	0.058	1	6
SNX1	0.000168816	0.520856	0.824	0.312	1	6
IL2RB	0.000169277	0.357129	0.588	0.183	1	6
PSMB9	0.000169403	0.40549	0.471	0.135	1	6
RFC1	0.000170402	0.556555	0.647	0.248	1	6
TSN	0.000173651	0.252165	0.529	0.149	1	6
FEZ2	0.000175003	0.3444	0.706	0.248	1	6
NAA30	0.000177629	0.423178	0.353	0.085	1	6
PSEN2	0.000178473	0.296458	0.294	0.058	1	6
MTFR1	0.000189279	0.264315	0.353	0.079	1	6
RCN3	0.000190717	0.467577	0.529	0.167	1	6
NQO2	0.000190792	0.27182	0.471	0.127	1	6
SFXN1	0.00019624	0.336804	0.294	0.06	1	6
AASDH	0.00019624	0.268761	0.294	0.06	1	6
FARSB	0.000198043	0.297872	0.412	0.107	1	6
USP14	0.00019853	0.361364	0.706	0.248	1	6
C20orf27	0.000206317	0.408708	0.824	0.333	1	6
C11orf71	0.0002066	0.476707	0.235	0.042	1	6
POMP	0.000211149	0.481248	0.941	0.47	1	6
ZNRF1	0.000214617	0.254872	0.294	0.06	1	6
FICD	0.000214751	0.32815	0.176	0.024	1	6
COL5A3	0.000218668	0.594268	0.941	0.538	1	6
IKBIP	0.000219741	0.37603	0.647	0.226	1	6
NFU1	0.000230794	0.267574	0.529	0.153	1	6
BCAT1	0.000233374	0.439426	0.235	0.042	1	6
NDC80	0.000239998	0.449771	0.471	0.135	1	6
MFSD14B	0.000242539	0.266123	0.529	0.153	1	6
CD248	0.000247547	0.520595	0.882	0.365	1	6
ECH1	0.000257105	0.270763	0.529	0.155	1	6
GEMIN6	0.000258882	0.394602	0.235	0.042	1	6
TNIP1	0.000265254	0.307234	0.471	0.131	1	6
CALU	0.000265756	0.536426	0.941	0.617	1	6
FTO	0.000267317	0.2737	0.588	0.183	1	6
RNF170	0.00026795	0.40422	0.235	0.042	1	6
CFL1	0.000268488	0.473605	1	0.95	1	6
DRAP1	0.000271634	0.319971	0.588	0.192	1	6
MRPL51	0.00027365	0.385135	0.824	0.321	1	6
EIF4EBP1	0.000277315	0.350643	0.235	0.042	1	6
PPIE	0.000277519	0.301668	0.353	0.083	1	6
SNX4	0.000279499	0.302879	0.529	0.159	1	6
PSMB3	0.000279826	0.289721	0.647	0.21	1	6
SLC39A7	0.000281866	0.38485	0.765	0.288	1	6
SCAMP4	0.000282112	0.305048	0.235	0.042	1	6
KPNB1	0.000284016	0.474848	0.882	0.427	1	6
ANKRD42	0.000286987	0.467576	0.235	0.042	1	6
SNRPD3	0.000290311	0.41729	0.765	0.29	1	6
FAM32A	0.000293569	0.261834	0.647	0.216	1	6
CASP7	0.000295236	0.278052	0.294	0.062	1	6
PACS1	0.0003057	0.26847	0.647	0.212	1	6
FIS1	0.00030925	0.256582	0.647	0.218	1	6
NUP107	0.0003109	0.252634	0.353	0.083	1	6
RCN2	0.000314234	0.35029	0.588	0.196	1	6
NRSN2	0.000319084	0.376949	0.529	0.171	1	6
PSMC5	0.000320409	0.339962	0.765	0.292	1	6
PARP1	0.000326263	0.434685	0.706	0.27	1	6
PIGT	0.000328099	0.324209	0.647	0.216	1	6
PINLYP	0.000337411	0.36908	0.294	0.063	1	6
CCT5	0.000345381	0.253747	0.588	0.19	1	6
CERCAM	0.00034779	0.291503	0.471	0.137	1	6
OSBPL11	0.000350481	0.261585	0.412	0.107	1	6
SEPT11	0.000359087	0.594507	0.941	0.552	1	6
ARHGAP18	0.000359684	0.288169	0.412	0.111	1	6
AQR	0.000364544	0.273806	0.353	0.085	1	6
E2F3	0.000364722	0.392234	0.353	0.089	1	6
TPM4	0.000365203	0.461672	1	0.877	1	6
FAM109B	0.000368064	0.504469	0.235	0.044	1	6
C3orf80	0.000390239	0.457237	0.353	0.087	1	6
PGAM1	0.000394298	0.315411	0.647	0.224	1	6
REXO2	0.000401453	0.329357	0.647	0.21	1	6
PRKAR1B	0.000406333	0.261048	0.235	0.044	1	6
AC023157.3	0.000412197	0.31462	0.176	0.026	1	6
TDRD7	0.000420823	0.284297	0.176	0.026	1	6
LRRC75A-AS1	0.000440003	0.281258	0.294	0.063	1	6
TSPAN15	0.000446909	0.33047	0.471	0.147	1	6
NME4	0.000447165	0.387416	0.706	0.276	1	6
PGAM5	0.000452351	0.282043	0.294	0.063	1	6
PABPC4	0.000452586	0.258662	0.882	0.345	1	6
SAMD4B	0.000466153	0.282055	0.706	0.258	1	6
MRPL37	0.000471612	0.350447	0.471	0.141	1	6
PFDN1	0.000471787	0.296644	0.471	0.145	1	6
SYAP1	0.000479754	0.298556	0.765	0.278	1	6
PSMC3	0.000480815	0.29309	0.647	0.224	1	6
GPI	0.000482606	0.314937	0.941	0.444	1	6
PCYOX1L	0.000487057	0.403501	0.118	0.012	1	6
EML4	0.000512626	0.345632	0.412	0.115	1	6
PSMC2	0.00051953	0.337058	0.706	0.244	1	6
XPO1	0.000523124	0.399515	0.765	0.298	1	6
CARNMT1	0.000527328	0.299428	0.235	0.044	1	6
NAXE	0.000533116	0.264501	0.529	0.167	1	6
VCP	0.000534242	0.338315	0.765	0.312	1	6
STT3A	0.00054034	0.262548	0.471	0.145	1	6
PFN1	0.000543057	0.599359	0.941	0.823	1	6
PPA1	0.000575384	0.314698	0.824	0.327	1	6
PSMA3	0.000581858	0.382537	0.824	0.329	1	6
DHX40	0.000584656	0.281212	0.471	0.141	1	6
KLHL42	0.000586301	0.445912	0.706	0.28	1	6
TPCN2	0.000588239	0.262275	0.235	0.046	1	6
SMARCA4	0.000591054	0.306291	0.647	0.228	1	6
KDELR2	0.000594982	0.341221	1	0.468	1	6
ENOPH1	0.00060147	0.289824	0.353	0.089	1	6
CKAP4	0.00065213	0.534049	0.706	0.317	1	6
CDC123	0.000659833	0.254077	0.412	0.117	1	6
DLG4	0.000677313	0.257692	0.235	0.046	1	6
RPLP0	0.000689641	0.489339	1	0.651	1	6
UBAC1	0.000691051	0.254822	0.471	0.143	1	6
COL1A1	0.000706008	0.548961	1	0.925	1	6
MPV17	0.000710599	0.521535	0.529	0.181	1	6
LGALS1	0.000712753	0.550675	0.941	0.76	1	6
TCEAL9	0.000714278	0.31374	0.824	0.325	1	6
CDC42BPB	0.000750208	0.485552	0.353	0.095	1	6
LAP3	0.000759329	0.40214	0.588	0.208	1	6
RAC1P2	0.000759597	0.250719	0.706	0.252	1	6
CBX3	0.000761995	0.520421	0.882	0.429	1	6
PPIH	0.000763712	0.359531	0.294	0.069	1	6
AL590999.1	0.000773594	0.298435	0.294	0.069	1	6
FAM35A	0.000782345	0.47827	0.412	0.125	1	6
CEP44	0.000793977	0.286209	0.294	0.067	1	6
PRKDC	0.000812462	0.319292	0.706	0.27	1	6
CHRAC1	0.000812794	0.322405	0.529	0.169	1	6
CHST3	0.000827627	0.329521	0.412	0.117	1	6
YBX1P1	0.000842696	0.298731	0.765	0.3	1	6
TCHP	0.000855039	0.270332	0.235	0.048	1	6
AL031727.1	0.000869435	0.292603	0.588	0.202	1	6
MMP14	0.000871193	0.329267	0.765	0.298	1	6
SERPINE2	0.000882801	0.285848	0.353	0.093	1	6
IL17RA	0.000893446	0.445727	0.412	0.127	1	6
CENPB	0.000894064	0.332554	0.647	0.24	1	6
MTCH1	0.000900343	0.439189	0.824	0.357	1	6
ADAM10	0.000900606	0.319083	0.706	0.258	1	6
SSNA1	0.000913337	0.281274	0.294	0.069	1	6
PRTFDC1	0.000918267	0.265531	0.412	0.121	1	6
FAM98A	0.000918703	0.278355	0.471	0.147	1	6
TRAPPC1	0.000989397	0.37369	0.765	0.304	1	6
COPG1	0.00103387	0.381338	0.706	0.28	1	6
ALDH7A1	0.0010358	0.390144	0.471	0.157	1	6
LUM	0.0010513	0.482551	0.882	0.415	1	6
VARS	0.00106277	0.323501	0.235	0.05	1	6
STK17B	0.00106296	0.272934	0.706	0.266	1	6
COL4A2	0.00106495	0.441443	1	0.881	1	6
MUT	0.00108375	0.292778	0.353	0.097	1	6
CBX5	0.00108731	0.395019	0.824	0.359	1	6
MRPL3	0.00111852	0.25724	0.588	0.208	1	6
TSPO	0.00111857	0.377461	0.529	0.187	1	6
NMT1	0.00112405	0.265423	0.412	0.123	1	6
BTD	0.00112648	0.258358	0.235	0.05	1	6
PPT2	0.00116902	0.255602	0.353	0.097	1	6
LGMN	0.00117972	0.299428	0.588	0.206	1	6
SLF1	0.00118103	0.399275	0.176	0.03	1	6
COLEC11	0.00118103	0.287257	0.176	0.03	1	6
ERF	0.00119532	0.353721	0.412	0.119	1	6
ALPL	0.00120774	0.255263	0.118	0.014	1	6
EMILIN1	0.00121054	0.257628	0.294	0.071	1	6
NDUFAF1	0.00121597	0.484438	0.294	0.075	1	6
RUVBL2	0.00124351	0.389621	0.412	0.127	1	6
FMC1	0.00127064	0.283808	0.118	0.014	1	6
TGFBI	0.0012715	0.413255	0.882	0.431	1	6
P4HA1	0.00127892	0.329934	0.529	0.188	1	6
RALBP1	0.00128237	0.293069	0.765	0.306	1	6
TXNDC15	0.00129704	0.265979	0.765	0.302	1	6
BCAP31	0.00130685	0.254548	0.588	0.22	1	6
NTPCR	0.00131195	0.348769	0.353	0.101	1	6
CPSF3	0.0013285	0.259828	0.353	0.099	1	6
PRMT1	0.00133533	0.489279	0.588	0.242	1	6
TRAPPC12	0.00134138	0.270868	0.412	0.125	1	6
SREK1IP1	0.00135618	0.281318	0.471	0.155	1	6
NID1	0.00137665	0.477989	1	0.637	1	6
TPM3	0.00139518	0.324748	0.706	0.278	1	6
GPX3	0.00139784	0.755142	0.824	0.474	1	6
ACP5	0.00140065	0.264763	0.353	0.099	1	6
SERF2	0.00140546	0.488344	1	0.633	1	6
EPB41L1	0.0014336	0.535521	0.882	0.498	1	6
PDE1B	0.0014718	0.400975	0.294	0.075	1	6
HTATSF1	0.00148977	0.382294	0.706	0.3	1	6
UBE2K	0.00150136	0.277015	0.765	0.306	1	6
STAG2	0.00151809	0.322525	0.706	0.274	1	6
DDAH1	0.00153243	0.252351	0.412	0.129	1	6
SF3B6	0.00155271	0.296862	0.529	0.187	1	6
NUP58	0.0015559	0.279559	0.353	0.099	1	6
PDIA6	0.0015584	0.335686	0.471	0.159	1	6
OIP5-AS1	0.00156781	0.294948	0.824	0.349	1	6
EWSR1	0.0015893	0.276114	0.824	0.351	1	6
DAAM1	0.00159241	0.330178	0.412	0.127	1	6
ANAPC11	0.00161194	0.446098	0.588	0.24	1	6
GAPDH	0.00171157	0.456635	0.529	0.188	1	6
F2R	0.00174374	0.624879	0.647	0.284	1	6
RNF216	0.00177639	0.318145	0.471	0.155	1	6
SYNCRIP	0.00179926	0.476839	0.882	0.466	1	6
HSPA5	0.00180063	0.518175	1	0.625	1	6
MTR	0.00181348	0.436768	0.412	0.135	1	6
PDIA3	0.00192165	0.377189	1	0.613	1	6
PRKACA	0.00195346	0.320016	0.765	0.341	1	6
PRSS23	0.0019787	0.470575	1	0.601	1	6
DPP8	0.00202149	0.342588	0.471	0.165	1	6
EIF4E	0.00203407	0.362749	0.353	0.103	1	6
SRSF2	0.0020653	0.314599	0.882	0.419	1	6
ARL4A	0.0020678	0.298372	0.235	0.054	1	6
ALYREF	0.00207661	0.408265	0.529	0.22	1	6
ANGPTL2	0.00207688	0.316929	0.294	0.077	1	6
ATP6V1G1	0.00208615	0.251231	0.765	0.302	1	6
C5orf42	0.00208869	0.267549	0.353	0.101	1	6
TMEM45A	0.00213928	0.263824	0.412	0.129	1	6
HELZ	0.00218467	0.349308	0.412	0.127	1	6
CSNK2B	0.0022245	0.277538	0.706	0.286	1	6
LDHA	0.00224262	0.386694	0.941	0.647	1	6
TIMP1	0.00227556	0.588323	0.824	0.438	1	6
SRP54	0.00228816	0.280842	0.471	0.163	1	6
CEP57	0.00229277	0.256988	0.412	0.131	1	6
NUP88	0.00236026	0.353889	0.294	0.083	1	6
SMARCC1	0.00237212	0.261305	0.647	0.258	1	6
GLO1	0.00238554	0.298916	0.941	0.407	1	6
HSD17B4	0.00248496	0.29064	0.471	0.165	1	6
HDLBP	0.00251511	0.410172	0.824	0.458	1	6
SLC25A5	0.00258429	0.350923	0.941	0.522	1	6
RAN	0.00262397	0.452333	0.941	0.577	1	6
ACTN1	0.00264207	0.491689	0.941	0.54	1	6
POU2F1	0.00273595	0.4894	0.353	0.111	1	6
BMP1	0.00278707	0.280933	0.647	0.272	1	6
COL4A1	0.00283059	0.408117	1	0.843	1	6
SSR4	0.00287244	0.276115	0.529	0.208	1	6
PLXND1	0.00297837	0.28883	0.529	0.196	1	6
PIK3R1	0.0029794	0.348576	0.765	0.313	1	6
TMEM187	0.0029801	0.251121	0.176	0.034	1	6
COMMD2	0.00300151	0.308278	0.412	0.141	1	6
SMC1A	0.00304172	0.364854	0.706	0.296	1	6
RALGAPB	0.00310993	0.328441	0.353	0.107	1	6
CPT1A	0.0031112	0.297127	0.647	0.264	1	6
RCN1	0.00312393	0.426176	0.706	0.333	1	6
TMEM14A	0.00313716	0.437656	0.471	0.179	1	6
RPL22L1	0.00314213	0.273443	0.294	0.079	1	6
FN1	0.003185	0.655941	1	0.736	1	6
LONP2	0.0032125	0.376797	0.412	0.139	1	6
HSP90B1	0.00322472	0.403798	0.941	0.746	1	6
DHRS7	0.00323687	0.320838	0.412	0.137	1	6
MAGT1	0.00338156	0.283592	0.647	0.266	1	6
CCDC106	0.00344383	0.4201	0.176	0.036	1	6
G3BP1	0.00351909	0.399415	0.824	0.464	1	6
GDI1	0.00353818	0.307441	0.765	0.363	1	6
IL32	0.00358599	0.315363	0.529	0.21	1	6
PPIA	0.00370751	0.393904	1	0.746	1	6
BAX	0.00374981	0.303342	0.588	0.238	1	6
ENC1	0.00375249	0.275714	0.235	0.058	1	6
SPATS2L	0.00384396	0.330963	1	0.653	1	6
SAP30	0.00384639	0.259515	0.235	0.058	1	6
CLEC11A	0.00404195	0.275346	0.588	0.25	1	6
APOLD1	0.00418813	0.371757	0.647	0.308	1	6
MDM4	0.00420034	0.283827	0.294	0.083	1	6
PINX1	0.00420214	0.273629	0.176	0.036	1	6
UBA3	0.00421631	0.338702	0.353	0.119	1	6
COL5A1	0.00423223	0.428938	0.882	0.581	1	6
SLC44A2	0.00423955	0.409428	0.824	0.429	1	6
COL5A2	0.00436034	0.433767	1	0.794	1	6
THYN1	0.00439193	0.259166	0.235	0.06	1	6
CCT6A	0.00440429	0.385079	0.706	0.325	1	6
SFPQ	0.00449521	0.290188	0.941	0.512	1	6
COA6	0.00451648	0.260435	0.294	0.083	1	6
UEVLD	0.00452834	0.253199	0.294	0.085	1	6
PARVB	0.00462762	0.2542	0.294	0.087	1	6
COL18A1	0.00466528	0.331803	0.765	0.367	1	6
AC016739.1	0.00475823	0.259764	0.706	0.31	1	6
SET	0.00480056	0.31845	1	0.687	1	6
INF2	0.00481722	0.500626	0.294	0.089	1	6
ACTR2	0.00492929	0.511995	1	0.649	1	6
GSTP1	0.00494254	0.347884	0.882	0.47	1	6
LAMA4	0.00494589	0.393882	0.941	0.732	1	6
PARVA	0.00495782	0.255074	0.765	0.361	1	6
COA3	0.00496995	0.29461	0.529	0.208	1	6
RHOG	0.00500709	0.290894	0.588	0.234	1	6
STARD4	0.00504071	0.273594	0.471	0.181	1	6
PKM	0.00509694	0.376502	0.882	0.562	1	6
ZNF570	0.00511847	0.283639	0.176	0.038	1	6
UBR2	0.0052516	0.375823	0.353	0.123	1	6
TFPI	0.00527927	0.41711	1	0.591	1	6
SOCS6	0.00550574	0.279673	0.235	0.06	1	6
MAPK1IP1L	0.00551119	0.361919	0.647	0.278	1	6
IRF8	0.00559395	0.252118	0.235	0.062	1	6
AHCTF1	0.00569246	0.274462	0.353	0.117	1	6
SERPINH1	0.00576546	0.362981	0.941	0.673	1	6
S100A11	0.00579328	0.499797	0.941	0.623	1	6
SSRP1	0.00584373	0.368653	0.647	0.323	1	6
LAMC1	0.00590844	0.420847	1	0.79	1	6
NSRP1	0.00593602	0.285376	0.647	0.29	1	6
PCDH1	0.00596132	0.265125	0.529	0.212	1	6
COPZ1	0.00601669	0.293188	0.706	0.335	1	6
MRPS14	0.00605525	0.37062	0.412	0.159	1	6
C19orf53	0.0061199	0.261726	0.588	0.236	1	6
TBCC	0.00616493	0.294732	0.294	0.089	1	6
TRIM5	0.00624765	0.302288	0.353	0.121	1	6
TRIB2	0.00642944	0.276092	0.941	0.44	1	6
ASXL1	0.00645909	0.251889	0.412	0.147	1	6
DUT	0.00663335	0.354549	0.824	0.413	1	6
LYPLAL1	0.00664646	0.283223	0.235	0.062	1	6
NUCKS1	0.00674622	0.303301	1	0.819	1	6
DCP1B	0.00676088	0.380092	0.176	0.04	1	6
POLR2L	0.00692819	0.402715	0.529	0.224	1	6
GDI2	0.00702481	0.358339	0.882	0.484	1	6
ENPEP	0.00705023	0.256993	1	0.524	1	6
LEPR	0.00714541	0.272771	0.176	0.04	1	6
AZIN1	0.0072398	0.399565	0.588	0.264	1	6
KIAA0586	0.00734931	0.291146	0.235	0.063	1	6
GOLGA1	0.00744046	0.281222	0.294	0.091	1	6
IFT57	0.00772226	0.337693	0.529	0.204	1	6
TRPC6	0.00773494	0.255205	0.882	0.448	1	6
UACA	0.00785102	0.316749	1	0.766	1	6
XRCC5	0.00790581	0.347981	0.941	0.569	1	6
ANXA6	0.00809278	0.394537	0.824	0.444	1	6
DBI	0.00823053	0.303611	0.706	0.333	1	6
AC005332.9	0.00825363	0.269145	0.294	0.091	1	6
SDC2	0.00827359	0.427467	1	0.687	1	6
ANXA2	0.00829286	0.41394	1	0.821	1	6
PTPN9	0.00834891	0.354042	0.529	0.24	1	6
COL1A2	0.00841849	0.332264	1	0.96	1	6
RPL10P9	0.00842647	0.402836	0.588	0.288	1	6
STIM2	0.00894305	0.318672	0.235	0.067	1	6
ARPC3P1	0.00896542	0.26109	0.176	0.042	1	6
RPLP1	0.00896599	0.289315	1	0.778	1	6
FO393411.1	0.00907925	0.262351	0.765	0.351	1	6
COL6A3	0.00915368	0.415239	0.882	0.619	1	6
ADIPOR1	0.00933069	0.275374	0.529	0.214	1	6
KCTD1	0.00934457	0.485188	0.235	0.069	1	6
CDC7	0.00943006	0.281676	0.235	0.067	1	6
ADAM9	0.00946918	0.278633	0.765	0.391	1	6
EPRS	0.00955967	0.353458	0.647	0.321	1	6
LAMTOR4	0.00960033	0.291044	0.471	0.185	1	6
SLC7A5	0.00987385	0.323298	0.412	0.153	1	6

## Sheet: Supplementary Table 2.5
Supplementary Table 2.5 All marker genes of cell types shown in Fig. 4B.
allmarkers.gene	p_val	avg_logFC	pct.1	pct.2	p_val_adj	cluster
AQP9	1.69615e-186	1.91317	0.724	0.114	5.17868e-182	1
VCAN	8.76587e-186	2.03055	0.942	0.27	2.67639e-181	1
AC245128.3	1.60589e-173	1.52077	0.748	0.127	4.90311e-169	1
SOD2	2.73298e-155	1.70561	1	0.663	8.34434e-151	1
EREG	1.16252e-153	2.20612	0.845	0.231	3.5494e-149	1
S100A8	7.0138e-145	1.8161	0.964	0.481	2.14145e-140	1
FCN1	9.78838e-142	1.45669	0.955	0.333	2.98859e-137	1
BCL2A1	6.4305e-139	1.56897	0.97	0.514	1.96336e-134	1
IL1B	1.84326e-138	1.79445	0.994	0.608	5.62783e-134	1
NLRP3	6.06676e-137	1.71264	0.876	0.323	1.8523e-132	1
S100A9	8.87117e-130	2.3453	0.888	0.401	2.70855e-125	1
S100A12	5.55678e-128	1.23601	0.485	0.057	1.6966e-123	1
C5AR1	1.24482e-125	1.61437	0.945	0.432	3.80067e-121	1
CD300E	6.95534e-125	1.36525	0.842	0.262	2.12361e-120	1
MCEMP1	6.68451e-122	1.09132	0.424	0.043	2.04092e-117	1
PLAUR	1.70719e-121	1.56873	0.979	0.69	5.21239e-117	1
TNFAIP6	5.19761e-121	1.13364	0.406	0.039	1.58693e-116	1
SLC11A1	5.28357e-118	1.08787	0.555	0.091	1.61318e-113	1
CTSS	2.59079e-116	1.1682	0.991	0.909	7.91019e-112	1
ATP2B1-AS1	6.16444e-115	1.27281	0.727	0.205	1.88213e-110	1
MIR3945HG	6.20445e-115	1.09706	0.355	0.028	1.89434e-110	1
SRGN	6.80323e-114	0.982313	1	0.96	2.07716e-109	1
APOBEC3A	2.4072e-113	1.61075	0.458	0.061	7.34967e-109	1
NAMPT	2.82245e-113	1.21693	0.982	0.688	8.61752e-109	1
CCL20	6.43646e-107	2.30144	0.497	0.082	1.96518e-102	1
NFKBIA	7.56112e-106	1.02953	1	0.853	2.30856e-101	1
CXCL2	8.99023e-103	1.40978	0.912	0.386	2.7449e-98	1
NFKBIZ	9.34802e-103	1.1423	0.976	0.621	2.85414e-98	1
GCH1	2.42836e-97	1.07797	0.542	0.114	7.41428e-93	1
CXCL8	3.70157e-95	1.52216	0.948	0.566	1.13016e-90	1
CD55	1.12777e-93	1.66681	0.852	0.486	3.44331e-89	1
OLR1	9.96935e-93	1.51507	0.794	0.312	3.04384e-88	1
CCRL2	2.13594e-92	1.23814	0.612	0.167	6.52144e-88	1
CYP1B1	2.76466e-92	0.958333	0.33	0.033	8.44106e-88	1
NAMPTP1	3.85211e-92	1.2336	0.891	0.445	1.17613e-87	1
IL1A	3.55143e-91	1.43212	0.576	0.14	1.08432e-86	1
IL1RN	7.83297e-91	1.65986	0.876	0.424	2.39156e-86	1
CLEC4E	2.07596e-89	1.04464	0.655	0.184	6.33832e-85	1
ACSL1	1.14045e-87	1.23863	0.539	0.131	3.48203e-83	1
SERPINB2	2.54173e-87	1.53979	0.203	0.007	7.76041e-83	1
SERPINA1	3.14007e-84	0.960219	0.927	0.512	9.58725e-80	1
SAMSN1	1.72262e-83	1.30513	0.752	0.321	5.25951e-79	1
TREM1	2.66127e-83	0.960705	0.555	0.136	8.1254e-79	1
PNRC1	1.21305e-82	0.86792	0.982	0.842	3.70367e-78	1
ETS2	2.59257e-82	1.11966	0.715	0.273	7.91564e-78	1
OR2B11	3.1266e-80	0.778663	0.327	0.041	9.54612e-76	1
TNFAIP3	3.43338e-80	1.0213	0.964	0.656	1.04828e-75	1
PTGS2	1.13621e-79	1.4242	0.806	0.362	3.46906e-75	1
ACOD1	1.53023e-79	0.912515	0.2	0.009	4.6721e-75	1
CSF3R	2.00435e-79	1.11159	0.755	0.332	6.1197e-75	1
EHD1	1.64796e-78	1.12556	0.63	0.208	5.03155e-74	1
TNFAIP2	3.72624e-78	1.02485	0.87	0.442	1.1377e-73	1
APLP2	1.49154e-77	0.905935	0.915	0.589	4.55397e-73	1
MXD1	1.11139e-76	1.01058	0.9	0.485	3.39329e-72	1
THBS1	2.34737e-76	1.74947	0.409	0.078	7.16698e-72	1
CCL4	6.5982e-76	1.4674	0.733	0.293	2.01456e-71	1
FPR1	6.16422e-75	1.01517	0.83	0.393	1.88206e-70	1
CCL3L3	2.19754e-73	1.61515	0.773	0.334	6.70954e-69	1
VNN2	2.25563e-73	0.797721	0.364	0.06	6.88688e-69	1
G0S2	1.02744e-72	1.3062	0.794	0.39	3.13697e-68	1
CLEC12A	9.85112e-70	0.94684	0.582	0.184	3.00774e-65	1
FGR	1.9176e-69	0.88015	0.894	0.557	5.85482e-65	1
IRS2	4.47405e-68	1.12025	0.633	0.23	1.36602e-63	1
BABAM2	2.68343e-66	1.00751	0.712	0.301	8.19304e-62	1
CD14	6.17715e-66	0.941474	0.788	0.356	1.88601e-61	1
CXCL3	1.73947e-65	1.28608	0.667	0.253	5.31095e-61	1
THAP2	7.53965e-65	1.11954	0.573	0.196	2.302e-60	1
PPIF	1.07068e-63	1.07822	0.852	0.542	3.26899e-59	1
PTX3	3.55543e-63	1.0511	0.297	0.044	1.08554e-58	1
FPR2	7.31562e-63	0.575421	0.288	0.041	2.2336e-58	1
NCF2	7.47054e-63	0.833837	0.773	0.377	2.2809e-58	1
TKT	3.05761e-62	0.887754	0.836	0.532	9.33549e-58	1
STX11	3.13161e-62	0.977143	0.758	0.389	9.56144e-58	1
LUCAT1	1.27749e-61	0.674252	0.279	0.04	3.90042e-57	1
HPSE	3.85675e-61	0.730561	0.376	0.078	1.17754e-56	1
FFAR2	6.30586e-60	0.86233	0.279	0.042	1.9253e-55	1
PLEK	1.13186e-59	0.878039	0.964	0.863	3.4558e-55	1
LDLR	1.9984e-59	0.845018	0.427	0.107	6.10151e-55	1
CRISPLD2	7.45881e-59	0.634403	0.212	0.021	2.27732e-54	1
SDCBP	1.45588e-58	0.769343	0.912	0.656	4.4451e-54	1
SLC2A3	2.52797e-58	0.996643	0.894	0.638	7.71839e-54	1
CEBPB	3.47351e-58	0.818195	0.852	0.466	1.06053e-53	1
OSM	3.69294e-58	1.00623	0.539	0.178	1.12753e-53	1
CKAP4	3.41875e-54	0.662414	0.361	0.082	1.04381e-49	1
MNDA	1.0918e-53	0.883444	0.894	0.627	3.3335e-49	1
TIMP1	1.65464e-53	1.454	0.709	0.392	5.05193e-49	1
ARL5B	2.58289e-52	0.888611	0.8	0.445	7.88607e-48	1
TNF	2.46462e-51	1.49007	0.506	0.172	7.52497e-47	1
BST1	5.75878e-51	0.668184	0.421	0.117	1.75827e-46	1
PPP1R15A	6.34949e-51	0.708888	0.973	0.831	1.93863e-46	1
SAT1	7.31349e-51	0.697723	0.994	0.923	2.23296e-46	1
IER3	2.69987e-50	0.817472	0.694	0.318	8.24324e-46	1
RNF19B	7.01417e-50	0.878721	0.767	0.458	2.14157e-45	1
LRG1	8.19024e-50	0.898193	0.258	0.043	2.50064e-45	1
CDA	1.15292e-49	0.515866	0.215	0.028	3.5201e-45	1
LILRA5	2.01587e-49	0.846017	0.533	0.191	6.15486e-45	1
PNPLA8	5.02837e-48	0.893329	0.667	0.342	1.53526e-43	1
GPR84	1.30043e-47	0.73425	0.482	0.164	3.97047e-43	1
CSTA	2.73776e-47	0.783616	0.661	0.315	8.35892e-43	1
F3	4.48141e-47	0.635664	0.176	0.019	1.36826e-42	1
RAB20	1.42619e-46	0.68398	0.485	0.165	4.35444e-42	1
SLC25A37	2.55227e-46	1.03635	0.558	0.248	7.79258e-42	1
RPH3A	2.97784e-46	0.432739	0.13	0.008	9.09193e-42	1
RIPK2	5.20269e-46	0.925569	0.576	0.258	1.58849e-41	1
GBP2	9.93127e-46	0.897514	0.518	0.204	3.03222e-41	1
ZC3H12A	1.4282e-45	0.806128	0.709	0.371	4.36058e-41	1
KDM6B	1.53764e-45	0.876196	0.83	0.584	4.69471e-41	1
BTG1	1.73672e-45	0.695519	0.921	0.699	5.30254e-41	1
LYZ	3.42903e-45	0.788515	0.855	0.576	1.04695e-40	1
HCAR2	7.54058e-44	0.780365	0.433	0.136	2.30229e-39	1
HBEGF	1.07111e-43	0.909117	0.676	0.315	3.27032e-39	1
NINJ1	1.16337e-43	0.858425	0.636	0.313	3.55201e-39	1
RILPL2	1.53996e-43	0.7939	0.724	0.425	4.7018e-39	1
MEFV	2.28144e-42	0.651936	0.294	0.067	6.96568e-38	1
MCL1	2.42747e-42	0.49711	0.982	0.928	7.41156e-38	1
VSTM1	2.75736e-42	0.411715	0.136	0.011	8.41877e-38	1
PILRA	1.9593e-41	0.656472	0.548	0.227	5.98212e-37	1
CYBB	1.63789e-40	0.596049	0.964	0.746	5.00079e-36	1
PSAP	2.21695e-40	0.374183	1	0.964	6.76879e-36	1
CCL3	3.98509e-40	0.709905	0.382	0.114	1.21673e-35	1
TNFRSF1B	2.47753e-39	0.710147	0.788	0.506	7.5644e-35	1
CHST15	5.22865e-39	0.548685	0.282	0.065	1.59641e-34	1
CLEC4D	3.32404e-38	0.549311	0.236	0.047	1.0149e-33	1
IVNS1ABP	4.06617e-38	0.838893	0.667	0.394	1.24148e-33	1
MARCKS	6.60735e-38	0.64646	0.803	0.474	2.01736e-33	1
RBP7	7.35982e-38	0.360324	0.152	0.017	2.2471e-33	1
GPCPD1	8.25754e-38	0.85141	0.645	0.357	2.52119e-33	1
CD36	2.24193e-37	0.760568	0.612	0.306	6.84505e-33	1
SERPINB1	3.03864e-37	0.68422	0.909	0.733	9.27758e-33	1
ELL2	3.9783e-37	0.846053	0.445	0.175	1.21465e-32	1
TMEM52B	6.16432e-37	0.623064	0.318	0.09	1.88209e-32	1
C9orf72	9.729e-37	0.686277	0.536	0.252	2.97046e-32	1
ATP2B1	1.72087e-36	0.844343	0.724	0.482	5.25417e-32	1
PDE4B	2.60212e-36	0.652851	0.803	0.532	7.9448e-32	1
F5	3.10571e-36	0.388387	0.164	0.022	9.48236e-32	1
CCL4L2	5.47435e-36	1.2008	0.633	0.338	1.67143e-31	1
RNASE2	5.61893e-36	0.496298	0.352	0.103	1.71557e-31	1
DNAAF1	1.00015e-35	0.25902	0.112	0.009	3.05365e-31	1
PPP1R15B	1.03364e-35	0.657833	0.8	0.573	3.15592e-31	1
XBP1	1.35596e-35	0.684665	0.712	0.468	4.14003e-31	1
LCP2	1.37372e-35	0.740709	0.691	0.415	4.19423e-31	1
FCER1G	2.59274e-35	0.434262	0.997	0.907	7.91614e-31	1
PFKFB3	2.76505e-35	0.702257	0.815	0.561	8.44225e-31	1
S100A4	3.84124e-35	0.416963	0.979	0.748	1.17281e-30	1
FTH1P20	4.16455e-35	0.582764	0.933	0.845	1.27152e-30	1
IL6	6.01894e-35	1.22618	0.197	0.035	1.8377e-30	1
FTH1P8	7.37966e-35	0.644394	0.809	0.586	2.25316e-30	1
PADI4	1.9909e-34	0.405094	0.139	0.017	6.07863e-30	1
UPP1	2.33258e-34	0.690283	0.382	0.137	7.12183e-30	1
SIRPB1	6.52582e-34	0.6227	0.424	0.162	1.99246e-29	1
ITGAM	2.58076e-33	0.576096	0.561	0.262	7.87957e-29	1
LILRB2	2.82164e-33	0.523727	0.755	0.448	8.61503e-29	1
ASAH1	2.84399e-33	0.484854	0.745	0.448	8.68327e-29	1
SERPINB9	4.78623e-33	0.666094	0.879	0.669	1.46133e-28	1
EIF1	2.03858e-32	0.417773	0.991	0.962	6.2242e-28	1
SMIM25	2.68492e-32	0.49967	0.273	0.074	8.19758e-28	1
LILRA6	5.69157e-32	0.604065	0.358	0.123	1.73775e-27	1
OASL	1.05435e-31	0.671065	0.242	0.06	3.21915e-27	1
FGD4	1.11651e-31	0.631084	0.406	0.158	3.40894e-27	1
RABGEF1	2.73217e-31	0.588315	0.37	0.137	8.34185e-27	1
TAGAP	3.06223e-31	0.817964	0.521	0.257	9.34959e-27	1
RXRA	5.59013e-31	0.630115	0.63	0.364	1.70678e-26	1
AP1S2	6.10397e-31	0.582873	0.827	0.653	1.86366e-26	1
LILRA2	6.67601e-31	0.461899	0.239	0.06	2.03832e-26	1
LRRK2	6.78551e-31	0.622505	0.421	0.169	2.07175e-26	1
STEAP4	1.11916e-30	0.48225	0.161	0.026	3.41703e-26	1
RAB27A	1.17598e-30	0.601406	0.403	0.16	3.5905e-26	1
EIF4E3	1.48824e-30	0.525271	0.27	0.076	4.5439e-26	1
WTAP	1.58742e-30	0.702919	0.679	0.461	4.8467e-26	1
PELI1	4.32041e-30	0.755738	0.403	0.163	1.31911e-25	1
CHD1	5.55781e-30	0.723191	0.658	0.41	1.69691e-25	1
FYB1	6.50915e-30	0.50266	0.93	0.705	1.98737e-25	1
NRGN	4.43773e-29	0.522584	0.306	0.099	1.35493e-24	1
ALDH1A1	5.92262e-29	0.403124	0.179	0.035	1.8083e-24	1
AL592429.1	7.98222e-29	0.438627	0.158	0.027	2.43713e-24	1
VEGFA	1.03892e-28	0.701744	0.712	0.423	3.17203e-24	1
MEGF9	1.13935e-28	0.715595	0.491	0.245	3.47867e-24	1
CDKN1A	1.8061e-28	0.583188	0.879	0.692	5.5144e-24	1
IRAK3	3.89459e-28	0.60023	0.409	0.172	1.1891e-23	1
CD44	3.97228e-28	0.606461	0.876	0.724	1.21282e-23	1
TLR4	4.28059e-28	0.637193	0.394	0.162	1.30695e-23	1
DUSP6	7.81429e-28	0.594486	0.63	0.348	2.38586e-23	1
TMEM71	7.90431e-28	0.406977	0.236	0.063	2.41334e-23	1
AL034397.3	8.37338e-28	0.473336	0.212	0.052	2.55656e-23	1
DUSP2	8.54602e-28	0.567268	0.885	0.656	2.60927e-23	1
PECAM1	2.15494e-27	0.591051	0.667	0.437	6.57947e-23	1
FTH1P11	2.36611e-27	0.604089	0.733	0.535	7.22421e-23	1
GAS7	4.79192e-27	0.596159	0.497	0.246	1.46307e-22	1
ARRB2	5.97034e-27	0.514572	0.809	0.6	1.82286e-22	1
NFIL3	8.28557e-27	0.542053	0.427	0.188	2.52975e-22	1
DDX60L	1.06854e-26	0.529277	0.279	0.09	3.26245e-22	1
GK	1.24682e-26	0.68398	0.385	0.162	3.8068e-22	1
PMAIP1	1.56957e-26	0.89539	0.518	0.276	4.7922e-22	1
SELL	2.07263e-26	0.692018	0.703	0.431	6.32814e-22	1
LRP1	2.25822e-26	0.53909	0.497	0.243	6.8948e-22	1
TCF7L2	6.28992e-26	0.49003	0.233	0.065	1.92044e-21	1
TNIP3	7.91569e-26	0.734145	0.23	0.064	2.41682e-21	1
ZEB2	1.82476e-25	0.591607	0.761	0.544	5.57137e-21	1
CSRNP1	2.10192e-25	0.503801	0.748	0.534	6.41758e-21	1
CFLAR	2.71372e-25	0.565284	0.791	0.609	8.28552e-21	1
GABARAPL1	2.83112e-25	0.647057	0.536	0.29	8.64399e-21	1
RETN	3.92033e-25	0.314816	0.118	0.017	1.19695e-20	1
ITGB2	1.1573e-24	0.357256	0.97	0.82	3.53345e-20	1
VMP1	1.20839e-24	0.496429	0.794	0.596	3.68946e-20	1
MARC1	1.6091e-24	0.332254	0.121	0.019	4.91291e-20	1
TMEM2	2.25611e-24	0.501241	0.33	0.13	6.88836e-20	1
TNFSF13B	3.06178e-24	0.50582	0.655	0.425	9.34823e-20	1
SMARCD3	3.14454e-24	0.284089	0.112	0.016	9.60092e-20	1
MAP3K8	3.39266e-24	0.582549	0.63	0.414	1.03585e-19	1
ITPRIP	4.01291e-24	0.589663	0.33	0.133	1.22522e-19	1
TMEM154	4.42881e-24	0.496238	0.285	0.099	1.35221e-19	1
PLBD1	6.62239e-24	0.654658	0.488	0.269	2.02195e-19	1
LYPD3	8.32041e-24	1.10438	0.218	0.064	2.54039e-19	1
AC079753.1	1.1704e-23	0.296569	0.133	0.024	3.57346e-19	1
ADGRE1	1.19747e-23	0.450412	0.197	0.051	3.65613e-19	1
DMXL2	1.70811e-23	0.546643	0.379	0.166	5.21519e-19	1
CFP	1.77433e-23	0.411086	0.315	0.118	5.4174e-19	1
LYST	2.07291e-23	0.548977	0.442	0.212	6.32901e-19	1
FCAR	2.49099e-23	0.294756	0.127	0.022	7.6055e-19	1
AGTRAP	2.7641e-23	0.370118	0.248	0.079	8.43935e-19	1
DPYD	3.24436e-23	0.564682	0.542	0.31	9.90568e-19	1
WARS	1.43353e-22	0.636794	0.452	0.239	4.37685e-18	1
PLIN2	1.92448e-22	0.750901	0.461	0.245	5.87583e-18	1
HK3	2.05522e-22	0.333778	0.152	0.033	6.275e-18	1
CASP1	2.2914e-22	0.522436	0.624	0.395	6.99611e-18	1
CAST	3.1643e-22	0.495809	0.77	0.583	9.66125e-18	1
CR1	3.9533e-22	0.357197	0.185	0.048	1.20702e-17	1
PRAM1	7.98434e-22	0.353017	0.188	0.05	2.43778e-17	1
S100A6	8.52324e-22	0.324098	0.948	0.811	2.60231e-17	1
TYROBP	9.28657e-22	0.377721	0.927	0.812	2.83538e-17	1
GIMAP4	1.07304e-21	0.514797	0.37	0.163	3.2762e-17	1
STXBP2	2.04381e-21	0.511186	0.424	0.216	6.24017e-17	1
PTGER2	2.29523e-21	0.40382	0.215	0.066	7.0078e-17	1
SOCS3	2.3648e-21	0.516146	0.906	0.746	7.22022e-17	1
TMEM170B	2.55885e-21	0.548596	0.382	0.176	7.81269e-17	1
ANXA1	2.57794e-21	0.438643	0.909	0.75	7.87098e-17	1
LPCAT1	3.28518e-21	0.446727	0.282	0.108	1.00303e-16	1
MTF1	4.15184e-21	0.399517	0.23	0.075	1.26764e-16	1
EIF1B	4.57952e-21	0.5524	0.427	0.228	1.39822e-16	1
CD93	4.76114e-21	0.508509	0.645	0.421	1.45367e-16	1
ADM	5.12665e-21	0.567636	0.291	0.113	1.56527e-16	1
SLC43A2	5.3e-21	0.530609	0.561	0.331	1.6182e-16	1
CLEC7A	5.5241e-21	0.476385	0.724	0.518	1.68662e-16	1
FCGR2A	5.75472e-21	0.431882	0.703	0.443	1.75703e-16	1
ICAM1	6.54725e-21	0.519081	0.442	0.235	1.99901e-16	1
TWISTNB	8.90162e-21	0.969227	0.433	0.232	2.71784e-16	1
SLC7A7	1.06047e-20	0.391162	0.461	0.232	3.23782e-16	1
GCA	1.20061e-20	0.56607	0.615	0.404	3.66571e-16	1
CASP4	1.36172e-20	0.542361	0.573	0.369	4.15761e-16	1
BCL3	1.67378e-20	0.555368	0.63	0.434	5.11039e-16	1
ATP13A3	2.12126e-20	0.708938	0.491	0.297	6.47664e-16	1
ATP1B3	2.76145e-20	0.65365	0.752	0.631	8.43127e-16	1
LILRB3	3.56983e-20	0.479052	0.473	0.254	1.08994e-15	1
DOK3	4.46613e-20	0.474039	0.448	0.233	1.3636e-15	1
RTN3	6.66986e-20	0.49978	0.736	0.586	2.03644e-15	1
PHLDA1	6.96691e-20	0.745522	0.315	0.138	2.12714e-15	1
AC034199.1	7.64534e-20	0.29688	0.121	0.024	2.33427e-15	1
PTPRC	1.01426e-19	0.33694	0.952	0.912	3.09675e-15	1
AP003354.2	1.56253e-19	0.302558	0.109	0.02	4.77072e-15	1
MPP7	1.63102e-19	0.340538	0.145	0.035	4.97984e-15	1
TLR2	1.69055e-19	0.482483	0.512	0.286	5.16158e-15	1
AGTPBP1	2.18637e-19	0.457563	0.345	0.158	6.67542e-15	1
ADCY9	2.40349e-19	0.460581	0.173	0.048	7.33835e-15	1
EAF1	2.75436e-19	0.491784	0.297	0.126	8.4096e-15	1
NEAT1	2.98125e-19	0.55699	0.758	0.588	9.10236e-15	1
LRRFIP1	3.85222e-19	0.419816	0.864	0.753	1.17616e-14	1
ZNF281	3.9983e-19	0.501778	0.288	0.119	1.22076e-14	1
C19orf38	5.28461e-19	0.528432	0.327	0.149	1.6135e-14	1
ZNF267	6.32339e-19	0.56345	0.552	0.362	1.93066e-14	1
FOSL2	1.11947e-18	0.421098	0.818	0.612	3.41797e-14	1
IFNGR2	2.00144e-18	0.514273	0.582	0.386	6.11081e-14	1
DNAJA1	5.27958e-18	0.404844	0.87	0.764	1.61196e-13	1
IFIT2	6.23416e-18	1.42827	0.258	0.105	1.90341e-13	1
LTA4H	7.23501e-18	0.534347	0.615	0.435	2.20899e-13	1
BACH1	7.52167e-18	0.52909	0.485	0.296	2.29652e-13	1
S100A11	8.73383e-18	0.361731	0.927	0.836	2.66661e-13	1
CARD16	1.35752e-17	0.46969	0.652	0.452	4.14478e-13	1
CFD	1.8283e-17	0.33575	0.182	0.057	5.58216e-13	1
BIRC3	1.97052e-17	0.448392	0.673	0.465	6.0164e-13	1
NFKB2	2.05991e-17	0.505013	0.497	0.304	6.28932e-13	1
UBE2D1	2.82106e-17	0.542481	0.461	0.276	8.61326e-13	1
HCK	3.77309e-17	0.457583	0.736	0.572	1.152e-12	1
MGST1	4.68186e-17	0.376505	0.206	0.072	1.42946e-12	1
MX2	8.15128e-17	0.541554	0.464	0.283	2.48875e-12	1
UBXN11	1.1854e-16	0.316195	0.164	0.049	3.61927e-12	1
FTH1	1.87287e-16	0.642799	0.542	0.375	5.71824e-12	1
IFI6	2.35614e-16	0.743947	0.485	0.307	7.19376e-12	1
CD163	2.42238e-16	0.282588	0.506	0.266	7.396e-12	1
MLKL	2.84622e-16	0.400003	0.252	0.103	8.69007e-12	1
NCF1C	3.07396e-16	0.498979	0.197	0.069	9.3854e-12	1
IL23A	3.23575e-16	0.699812	0.109	0.024	9.87939e-12	1
PIM3	5.23513e-16	0.460077	0.712	0.542	1.59839e-11	1
MAFB	6.96835e-16	0.348519	0.47	0.251	2.12758e-11	1
FAS	7.29576e-16	0.299179	0.188	0.064	2.22754e-11	1
POU2F2	8.70095e-16	0.416464	0.579	0.375	2.65657e-11	1
LYN	1.07237e-15	0.372159	0.821	0.733	3.27416e-11	1
SELENOK	1.25494e-15	0.443159	0.621	0.429	3.83157e-11	1
MYADM	1.47131e-15	0.483117	0.755	0.617	4.49219e-11	1
NAF1	1.51591e-15	0.759277	0.339	0.182	4.62836e-11	1
EMP3	1.52273e-15	0.52955	0.636	0.468	4.6492e-11	1
MID1IP1	1.55896e-15	0.635689	0.37	0.207	4.75982e-11	1
CREB5	1.65474e-15	0.392742	0.373	0.195	5.05227e-11	1
RYBP	1.99693e-15	0.646935	0.594	0.442	6.09703e-11	1
NCOA4	2.29455e-15	0.437683	0.788	0.673	7.00573e-11	1
IFIT3	2.98464e-15	0.809074	0.167	0.055	9.1127e-11	1
FTH1P7	3.28561e-15	0.431157	0.352	0.189	1.00316e-10	1
PRNP	3.73304e-15	0.586788	0.506	0.346	1.13977e-10	1
RN7SL368P	1.6825e-14	0.363713	0.152	0.048	5.13702e-10	1
SULT1A1	1.85419e-14	0.412184	0.245	0.107	5.66121e-10	1
GBP5	1.8997e-14	0.821307	0.182	0.066	5.80015e-10	1
ARHGAP26	2.12996e-14	0.375361	0.355	0.188	6.50318e-10	1
OXSR1	2.16503e-14	0.481986	0.415	0.258	6.61026e-10	1
GPR132	2.18461e-14	0.447789	0.418	0.251	6.67005e-10	1
PYGL	3.10219e-14	0.354889	0.258	0.114	9.47161e-10	1
SPATA13	3.68551e-14	0.435087	0.239	0.104	1.12526e-09	1
WAS	6.65003e-14	0.390673	0.809	0.701	2.03039e-09	1
METTL9	8.12534e-14	0.53199	0.436	0.283	2.48083e-09	1
MT2A	8.13892e-14	0.5652	0.339	0.184	2.48498e-09	1
LILRA1	8.25304e-14	0.363838	0.242	0.105	2.51982e-09	1
UBE2D3	9.56037e-14	0.342835	0.794	0.694	2.91897e-09	1
LAMB3	1.17372e-13	0.336451	0.164	0.057	3.58361e-09	1
IGSF6	1.31111e-13	0.317542	0.77	0.571	4.00308e-09	1
EVI2B	1.98673e-13	0.54379	0.742	0.678	6.06588e-09	1
RIPOR2	2.2898e-13	0.492205	0.479	0.307	6.99123e-09	1
RAC2	2.46116e-13	0.258177	0.815	0.616	7.51442e-09	1
AGFG1	3.03564e-13	0.402315	0.427	0.267	9.26843e-09	1
SULT1B1	4.34332e-13	0.2911	0.124	0.037	1.3261e-08	1
TBL1X	4.49939e-13	0.387684	0.279	0.134	1.37375e-08	1
ABHD5	4.97201e-13	0.284126	0.152	0.051	1.51805e-08	1
NFAM1	7.04003e-13	0.447279	0.312	0.171	2.14946e-08	1
ASGR1	8.00597e-13	0.264735	0.185	0.072	2.44438e-08	1
SECTM1	8.454e-13	0.438138	0.352	0.202	2.58117e-08	1
VASP	9.78322e-13	0.341363	0.736	0.597	2.98701e-08	1
NUMB	1.34178e-12	0.359062	0.552	0.393	4.09671e-08	1
NDEL1	1.47471e-12	0.421617	0.424	0.266	4.5026e-08	1
SSH2	1.51857e-12	0.433477	0.385	0.233	4.63651e-08	1
MARCO	1.53594e-12	0.402946	0.164	0.059	4.68952e-08	1
GLIPR2	2.05388e-12	0.383703	0.497	0.339	6.27091e-08	1
SLC24A4	2.62861e-12	0.310591	0.194	0.079	8.02568e-08	1
ADA2	4.12333e-12	0.336684	0.836	0.706	1.25894e-07	1
NBN	5.2196e-12	0.525428	0.448	0.308	1.59365e-07	1
CD52	9.11889e-12	0.385261	0.476	0.303	2.78418e-07	1
NFE2L2	9.6883e-12	0.40975	0.73	0.62	2.95803e-07	1
MSN	1.01287e-11	0.285411	0.855	0.757	3.0925e-07	1
HK2	1.11316e-11	0.402319	0.321	0.18	3.39871e-07	1
MBOAT7	1.17589e-11	0.456046	0.455	0.311	3.59024e-07	1
GADD45B	1.63269e-11	0.369127	0.755	0.639	4.98494e-07	1
SMAP2	2.60464e-11	0.326509	0.715	0.612	7.95249e-07	1
IL1RAP	2.83407e-11	0.349094	0.191	0.084	8.65297e-07	1
GBP1	3.35507e-11	0.727018	0.312	0.176	1.02437e-06	1
PNP	3.392e-11	0.361323	0.255	0.13	1.03565e-06	1
USP15	3.62847e-11	0.416263	0.494	0.347	1.10785e-06	1
NFKB1	3.88946e-11	0.489261	0.512	0.381	1.18753e-06	1
SDC4	3.95582e-11	0.473626	0.297	0.164	1.20779e-06	1
SNX10	4.63894e-11	0.425166	0.594	0.469	1.41636e-06	1
WSB1	5.13195e-11	0.367679	0.764	0.69	1.56689e-06	1
PELI2	5.4254e-11	0.255458	0.164	0.064	1.65648e-06	1
ITGAL	5.73615e-11	0.38985	0.358	0.212	1.75136e-06	1
ECE1	6.36546e-11	0.343893	0.2	0.09	1.9435e-06	1
FGL2	7.39691e-11	0.315433	0.812	0.702	2.25842e-06	1
GRB2	7.56644e-11	0.297379	0.833	0.751	2.31019e-06	1
PLSCR1	9.00049e-11	0.328017	0.773	0.666	2.74803e-06	1
B4GALT5	9.25779e-11	0.48942	0.376	0.243	2.82659e-06	1
RASSF3	1.14396e-10	0.412323	0.43	0.292	3.49274e-06	1
FAM200B	1.25145e-10	0.314823	0.224	0.109	3.82091e-06	1
IFITM3	1.39037e-10	0.369451	0.73	0.592	4.24506e-06	1
IFITM2	1.50191e-10	0.334054	0.782	0.688	4.58563e-06	1
DAZAP2	1.53335e-10	0.274675	0.873	0.824	4.68162e-06	1
CPPED1	1.63927e-10	0.350944	0.542	0.395	5.00501e-06	1
IRF1	1.8187e-10	0.568406	0.439	0.298	5.55285e-06	1
FBXL5	2.02385e-10	0.339337	0.342	0.208	6.17922e-06	1
CLMN	2.07337e-10	0.261447	0.17	0.07	6.33041e-06	1
MYO1F	2.11909e-10	0.350066	0.555	0.422	6.47002e-06	1
SCIMP	2.31434e-10	0.281693	0.239	0.118	7.06613e-06	1
BNIP3L	2.468e-10	0.362461	0.47	0.322	7.53528e-06	1
ITGAX	3.08732e-10	0.363174	0.542	0.396	9.42622e-06	1
DENND5A	3.66641e-10	0.363825	0.312	0.187	1.11943e-05	1
UBE2R2	3.78966e-10	0.34167	0.655	0.541	1.15706e-05	1
KYNU	4.20225e-10	0.379677	0.509	0.364	1.28303e-05	1
EGR3	4.31236e-10	0.257954	0.173	0.074	1.31665e-05	1
ADAM10	4.54323e-10	0.352086	0.512	0.38	1.38714e-05	1
CD46	5.06848e-10	0.355347	0.476	0.357	1.54751e-05	1
TNIP1	5.23201e-10	0.427927	0.367	0.232	1.59744e-05	1
PHACTR1	5.51316e-10	0.374315	0.488	0.346	1.68328e-05	1
FOSL1	6.11033e-10	0.293306	0.155	0.063	1.86561e-05	1
RASGRP4	6.75961e-10	0.298135	0.191	0.087	2.06384e-05	1
ARHGEF40	6.79523e-10	0.333636	0.248	0.129	2.07472e-05	1
CALCOCO2	7.05896e-10	0.380782	0.424	0.288	2.15524e-05	1
IRAK2	7.18614e-10	0.307598	0.197	0.093	2.19407e-05	1
TGIF1	8.494e-10	0.416901	0.385	0.254	2.59339e-05	1
SMCHD1	9.98767e-10	0.450161	0.367	0.24	3.04943e-05	1
BIN2	1.0673e-09	0.394289	0.442	0.321	3.25868e-05	1
MAFF	1.3098e-09	0.370976	0.448	0.312	3.99908e-05	1
HIF1A	1.33803e-09	0.386215	0.603	0.485	4.08528e-05	1
SAV1	1.36024e-09	0.447204	0.276	0.156	4.15308e-05	1
MAP3K20	1.47547e-09	0.422843	0.318	0.194	4.5049e-05	1
FNDC3B	1.48938e-09	0.346015	0.339	0.208	4.54739e-05	1
TSPO	1.60764e-09	0.318803	0.503	0.356	4.90843e-05	1
VSIR	2.09389e-09	0.389831	0.542	0.418	6.39306e-05	1
RBMS1	2.15797e-09	0.364722	0.509	0.39	6.5887e-05	1
PSEN1	2.40539e-09	0.360544	0.391	0.265	7.34414e-05	1
APOL6	2.57886e-09	0.343448	0.3	0.173	7.87379e-05	1
ADGRE2	2.95654e-09	0.3636	0.445	0.314	9.02691e-05	1
DCUN1D3	3.55121e-09	0.326362	0.17	0.078	0.000108426	1
AC004847.1	3.66691e-09	0.266586	0.148	0.062	0.000111958	1
ALDOA	4.04875e-09	0.315892	0.724	0.625	0.000123617	1
FLT1	4.0803e-09	0.414635	0.133	0.053	0.00012458	1
B4GALT1	5.35939e-09	0.379725	0.685	0.611	0.000163633	1
ARF1	5.6306e-09	0.280643	0.806	0.751	0.000171914	1
DYSF	5.72608e-09	0.36909	0.185	0.089	0.000174829	1
AREG	5.87026e-09	0.695352	0.527	0.405	0.000179231	1
GMFG	6.56315e-09	0.349394	0.573	0.462	0.000200386	1
PGD	6.9082e-09	0.333905	0.448	0.324	0.000210921	1
AHNAK	7.29335e-09	0.265864	0.87	0.796	0.000222681	1
GLUL	9.24362e-09	0.311219	0.697	0.561	0.000282226	1
RNF144B	9.62098e-09	0.377549	0.333	0.213	0.000293748	1
SORL1	1.16606e-08	0.303683	0.4	0.263	0.00035602	1
PNPLA2	1.54096e-08	0.316651	0.512	0.391	0.000470486	1
TET2	1.59393e-08	0.390457	0.57	0.47	0.000486658	1
THAP9-AS1	1.76368e-08	0.343845	0.294	0.179	0.000538487	1
TLE4	1.76606e-08	0.27647	0.242	0.134	0.000539212	1
ERICH1	2.12941e-08	0.308865	0.376	0.256	0.000650151	1
ZDHHC20	2.30042e-08	0.409468	0.348	0.237	0.000702366	1
EGR1	2.55571e-08	0.285486	0.491	0.346	0.000780309	1
CLIC4	2.59147e-08	0.35808	0.342	0.227	0.000791227	1
DOCK8	2.91895e-08	0.316756	0.558	0.458	0.000891215	1
RHOU	2.9468e-08	0.311021	0.191	0.096	0.000899717	1
NFKBID	2.96344e-08	0.40567	0.455	0.34	0.000904799	1
PLD1	3.1449e-08	0.251488	0.103	0.038	0.000960202	1
DRAM1	3.23114e-08	0.309391	0.212	0.113	0.000986531	1
CPEB4	3.25278e-08	0.327307	0.37	0.254	0.000993137	1
SNAI1	3.38254e-08	0.378774	0.218	0.116	0.00103276	1
NACC2	3.52077e-08	0.28918	0.152	0.069	0.00107496	1
IFI44	3.75452e-08	0.432106	0.258	0.15	0.00114633	1
DDX3X	4.0057e-08	0.30475	0.794	0.71	0.00122302	1
TMEM167A	4.47743e-08	0.353847	0.427	0.313	0.00136705	1
DDX21	4.52945e-08	0.258268	0.764	0.673	0.00138293	1
CPD	4.84916e-08	0.372722	0.276	0.171	0.00148055	1
GK5	5.38868e-08	0.287308	0.112	0.044	0.00164527	1
ERN1	6.4424e-08	0.332643	0.376	0.252	0.00196699	1
RRP12	6.45972e-08	0.284449	0.167	0.08	0.00197228	1
MAPK6	7.14017e-08	0.356844	0.242	0.143	0.00218004	1
YBX3	7.97431e-08	0.436908	0.564	0.474	0.00243472	1
ZFAND5	8.76452e-08	0.350275	0.758	0.707	0.00267598	1
REL	1.03391e-07	0.338295	0.624	0.548	0.00315672	1
GRINA	1.08243e-07	0.267355	0.521	0.395	0.00330489	1
RNF149	1.32051e-07	0.265938	0.673	0.586	0.00403179	1
LIMK2	1.41519e-07	0.300483	0.148	0.069	0.00432087	1
TP53INP2	1.45425e-07	0.28883	0.197	0.105	0.00444011	1
STK38	1.47161e-07	0.344754	0.315	0.208	0.00449312	1
NOD2	1.5185e-07	0.282688	0.227	0.127	0.00463627	1
JMJD1C	1.5432e-07	0.458748	0.591	0.509	0.00471171	1
CD48	1.56086e-07	0.285141	0.43	0.319	0.00476563	1
FOXO3	1.57399e-07	0.373913	0.352	0.237	0.0048057	1
IL17RA	1.81891e-07	0.317833	0.43	0.318	0.00555351	1
KCNJ2	1.83473e-07	0.289763	0.118	0.05	0.00560181	1
MICU1	1.96883e-07	0.301265	0.242	0.145	0.00601123	1
FCGR1A	1.98642e-07	0.257278	0.221	0.121	0.00606495	1
PNKD	2.04432e-07	0.286828	0.309	0.194	0.0062417	1
NOTCH2	2.1857e-07	0.318499	0.318	0.205	0.00667337	1
SRSF5	2.34832e-07	0.273344	0.815	0.785	0.00716989	1
FAM49A	2.46239e-07	0.283077	0.497	0.377	0.00751817	1
PLK3	2.70049e-07	0.327918	0.206	0.114	0.00824513	1
FAM198B	2.8707e-07	0.316874	0.342	0.231	0.00876484	1
PSTPIP2	3.22321e-07	0.254531	0.2	0.108	0.00984111	1
CSGALNACT2	3.47251e-07	0.336806	0.403	0.296	0.0106023	1
ADGRE5	3.61488e-07	0.254069	0.215	0.121	0.011037	1
TNFAIP8	3.79441e-07	0.43643	0.558	0.483	0.0115851	1
OAS2	3.9768e-07	0.354898	0.255	0.154	0.012142	1
FTH1P2	4.56888e-07	0.277587	0.409	0.298	0.0139497	1
CCNY	4.76553e-07	0.315906	0.433	0.333	0.0145501	1
PARP14	4.85725e-07	0.427545	0.409	0.313	0.0148302	1
DNTTIP2	4.96748e-07	0.432245	0.433	0.336	0.0151667	1
PRKACA	5.68855e-07	0.330363	0.439	0.336	0.0173683	1
MYO1G	5.98795e-07	0.284129	0.167	0.085	0.0182824	1
CDC42EP3	6.06886e-07	0.400549	0.294	0.195	0.0185294	1
RNF141	6.19178e-07	0.300849	0.245	0.149	0.0189047	1
CCNL1	1.04726e-06	0.34107	0.694	0.635	0.031975	1
PTK2B	1.31756e-06	0.274378	0.433	0.32	0.0402277	1
ADD3	1.43816e-06	0.269631	0.342	0.235	0.0439098	1
RAB21	1.44922e-06	0.320708	0.394	0.296	0.0442477	1
PURB	1.62886e-06	0.311635	0.394	0.296	0.0497324	1
S100A8	4.3048e-71	1.8433	0.888	0.508	1.31434e-66	2
FCN1	1.69831e-67	1.10265	0.921	0.363	5.18527e-63	2
VCAN	1.32365e-60	1.17594	0.794	0.311	4.04138e-56	2
CTSS	6.58392e-58	0.995241	0.981	0.913	2.0102e-53	2
FOS	6.37577e-38	0.917949	0.958	0.93	1.94665e-33	2
FGR	6.36237e-37	0.952754	0.822	0.578	1.94256e-32	2
MNDA	7.2663e-33	1.05468	0.841	0.642	2.21855e-28	2
SERPINA1	5.55117e-32	0.902835	0.794	0.541	1.69488e-27	2
S100A9	8.98723e-31	0.959529	0.729	0.435	2.74398e-26	2
APLP2	8.56325e-28	0.759189	0.818	0.611	2.61453e-23	2
LILRB2	3.3787e-27	0.850721	0.724	0.464	1.03158e-22	2
NCF2	1.16774e-26	0.938916	0.664	0.403	3.56536e-22	2
KLF2	5.39697e-26	0.965615	0.626	0.374	1.6478e-21	2
PSAP	1.37141e-25	0.42909	0.991	0.966	4.18719e-21	2
EGR1	2.32019e-25	1.38426	0.593	0.344	7.08399e-21	2
BST1	3.37441e-25	0.80874	0.374	0.134	1.03027e-20	2
C5AR1	7.05109e-25	0.633526	0.804	0.465	2.15284e-20	2
ITGB2	1.03489e-24	0.609513	0.902	0.832	3.15973e-20	2
CEBPB	1.22838e-24	0.786949	0.743	0.492	3.75048e-20	2
S100A12	1.95102e-24	0.885188	0.304	0.091	5.95684e-20	2
CLEC12A	3.88081e-24	0.937112	0.472	0.211	1.18489e-19	2
DUSP6	1.12526e-23	1.09191	0.621	0.361	3.43564e-19	2
CD300E	1.13579e-23	0.631615	0.612	0.306	3.46781e-19	2
IER2	1.75793e-23	1.17669	0.678	0.508	5.36731e-19	2
RAC2	2.1469e-23	0.631069	0.813	0.625	6.55493e-19	2
CARD16	2.28451e-23	0.834627	0.664	0.459	6.97507e-19	2
B2M	1.02983e-22	0.412399	1	1	3.14428e-18	2
FYB1	7.4641e-22	0.622682	0.874	0.72	2.27894e-17	2
TXNIP	8.38465e-22	0.885506	0.682	0.464	2.56e-17	2
AP1S2	5.04665e-21	0.792404	0.766	0.665	1.54084e-16	2
S100A4	9.65621e-21	0.515215	0.93	0.762	2.94823e-16	2
SOD2	2.01527e-20	0.374722	0.925	0.684	6.15301e-16	2
NFKBIA	1.11364e-18	0.465044	0.963	0.862	3.40017e-14	2
FGL2	2.04059e-18	0.611816	0.85	0.704	6.23033e-14	2
DUSP1	2.55445e-18	0.521316	0.944	0.861	7.79925e-14	2
TKT	4.73229e-18	0.770888	0.692	0.557	1.44486e-13	2
CCL3L3	6.44059e-18	0.666368	0.636	0.364	1.96644e-13	2
CSTA	9.31293e-18	0.743004	0.551	0.339	2.84342e-13	2
FCER1G	1.24478e-17	0.413972	0.953	0.915	3.80057e-13	2
CYBB	1.53462e-17	0.525603	0.921	0.759	4.6855e-13	2
S100A6	2.31793e-17	0.489084	0.916	0.819	7.0771e-13	2
GBP5	4.39541e-17	1.01737	0.22	0.068	1.34201e-12	2
LYST	6.05629e-17	0.731327	0.43	0.223	1.84911e-12	2
ZFP36	7.70588e-17	0.502179	0.986	0.985	2.35276e-12	2
AIF1	1.24296e-16	0.549757	0.907	0.794	3.79502e-12	2
LILRA5	2.19819e-16	0.699505	0.425	0.215	6.71151e-12	2
FPR1	3.40253e-16	0.672018	0.621	0.429	1.03886e-11	2
HLA-B	7.03767e-16	0.373932	0.995	0.997	2.14874e-11	2
CD36	9.81175e-16	0.745527	0.528	0.326	2.99572e-11	2
CASP1	5.01914e-15	0.707268	0.579	0.409	1.53244e-10	2
EVI2B	5.09967e-15	0.690931	0.738	0.682	1.55703e-10	2
IGSF6	6.74571e-15	0.536824	0.757	0.58	2.0596e-10	2
TNFSF10	8.96224e-15	0.994195	0.416	0.23	2.73635e-10	2
CYP1B1	1.03637e-14	0.826101	0.192	0.058	3.16425e-10	2
RBP7	1.08387e-14	0.485028	0.121	0.026	3.30929e-10	2
MCEMP1	1.30333e-14	0.697967	0.224	0.076	3.97932e-10	2
ARRB2	1.66519e-14	0.542084	0.72	0.617	5.08417e-10	2
CCL4	1.93348e-14	0.753004	0.547	0.327	5.90331e-10	2
HSPA1A	2.32345e-14	0.85239	0.822	0.72	7.09395e-10	2
SLC11A1	2.61005e-14	0.60773	0.308	0.131	7.96901e-10	2
GIMAP7	4.86364e-14	0.736809	0.243	0.092	1.48497e-09	2
ITM2B	6.31318e-14	0.438391	0.888	0.821	1.92754e-09	2
HPSE	7.88233e-14	0.631115	0.257	0.101	2.40663e-09	2
FPR2	1.51084e-13	0.541428	0.187	0.06	4.6129e-09	2
[truncated: 4,568 more rows]

## Sheet: Supplementary Table 2.6
Supplementary Table 2.6 All marker genes of cell types shown in Fig. 5B.
[truncated: 2,248 more rows]

[truncated: 9 more sheets: Supplementary Table 2.7, Supplementary Table 2.8, Supplementary Table 2.9, Supplementary Table 2.10, Supplementary Table 2.11, Supplementary Table 2.12, Supplementary Table 2.13, Supplementary Table 2.14, Supplementary Table 2.15]
