# Supplementary material for: Single-cell RNA landscape of the osteoimmunology microenvironment in periodontitis
Source: Theranostics. 2022 Jan 1;12(3):1074–96. doi: 10.7150/thno.65694 (PMC8771561; doi:10.7150/thno.65694)
Supplement: Supplementary file 4 — Supplementary table 3. [file thnov12p1074s4.xlsx]

## Sheet: SUMMARY
Table S3: Raw data file
Supplementary Table 3.1 The proportion of each cellular cluster in different sample sets shown in Fig. 1D.
Supplementary Table 3.2 The proportion of each fibroblast subcluster in different sample sets shown in Fig. 2C.
Supplementary Table 3.3 The proportion of each pericyte subcluster in different sample sets shown in Fig. 3B.
Supplementary Table 3.4 The proportion of each monocytic cluster in different sample sets shown in Fig. 4C.
Supplementary Table 3.5 The proportion of each EC cluster in different sample sets shown in Fig. 5C.
Supplementary Table 3.6 The proportion of each NK T cell subcluster in different sample sets shown in fig. S7B.
Supplementary Table 3.7 The proportion of each CD4+ T cell subcluster in different sample sets shown in fig. S8B.
Supplementary Table 3.8 The proportion of each CD8+ T cell subcluster in different sample sets shown in fig. S8D.
Supplementary Table 3.9 The proportion of each cluster of B & Plasma cells in different sample sets shown in fig. S9A.
Supplementary Table 3.10 The proportion of each cluster of Epithelial cells in different sample sets shown in fig. S14C.

## Sheet: Supplementary Table 3.1
Supplementary Table 3.1 The proportion of each cellular cluster in different sample sets shown in Fig. 1D.
	SAMPLE												p value
Cluster	HC1	HC2	HC3	HC4	PD1	PD2	PD3	PD4	PD5	PDT1	PDT2	PDT3	HC-PD	HC-PDT	PD-PDT
B_Cell	6.71429	13.5114	12.0355	7.04057	9.8521	20.3847	3.40386	1.48591	3.336	7.19776	9.6246	5.2573	0.827996	0.333388	0.946171
Epithelial_Cell	0.6	0.890437	0.467399	0.119332	5.34351	3.38788	1.99325	4.18757	2.56205	7.30259	4.91214	7.67733	0.00435189	0.00044901	0.0211982
Endothelia_Cell	0.942857	0.309717	0.16359	3.55609	17.8674	9.79041	23.919	15.5152	25.4871	5.88749	4.23323	23.9221	0.0021622	0.117955	0.275617
Fibroblast	4.91429	2.16802	8.53003	4.17661	9.49427	8.21131	11.3769	1.00347	3.84307	0.524109	0.519169	2.94854	0.365126	0.0881491	0.0813259
Mast_Cell	5.25714	2.05188	2.68754	0.763723	3.95992	0.832616	6.83839	4.11038	5.55111	0.419287	1.877	5.61892	0.452122	0.977077	0.390987
MDSC	0.257143	0.0387147	0	2.93556	0.0477099	0.0287109	0	0.0578927	0.026688	0	0	0	0.318327	0.381318	0.0513613
Monocytic	4.88571	6.62021	6.35663	2.4821	9.18416	7.49354	5.42778	14.3574	4.83053	2.27114	3.88711	7.87204	0.107532	0.827984	0.214754
Neutrophil	8.51429	1.5873	10.8904	0.381862	4.79485	8.75682	0.0306654	31.8024	2.05498	1.71209	10.8094	3.8943	0.454229	0.974433	0.631289
Plasma_Cell	3.48571	2.3616	22.8324	2.2673	14.2891	13.6951	6.13309	2.21922	27.9424	54.5947	31.1502	1.5299	0.825136	0.191941	0.246987
T_Cell	64.4286	70.4607	36.0365	76.2768	25.167	27.4189	40.877	25.2605	24.3662	20.0908	32.9872	41.2796	0.0160767	0.0492556	0.659428

## Sheet: Supplementary Table 3.2
Supplementary Table 3.2 The proportion of each fibroblast subcluster in different sample sets shown in Fig. 2C.
	SAMPLE												p value
Cluster	HC1	HC2	HC3	HC4	PD1	PD2	PD3	PD4	PD5	PDT1	PDT2	PDT3	HC-PD	HC-PDT	PD-PDT
1	1.05714	0.425861	4.06637	0.739857	1.12118	0.516796	0.705305	0	1.76141	0.0349406	0.013312	0.0278164	0.385387	0.180887	0.0905914
2	0.0857143	0	0.0934798	1.76611	0.0715649	0	2.51457	0.0964878	0.13344	0	0	0	0.911708	0.380092	0.420266
3	0.885714	0.464576	1.23861	0.572792	0.596374	0.200976	1.19595	0	0.186816	0.0349406	0.0798722	0.0556328	0.255522	0.0162581	0.231195
4	0.171429	0.309717	0.0467399	0.238663	0.14313	0.172265	0.0306654	0	0.026688	0.0174703	0	0	0.105074	0.0380161	0.189133
5	0.714286	0	0.747838	0.0477327	2.26622	1.11972	0.705305	0.0192976	0.0800641	0.0698812	0.0399361	0.445063	0.387216	0.500762	0.284956
6	0.314286	0.0387147	0.701098	0	1.55057	1.26328	0.613309	0	0.053376	0.0349406	0.013312	0.0556328	0.294796	0.285976	0.163859
7	0.428571	0	0.373919	0	0.644084	0.602929	0.429316	0.0192976	0.026688	0.0174703	0.013312	0.111266	0.462558	0.324327	0.155536

## Sheet: Supplementary Table 3.3
Supplementary Table 3.3 The proportion of each pericyte subcluster in different sample sets shown in Fig. 3B.
	SAMPLE												p value
Cluster	HC1	HC2	HC3	HC4	PD1	PD2	PD3	PD4	PD5	PDT1	PDT2	PDT3	HC-PD	HC-PDT	PD-PDT
1	0.0285714	0	0.0701098	0	0.548664	0.488085	1.01196	0.463142	0.293568	0.0698812	0.146432	0.69541	0.00584614	0.153326	0.277891
2	0.314286	0.0387147	0.0934798	0.0238663	0.429389	0.775194	1.34928	0.115785	0.106752	0.0698812	0.0532481	0.361613	0.150451	0.719025	0.264092
3	0.142857	0.116144	0	0.238663	0.28626	0.459374	0.827967	0.0192976	0.293568	0.0698812	0	0.528512	0.15074	0.638879	0.439036
4	0.0285714	0	0.0233699	0	0.23855	0.31582	0.429316	0.0771903	0.346944	0.0698812	0.013312	0.278164	0.00546764	0.174689	0.154064
5	0.0285714	0	0	0	0.19084	0.488085	0.183993	0.0385951	0.026688	0	0	0.0834492	0.100933	0.441797	0.211131
6	0	0	0	0	0.0477099	0.0574218	0.0919963	0.0578927	0.0800641	0.0174703	0.013312	0.0556328	0.000175235	0.0508671	0.0406779

## Sheet: Supplementary Table 3.4
Supplementary Table 3.4 The proportion of each monocytic cluster in different sample sets shown in Fig. 4C.
	SAMPLE												p value
Cluster	HC1	HC2	HC3	HC4	PD1	PD2	PD3	PD4	PD5	PDT1	PDT2	PDT3	HC-PD	HC-PDT	PD-PDT
Macrophage	0.542857	0.0774293	1.42557	0.190931	3.64981	2.67011	1.62527	5.09456	1.41446	0.681342	0.838658	2.11405	0.0245404	0.268424	0.132753
Monocyte	1.2	2.47774	1.02828	0.692124	1.02576	1.03359	0.398651	2.48939	1.04083	0.471698	0.612354	0.890125	0.778996	0.203978	0.294083
DC_78	1.02857	0.309717	0.911428	0.572792	1.07347	0.602929	1.34928	1.81397	0.587136	0.104822	0.479233	1.11266	0.246502	0.673321	0.217388
DC_9	0.2	0.0774293	0.350549	0	0.357824	0.143554	0.459982	0.656117	0.26688	0.174703	0.346113	0.417246	0.108307	0.21168	0.632613
DC_11	0.0285714	0.0387147	0.21033	0	0.23855	0.114844	0.0919963	0.250868	0.053376	0.0698812	0.0798722	0.333797	0.233199	0.362693	0.896017
pDC	0.742857	2.12931	1.23861	0.357995	0.214695	1.49297	0.643974	0.656117	0.320256	0.384347	0.65229	0.751043	0.31951	0.31016	0.829434
CLEC9A+ DC	0.171429	0.116144	0.397289	0.214797	1.09733	0.229687	0.33732	1.25434	0.13344	0.0873515	0.346113	1.30737	0.198015	0.315634	0.944278
OC	0	0.271003	0	0.190931	0.23855	0.0287109	0.0306654	0.0964878	0.213504	0	0.0266241	0.0556328	0.940341	0.333675	0.170706
Proliferative_cell	0.228571	0.0387147	0.11685	0.071599	0.310115	0.172265	0.214658	0.7912	0.240192	0.192173	0.279553	0.556328	0.127002	0.0793474	0.986595

## Sheet: Supplementary Table 3.5
Supplementary Table 3.5 The proportion of each EC cluster in different sample sets shown in Fig. 5C.
	SAMPLE												p value
Cluster	HC1	HC2	HC3	HC4	PD1	PD2	PD3	PD4	PD5	PDT1	PDT2	PDT3	HC-PD	HC-PDT	PD-PDT
Venous_ECs	0.285714	0.116144	0.0934798	2.72076	12.8101	6.51737	16.6513	10.3435	18.4147	4.62963	2.91534	17.58	0.00181206	0.11315	0.341336
Arterial_ECs	0.314286	0	0	0.214797	1.83683	0.832616	2.36124	1.69819	1.5479	0.628931	0.585729	2.53129	0.00115322	0.095724	0.504281
Lymphatic_Ecs	0	0	0.0233699	0.0238663	0.14313	0.258398	0.0613309	0.0192976	0.026688	0	0.0399361	0.111266	0.122706	0.232243	0.45554
Proliferative_Ecs	0	0	0	0	0.644084	0.344531	0.306654	0.906986	0.587136	0.0349406	0.0798722	0.194715	0.00278939	0.0487033	0.0229244

## Sheet: Supplementary Table 3.6
Supplementary Table 3.6 The proportion of each NK T cell subcluster in different sample sets shown in fig. S7B.
	SAMPLE												p value
Cluster	HC1	HC2	HC3	HC4	PD1	PD2	PD3	PD4	PD5	PDT1	PDT2	PDT3	HC-PD	HC-PDT	PD-PDT
CX3CR1 + NK T cell	2.48571	2.74874	0.0233699	2.07637	0.214695	0.143554	0.919963	1.13856	0.720576	0.174703	0.359425	1.08484	0.0789557	0.153044	0.798891
SELL + NK T cell	0.828571	0.116144	1.07502	1.24105	0.596374	0.114844	0.919963	0.578927	0.373632	0.209644	0.372737	0.445063	0.297222	0.174839	0.3819
RAP1GAP2 + NK T cell	0.914286	1.35501	0.0934798	0.71599	0.19084	0.172265	0.797301	0.424547	0.587136	0.0698812	0.199681	0.361613	0.249099	0.138865	0.236132
CCL4L2 + NK T cell	0.914286	0.425861	0.233699	0.381862	0.500954	0.0574218	0.582643	0.829795	0.293568	0.366876	0.186368	0.250348	0.860079	0.274471	0.340728
ITGA1 + NK T cell	0.6	0.309717	0.0233699	0.620525	0.0477099	0.0287109	0.705305	0.289464	0.453696	0.174703	0.239617	0.528512	0.674285	0.712334	0.962079
IL7R + NK T cell	0.428571	0.0774293	0.911428	0.381862	0.166985	0.0861326	0.245324	0.173678	0.106752	0.0349406	0.239617	0.139082	0.0991942	0.19745	0.764554
TYMS + NK T cell	0.0285714	0.154859	0.0233699	0.0477327	0.023855	0	0.0613309	0.0964878	0	0.0174703	0.0266241	0.0278164	0.454175	0.328115	0.640161

## Sheet: Supplementary Table 3.7
Supplementary Table 3.7 The proportion of each CD4+ T cell subcluster in different sample sets shown in fig. S8B.
	SAMPLE												p value
Cluster	HC1	HC2	HC3	HC4	PD1	PD2	PD3	PD4	PD5	PDT1	PDT2	PDT3	HC-PD	HC-PDT	PD-PDT
TEM_TH1-like	0.8	0.58072	1.33209	6.10979	0.381679	0.200976	2.60656	1.6017	0.934081	0.279525	0.78541	1.44645	0.425832	0.425085	0.645402
TCM	3.68571	2.43902	3.50549	11.5274	1.76527	2.12461	4.44649	1.37013	2.10835	2.25367	2.40948	2.30876	0.175339	0.285757	0.958513
TN	1.34286	0.464576	2.33699	3.36516	0.429389	0.344531	2.29991	1.13856	1.01414	0.279525	0.772098	0.77886	0.25969	0.153569	0.401805
Treg	0.857143	0.193573	3.20168	1.52745	1.26431	0.97617	2.11592	1.73678	0.907393	0.838574	0.825346	1.39082	0.94478	0.607779	0.299933
TFH	0.485714	0.0774293	5.4452	2.91169	1.38359	2.35429	2.33057	0.63682	1.44115	1.7645	2.27636	0.445063	0.617568	0.652927	0.827197
TH17	0.228571	0.0387147	1.79949	2.12411	0.858779	0.66035	1.47194	0.578927	1.22765	0.471698	0.65229	0.472879	0.866722	0.452512	0.113928

## Sheet: Supplementary Table 3.8
Supplementary Table 3.8 The proportion of each CD8+ T cell subcluster in different sample sets shown in fig. S8D.
	SAMPLE												p value
Cluster	HC1	HC2	HC3	HC4	PD1	PD2	PD3	PD4	PD5	PDT1	PDT2	PDT3	HC-PD	HC-PDT	PD-PDT
MAIT	1.74286	1.20015	0.771208	1.55131	0.453244	0.287109	0.827967	0.270166	0.640512	0.139762	0.545793	2.39221	0.00790645	0.665404	0.352254
TCM	0.257143	0.154859	2.50058	4.20048	0.23855	0.200976	1.25728	0.733308	0.53376	0.0524109	1.1049	0.528512	0.22052	0.349141	0.930659
TEffector	4.88571	2.09059	4.53377	11.9809	3.125	2.69882	4.10917	5.22964	2.58874	2.67296	4.79233	5.14604	0.273183	0.549252	0.481603
TEMRA	6.2	4.06504	0.373919	5.1074	0.28626	0.287109	1.7786	0.810498	2.08167	0.209644	0.998403	5.00695	0.0456141	0.381761	0.424721
TN	2.82857	1.00658	0.841318	1.74224	0.858779	0.689061	1.04262	0.347356	1.73472	0.296995	1.07827	2.42003	0.201726	0.667829	0.567879
TRM	0.742857	0.309717	0.584249	2.74463	0.596374	0.229687	2.36124	1.87186	0.827329	0.262055	0.825346	1.47427	0.905984	0.751363	0.606134
γδT	3.02857	0.696864	0.607619	2.07637	0.787214	0.200976	1.16529	0.675415	0.800641	0.454228	0.665602	1.55772	0.149094	0.384303	0.623397

## Sheet: Supplementary Table 3.9
Supplementary Table 3.9 The proportion of each cluster of B & Plasma cells in different sample sets shown in fig. S9A.
	SAMPLE												p value
Cluster	HC1	HC2	HC3	HC4	PD1	PD2	PD3	PD4	PD5	PDT1	PDT2	PDT3	HC-PD	HC-PDT	PD-PDT
Plasma_cells	0.00628571	0.0058072	0.115214	0.00811456	0.0818225	0.0824002	0.0371052	0.0148591	0.214038	0.458945	0.254393	0.0038943	0.292483	0.133532	0.201018
ABCs	0.0857143	0.116144	0.864688	0.238663	0.763359	1.43554	0.214658	0.135083	0.373632	0.821104	0.692226	0.305981	0.438863	0.316459	0.95022
Memory B cells	2.71429	2.6326	4.65062	1.40811	4.27004	7.60838	1.53327	0.675415	1.17427	3.826	4.59265	2.33658	0.902756	0.48234	0.776932
Naive B cells	1.22857	3.32946	5.25824	5.0358	2.81489	5.22538	1.13462	0.192976	1.28102	1.55486	3.03514	1.55772	0.260084	0.217286	0.94985

[truncated: 1 more sheets: Supplementary Table 3.10]
