# Supplementary material for: Single-cell RNA landscape of the osteoimmunology microenvironment in periodontitis
Source: Theranostics. 2022 Jan 1;12(3):1074–96. doi: 10.7150/thno.65694 (PMC8771561; doi:10.7150/thno.65694)
Supplement: Supplementary file 5 — Supplementary table 4. [file thnov12p1074s5.xlsx]

## Sheet: Summary
Table S4: Differential gene expression analyses along with the pseudotime curve of osteoblastic lineage cells
Supplementary table 4.1 Top 1000 pseudotime-depent genes classified into 3 gene cluster shown in Fig. 2G
Supplementary table 4.2 GO analysis with gene cluster1 shown in Fig. 2G & H
Supplementary table 4.3 The differntially expressed gene according to gene sets with gene cluster1 shown in Fig. 2G & H
Supplementary table 4.4 GO analysis with gene cluster2 shown in Fig. 2G & H
Supplementary table 4.5 The differntially expressed gene according to gene sets with gene cluster2 shown in Fig. 2G & H
Supplementary table 4.6 GO analysis with gene cluster3 shown in Fig. 2G & H
Supplementary table 4.7 The differntially expressed gene according to gene sets with gene cluster3 shown in Fig. 2G & H

## Sheet: Supplementary table 4.1
Supplementary table 4.1 Top 1000 pseudotime-depent genes classified into 3 gene cluster shown in Fig. 2F
Gene	Cluster
CAVIN1	1
ENTPD5	1
PLPP3	1
ABI3BP	1
GSN	1
AHNAK	1
NT5E	1
ASH1L	1
HBA2	1
COLEC12	1
TGFBR3	1
SRPX	1
GREM2	1
CAPN6	1
ADH1B	1
SFMBT2	1
IGFBP5	1
BTG2	1
CADM3	1
LSP1	1
ADAMTS1	1
MFAP5	1
PI16	1
MAP4K2	1
DRG1	1
ZNF48	1
LTBP2	1
CP	1
PLA2G2A	1
MFAP4	1
FHL1	1
CHRDL1	1
CD34	1
MTATP6P1	1
DPY19L1	1
CRABP2	1
CLU	1
WISP2	1
CXCL14	1
TPSB2	1
ITPKB	1
BGN	1
AL450405.1	1
CST3	1
SFRP2	1
S100A4	1
MMP2	1
FBLN5	1
DCN	1
FILIP1L	1
FBLN1	1
SOD3	1
OGN	1
CD248	1
C3	1
FBLN2	1
CH25H	1
XIST	1
JUNB	1
FTL	1
CPXM2	1
AEBP1	1
JUND	1
RARRES2	1
SERINC1	1
SNX4	1
CYCS	1
PINLYP	1
SMG1	1
CYSTM1	1
KIF27	1
SLC1A5	1
ADGRF5	1
A2M	1
SYNE2	1
GRB2	1
HMGB1	1
AHNAK2	1
SYNPO2	1
CD9	1
BMP2	1
ANXA1	1
RPL37A	1
NTRK2	1
FAM199X	1
GBP1	1
LIMCH1	1
RCAN1	1
SLC29A1	1
VAMP2	1
GHR	1
EMP2	1
MBD2	1
SVEP1	1
PHEX	1
RSPO3	1
IGFBP3	1
TIMP3	1
FGFR1	1
EIF1	1
TKT	1
RPS13	1
ZFP36L2	1
VIT	1
RTN4	1
ID2	1
GNAS	1
ATP2B4	1
TXNIP	1
ADGRL2	1
PCDH18	1
GABRE	1
ATP9A	1
RAD21	1
LMAN2L	1
TNFAIP2	1
DLX1	1
NDRG1	1
BAMBI	1
AL035458.1	1
ANO5	1
ENPP1	1
SLIT2	1
SLC38A2	1
CDC5L	1
DDR2	1
PTPN13	1
MCMBP	1
PPFIA2	1
SLC7A2	1
TSKU	1
CPT1A	1
NOTCH2	1
NRP1	1
CFD	1
ISM1	1
IFIT3	1
WIF1	1
CLDN11	1
AP003119.3	1
PCDH9	1
TEF	1
FST	1
CCBE1	1
C17orf51	1
AC036176.1	1
PRG4	1
SLC2A12	1
LRIG1	1
RWDD1	1
NCAM1	1
SELENOP	1
RPS6	1
TCF7L2	1
KIZ	1
AMD1	1
SAA1	1
ZNF718	1
EGR1	1
MSH3	1
IL1RAP	1
C7	1
P2RY1	1
LINC00476	1
ZNF451	1
STX17	1
CSNK1G1	1
HSPA5	1
PSMB4	1
CRABP1	1
APOE	1
ZNF75D	1
TRAFD1	1
MSH6	1
IL6ST	1
WDFY3	1
HNRNPA2B1	1
KIAA0319L	1
KCTD12	1
TMX1	1
ARL3	1
SMOC1	1
THBD	1
UACA	1
ZFP36L1	1
HSP90AB1	1
ECD	1
RIOK1	1
SEC11C	1
SPARCL1	1
ZNF507	1
AKAP9	1
H3F3B	1
DIO2	1
ATMIN	1
PBXIP1	1
FIZ1	1
GYPC	1
UQCR10	1
SCARA5	2
ZNF385A	2
ACSL4	2
ZNF778	2
DCLRE1C	2
MOAP1	2
RTFDC1	2
EHHADH	2
RNASEH2A	2
S1PR3	2
RPS23P8	2
KHDRBS1	2
CMKLR1	2
ID1	2
ATP2B1	2
CTSL	2
TMBIM6	2
ISYNA1	2
FAT1	2
TRABD2B	2
CYGB	2
TSC22D1	2
TIMP1	2
MYH10	2
FAM213A	2
MYO6	2
EZR	2
PTPRD	2
IFI6	2
RARRES1	2
HBEGF	2
INSIG2	2
DLX5	2
NIPAL3	2
TMSB4X	2
ERAP2	2
PDK4	2
STMN1	2
FBXO32	2
ANKH	2
CCSER2	2
CHL1	2
TMEM108	2
MATN3	2
TNC	2
CSRNP3	2
BMP3	2
IFITM5	2
APOL4	2
IBSP	2
EBF3	2
SGCB	2
LMO4	2
FZD8	2
NUDT10	2
MEF2C	2
NGFR	2
CLEC11A	2
VCAM1	2
FLRT3	2
CADM1	2
TSPAN7	2
ANK3	2
MEPE	2
DMP1	2
PTX3	2
BMP5	2
MMP13	2
FAT3	2
FZD5	2
CBLN4	2
ESM1	2
BMP8B	2
TF	2
SPP1	2
FOXC2	2
SEMA7A	2
KLK4	2
SERPINE2	2
ZFHX4	2
HEYL	2
S1PR1	2
STK17B	2
ATP1B3	2
SEC63	2
RXRA	2
SDHC	2
HNRNPR	2
ARGLU1	2
PRRG1	2
ITM2B	2
PNMA1	2
MDM4	2
ARL16	2
C17orf97	2
MATN2	2
ATP5S	2
ARID4B	2
SCYL2	2
ATP1A2	2
MBLAC2	2
CMPK2	2
ATOH8	2
HAUS2	2
EPHA3	2
APP	2
ACTG1	2
ATP5EP2	2
CALM2	2
ENPP2	2
NCAM2	2
FN1	2
DDX3Y	2
NR1D2	2
KLF9	2
RPS4Y1	2
IFIT1	2
METTL7A	2
CCL2	2
CYP1B1	2
OSMR	2
CTGF	2
CDC42EP3	2
CDH11	2
TMEM150C	2
LAPTM4A	2
MARCKS	2
LEPROT	2
RAB31	2
FRZB	2
POSTN	2
OLFML2B	2
PLSCR1	2
PTMA	2
EMP1	2
ZBTB7C	2
LMO7	2
PTPRF	2
COL10A1	2
NUDCD2	2
SOX9	2
MX1	2
MAP4K4	2
DNAJA1	2
RAI14	2
TNFAIP6	2
HSPD1	2
UNC5B	2
SESN3	2
LIFR	2
NRP2	2
STAT1	2
NCOA4	2
LPL	2
IRX3	2
MAPK10	2
APOL6	2
ABO	2
SEPT4	2
LEPR	2
ERRFI1	2
COL12A1	2
GJA1	2
VDR	2
CBLN2	2
TGFBI	2
FGFR3	2
IFI44L	2
TPM1	2
FOXC1	2
TMEM2	2
MXRA5	3
SEMA5A	3
LUM	3
GGT5	3
B2M	3
MALAT1	3
COL3A1	3
COL5A2	3
VCAN	3
COL6A3	3
PRSS23	3
CXCL13	3
CCL19	3
VEGFD	3
FMOD	3
CTSK	3
LYPD3	3
COL1A2	3
COL1A1	3
SPARC	3
SULF2	3
COL5A1	3
CRISPLD2	3
ZFP36	3
ADAM12	3
CPXM1	3
JUN	3
HSPA1A	3
MDK	3
ASPN	3
SOCS3	3
SFRP4	3
FOSB	3
IGLC3	3
DUSP1	3
EGFL6	3
ADAMTS2	3
RAC2	3
NSMCE1	3
LOX	3
CTHRC1	3
STEAP1	3
CPA3	3
GATA2	3
SMOC2	3
MMP14	3
HMCN1	3
PCOLCE	3
RCN3	3
IGFBP4	3
IGHG1	3
IGLC2	3
THY1	3
PTGDS	3
IGHG4	3
FMO1	3
IGKC	3
IGHG2	3
FDCSP	3
IGHG3	3
RRBP1	3
SCG2	3
PCDHB11	3
DIRAS3	3
CERCAM	3
BHLHE22	3
CSGALNACT1	3
MEG3	3
ANOS1	3
LOXL1	3
COL14A1	3
TMEM176B	3
BECN1	3
MAP2K5	3
PCBP4	3
PTPRD-AS1	3
APOD	3
SNRPE	3
STMN2	3
BOK	3
C1S	3
COL6A1	3
CLSTN3	3
KCND3	3
PRSS12	3
PRDM1	3
CD24	3
HTRA1	3
GAS1	3
PLEK	3
CAP2	3
LAMA2	3
WNT5A	3
AHR	3
NR2F2	3
EFEMP1	3
IL11RA	3
C1R	3
COL6A2	3

## Sheet: Supplementary table 4.2
Supplementary table 4.2 GO analysis with gene cluster1 shown in Fig. 2F & G
GOID	GOTerm	DifGene	AllDifGene	GeneInGO	AllGene	P-Value	FDR	Enrichment	(-log10P)
GO:0030198	extracellular matrix organization	15	174	294	14836	1.97191e-06	0.00303872	4.35022	5.70511
GO:0043206	extracellular fibril organization	4	174	11	14836	5.65674e-06	0.00435852	31.0052	5.24743
GO:0043570	maintenance of DNA repeat elements	3	174	5	14836	1.55855e-05	0.00800575	51.1586	4.80728
GO:0045669	positive regulation of osteoblast differentiation	6	174	57	14836	5.27799e-05	0.0203335	8.9752	4.27753
GO:0009612	response to mechanical stimulus	6	174	61	14836	7.76934e-05	0.0224286	8.38666	4.10962
GO:0045600	positive regulation of fat cell differentiation	5	174	39	14836	8.73274e-05	0.0224286	10.9313	4.05885
GO:1902998	positive regulation of neurofibrillary tangle assembly	2	174	2	14836	0.00013677	0.0234181	85.2644	3.86401
GO:0050716	positive regulation of interleukin-1 secretion	2	174	2	14836	0.00013677	0.0234181	85.2644	3.86401
GO:1900221	regulation of beta-amyloid clearance	2	174	2	14836	0.00013677	0.0234181	85.2644	3.86401
GO:0030509	BMP signaling pathway	6	174	69	14836	0.000155255	0.0239247	7.41429	3.80896
GO:0014003	oligodendrocyte development	4	174	26	14836	0.000223341	0.0289394	13.1176	3.65103
GO:0050728	negative regulation of inflammatory response	6	174	74	14836	0.000228612	0.0289394	6.91333	3.6409
GO:0048711	positive regulation of astrocyte differentiation	3	174	11	14836	0.000244135	0.0289394	23.2539	3.61237
GO:0046889	positive regulation of lipid biosynthetic process	3	174	12	14836	0.000322711	0.0292528	21.3161	3.49119
GO:0006957	complement activation, alternative pathway	3	174	12	14836	0.000322711	0.0292528	21.3161	3.49119
GO:0030195	negative regulation of blood coagulation	3	174	12	14836	0.000322711	0.0292528	21.3161	3.49119
GO:0014912	negative regulation of smooth muscle cell migration	3	174	12	14836	0.000322711	0.0292528	21.3161	3.49119
GO:0060317	cardiac epithelial to mesenchymal transition	3	174	13	14836	0.000415915	0.0356069	19.6764	3.381
GO:0071425	hematopoietic stem cell proliferation	3	174	14	14836	0.000524793	0.0425635	18.2709	3.28001
GO:0010629	negative regulation of gene expression	7	174	122	14836	0.000584355	0.0450246	4.89222	3.23332
GO:0043065	positive regulation of apoptotic process	11	174	296	14836	0.000748853	0.0461152	3.16861	3.1256
GO:0061073	ciliary body morphogenesis	2	174	4	14836	0.000807988	0.0461152	42.6322	3.09259
GO:1902004	positive regulation of beta-amyloid formation	2	174	4	14836	0.000807988	0.0461152	42.6322	3.09259
GO:0017038	protein import	2	174	4	14836	0.000807988	0.0461152	42.6322	3.09259
GO:1900041	negative regulation of interleukin-2 secretion	2	174	4	14836	0.000807988	0.0461152	42.6322	3.09259
GO:0032354	response to follicle-stimulating hormone	2	174	4	14836	0.000807988	0.0461152	42.6322	3.09259
GO:0071504	cellular response to heparin	2	174	4	14836	0.000807988	0.0461152	42.6322	3.09259
GO:0010811	positive regulation of cell-substrate adhesion	4	174	37	14836	0.000892417	0.0491148	9.21777	3.04943
GO:0060216	definitive hemopoiesis	3	174	17	14836	0.000955333	0.0507644	15.0467	3.01985
GO:0030517	negative regulation of axon extension	3	174	18	14836	0.00113656	0.0583814	14.2107	2.94441
GO:0042482	positive regulation of odontogenesis	2	174	5	14836	0.00133626	0.0643491	34.1057	2.87411
GO:0000710	meiotic mismatch repair	2	174	5	14836	0.00133626	0.0643491	34.1057	2.87411
GO:0030514	negative regulation of BMP signaling pathway	4	174	42	14836	0.00144515	0.0674843	8.12042	2.84009
GO:0007566	embryo implantation	4	174	43	14836	0.00157896	0.0696579	7.93157	2.80163
GO:0007155	cell adhesion	15	174	540	14836	0.00175232	0.0696579	2.36845	2.75639
GO:0042127	regulation of cell proliferation	8	174	189	14836	0.00175509	0.0696579	3.60907	2.7557
GO:0016447	somatic recombination of immunoglobulin gene segments	2	174	6	14836	0.00198893	0.0696579	28.4215	2.70138
GO:1902430	negative regulation of beta-amyloid formation	2	174	6	14836	0.00198893	0.0696579	28.4215	2.70138
GO:0045910	negative regulation of DNA recombination	2	174	6	14836	0.00198893	0.0696579	28.4215	2.70138
GO:0048251	elastic fiber assembly	2	174	6	14836	0.00198893	0.0696579	28.4215	2.70138
GO:0014066	regulation of phosphatidylinositol 3-kinase signaling	2	174	6	14836	0.00198893	0.0696579	28.4215	2.70138
GO:0019800	peptide cross-linking via chondroitin 4-sulfate glycosaminoglycan	2	174	6	14836	0.00198893	0.0696579	28.4215	2.70138
GO:0051096	positive regulation of helicase activity	2	174	6	14836	0.00198893	0.0696579	28.4215	2.70138
GO:0071514	genetic imprinting	2	174	6	14836	0.00198893	0.0696579	28.4215	2.70138
GO:0002576	platelet degranulation	5	174	78	14836	0.0022173	0.0759301	5.46566	2.65418
GO:0043410	positive regulation of MAPK cascade	5	174	80	14836	0.00247803	0.083014	5.32902	2.60589
GO:0030168	platelet activation	8	174	201	14836	0.00257558	0.0840565	3.39361	2.58913
GO:0006898	receptor-mediated endocytosis	7	174	158	14836	0.00261824	0.0840565	3.77754	2.58199
GO:0014047	glutamate secretion	3	174	24	14836	0.00267731	0.0841988	10.658	2.5723
GO:0007568	aging	7	174	160	14836	0.00280901	0.0865737	3.73032	2.55145
GO:0007596	blood coagulation	13	174	459	14836	0.00298748	0.0893897	2.41489	2.5247
GO:0031214	biomineral tissue development	3	174	25	14836	0.0030164	0.0893897	10.2317	2.52051
GO:0032092	positive regulation of protein binding	4	174	52	14836	0.00319216	0.0923524	6.5588	2.49592
GO:0048709	oligodendrocyte differentiation	3	174	26	14836	0.00338071	0.0923524	9.8382	2.47099
GO:0010575	positive regulation vascular endothelial growth factor production	3	174	26	14836	0.00338071	0.0923524	9.8382	2.47099
GO:0043524	negative regulation of neuron apoptotic process	6	174	124	14836	0.00340886	0.0923524	4.1257	2.46739
GO:0043569	negative regulation of insulin-like growth factor receptor signaling pathway	2	174	8	14836	0.00365574	0.0923524	21.3161	2.43702
GO:0048846	axon extension involved in axon guidance	2	174	8	14836	0.00365574	0.0923524	21.3161	2.43702
GO:1900025	negative regulation of substrate adhesion-dependent cell spreading	2	174	8	14836	0.00365574	0.0923524	21.3161	2.43702
GO:0010544	negative regulation of platelet activation	2	174	8	14836	0.00365574	0.0923524	21.3161	2.43702
GO:0015825	L-serine transport	2	174	8	14836	0.00365574	0.0923524	21.3161	2.43702
GO:0001654	eye development	3	174	28	14836	0.00418728	0.101535	9.13547	2.37807
GO:0007131	reciprocal meiotic recombination	3	174	29	14836	0.00463059	0.101535	8.82045	2.33436
GO:0050918	positive chemotaxis	3	174	29	14836	0.00463059	0.101535	8.82045	2.33436
GO:0060670	branching involved in labyrinthine layer morphogenesis	2	174	9	14836	0.00466411	0.101535	18.9476	2.33123
GO:0044342	type B pancreatic cell proliferation	2	174	9	14836	0.00466411	0.101535	18.9476	2.33123
GO:0042475	odontogenesis of dentin-containing tooth	4	174	59	14836	0.00503719	0.101535	5.78064	2.29781
GO:0071407	cellular response to organic cyclic compound	4	174	59	14836	0.00503719	0.101535	5.78064	2.29781
GO:0006956	complement activation	4	174	59	14836	0.00503719	0.101535	5.78064	2.29781
GO:0030282	bone mineralization	3	174	30	14836	0.00510125	0.101535	8.52644	2.29232
GO:0090090	negative regulation of canonical Wnt signaling pathway	6	174	135	14836	0.00516268	0.101535	3.78953	2.28712
GO:0007420	brain development	8	174	226	14836	0.00523019	0.101535	3.01821	2.28148
GO:0034097	response to cytokine	4	174	60	14836	0.00534846	0.101535	5.68429	2.27177
GO:0007267	cell-cell signaling	8	174	229	14836	0.00565323	0.101535	2.97867	2.2477
GO:0007623	circadian rhythm	5	174	97	14836	0.00566693	0.101535	4.39507	2.24665
GO:2000178	negative regulation of neural precursor cell proliferation	2	174	10	14836	0.00578536	0.101535	17.0529	2.23767
GO:0045019	negative regulation of nitric oxide biosynthetic process	2	174	10	14836	0.00578536	0.101535	17.0529	2.23767
GO:0034374	low-density lipoprotein particle remodeling	2	174	10	14836	0.00578536	0.101535	17.0529	2.23767
GO:0006122	mitochondrial electron transport, ubiquinol to cytochrome c	2	174	10	14836	0.00578536	0.101535	17.0529	2.23767
GO:0048762	mesenchymal cell differentiation	2	174	10	14836	0.00578536	0.101535	17.0529	2.23767
GO:0035413	positive regulation of catenin import into nucleus	2	174	10	14836	0.00578536	0.101535	17.0529	2.23767
GO:0000302	response to reactive oxygen species	3	174	32	14836	0.00612636	0.101535	7.99353	2.2128
GO:0070374	positive regulation of ERK1 and ERK2 cascade	6	174	142	14836	0.00657772	0.101535	3.60272	2.18192
GO:1901215	negative regulation of neuron death	3	174	33	14836	0.00668165	0.101535	7.75131	2.17512
GO:0001837	epithelial to mesenchymal transition	3	174	33	14836	0.00668165	0.101535	7.75131	2.17512
GO:1901214	regulation of neuron death	2	174	11	14836	0.00701674	0.101535	15.5026	2.15386
GO:0001934	positive regulation of protein phosphorylation	6	174	147	14836	0.00774789	0.101535	3.48018	2.11082
GO:0032355	response to estradiol	5	174	106	14836	0.00819463	0.101535	4.0219	2.08647
GO:0043568	positive regulation of insulin-like growth factor receptor signaling pathway	2	174	12	14836	0.00835555	0.101535	14.2107	2.07803
GO:0060389	pathway-restricted SMAD protein phosphorylation	2	174	12	14836	0.00835555	0.101535	14.2107	2.07803
GO:0060009	Sertoli cell development	2	174	12	14836	0.00835555	0.101535	14.2107	2.07803
GO:0030208	dermatan sulfate biosynthetic process	2	174	12	14836	0.00835555	0.101535	14.2107	2.07803
GO:0048715	negative regulation of oligodendrocyte differentiation	2	174	12	14836	0.00835555	0.101535	14.2107	2.07803
GO:0003333	amino acid transmembrane transport	3	174	36	14836	0.00852288	0.101535	7.10536	2.06941
GO:0043434	response to peptide hormone	4	174	69	14836	0.00874313	0.101535	4.94286	2.05833
GO:0001501	skeletal system development	6	174	151	14836	0.00878674	0.101535	3.38799	2.05617
GO:0033138	positive regulation of peptidyl-serine phosphorylation	4	174	70	14836	0.00918997	0.101535	4.87225	2.03669
GO:0060347	heart trabecula formation	2	174	13	14836	0.00979912	0.101535	13.1176	2.00881
GO:0043537	negative regulation of blood vessel endothelial cell migration	2	174	13	14836	0.00979912	0.101535	13.1176	2.00881
GO:1902230	negative regulation of intrinsic apoptotic signaling pathway in response to DNA damage	2	174	13	14836	0.00979912	0.101535	13.1176	2.00881
GO:0030207	chondroitin sulfate catabolic process	2	174	13	14836	0.00979912	0.101535	13.1176	2.00881
GO:0045668	negative regulation of osteoblast differentiation	3	174	39	14836	0.0106337	0.101535	6.5588	1.97332
GO:0030308	negative regulation of cell growth	5	174	114	14836	0.0110204	0.101535	3.73967	1.9578
GO:0002042	cell migration involved in sprouting angiogenesis	2	174	14	14836	0.0113448	0.101535	12.1806	1.9452
GO:0021915	neural tube development	3	174	40	14836	0.0113985	0.101535	6.39483	1.94315
GO:0098736	negative regulation of the force of heart contraction	1	174	1	14836	0.0117282	0.101535	85.2644	1.93077
GO:0051651	maintenance of location in cell	1	174	1	14836	0.0117282	0.101535	85.2644	1.93077
GO:0072110	glomerular mesangial cell proliferation	1	174	1	14836	0.0117282	0.101535	85.2644	1.93077
GO:1902999	negative regulation of phospholipid efflux	1	174	1	14836	0.0117282	0.101535	85.2644	1.93077
GO:0098703	calcium ion import across plasma membrane	1	174	1	14836	0.0117282	0.101535	85.2644	1.93077
GO:0071228	cellular response to tumor cell	1	174	1	14836	0.0117282	0.101535	85.2644	1.93077
GO:1903001	negative regulation of lipid transport across blood brain barrier	1	174	1	14836	0.0117282	0.101535	85.2644	1.93077
GO:1903002	positive regulation of lipid transport across blood brain barrier	1	174	1	14836	0.0117282	0.101535	85.2644	1.93077
GO:0021837	motogenic signaling involved in postnatal olfactory bulb interneuron migration	1	174	1	14836	0.0117282	0.101535	85.2644	1.93077
GO:0097017	renal protein absorption	1	174	1	14836	0.0117282	0.101535	85.2644	1.93077
GO:0006666	3-keto-sphinganine metabolic process	1	174	1	14836	0.0117282	0.101535	85.2644	1.93077
GO:0010712	regulation of collagen metabolic process	1	174	1	14836	0.0117282	0.101535	85.2644	1.93077
GO:0010711	negative regulation of collagen catabolic process	1	174	1	14836	0.0117282	0.101535	85.2644	1.93077
GO:0097435	fibril organization	1	174	1	14836	0.0117282	0.101535	85.2644	1.93077
GO:0040032	post-embryonic body morphogenesis	1	174	1	14836	0.0117282	0.101535	85.2644	1.93077
GO:0060904	regulation of protein folding in endoplasmic reticulum	1	174	1	14836	0.0117282	0.101535	85.2644	1.93077
GO:1902952	positive regulation of dendritic spine maintenance	1	174	1	14836	0.0117282	0.101535	85.2644	1.93077
GO:1902951	negative regulation of dendritic spine maintenance	1	174	1	14836	0.0117282	0.101535	85.2644	1.93077
GO:1902949	positive regulation of tau-protein kinase activity	1	174	1	14836	0.0117282	0.101535	85.2644	1.93077
GO:1902947	regulation of tau-protein kinase activity	1	174	1	14836	0.0117282	0.101535	85.2644	1.93077
GO:1901631	positive regulation of presynaptic membrane organization	1	174	1	14836	0.0117282	0.101535	85.2644	1.93077
GO:1901630	negative regulation of presynaptic membrane organization	1	174	1	14836	0.0117282	0.101535	85.2644	1.93077
GO:1901628	positive regulation of postsynaptic membrane organization	1	174	1	14836	0.0117282	0.101535	85.2644	1.93077
GO:1901627	negative regulation of postsynaptic membrane organization	1	174	1	14836	0.0117282	0.101535	85.2644	1.93077
GO:0034699	response to luteinizing hormone	1	174	1	14836	0.0117282	0.101535	85.2644	1.93077
GO:0002689	negative regulation of leukocyte chemotaxis	1	174	1	14836	0.0117282	0.101535	85.2644	1.93077
GO:0071602	phytosphingosine biosynthetic process	1	174	1	14836	0.0117282	0.101535	85.2644	1.93077
GO:0032072	regulation of restriction endodeoxyribonuclease activity	1	174	1	14836	0.0117282	0.101535	85.2644	1.93077
GO:1902946	protein localization to early endosome	1	174	1	14836	0.0117282	0.101535	85.2644	1.93077
GO:0090075	relaxation of muscle	1	174	1	14836	0.0117282	0.101535	85.2644	1.93077
GO:0019637	organophosphate metabolic process	1	174	1	14836	0.0117282	0.101535	85.2644	1.93077
GO:0097102	endothelial tip cell fate specification	1	174	1	14836	0.0117282	0.101535	85.2644	1.93077
GO:0061185	negative regulation of dermatome development	1	174	1	14836	0.0117282	0.101535	85.2644	1.93077
GO:0072254	metanephric glomerular mesangial cell differentiation	1	174	1	14836	0.0117282	0.101535	85.2644	1.93077
GO:0021972	corticospinal neuron axon guidance through spinal cord	1	174	1	14836	0.0117282	0.101535	85.2644	1.93077
GO:1902023	L-arginine transport	1	174	1	14836	0.0117282	0.101535	85.2644	1.93077
GO:0097553	calcium ion transmembrane import into cytosol	1	174	1	14836	0.0117282	0.101535	85.2644	1.93077
GO:1902847	regulation of neuronal signal transduction	1	174	1	14836	0.0117282	0.101535	85.2644	1.93077
GO:0061518	microglial cell proliferation	1	174	1	14836	0.0117282	0.101535	85.2644	1.93077
GO:0071317	cellular response to isoquinoline alkaloid	1	174	1	14836	0.0117282	0.101535	85.2644	1.93077
GO:0033031	positive regulation of neutrophil apoptotic process	1	174	1	14836	0.0117282	0.101535	85.2644	1.93077
GO:0097640	L-ornithine import across plasma membrane	1	174	1	14836	0.0117282	0.101535	85.2644	1.93077
GO:0046086	adenosine biosynthetic process	1	174	1	14836	0.0117282	0.101535	85.2644	1.93077
GO:0097639	L-lysine import across plasma membrane	1	174	1	14836	0.0117282	0.101535	85.2644	1.93077
GO:0072303	positive regulation of glomerular metanephric mesangial cell proliferation	1	174	1	14836	0.0117282	0.101535	85.2644	1.93077
GO:0060311	negative regulation of elastin catabolic process	1	174	1	14836	0.0117282	0.101535	85.2644	1.93077
GO:0006860	extracellular amino acid transport	1	174	1	14836	0.0117282	0.101535	85.2644	1.93077
GO:1903249	negative regulation of citrulline biosynthetic process	1	174	1	14836	0.0117282	0.101535	85.2644	1.93077
GO:1903689	regulation of wound healing, spreading of epidermal cells	1	174	1	14836	0.0117282	0.101535	85.2644	1.93077
GO:1902378	VEGF-activated neuropilin signaling pathway involved in axon guidance	1	174	1	14836	0.0117282	0.101535	85.2644	1.93077
GO:1901862	negative regulation of muscle tissue development	1	174	1	14836	0.0117282	0.101535	85.2644	1.93077
GO:0060300	regulation of cytokine activity	1	174	1	14836	0.0117282	0.101535	85.2644	1.93077
GO:0060301	positive regulation of cytokine activity	1	174	1	14836	0.0117282	0.101535	85.2644	1.93077
GO:2000426	negative regulation of apoptotic cell clearance	1	174	1	14836	0.0117282	0.101535	85.2644	1.93077
GO:0050929	induction of negative chemotaxis	1	174	1	14836	0.0117282	0.101535	85.2644	1.93077
GO:1900035	negative regulation of cellular response to heat	1	174	1	14836	0.0117282	0.101535	85.2644	1.93077
GO:1900038	negative regulation of cellular response to hypoxia	1	174	1	14836	0.0117282	0.101535	85.2644	1.93077
GO:0051960	regulation of nervous system development	1	174	1	14836	0.0117282	0.101535	85.2644	1.93077
GO:0038154	interleukin-11-mediated signaling pathway	1	174	1	14836	0.0117282	0.101535	85.2644	1.93077
GO:0097350	neutrophil clearance	1	174	1	14836	0.0117282	0.101535	85.2644	1.93077
GO:0006557	S-adenosylmethioninamine biosynthetic process	1	174	1	14836	0.0117282	0.101535	85.2644	1.93077
GO:1900082	negative regulation of arginine catabolic process	1	174	1	14836	0.0117282	0.101535	85.2644	1.93077
GO:0060804	positive regulation of Wnt signaling pathway by BMP signaling pathway	1	174	1	14836	0.0117282	0.101535	85.2644	1.93077
GO:0038098	sequestering of BMP from receptor via BMP binding	1	174	1	14836	0.0117282	0.101535	85.2644	1.93077
GO:0051042	negative regulation of calcium-independent cell-cell adhesion	1	174	1	14836	0.0117282	0.101535	85.2644	1.93077
GO:0051058	negative regulation of small GTPase mediated signal transduction	1	174	1	14836	0.0117282	0.101535	85.2644	1.93077
GO:0032350	regulation of hormone metabolic process	1	174	1	14836	0.0117282	0.101535	85.2644	1.93077
GO:0035437	maintenance of protein localization in endoplasmic reticulum	1	174	1	14836	0.0117282	0.101535	85.2644	1.93077
GO:0033233	regulation of protein sumoylation	1	174	1	14836	0.0117282	0.101535	85.2644	1.93077
GO:0071971	extracellular vesicular exosome assembly	1	174	1	14836	0.0117282	0.101535	85.2644	1.93077
GO:0090232	positive regulation of spindle checkpoint	1	174	1	14836	0.0117282	0.101535	85.2644	1.93077
GO:0015862	uridine transport	1	174	1	14836	0.0117282	0.101535	85.2644	1.93077
GO:0048749	compound eye development	1	174	1	14836	0.0117282	0.101535	85.2644	1.93077
GO:0001890	placenta development	3	174	41	14836	0.0121942	0.104979	6.23886	1.91385
GO:0071236	cellular response to antibiotic	2	174	15	14836	0.0129901	0.1099	11.3686	1.88639
GO:1901216	positive regulation of neuron death	2	174	15	14836	0.0129901	0.1099	11.3686	1.88639
GO:2000045	regulation of G1/S transition of mitotic cell cycle	2	174	15	14836	0.0129901	0.1099	11.3686	1.88639
GO:0000122	negative regulation of transcription from RNA polymerase II promoter	15	174	674	14836	0.0130511	0.1099	1.89757	1.88435
GO:0071380	cellular response to prostaglandin E stimulus	2	174	16	14836	0.0147325	0.120417	10.658	1.83172
GO:0021954	central nervous system neuron development	2	174	16	14836	0.0147325	0.120417	10.658	1.83172
GO:0043691	reverse cholesterol transport	2	174	16	14836	0.0147325	0.120417	10.658	1.83172
GO:0043488	regulation of mRNA stability	2	174	16	14836	0.0147325	0.120417	10.658	1.83172
GO:0006865	amino acid transport	3	174	44	14836	0.0147688	0.120417	5.81348	1.83065
GO:0045597	positive regulation of cell differentiation	3	174	44	14836	0.0147688	0.120417	5.81348	1.83065
GO:0009887	organ morphogenesis	5	174	123	14836	0.0149223	0.121027	3.46603	1.82617
GO:0030500	regulation of bone mineralization	2	174	17	14836	0.0165695	0.12609	10.0311	1.78069
GO:0046849	bone remodeling	2	174	17	14836	0.0165695	0.12609	10.0311	1.78069
GO:0007413	axonal fasciculation	2	174	17	14836	0.0165695	0.12609	10.0311	1.78069
GO:0042493	response to drug	9	174	333	14836	0.016825	0.12609	2.30444	1.77404
GO:0006955	immune response	9	174	337	14836	0.0180365	0.12609	2.27709	1.74385
GO:0001525	angiogenesis	7	174	228	14836	0.0180893	0.12609	2.61777	1.74258
GO:0008285	negative regulation of cell proliferation	10	174	396	14836	0.0184959	0.12609	2.15314	1.73292
GO:0010719	negative regulation of epithelial to mesenchymal transition	2	174	18	14836	0.0184986	0.12609	9.47382	1.73286
GO:0006309	apoptotic DNA fragmentation	2	174	18	14836	0.0184986	0.12609	9.47382	1.73286
GO:0031290	retinal ganglion cell axon guidance	2	174	18	14836	0.0184986	0.12609	9.47382	1.73286
GO:0001894	tissue homeostasis	2	174	18	14836	0.0184986	0.12609	9.47382	1.73286
GO:0048699	generation of neurons	2	174	18	14836	0.0184986	0.12609	9.47382	1.73286
GO:0071320	cellular response to cAMP	3	174	48	14836	0.0186442	0.12609	5.32902	1.72946
GO:0008284	positive regulation of cell proliferation	11	174	459	14836	0.0195754	0.12609	2.04337	1.70829
GO:0031667	response to nutrient levels	3	174	49	14836	0.0196927	0.12609	5.22027	1.7057
GO:0048557	embryonic digestive tract morphogenesis	2	174	19	14836	0.0205175	0.12609	8.9752	1.68788
GO:0010906	regulation of glucose metabolic process	2	174	19	14836	0.0205175	0.12609	8.9752	1.68788
GO:0046579	positive regulation of Ras protein signal transduction	2	174	20	14836	0.0226238	0.12609	8.52644	1.64544
GO:0010165	response to X-ray	2	174	20	14836	0.0226238	0.12609	8.52644	1.64544
GO:0061441	renal artery morphogenesis	1	174	2	14836	0.0233197	0.12609	42.6322	1.63228
GO:1902995	positive regulation of phospholipid efflux	1	174	2	14836	0.0233197	0.12609	42.6322	1.63228
GO:1901205	negative regulation of adrenergic receptor signaling pathway involved in heart process	1	174	2	14836	0.0233197	0.12609	42.6322	1.63228
GO:0021836	chemorepulsion involved in postnatal olfactory bulb interneuron migration	1	174	2	14836	0.0233197	0.12609	42.6322	1.63228
GO:1902174	positive regulation of keratinocyte apoptotic process	1	174	2	14836	0.0233197	0.12609	42.6322	1.63228
GO:0009756	carbohydrate mediated signaling	1	174	2	14836	0.0233197	0.12609	42.6322	1.63228
GO:0042747	circadian sleep/wake cycle, REM sleep	1	174	2	14836	0.0233197	0.12609	42.6322	1.63228
GO:0032425	positive regulation of mismatch repair	1	174	2	14836	0.0233197	0.12609	42.6322	1.63228
GO:0006196	AMP catabolic process	1	174	2	14836	0.0233197	0.12609	42.6322	1.63228
GO:0071657	positive regulation of granulocyte colony-stimulating factor production	1	174	2	14836	0.0233197	0.12609	42.6322	1.63228
GO:0002643	regulation of tolerance induction	1	174	2	14836	0.0233197	0.12609	42.6322	1.63228
GO:0001798	positive regulation of type IIa hypersensitivity	1	174	2	14836	0.0233197	0.12609	42.6322	1.63228
GO:0071676	negative regulation of mononuclear cell migration	1	174	2	14836	0.0233197	0.12609	42.6322	1.63228
GO:0001773	myeloid dendritic cell activation	1	174	2	14836	0.0233197	0.12609	42.6322	1.63228
GO:0060978	angiogenesis involved in coronary vascular morphogenesis	1	174	2	14836	0.0233197	0.12609	42.6322	1.63228
GO:2000483	negative regulation of interleukin-8 secretion	1	174	2	14836	0.0233197	0.12609	42.6322	1.63228
GO:0061552	ganglion morphogenesis	1	174	2	14836	0.0233197	0.12609	42.6322	1.63228
GO:0006323	DNA packaging	1	174	2	14836	0.0233197	0.12609	42.6322	1.63228
GO:0097111	endoplasmic reticulum-Golgi intermediate compartment organization	1	174	2	14836	0.0233197	0.12609	42.6322	1.63228
GO:0010866	regulation of triglyceride biosynthetic process	1	174	2	14836	0.0233197	0.12609	42.6322	1.63228
GO:0032635	interleukin-6 production	1	174	2	14836	0.0233197	0.12609	42.6322	1.63228
GO:0042404	thyroid hormone catabolic process	1	174	2	14836	0.0233197	0.12609	42.6322	1.63228
GO:0021893	cerebral cortex GABAergic interneuron fate commitment	1	174	2	14836	0.0233197	0.12609	42.6322	1.63228
GO:0021882	regulation of transcription from RNA polymerase II promoter involved in forebrain neuron fate commitment	1	174	2	14836	0.0233197	0.12609	42.6322	1.63228
GO:0001869	negative regulation of complement activation, lectin pathway	1	174	2	14836	0.0233197	0.12609	42.6322	1.63228
GO:0035607	fibroblast growth factor receptor signaling pathway involved in orbitofrontal cortex development	1	174	2	14836	0.0233197	0.12609	42.6322	1.63228
GO:0090027	negative regulation of monocyte chemotaxis	1	174	2	14836	0.0233197	0.12609	42.6322	1.63228
GO:0090024	negative regulation of neutrophil chemotaxis	1	174	2	14836	0.0233197	0.12609	42.6322	1.63228
GO:0003342	proepicardium development	1	174	2	14836	0.0233197	0.12609	42.6322	1.63228
GO:0005999	xylulose biosynthetic process	1	174	2	14836	0.0233197	0.12609	42.6322	1.63228
GO:1902336	positive regulation of retinal ganglion cell axon guidance	1	174	2	14836	0.0233197	0.12609	42.6322	1.63228
GO:1900168	positive regulation of glial cell line-derived neurotrophic factor secretion	1	174	2	14836	0.0233197	0.12609	42.6322	1.63228
GO:0036292	DNA rewinding	1	174	2	14836	0.0233197	0.12609	42.6322	1.63228
GO:0050994	regulation of lipid catabolic process	1	174	2	14836	0.0233197	0.12609	42.6322	1.63228
GO:1903243	negative regulation of cardiac muscle hypertrophy in response to stress	1	174	2	14836	0.0233197	0.12609	42.6322	1.63228
GO:0042976	activation of Janus kinase activity	1	174	2	14836	0.0233197	0.12609	42.6322	1.63228
GO:0021636	trigeminal nerve morphogenesis	1	174	2	14836	0.0233197	0.12609	42.6322	1.63228
GO:0038063	collagen-activated tyrosine kinase receptor signaling pathway	1	174	2	14836	0.0233197	0.12609	42.6322	1.63228
GO:0097676	histone H3-K36 dimethylation	1	174	2	14836	0.0233197	0.12609	42.6322	1.63228
GO:0044691	tooth eruption	1	174	2	14836	0.0233197	0.12609	42.6322	1.63228
GO:0017055	negative regulation of RNA polymerase II transcriptional preinitiation complex assembly	1	174	2	14836	0.0233197	0.12609	42.6322	1.63228
GO:0035759	mesangial cell-matrix adhesion	1	174	2	14836	0.0233197	0.12609	42.6322	1.63228
GO:0021589	cerebellum structural organization	1	174	2	14836	0.0233197	0.12609	42.6322	1.63228
GO:0001970	positive regulation of activation of membrane attack complex	1	174	2	14836	0.0233197	0.12609	42.6322	1.63228
GO:0014839	myoblast migration involved in skeletal muscle regeneration	1	174	2	14836	0.0233197	0.12609	42.6322	1.63228
GO:0070104	negative regulation of interleukin-6-mediated signaling pathway	1	174	2	14836	0.0233197	0.12609	42.6322	1.63228
GO:0070106	interleukin-27-mediated signaling pathway	1	174	2	14836	0.0233197	0.12609	42.6322	1.63228
GO:0034447	very-low-density lipoprotein particle clearance	1	174	2	14836	0.0233197	0.12609	42.6322	1.63228
GO:0044236	multicellular organismal metabolic process	1	174	2	14836	0.0233197	0.12609	42.6322	1.63228
GO:0014891	striated muscle atrophy	1	174	2	14836	0.0233197	0.12609	42.6322	1.63228
GO:0042094	interleukin-2 biosynthetic process	1	174	2	14836	0.0233197	0.12609	42.6322	1.63228
GO:0048378	regulation of lateral mesodermal cell fate specification	1	174	2	14836	0.0233197	0.12609	42.6322	1.63228
GO:0048385	regulation of retinoic acid receptor signaling pathway	1	174	2	14836	0.0233197	0.12609	42.6322	1.63228
GO:0072422	signal transduction involved in DNA damage checkpoint	1	174	2	14836	0.0233197	0.12609	42.6322	1.63228
GO:0032805	positive regulation of low-density lipoprotein particle receptor catabolic process	1	174	2	14836	0.0233197	0.12609	42.6322	1.63228
GO:0046166	glyceraldehyde-3-phosphate biosynthetic process	1	174	2	14836	0.0233197	0.12609	42.6322	1.63228
GO:0035051	cardiocyte differentiation	1	174	2	14836	0.0233197	0.12609	42.6322	1.63228
GO:0070252	actin-mediated cell contraction	1	174	2	14836	0.0233197	0.12609	42.6322	1.63228
GO:0040030	regulation of molecular function, epigenetic	1	174	2	14836	0.0233197	0.12609	42.6322	1.63228
GO:0038190	VEGF-activated neuropilin signaling pathway	1	174	2	14836	0.0233197	0.12609	42.6322	1.63228
GO:0006597	spermine biosynthetic process	1	174	2	14836	0.0233197	0.12609	42.6322	1.63228
GO:0071931	positive regulation of transcription involved in G1/S transition of mitotic cell cycle	1	174	2	14836	0.0233197	0.12609	42.6322	1.63228
GO:0044334	canonical Wnt signaling pathway involved in positive regulation of epithelial to mesenchymal transition	1	174	2	14836	0.0233197	0.12609	42.6322	1.63228
GO:0021649	vestibulocochlear nerve structural organization	1	174	2	14836	0.0233197	0.12609	42.6322	1.63228
GO:0010593	negative regulation of lamellipodium assembly	1	174	2	14836	0.0233197	0.12609	42.6322	1.63228
GO:0051055	negative regulation of lipid biosynthetic process	1	174	2	14836	0.0233197	0.12609	42.6322	1.63228
GO:2000726	negative regulation of cardiac muscle cell differentiation	1	174	2	14836	0.0233197	0.12609	42.6322	1.63228
GO:0031022	nuclear migration along microfilament	1	174	2	14836	0.0233197	0.12609	42.6322	1.63228
GO:0035411	catenin import into nucleus	1	174	2	14836	0.0233197	0.12609	42.6322	1.63228
GO:0090288	negative regulation of cellular response to growth factor stimulus	1	174	2	14836	0.0233197	0.12609	42.6322	1.63228
GO:0008295	spermidine biosynthetic process	1	174	2	14836	0.0233197	0.12609	42.6322	1.63228
GO:0090259	regulation of retinal ganglion cell axon guidance	1	174	2	14836	0.0233197	0.12609	42.6322	1.63228
GO:0090260	negative regulation of retinal ganglion cell axon guidance	1	174	2	14836	0.0233197	0.12609	42.6322	1.63228
GO:0043049	otic placode formation	1	174	2	14836	0.0233197	0.12609	42.6322	1.63228
GO:0002537	nitric oxide production involved in inflammatory response	1	174	2	14836	0.0233197	0.12609	42.6322	1.63228
GO:0071506	cellular response to mycophenolic acid	1	174	2	14836	0.0233197	0.12609	42.6322	1.63228
GO:0007160	cell-matrix adhesion	4	174	94	14836	0.0246565	0.132319	3.62827	1.60807
GO:0009755	hormone-mediated signaling pathway	2	174	21	14836	0.0248152	0.132319	8.12042	1.60528
GO:0071353	cellular response to interleukin-4	2	174	21	14836	0.0248152	0.132319	8.12042	1.60528
GO:0034394	protein localization to cell surface	2	174	21	14836	0.0248152	0.132319	8.12042	1.60528
GO:0009725	response to hormone	3	174	55	14836	0.0266556	0.140656	4.65078	1.57421
GO:0032870	cellular response to hormone stimulus	3	174	55	14836	0.0266556	0.140656	4.65078	1.57421
GO:0050772	positive regulation of axonogenesis	2	174	22	14836	0.0270895	0.140656	7.75131	1.5672
GO:0048844	artery morphogenesis	2	174	22	14836	0.0270895	0.140656	7.75131	1.5672
GO:0071363	cellular response to growth factor stimulus	3	174	56	14836	0.027928	0.140656	4.56773	1.55396
GO:0050680	negative regulation of epithelial cell proliferation	3	174	56	14836	0.027928	0.140656	4.56773	1.55396
GO:0045766	positive regulation of angiogenesis	4	174	98	14836	0.0281856	0.140656	3.48018	1.54997
GO:0045087	innate immune response	16	174	811	14836	0.0289694	0.140656	1.68216	1.53806
GO:0002040	sprouting angiogenesis	2	174	23	14836	0.0294444	0.140656	7.41429	1.531
GO:0042755	eating behavior	2	174	24	14836	0.0318778	0.140656	7.10536	1.49651
GO:0021772	olfactory bulb development	2	174	24	14836	0.0318778	0.140656	7.10536	1.49651
GO:0030449	regulation of complement activation	2	174	24	14836	0.0318778	0.140656	7.10536	1.49651
GO:0008045	motor neuron axon guidance	2	174	24	14836	0.0318778	0.140656	7.10536	1.49651
GO:0042517	positive regulation of tyrosine phosphorylation of Stat3 protein	2	174	24	14836	0.0318778	0.140656	7.10536	1.49651
GO:0048662	negative regulation of smooth muscle cell proliferation	2	174	24	14836	0.0318778	0.140656	7.10536	1.49651
GO:0002437	inflammatory response to antigenic stimulus	2	174	24	14836	0.0318778	0.140656	7.10536	1.49651
GO:0030206	chondroitin sulfate biosynthetic process	2	174	24	14836	0.0318778	0.140656	7.10536	1.49651
GO:0097193	intrinsic apoptotic signaling pathway	3	174	59	14836	0.031936	0.140656	4.33548	1.49572
GO:0006950	response to stress	3	174	59	14836	0.031936	0.140656	4.33548	1.49572
GO:0016049	cell growth	3	174	60	14836	0.0333354	0.140656	4.26322	1.47709
GO:0001933	negative regulation of protein phosphorylation	3	174	60	14836	0.0333354	0.140656	4.26322	1.47709
GO:0019221	cytokine-mediated signaling pathway	7	174	261	14836	0.0343855	0.140656	2.28678	1.46362
GO:0051602	response to electrical stimulus	2	174	25	14836	0.0343874	0.140656	6.82115	1.4636
GO:0007190	activation of adenylate cyclase activity	2	174	25	14836	0.0343874	0.140656	6.82115	1.4636
GO:0009416	response to light stimulus	2	174	25	14836	0.0343874	0.140656	6.82115	1.4636
GO:0060271	cilium morphogenesis	3	174	61	14836	0.0347662	0.140656	4.19333	1.45884
GO:0060128	corticotropin hormone secreting cell differentiation	1	174	3	14836	0.034776	0.140656	28.4215	1.45872
GO:0050793	regulation of developmental process	1	174	3	14836	0.034776	0.140656	28.4215	1.45872
GO:1901660	calcium ion export	1	174	3	14836	0.034776	0.140656	28.4215	1.45872
GO:0003130	BMP signaling pathway involved in heart induction	1	174	3	14836	0.034776	0.140656	28.4215	1.45872
GO:2000172	regulation of branching morphogenesis of a nerve	1	174	3	14836	0.034776	0.140656	28.4215	1.45872
GO:0061056	sclerotome development	1	174	3	14836	0.034776	0.140656	28.4215	1.45872
GO:0021834	chemorepulsion involved in embryonic olfactory bulb interneuron precursor migration	1	174	3	14836	0.034776	0.140656	28.4215	1.45872
GO:0061052	negative regulation of cell growth involved in cardiac muscle cell development	1	174	3	14836	0.034776	0.140656	28.4215	1.45872
GO:0032962	positive regulation of inositol trisphosphate biosynthetic process	1	174	3	14836	0.034776	0.140656	28.4215	1.45872
GO:0021828	gonadotrophin-releasing hormone neuronal migration to the hypothalamus	1	174	3	14836	0.034776	0.140656	28.4215	1.45872
GO:0061042	vascular wound healing	1	174	3	14836	0.034776	0.140656	28.4215	1.45872
GO:0021801	cerebral cortex radial glia guided migration	1	174	3	14836	0.034776	0.140656	28.4215	1.45872
GO:0003166	bundle of His development	1	174	3	14836	0.034776	0.140656	28.4215	1.45872
GO:0072138	mesenchymal cell proliferation involved in ureteric bud development	1	174	3	14836	0.034776	0.140656	28.4215	1.45872
GO:0021847	ventricular zone neuroblast division	1	174	3	14836	0.034776	0.140656	28.4215	1.45872
GO:0032474	otolith morphogenesis	1	174	3	14836	0.034776	0.140656	28.4215	1.45872
GO:1902083	negative regulation of peptidyl-cysteine S-nitrosylation	1	174	3	14836	0.034776	0.140656	28.4215	1.45872
GO:0035973	aggrephagy	1	174	3	14836	0.034776	0.140656	28.4215	1.45872
GO:0019062	virion attachment to host cell	1	174	3	14836	0.034776	0.140656	28.4215	1.45872
GO:0071672	negative regulation of smooth muscle cell chemotaxis	1	174	3	14836	0.034776	0.140656	28.4215	1.45872
GO:0048841	regulation of axon extension involved in axon guidance	1	174	3	14836	0.034776	0.140656	28.4215	1.45872
GO:1900748	positive regulation of vascular endothelial growth factor signaling pathway	1	174	3	14836	0.034776	0.140656	28.4215	1.45872
GO:0051788	response to misfolded protein	1	174	3	14836	0.034776	0.140656	28.4215	1.45872
GO:2000041	negative regulation of planar cell polarity pathway involved in axis elongation	1	174	3	14836	0.034776	0.140656	28.4215	1.45872
GO:1903375	facioacoustic ganglion development	1	174	3	14836	0.034776	0.140656	28.4215	1.45872
GO:0006288	base-excision repair, DNA ligation	1	174	3	14836	0.034776	0.140656	28.4215	1.45872
GO:0010751	negative regulation of nitric oxide mediated signal transduction	1	174	3	14836	0.034776	0.140656	28.4215	1.45872
GO:0007181	transforming growth factor beta receptor complex assembly	1	174	3	14836	0.034776	0.140656	28.4215	1.45872
GO:1902806	regulation of cell cycle G1/S phase transition	1	174	3	14836	0.034776	0.140656	28.4215	1.45872
GO:1900138	negative regulation of phospholipase A2 activity	1	174	3	14836	0.034776	0.140656	28.4215	1.45872
GO:2001202	negative regulation of transforming growth factor-beta secretion	1	174	3	14836	0.034776	0.140656	28.4215	1.45872
GO:2001212	regulation of vasculogenesis	1	174	3	14836	0.034776	0.140656	28.4215	1.45872
GO:0035385	Roundabout signaling pathway	1	174	3	14836	0.034776	0.140656	28.4215	1.45872
GO:0048263	determination of dorsal identity	1	174	3	14836	0.034776	0.140656	28.4215	1.45872
GO:0003308	negative regulation of Wnt signaling pathway involved in heart development	1	174	3	14836	0.034776	0.140656	28.4215	1.45872
GO:1901492	positive regulation of lymphangiogenesis	1	174	3	14836	0.034776	0.140656	28.4215	1.45872
GO:0030505	inorganic diphosphate transport	1	174	3	14836	0.034776	0.140656	28.4215	1.45872
GO:0010909	positive regulation of heparan sulfate proteoglycan biosynthetic process	1	174	3	14836	0.034776	0.140656	28.4215	1.45872
GO:0060313	negative regulation of blood vessel remodeling	1	174	3	14836	0.034776	0.140656	28.4215	1.45872
GO:2001269	positive regulation of cysteine-type endopeptidase activity involved in apoptotic signaling pathway	1	174	3	14836	0.034776	0.140656	28.4215	1.45872
GO:0010922	positive regulation of phosphatase activity	1	174	3	14836	0.034776	0.140656	28.4215	1.45872
GO:0042977	activation of JAK2 kinase activity	1	174	3	14836	0.034776	0.140656	28.4215	1.45872
GO:0042461	photoreceptor cell development	1	174	3	14836	0.034776	0.140656	28.4215	1.45872
GO:1990000	amyloid fibril formation	1	174	3	14836	0.034776	0.140656	28.4215	1.45872
GO:0046473	phosphatidic acid metabolic process	1	174	3	14836	0.034776	0.140656	28.4215	1.45872
GO:0046898	response to cycloheximide	1	174	3	14836	0.034776	0.140656	28.4215	1.45872
GO:0000255	allantoin metabolic process	1	174	3	14836	0.034776	0.140656	28.4215	1.45872
GO:0071873	response to norepinephrine	1	174	3	14836	0.034776	0.140656	28.4215	1.45872
GO:0048625	myoblast fate commitment	1	174	3	14836	0.034776	0.140656	28.4215	1.45872
GO:0035054	embryonic heart tube anterior/posterior pattern specification	1	174	3	14836	0.034776	0.140656	28.4215	1.45872
GO:0097374	sensory neuron axon guidance	1	174	3	14836	0.034776	0.140656	28.4215	1.45872
GO:0003093	regulation of glomerular filtration	1	174	3	14836	0.034776	0.140656	28.4215	1.45872
GO:0061364	apoptotic process involved in luteolysis	1	174	3	14836	0.034776	0.140656	28.4215	1.45872
GO:0072011	glomerular endothelium development	1	174	3	14836	0.034776	0.140656	28.4215	1.45872
GO:0031547	brain-derived neurotrophic factor receptor signaling pathway	1	174	3	14836	0.034776	0.140656	28.4215	1.45872
GO:0038179	neurotrophin signaling pathway	1	174	3	14836	0.034776	0.140656	28.4215	1.45872
GO:0051100	negative regulation of binding	1	174	3	14836	0.034776	0.140656	28.4215	1.45872
GO:1903595	positive regulation of histamine secretion by mast cell	1	174	3	14836	0.034776	0.140656	28.4215	1.45872
GO:0044794	positive regulation by host of viral process	1	174	3	14836	0.034776	0.140656	28.4215	1.45872
GO:0043067	regulation of programmed cell death	1	174	3	14836	0.034776	0.140656	28.4215	1.45872
GO:0034103	regulation of tissue remodeling	1	174	3	14836	0.034776	0.140656	28.4215	1.45872
GO:0009166	nucleotide catabolic process	1	174	3	14836	0.034776	0.140656	28.4215	1.45872
GO:0009143	nucleoside triphosphate catabolic process	1	174	3	14836	0.034776	0.140656	28.4215	1.45872
GO:0015819	lysine transport	1	174	3	14836	0.034776	0.140656	28.4215	1.45872
GO:0002507	tolerance induction	1	174	3	14836	0.034776	0.140656	28.4215	1.45872
GO:0046546	development of primary male sexual characteristics	1	174	3	14836	0.034776	0.140656	28.4215	1.45872
GO:0010628	positive regulation of gene expression	7	174	265	14836	0.0368629	0.148706	2.25227	1.43341
GO:0030512	negative regulation of transforming growth factor beta receptor signaling pathway	3	174	64	14836	0.0392465	0.155105	3.99677	1.4062
GO:0035019	somatic stem cell maintenance	3	174	64	14836	0.0392465	0.155105	3.99677	1.4062
GO:0010718	positive regulation of epithelial to mesenchymal transition	2	174	27	14836	0.0396274	0.155105	6.31588	1.402
GO:0045787	positive regulation of cell cycle	2	174	27	14836	0.0396274	0.155105	6.31588	1.402
GO:0019216	regulation of lipid metabolic process	2	174	27	14836	0.0396274	0.155105	6.31588	1.402
GO:0006958	complement activation, classical pathway	3	174	65	14836	0.0408021	0.155105	3.93528	1.38932
GO:0022617	extracellular matrix disassembly	4	174	111	14836	0.0416436	0.155105	3.07259	1.38045
GO:0040008	regulation of growth	3	174	68	14836	0.0456529	0.155105	3.76166	1.34053
GO:0060129	thyroid-stimulating hormone-secreting cell differentiation	1	174	4	14836	0.0460986	0.155105	21.3161	1.33631
GO:0036486	ventral trunk neural crest cell migration	1	174	4	14836	0.0460986	0.155105	21.3161	1.33631
GO:0048023	positive regulation of melanin biosynthetic process	1	174	4	14836	0.0460986	0.155105	21.3161	1.33631
GO:0030730	sequestering of triglyceride	1	174	4	14836	0.0460986	0.155105	21.3161	1.33631
GO:0097490	sympathetic neuron projection extension	1	174	4	14836	0.0460986	0.155105	21.3161	1.33631
GO:0097491	sympathetic neuron projection guidance	1	174	4	14836	0.0460986	0.155105	21.3161	1.33631
GO:0061030	epithelial cell differentiation involved in mammary gland alveolus development	1	174	4	14836	0.0460986	0.155105	21.3161	1.33631
GO:0061031	endodermal digestive tract morphogenesis	1	174	4	14836	0.0460986	0.155105	21.3161	1.33631
GO:0010716	negative regulation of extracellular matrix disassembly	1	174	4	14836	0.0460986	0.155105	21.3161	1.33631
GO:0010715	regulation of extracellular matrix disassembly	1	174	4	14836	0.0460986	0.155105	21.3161	1.33631
GO:0021769	orbitofrontal cortex development	1	174	4	14836	0.0460986	0.155105	21.3161	1.33631
GO:0043549	regulation of kinase activity	1	174	4	14836	0.0460986	0.155105	21.3161	1.33631
GO:0032489	regulation of Cdc42 protein signal transduction	1	174	4	14836	0.0460986	0.155105	21.3161	1.33631
GO:0032463	negative regulation of protein homooligomerization	1	174	4	14836	0.0460986	0.155105	21.3161	1.33631
GO:2000675	negative regulation of type B pancreatic cell apoptotic process	1	174	4	14836	0.0460986	0.155105	21.3161	1.33631
GO:0048861	leukemia inhibitory factor signaling pathway	1	174	4	14836	0.0460986	0.155105	21.3161	1.33631
GO:2000481	positive regulation of cAMP-dependent protein kinase activity	1	174	4	14836	0.0460986	0.155105	21.3161	1.33631
GO:2000035	regulation of stem cell division	1	174	4	14836	0.0460986	0.155105	21.3161	1.33631
GO:0006771	riboflavin metabolic process	1	174	4	14836	0.0460986	0.155105	21.3161	1.33631
GO:2000065	negative regulation of cortisol biosynthetic process	1	174	4	14836	0.0460986	0.155105	21.3161	1.33631
GO:0090074	negative regulation of protein homodimerization activity	1	174	4	14836	0.0460986	0.155105	21.3161	1.33631
GO:0090091	positive regulation of extracellular matrix disassembly	1	174	4	14836	0.0460986	0.155105	21.3161	1.33631
GO:1901142	insulin metabolic process	1	174	4	14836	0.0460986	0.155105	21.3161	1.33631
GO:0070836	caveola assembly	1	174	4	14836	0.0460986	0.155105	21.3161	1.33631
GO:0021892	cerebral cortex GABAergic interneuron differentiation	1	174	4	14836	0.0460986	0.155105	21.3161	1.33631
GO:2000503	positive regulation of natural killer cell chemotaxis	1	174	4	14836	0.0460986	0.155105	21.3161	1.33631
GO:0060665	regulation of branching involved in salivary gland morphogenesis by mesenchymal-epithelial signaling	1	174	4	14836	0.0460986	0.155105	21.3161	1.33631
GO:0070459	prolactin secretion	1	174	4	14836	0.0460986	0.155105	21.3161	1.33631
GO:0070884	regulation of calcineurin-NFAT signaling cascade	1	174	4	14836	0.0460986	0.155105	21.3161	1.33631
GO:0034382	chylomicron remnant clearance	1	174	4	14836	0.0460986	0.155105	21.3161	1.33631
GO:0046320	regulation of fatty acid oxidation	1	174	4	14836	0.0460986	0.155105	21.3161	1.33631
GO:0060355	positive regulation of cell adhesion molecule production	1	174	4	14836	0.0460986	0.155105	21.3161	1.33631
GO:0097638	L-arginine import across plasma membrane	1	174	4	14836	0.0460986	0.155105	21.3161	1.33631
GO:0070120	ciliary neurotrophic factor-mediated signaling pathway	1	174	4	14836	0.0460986	0.155105	21.3161	1.33631
GO:0060318	definitive erythrocyte differentiation	1	174	4	14836	0.0460986	0.155105	21.3161	1.33631
GO:0030538	embryonic genitalia morphogenesis	1	174	4	14836	0.0460986	0.155105	21.3161	1.33631
GO:0038001	paracrine signaling	1	174	4	14836	0.0460986	0.155105	21.3161	1.33631
GO:0010972	negative regulation of G2/M transition of mitotic cell cycle	1	174	4	14836	0.0460986	0.155105	21.3161	1.33631
GO:0072378	blood coagulation, fibrin clot formation	1	174	4	14836	0.0460986	0.155105	21.3161	1.33631
GO:0021544	subpallium development	1	174	4	14836	0.0460986	0.155105	21.3161	1.33631
GO:0021540	corpus callosum morphogenesis	1	174	4	14836	0.0460986	0.155105	21.3161	1.33631
GO:0071801	regulation of podosome assembly	1	174	4	14836	0.0460986	0.155105	21.3161	1.33631
GO:0032252	secretory granule localization	1	174	4	14836	0.0460986	0.155105	21.3161	1.33631
GO:0033563	dorsal/ventral axon guidance	1	174	4	14836	0.0460986	0.155105	21.3161	1.33631
GO:0090175	regulation of establishment of planar polarity	1	174	4	14836	0.0460986	0.155105	21.3161	1.33631
GO:0048641	regulation of skeletal muscle tissue development	1	174	4	14836	0.0460986	0.155105	21.3161	1.33631
GO:0034465	response to carbon monoxide	1	174	4	14836	0.0460986	0.155105	21.3161	1.33631
GO:0032286	central nervous system myelin maintenance	1	174	4	14836	0.0460986	0.155105	21.3161	1.33631
GO:0070100	negative regulation of chemokine-mediated signaling pathway	1	174	4	14836	0.0460986	0.155105	21.3161	1.33631
GO:0042063	gliogenesis	1	174	4	14836	0.0460986	0.155105	21.3161	1.33631
GO:0009052	pentose-phosphate shunt, non-oxidative branch	1	174	4	14836	0.0460986	0.155105	21.3161	1.33631
GO:0048619	embryonic hindgut morphogenesis	1	174	4	14836	0.0460986	0.155105	21.3161	1.33631
GO:0046449	creatinine metabolic process	1	174	4	14836	0.0460986	0.155105	21.3161	1.33631
GO:0048630	skeletal muscle tissue growth	1	174	4	14836	0.0460986	0.155105	21.3161	1.33631
GO:0071107	response to parathyroid hormone	1	174	4	14836	0.0460986	0.155105	21.3161	1.33631
GO:1902285	semaphorin-plexin signaling pathway involved in neuron projection guidance	1	174	4	14836	0.0460986	0.155105	21.3161	1.33631
GO:0042662	negative regulation of mesodermal cell fate specification	1	174	4	14836	0.0460986	0.155105	21.3161	1.33631
GO:0006549	isoleucine metabolic process	1	174	4	14836	0.0460986	0.155105	21.3161	1.33631
GO:0007431	salivary gland development	1	174	4	14836	0.0460986	0.155105	21.3161	1.33631
GO:0038165	oncostatin-M-mediated signaling pathway	1	174	4	14836	0.0460986	0.155105	21.3161	1.33631
GO:0051599	response to hydrostatic pressure	1	174	4	14836	0.0460986	0.155105	21.3161	1.33631
GO:0042159	lipoprotein catabolic process	1	174	4	14836	0.0460986	0.155105	21.3161	1.33631
GO:0032348	negative regulation of aldosterone biosynthetic process	1	174	4	14836	0.0460986	0.155105	21.3161	1.33631
GO:0002521	leukocyte differentiation	1	174	4	14836	0.0460986	0.155105	21.3161	1.33631
GO:0032392	DNA geometric change	1	174	4	14836	0.0460986	0.155105	21.3161	1.33631
GO:0015809	arginine transport	1	174	4	14836	0.0460986	0.155105	21.3161	1.33631
GO:0048713	regulation of oligodendrocyte differentiation	1	174	4	14836	0.0460986	0.155105	21.3161	1.33631
GO:0015858	nucleoside transport	1	174	4	14836	0.0460986	0.155105	21.3161	1.33631
GO:0001558	regulation of cell growth	3	174	69	14836	0.0473306	0.158903	3.70715	1.32486
GO:0031648	protein destabilization	2	174	30	14836	0.0480083	0.159441	5.68429	1.31868
GO:0006298	mismatch repair	2	174	30	14836	0.0480083	0.159441	5.68429	1.31868
GO:0046907	intracellular transport	2	174	30	14836	0.0480083	0.159441	5.68429	1.31868
GO:0030148	sphingolipid biosynthetic process	2	174	30	14836	0.0480083	0.159441	5.68429	1.31868
GO:0031069	hair follicle morphogenesis	2	174	30	14836	0.0480083	0.159441	5.68429	1.31868
GO:0006979	response to oxidative stress	4	174	117	14836	0.0488907	0.162023	2.91502	1.31077
GO:0090263	positive regulation of canonical Wnt signaling pathway	4	174	118	14836	0.0501621	0.165879	2.89032	1.29962
GO:0048008	platelet-derived growth factor receptor signaling pathway	2	174	31	14836	0.050933	0.165945	5.50093	1.293
GO:0031623	receptor internalization	2	174	31	14836	0.050933	0.165945	5.50093	1.293
GO:0009749	response to glucose	3	174	72	14836	0.0525434	0.165945	3.55268	1.27948
GO:0060325	face morphogenesis	2	174	32	14836	0.0539201	0.165945	5.32902	1.26825
GO:0070555	response to interleukin-1	2	174	32	14836	0.0539201	0.165945	5.32902	1.26825
GO:0030177	positive regulation of Wnt signaling pathway	2	174	32	14836	0.0539201	0.165945	5.32902	1.26825
GO:0051216	cartilage development	3	174	73	14836	0.0543401	0.165945	3.50402	1.26488
GO:0014070	response to organic cyclic compound	4	174	122	14836	0.0554283	0.165945	2.79555	1.25627
GO:0001666	response to hypoxia	5	174	176	14836	0.0564271	0.165945	2.42228	1.24851
GO:0030154	cell differentiation	14	174	747	14836	0.0564614	0.165945	1.59799	1.24825
GO:0032570	response to progesterone	2	174	33	14836	0.0569678	0.165945	5.16754	1.24437
GO:0005977	glycogen metabolic process	2	174	33	14836	0.0569678	0.165945	5.16754	1.24437
GO:0001569	patterning of blood vessels	2	174	33	14836	0.0569678	0.165945	5.16754	1.24437
GO:0030217	T cell differentiation	2	174	33	14836	0.0569678	0.165945	5.16754	1.24437
GO:1901222	regulation of NIK/NF-kappaB signaling	1	174	5	14836	0.0572892	0.165945	17.0529	1.24193
GO:1903401	L-lysine transmembrane transport	1	174	5	14836	0.0572892	0.165945	17.0529	1.24193
GO:0060117	auditory receptor cell development	1	174	5	14836	0.0572892	0.165945	17.0529	1.24193
GO:0048012	hepatocyte growth factor receptor signaling pathway	1	174	5	14836	0.0572892	0.165945	17.0529	1.24193
GO:0042773	ATP synthesis coupled electron transport	1	174	5	14836	0.0572892	0.165945	17.0529	1.24193
GO:0003158	endothelium development	1	174	5	14836	0.0572892	0.165945	17.0529	1.24193
GO:0006658	phosphatidylserine metabolic process	1	174	5	14836	0.0572892	0.165945	17.0529	1.24193
GO:0061000	negative regulation of dendritic spine development	1	174	5	14836	0.0572892	0.165945	17.0529	1.24193
GO:0019530	taurine metabolic process	1	174	5	14836	0.0572892	0.165945	17.0529	1.24193
GO:0021785	branchiomotor neuron axon guidance	1	174	5	14836	0.0572892	0.165945	17.0529	1.24193
GO:2000647	negative regulation of stem cell proliferation	1	174	5	14836	0.0572892	0.165945	17.0529	1.24193
GO:0001765	membrane raft assembly	1	174	5	14836	0.0572892	0.165945	17.0529	1.24193
GO:0001780	neutrophil homeostasis	1	174	5	14836	0.0572892	0.165945	17.0529	1.24193
GO:0090370	negative regulation of cholesterol efflux	1	174	5	14836	0.0572892	0.165945	17.0529	1.24193
GO:0048845	venous blood vessel morphogenesis	1	174	5	14836	0.0572892	0.165945	17.0529	1.24193
GO:0051798	positive regulation of hair follicle development	1	174	5	14836	0.0572892	0.165945	17.0529	1.24193
GO:0045061	thymic T cell selection	1	174	5	14836	0.0572892	0.165945	17.0529	1.24193
GO:0061551	trigeminal ganglion development	1	174	5	14836	0.0572892	0.165945	17.0529	1.24193
GO:0010828	positive regulation of glucose transport	1	174	5	14836	0.0572892	0.165945	17.0529	1.24193
GO:0097113	alpha-amino-3-hydroxy-5-methyl-4-isoxazole propionate selective glutamate receptor clustering	1	174	5	14836	0.0572892	0.165945	17.0529	1.24193
GO:0097114	N-methyl-D-aspartate receptor clustering	1	174	5	14836	0.0572892	0.165945	17.0529	1.24193
GO:1901166	neural crest cell migration involved in autonomic nervous system development	1	174	5	14836	0.0572892	0.165945	17.0529	1.24193
GO:1903352	L-ornithine transmembrane transport	1	174	5	14836	0.0572892	0.165945	17.0529	1.24193
GO:0006353	DNA-templated transcription, termination	1	174	5	14836	0.0572892	0.165945	17.0529	1.24193
GO:0035630	bone mineralization involved in bone maturation	1	174	5	14836	0.0572892	0.165945	17.0529	1.24193
GO:0060666	dichotomous subdivision of terminal units involved in salivary gland branching	1	174	5	14836	0.0572892	0.165945	17.0529	1.24193
GO:0070885	negative regulation of calcineurin-NFAT signaling cascade	1	174	5	14836	0.0572892	0.165945	17.0529	1.24193
GO:0034384	high-density lipoprotein particle clearance	1	174	5	14836	0.0572892	0.165945	17.0529	1.24193
GO:0072602	interleukin-4 secretion	1	174	5	14836	0.0572892	0.165945	17.0529	1.24193
GO:0051414	response to cortisol	1	174	5	14836	0.0572892	0.165945	17.0529	1.24193
GO:0006868	glutamine transport	1	174	5	14836	0.0572892	0.165945	17.0529	1.24193
GO:0018406	protein C-linked glycosylation via 2'-alpha-mannosyl-L-tryptophan	1	174	5	14836	0.0572892	0.165945	17.0529	1.24193
GO:0021637	trigeminal nerve structural organization	1	174	5	14836	0.0572892	0.165945	17.0529	1.24193
GO:0010950	positive regulation of endopeptidase activity	1	174	5	14836	0.0572892	0.165945	17.0529	1.24193
GO:0010894	negative regulation of steroid biosynthetic process	1	174	5	14836	0.0572892	0.165945	17.0529	1.24193
GO:0045541	negative regulation of cholesterol biosynthetic process	1	174	5	14836	0.0572892	0.165945	17.0529	1.24193
GO:0019222	regulation of metabolic process	1	174	5	14836	0.0572892	0.165945	17.0529	1.24193
GO:0031394	positive regulation of prostaglandin biosynthetic process	1	174	5	14836	0.0572892	0.165945	17.0529	1.24193
GO:0002821	positive regulation of adaptive immune response	1	174	5	14836	0.0572892	0.165945	17.0529	1.24193
GO:0042490	mechanoreceptor differentiation	1	174	5	14836	0.0572892	0.165945	17.0529	1.24193
GO:0090527	actin filament reorganization	1	174	5	14836	0.0572892	0.165945	17.0529	1.24193
GO:0060763	mammary duct terminal end bud growth	1	174	5	14836	0.0572892	0.165945	17.0529	1.24193
GO:0009048	dosage compensation by inactivation of X chromosome	1	174	5	14836	0.0572892	0.165945	17.0529	1.24193
GO:0002862	negative regulation of inflammatory response to antigenic stimulus	1	174	5	14836	0.0572892	0.165945	17.0529	1.24193
GO:0010044	response to aluminum ion	1	174	5	14836	0.0572892	0.165945	17.0529	1.24193
GO:0071870	cellular response to catecholamine stimulus	1	174	5	14836	0.0572892	0.165945	17.0529	1.24193
GO:0060485	mesenchyme development	1	174	5	14836	0.0572892	0.165945	17.0529	1.24193
GO:0060028	convergent extension involved in axis elongation	1	174	5	14836	0.0572892	0.165945	17.0529	1.24193
GO:1902287	semaphorin-plexin signaling pathway involved in axon guidance	1	174	5	14836	0.0572892	0.165945	17.0529	1.24193
GO:0006573	valine metabolic process	1	174	5	14836	0.0572892	0.165945	17.0529	1.24193
GO:0071168	protein localization to chromatin	1	174	5	14836	0.0572892	0.165945	17.0529	1.24193
GO:0010594	regulation of endothelial cell migration	1	174	5	14836	0.0572892	0.165945	17.0529	1.24193
GO:0008283	cell proliferation	8	174	355	14836	0.058072	0.167897	1.92145	1.23603
GO:0010976	positive regulation of neuron projection development	3	174	77	14836	0.061817	0.178389	3.32199	1.20889
GO:0033077	T cell differentiation in thymus	2	174	35	14836	0.0632374	0.179126	4.87225	1.19903
GO:0045429	positive regulation of nitric oxide biosynthetic process	2	174	35	14836	0.0632374	0.179126	4.87225	1.19903
GO:1901998	toxin transport	2	174	35	14836	0.0632374	0.179126	4.87225	1.19903
GO:0010942	positive regulation of cell death	2	174	35	14836	0.0632374	0.179126	4.87225	1.19903
GO:0001701	in utero embryonic development	6	174	240	14836	0.0637019	0.179126	2.13161	1.19585
GO:0006935	chemotaxis	4	174	129	14836	0.0653336	0.179126	2.64386	1.18486
GO:0050796	regulation of insulin secretion	3	174	79	14836	0.0657258	0.179126	3.23789	1.18226
GO:0006665	sphingolipid metabolic process	3	174	79	14836	0.0657258	0.179126	3.23789	1.18226
GO:0060291	long-term synaptic potentiation	2	174	36	14836	0.0664559	0.179126	4.73691	1.17747
GO:0008219	cell death	2	174	36	14836	0.0664559	0.179126	4.73691	1.17747
GO:0030097	hemopoiesis	3	174	80	14836	0.067722	0.179126	3.19741	1.16927
GO:0016477	cell migration	5	174	186	14836	0.0681403	0.179126	2.29205	1.1666
GO:2000121	regulation of removal of superoxide radicals	1	174	6	14836	0.0683493	0.179126	14.2107	1.16527
GO:2001046	positive regulation of integrin-mediated signaling pathway	1	174	6	14836	0.0683493	0.179126	14.2107	1.16527
GO:0051271	negative regulation of cellular component movement	1	174	6	14836	0.0683493	0.179126	14.2107	1.16527
GO:0003149	membranous septum morphogenesis	1	174	6	14836	0.0683493	0.179126	14.2107	1.16527
GO:1901642	nucleoside transmembrane transport	1	174	6	14836	0.0683493	0.179126	14.2107	1.16527
GO:0060982	coronary artery morphogenesis	1	174	6	14836	0.0683493	0.179126	14.2107	1.16527
GO:0071636	positive regulation of transforming growth factor beta production	1	174	6	14836	0.0683493	0.179126	14.2107	1.16527
GO:0090080	positive regulation of MAPKKK cascade by fibroblast growth factor receptor signaling pathway	1	174	6	14836	0.0683493	0.179126	14.2107	1.16527
GO:0021978	telencephalon regionalization	1	174	6	14836	0.0683493	0.179126	14.2107	1.16527
GO:0021960	anterior commissure morphogenesis	1	174	6	14836	0.0683493	0.179126	14.2107	1.16527
GO:0042403	thyroid hormone metabolic process	1	174	6	14836	0.0683493	0.179126	14.2107	1.16527
GO:0045409	negative regulation of interleukin-6 biosynthetic process	1	174	6	14836	0.0683493	0.179126	14.2107	1.16527
GO:0043270	positive regulation of ion transport	1	174	6	14836	0.0683493	0.179126	14.2107	1.16527
GO:0060385	axonogenesis involved in innervation	1	174	6	14836	0.0683493	0.179126	14.2107	1.16527
GO:1902305	regulation of sodium ion transmembrane transport	1	174	6	14836	0.0683493	0.179126	14.2107	1.16527
GO:0010954	positive regulation of protein processing	1	174	6	14836	0.0683493	0.179126	14.2107	1.16527
GO:0043353	enucleate erythrocyte differentiation	1	174	6	14836	0.0683493	0.179126	14.2107	1.16527
GO:0001957	intramembranous ossification	1	174	6	14836	0.0683493	0.179126	14.2107	1.16527
GO:0009414	response to water deprivation	1	174	6	14836	0.0683493	0.179126	14.2107	1.16527
GO:0001514	selenocysteine incorporation	1	174	6	14836	0.0683493	0.179126	14.2107	1.16527
GO:0001973	adenosine receptor signaling pathway	1	174	6	14836	0.0683493	0.179126	14.2107	1.16527
GO:0048639	positive regulation of developmental growth	1	174	6	14836	0.0683493	0.179126	14.2107	1.16527
GO:0060789	hair follicle placode formation	1	174	6	14836	0.0683493	0.179126	14.2107	1.16527
GO:0033119	negative regulation of RNA splicing	1	174	6	14836	0.0683493	0.179126	14.2107	1.16527
GO:0048672	positive regulation of collateral sprouting	1	174	6	14836	0.0683493	0.179126	14.2107	1.16527
GO:2000427	positive regulation of apoptotic cell clearance	1	174	6	14836	0.0683493	0.179126	14.2107	1.16527
GO:0045578	negative regulation of B cell differentiation	1	174	6	14836	0.0683493	0.179126	14.2107	1.16527
GO:0022029	telencephalon cell migration	1	174	6	14836	0.0683493	0.179126	14.2107	1.16527
GO:0031987	locomotion involved in locomotory behavior	1	174	6	14836	0.0683493	0.179126	14.2107	1.16527
GO:0051151	negative regulation of smooth muscle cell differentiation	1	174	6	14836	0.0683493	0.179126	14.2107	1.16527
GO:0072089	stem cell proliferation	1	174	6	14836	0.0683493	0.179126	14.2107	1.16527
GO:1901385	regulation of voltage-gated calcium channel activity	1	174	6	14836	0.0683493	0.179126	14.2107	1.16527
GO:0006101	citrate metabolic process	1	174	6	14836	0.0683493	0.179126	14.2107	1.16527
GO:0060056	mammary gland involution	1	174	6	14836	0.0683493	0.179126	14.2107	1.16527
GO:0043009	chordate embryonic development	1	174	6	14836	0.0683493	0.179126	14.2107	1.16527
GO:0042158	lipoprotein biosynthetic process	1	174	6	14836	0.0683493	0.179126	14.2107	1.16527
GO:1903076	regulation of protein localization to plasma membrane	1	174	6	14836	0.0683493	0.179126	14.2107	1.16527
GO:1903077	negative regulation of protein localization to plasma membrane	1	174	6	14836	0.0683493	0.179126	14.2107	1.16527
GO:0060406	positive regulation of penile erection	1	174	6	14836	0.0683493	0.179126	14.2107	1.16527
GO:0043030	regulation of macrophage activation	1	174	6	14836	0.0683493	0.179126	14.2107	1.16527
GO:0003416	endochondral bone growth	1	174	6	14836	0.0683493	0.179126	14.2107	1.16527
GO:0090244	Wnt signaling pathway involved in somitogenesis	1	174	6	14836	0.0683493	0.179126	14.2107	1.16527
GO:0032869	cellular response to insulin stimulus	3	174	81	14836	0.0697456	0.182166	3.15794	1.15648
GO:0043086	negative regulation of catalytic activity	3	174	81	14836	0.0697456	0.182166	3.15794	1.15648
GO:0016055	Wnt signaling pathway	5	174	188	14836	0.0706336	0.184173	2.26767	1.15099
GO:0000165	MAPK cascade	6	174	247	14836	0.0710603	0.184973	2.0712	1.14837
GO:0060070	canonical Wnt signaling pathway	3	174	82	14836	0.0717964	0.186574	3.11943	1.1439
GO:0006641	triglyceride metabolic process	2	174	38	14836	0.0730517	0.188564	4.4876	1.13637
GO:0048469	cell maturation	2	174	38	14836	0.0730517	0.188564	4.4876	1.13637
GO:2001237	negative regulation of extrinsic apoptotic signaling pathway	2	174	38	14836	0.0730517	0.188564	4.4876	1.13637
GO:0030199	collagen fibril organization	2	174	38	14836	0.0730517	0.188564	4.4876	1.13637
GO:0030336	negative regulation of cell migration	3	174	83	14836	0.0738741	0.189733	3.08184	1.13151
GO:0035264	multicellular organism growth	3	174	83	14836	0.0738741	0.189733	3.08184	1.13151
GO:0051384	response to glucocorticoid	3	174	83	14836	0.0738741	0.189733	3.08184	1.13151
GO:0045599	negative regulation of fat cell differentiation	2	174	39	14836	0.0764257	0.190001	4.37253	1.11676
GO:0048705	skeletal system morphogenesis	2	174	39	14836	0.0764257	0.190001	4.37253	1.11676
GO:0001656	metanephros development	2	174	39	14836	0.0764257	0.190001	4.37253	1.11676
GO:0007275	multicellular organismal development	17	174	998	14836	0.07755	0.190001	1.4524	1.11042
GO:0000046	autophagic vacuole fusion	1	174	7	14836	0.0792803	0.190001	12.1806	1.10083
GO:0032926	negative regulation of activin receptor signaling pathway	1	174	7	14836	0.0792803	0.190001	12.1806	1.10083
GO:0051601	exocyst localization	1	174	7	14836	0.0792803	0.190001	12.1806	1.10083
GO:0003184	pulmonary valve morphogenesis	1	174	7	14836	0.0792803	0.190001	12.1806	1.10083
GO:0043567	regulation of insulin-like growth factor receptor signaling pathway	1	174	7	14836	0.0792803	0.190001	12.1806	1.10083
GO:0001778	plasma membrane repair	1	174	7	14836	0.0792803	0.190001	12.1806	1.10083
GO:0048842	positive regulation of axon extension involved in axon guidance	1	174	7	14836	0.0792803	0.190001	12.1806	1.10083
GO:0035589	G-protein coupled purinergic nucleotide receptor signaling pathway	1	174	7	14836	0.0792803	0.190001	12.1806	1.10083
GO:0002674	negative regulation of acute inflammatory response	1	174	7	14836	0.0792803	0.190001	12.1806	1.10083
GO:0003203	endocardial cushion morphogenesis	1	174	7	14836	0.0792803	0.190001	12.1806	1.10083
GO:0051782	negative regulation of cell division	1	174	7	14836	0.0792803	0.190001	12.1806	1.10083
GO:0003254	regulation of membrane depolarization	1	174	7	14836	0.0792803	0.190001	12.1806	1.10083
GO:0010863	positive regulation of phospholipase C activity	1	174	7	14836	0.0792803	0.190001	12.1806	1.10083
GO:0050848	regulation of calcium-mediated signaling	1	174	7	14836	0.0792803	0.190001	12.1806	1.10083
GO:0034372	very-low-density lipoprotein particle remodeling	1	174	7	14836	0.0792803	0.190001	12.1806	1.10083
GO:0071481	cellular response to X-ray	1	174	7	14836	0.0792803	0.190001	12.1806	1.10083
GO:1901016	regulation of potassium ion transmembrane transporter activity	1	174	7	14836	0.0792803	0.190001	12.1806	1.10083
GO:1901018	positive regulation of potassium ion transmembrane transporter activity	1	174	7	14836	0.0792803	0.190001	12.1806	1.10083
GO:0030913	paranodal junction assembly	1	174	7	14836	0.0792803	0.190001	12.1806	1.10083
GO:0014012	peripheral nervous system axon regeneration	1	174	7	14836	0.0792803	0.190001	12.1806	1.10083
GO:0051001	negative regulation of nitric-oxide synthase activity	1	174	7	14836	0.0792803	0.190001	12.1806	1.10083
GO:0046903	secretion	1	174	7	14836	0.0792803	0.190001	12.1806	1.10083
GO:0008635	activation of cysteine-type endopeptidase activity involved in apoptotic process by cytochrome c	1	174	7	14836	0.0792803	0.190001	12.1806	1.10083
GO:0051014	actin filament severing	1	174	7	14836	0.0792803	0.190001	12.1806	1.10083
GO:0060396	growth hormone receptor signaling pathway	1	174	7	14836	0.0792803	0.190001	12.1806	1.10083
GO:0042989	sequestering of actin monomers	1	174	7	14836	0.0792803	0.190001	12.1806	1.10083
GO:0031340	positive regulation of vesicle fusion	1	174	7	14836	0.0792803	0.190001	12.1806	1.10083
GO:0032287	peripheral nervous system myelin maintenance	1	174	7	14836	0.0792803	0.190001	12.1806	1.10083
GO:0045576	mast cell activation	1	174	7	14836	0.0792803	0.190001	12.1806	1.10083
GO:0060710	chorio-allantoic fusion	1	174	7	14836	0.0792803	0.190001	12.1806	1.10083
GO:0034497	protein localization to pre-autophagosomal structure	1	174	7	14836	0.0792803	0.190001	12.1806	1.10083
GO:0050658	RNA transport	1	174	7	14836	0.0792803	0.190001	12.1806	1.10083
GO:0051127	positive regulation of actin nucleation	1	174	7	14836	0.0792803	0.190001	12.1806	1.10083
GO:0051103	DNA ligation involved in DNA repair	1	174	7	14836	0.0792803	0.190001	12.1806	1.10083
GO:0006110	regulation of glycolytic process	1	174	7	14836	0.0792803	0.190001	12.1806	1.10083
GO:0046500	S-adenosylmethionine metabolic process	1	174	7	14836	0.0792803	0.190001	12.1806	1.10083
GO:0010518	positive regulation of phospholipase activity	1	174	7	14836	0.0792803	0.190001	12.1806	1.10083
GO:2000737	negative regulation of stem cell differentiation	1	174	7	14836	0.0792803	0.190001	12.1806	1.10083
GO:0006910	phagocytosis, recognition	1	174	7	14836	0.0792803	0.190001	12.1806	1.10083
GO:0009306	protein secretion	2	174	40	14836	0.0798482	0.191065	4.26322	1.09774
GO:0006954	inflammatory response	7	174	318	14836	0.0810285	0.193589	1.87689	1.09136
GO:0048010	vascular endothelial growth factor receptor signaling pathway	6	174	257	14836	0.082389	0.196372	1.99061	1.08413
GO:0007565	female pregnancy	3	174	87	14836	0.0824483	0.196372	2.94015	1.08382
GO:0051603	proteolysis involved in cellular protein catabolic process	2	174	41	14836	0.0833176	0.197223	4.15924	1.07926
GO:0043280	positive regulation of cysteine-type endopeptidase activity involved in apoptotic process	2	174	41	14836	0.0833176	0.197223	4.15924	1.07926
GO:0002062	chondrocyte differentiation	2	174	41	14836	0.0833176	0.197223	4.15924	1.07926
GO:0010595	positive regulation of endothelial cell migration	2	174	41	14836	0.0833176	0.197223	4.15924	1.07926
GO:0016071	mRNA metabolic process	5	174	200	14836	0.0866327	0.19899	2.13161	1.06232
GO:0001657	ureteric bud development	2	174	42	14836	0.0868324	0.19899	4.06021	1.06132
GO:0006508	proteolysis	11	174	592	14836	0.0889743	0.19899	1.5843	1.05074
GO:0006112	energy reserve metabolic process	3	174	90	14836	0.0891472	0.19899	2.84215	1.04989
GO:0006928	cellular component movement	3	174	90	14836	0.0891472	0.19899	2.84215	1.04989
GO:2000146	negative regulation of cell motility	1	174	8	14836	0.0900838	0.19899	10.658	1.04535
GO:0019934	cGMP-mediated signaling	1	174	8	14836	0.0900838	0.19899	10.658	1.04535
GO:0003181	atrioventricular valve morphogenesis	1	174	8	14836	0.0900838	0.19899	10.658	1.04535
GO:0008366	axon ensheathment	1	174	8	14836	0.0900838	0.19899	10.658	1.04535
GO:0034695	response to prostaglandin E	1	174	8	14836	0.0900838	0.19899	10.658	1.04535
GO:0071679	commissural neuron axon guidance	1	174	8	14836	0.0900838	0.19899	10.658	1.04535
GO:0071372	cellular response to follicle-stimulating hormone stimulus	1	174	8	14836	0.0900838	0.19899	10.658	1.04535
GO:0071374	cellular response to parathyroid hormone stimulus	1	174	8	14836	0.0900838	0.19899	10.658	1.04535
GO:0030850	prostate gland development	1	174	8	14836	0.0900838	0.19899	10.658	1.04535
GO:0001913	T cell mediated cytotoxicity	1	174	8	14836	0.0900838	0.19899	10.658	1.04535
GO:0006265	DNA topological change	1	174	8	14836	0.0900838	0.19899	10.658	1.04535
GO:0045010	actin nucleation	1	174	8	14836	0.0900838	0.19899	10.658	1.04535
GO:1901522	positive regulation of transcription from RNA polymerase II promoter involved in cellular response to chemical stimulus	1	174	8	14836	0.0900838	0.19899	10.658	1.04535
GO:0060603	mammary gland duct morphogenesis	1	174	8	14836	0.0900838	0.19899	10.658	1.04535
GO:0034380	high-density lipoprotein particle assembly	1	174	8	14836	0.0900838	0.19899	10.658	1.04535
GO:0071493	cellular response to UV-B	1	174	8	14836	0.0900838	0.19899	10.658	1.04535
GO:0060351	cartilage development involved in endochondral bone morphogenesis	1	174	8	14836	0.0900838	0.19899	10.658	1.04535
GO:0071455	cellular response to hyperoxia	1	174	8	14836	0.0900838	0.19899	10.658	1.04535
GO:0060346	bone trabecula formation	1	174	8	14836	0.0900838	0.19899	10.658	1.04535
GO:0061299	retina vasculature morphogenesis in camera-type eye	1	174	8	14836	0.0900838	0.19899	10.658	1.04535
GO:0009437	carnitine metabolic process	1	174	8	14836	0.0900838	0.19899	10.658	1.04535
GO:0001955	blood vessel maturation	1	174	8	14836	0.0900838	0.19899	10.658	1.04535
GO:0010873	positive regulation of cholesterol esterification	1	174	8	14836	0.0900838	0.19899	10.658	1.04535
GO:0010884	positive regulation of lipid storage	1	174	8	14836	0.0900838	0.19899	10.658	1.04535
GO:0042473	outer ear morphogenesis	1	174	8	14836	0.0900838	0.19899	10.658	1.04535
GO:0042487	regulation of odontogenesis of dentin-containing tooth	1	174	8	14836	0.0900838	0.19899	10.658	1.04535
GO:0035729	cellular response to hepatocyte growth factor stimulus	1	174	8	14836	0.0900838	0.19899	10.658	1.04535
GO:0001542	ovulation from ovarian follicle	1	174	8	14836	0.0900838	0.19899	10.658	1.04535
GO:0035767	endothelial cell chemotaxis	1	174	8	14836	0.0900838	0.19899	10.658	1.04535
GO:0033173	calcineurin-NFAT signaling cascade	1	174	8	14836	0.0900838	0.19899	10.658	1.04535
GO:0060712	spongiotrophoblast layer development	1	174	8	14836	0.0900838	0.19899	10.658	1.04535
GO:0006983	ER overload response	1	174	8	14836	0.0900838	0.19899	10.658	1.04535
GO:0030643	cellular phosphate ion homeostasis	1	174	8	14836	0.0900838	0.19899	10.658	1.04535
GO:0045719	negative regulation of glycogen biosynthetic process	1	174	8	14836	0.0900838	0.19899	10.658	1.04535
GO:0031960	response to corticosteroid	1	174	8	14836	0.0900838	0.19899	10.658	1.04535
GO:0006123	mitochondrial electron transport, cytochrome c to oxygen	1	174	8	14836	0.0900838	0.19899	10.658	1.04535
GO:0046512	sphingosine biosynthetic process	1	174	8	14836	0.0900838	0.19899	10.658	1.04535
GO:0038084	vascular endothelial growth factor signaling pathway	1	174	8	14836	0.0900838	0.19899	10.658	1.04535
GO:0006069	ethanol oxidation	1	174	8	14836	0.0900838	0.19899	10.658	1.04535
GO:0090286	cytoskeletal anchoring at nuclear membrane	1	174	8	14836	0.0900838	0.19899	10.658	1.04535
GO:0071230	cellular response to amino acid stimulus	2	174	43	14836	0.0903911	0.19899	3.96578	1.04387
GO:0007599	hemostasis	2	174	43	14836	0.0903911	0.19899	3.96578	1.04387
GO:0043408	regulation of MAPK cascade	2	174	43	14836	0.0903911	0.19899	3.96578	1.04387
GO:0035872	nucleotide-binding domain, leucine rich repeat containing receptor signaling pathway	2	174	43	14836	0.0903911	0.19899	3.96578	1.04387
GO:0007156	homophilic cell adhesion via plasma membrane adhesion molecules	3	174	92	14836	0.0937364	0.205766	2.78036	1.02809
GO:0042060	wound healing	3	174	92	14836	0.0937364	0.205766	2.78036	1.02809
GO:0001503	ossification	3	174	94	14836	0.0984212	0.207661	2.7212	1.00691
GO:0002221	pattern recognition receptor signaling pathway	1	174	9	14836	0.100761	0.207661	9.47382	0.996706
GO:0070365	hepatocyte differentiation	1	174	9	14836	0.100761	0.207661	9.47382	0.996706
GO:0010700	negative regulation of norepinephrine secretion	1	174	9	14836	0.100761	0.207661	9.47382	0.996706
GO:0043116	negative regulation of vascular permeability	1	174	9	14836	0.100761	0.207661	9.47382	0.996706
GO:0031102	neuron projection regeneration	1	174	9	14836	0.100761	0.207661	9.47382	0.996706
GO:0009650	UV protection	1	174	9	14836	0.100761	0.207661	9.47382	0.996706
GO:0046638	positive regulation of alpha-beta T cell differentiation	1	174	9	14836	0.100761	0.207661	9.47382	0.996706
GO:0043129	surfactant homeostasis	1	174	9	14836	0.100761	0.207661	9.47382	0.996706
GO:0032000	positive regulation of fatty acid beta-oxidation	1	174	9	14836	0.100761	0.207661	9.47382	0.996706
GO:0035988	chondrocyte proliferation	1	174	9	14836	0.100761	0.207661	9.47382	0.996706
GO:0001775	cell activation	1	174	9	14836	0.100761	0.207661	9.47382	0.996706
GO:0002675	positive regulation of acute inflammatory response	1	174	9	14836	0.100761	0.207661	9.47382	0.996706
GO:0032060	bleb assembly	1	174	9	14836	0.100761	0.207661	9.47382	0.996706
GO:0030828	positive regulation of cGMP biosynthetic process	1	174	9	14836	0.100761	0.207661	9.47382	0.996706
GO:0003214	cardiac left ventricle morphogenesis	1	174	9	14836	0.100761	0.207661	9.47382	0.996706
GO:0045059	positive thymic T cell selection	1	174	9	14836	0.100761	0.207661	9.47382	0.996706
GO:0048103	somatic stem cell division	1	174	9	14836	0.100761	0.207661	9.47382	0.996706
GO:0061549	sympathetic ganglion development	1	174	9	14836	0.100761	0.207661	9.47382	0.996706
GO:0060290	transdifferentiation	1	174	9	14836	0.100761	0.207661	9.47382	0.996706
GO:0030431	sleep	1	174	9	14836	0.100761	0.207661	9.47382	0.996706
GO:0048935	peripheral nervous system neuron development	1	174	9	14836	0.100761	0.207661	9.47382	0.996706
GO:0010761	fibroblast migration	1	174	9	14836	0.100761	0.207661	9.47382	0.996706
GO:0048541	Peyer's patch development	1	174	9	14836	0.100761	0.207661	9.47382	0.996706
GO:0071786	endoplasmic reticulum tubular network organization	1	174	9	14836	0.100761	0.207661	9.47382	0.996706
GO:0071305	cellular response to vitamin D	1	174	9	14836	0.100761	0.207661	9.47382	0.996706
GO:0006835	dicarboxylic acid transport	1	174	9	14836	0.100761	0.207661	9.47382	0.996706
GO:0006853	carnitine shuttle	1	174	9	14836	0.100761	0.207661	9.47382	0.996706
GO:2001214	positive regulation of vasculogenesis	1	174	9	14836	0.100761	0.207661	9.47382	0.996706
GO:0006465	signal peptide processing	1	174	9	14836	0.100761	0.207661	9.47382	0.996706
GO:0070102	interleukin-6-mediated signaling pathway	1	174	9	14836	0.100761	0.207661	9.47382	0.996706
GO:0031953	negative regulation of protein autophosphorylation	1	174	9	14836	0.100761	0.207661	9.47382	0.996706
GO:0048339	paraxial mesoderm development	1	174	9	14836	0.100761	0.207661	9.47382	0.996706
GO:0061314	Notch signaling involved in heart development	1	174	9	14836	0.100761	0.207661	9.47382	0.996706
GO:0003094	glomerular filtration	1	174	9	14836	0.100761	0.207661	9.47382	0.996706
GO:0043950	positive regulation of cAMP-mediated signaling	1	174	9	14836	0.100761	0.207661	9.47382	0.996706
GO:0006105	succinate metabolic process	1	174	9	14836	0.100761	0.207661	9.47382	0.996706
GO:0007435	salivary gland morphogenesis	1	174	9	14836	0.100761	0.207661	9.47382	0.996706
GO:0006107	oxaloacetate metabolic process	1	174	9	14836	0.100761	0.207661	9.47382	0.996706
GO:0000733	DNA strand renaturation	1	174	9	14836	0.100761	0.207661	9.47382	0.996706
GO:0034975	protein folding in endoplasmic reticulum	1	174	9	14836	0.100761	0.207661	9.47382	0.996706
GO:0003407	neural retina development	1	174	9	14836	0.100761	0.207661	9.47382	0.996706
GO:0046548	retinal rod cell development	1	174	9	14836	0.100761	0.207661	9.47382	0.996706
GO:0051918	negative regulation of fibrinolysis	1	174	9	14836	0.100761	0.207661	9.47382	0.996706
GO:0010172	embryonic body morphogenesis	1	174	9	14836	0.100761	0.207661	9.47382	0.996706
GO:0006614	SRP-dependent cotranslational protein targeting to membrane	3	174	95	14836	0.100799	0.207661	2.69256	0.996545
GO:0070373	negative regulation of ERK1 and ERK2 cascade	2	174	46	14836	0.101316	0.207893	3.70715	0.994324
GO:0014068	positive regulation of phosphatidylinositol 3-kinase signaling	2	174	46	14836	0.101316	0.207893	3.70715	0.994324
GO:0035914	skeletal muscle cell differentiation	2	174	46	14836	0.101316	0.207893	3.70715	0.994324
GO:0030204	chondroitin sulfate metabolic process	2	174	47	14836	0.105035	0.214952	3.62827	0.978666
GO:0006921	cellular component disassembly involved in execution phase of apoptosis	2	174	47	14836	0.105035	0.214952	3.62827	0.978666
GO:0009411	response to UV	2	174	48	14836	0.108791	0.217133	3.55268	0.963406
GO:0000186	activation of MAPKK activity	5	174	215	14836	0.109065	0.217133	1.98289	0.962313
GO:0006600	creatine metabolic process	1	174	10	14836	0.111314	0.217133	8.52644	0.95345
GO:0050773	regulation of dendrite development	1	174	10	14836	0.111314	0.217133	8.52644	0.95345
GO:0008343	adult feeding behavior	1	174	10	14836	0.111314	0.217133	8.52644	0.95345
GO:0046632	alpha-beta T cell differentiation	1	174	10	14836	0.111314	0.217133	8.52644	0.95345
GO:0009649	entrainment of circadian clock	1	174	10	14836	0.111314	0.217133	8.52644	0.95345
GO:0045793	positive regulation of cell size	1	174	10	14836	0.111314	0.217133	8.52644	0.95345
GO:0045745	positive regulation of G-protein coupled receptor protein signaling pathway	1	174	10	14836	0.111314	0.217133	8.52644	0.95345
GO:0007097	nuclear migration	1	174	10	14836	0.111314	0.217133	8.52644	0.95345
GO:0034698	response to gonadotropin	1	174	10	14836	0.111314	0.217133	8.52644	0.95345
GO:0048843	negative regulation of axon extension involved in axon guidance	1	174	10	14836	0.111314	0.217133	8.52644	0.95345
GO:0050709	negative regulation of protein secretion	1	174	10	14836	0.111314	0.217133	8.52644	0.95345
GO:0007614	short-term memory	1	174	10	14836	0.111314	0.217133	8.52644	0.95345
GO:0051347	positive regulation of transferase activity	1	174	10	14836	0.111314	0.217133	8.52644	0.95345
GO:0010759	positive regulation of macrophage chemotaxis	1	174	10	14836	0.111314	0.217133	8.52644	0.95345
GO:0010763	positive regulation of fibroblast migration	1	174	10	14836	0.111314	0.217133	8.52644	0.95345
GO:0042347	negative regulation of NF-kappaB import into nucleus	1	174	10	14836	0.111314	0.217133	8.52644	0.95345
GO:0007191	adenylate cyclase-activating dopamine receptor signaling pathway	1	174	10	14836	0.111314	0.217133	8.52644	0.95345
GO:0060627	regulation of vesicle-mediated transport	1	174	10	14836	0.111314	0.217133	8.52644	0.95345
GO:0046325	negative regulation of glucose import	1	174	10	14836	0.111314	0.217133	8.52644	0.95345
GO:0002011	morphogenesis of an epithelial sheet	1	174	10	14836	0.111314	0.217133	8.52644	0.95345
GO:0021612	facial nerve structural organization	1	174	10	14836	0.111314	0.217133	8.52644	0.95345
GO:0042511	positive regulation of tyrosine phosphorylation of Stat1 protein	1	174	10	14836	0.111314	0.217133	8.52644	0.95345
GO:0048660	regulation of smooth muscle cell proliferation	1	174	10	14836	0.111314	0.217133	8.52644	0.95345
GO:0033598	mammary gland epithelial cell proliferation	1	174	10	14836	0.111314	0.217133	8.52644	0.95345
GO:0060484	lung-associated mesenchyme development	1	174	10	14836	0.111314	0.217133	8.52644	0.95345
GO:0043534	blood vessel endothelial cell migration	1	174	10	14836	0.111314	0.217133	8.52644	0.95345
GO:0060039	pericardium development	1	174	10	14836	0.111314	0.217133	8.52644	0.95345
GO:0051593	response to folic acid	1	174	10	14836	0.111314	0.217133	8.52644	0.95345
GO:0006029	proteoglycan metabolic process	1	174	10	14836	0.111314	0.217133	8.52644	0.95345
GO:0010996	response to auditory stimulus	1	174	10	14836	0.111314	0.217133	8.52644	0.95345
GO:0033690	positive regulation of osteoblast proliferation	1	174	10	14836	0.111314	0.217133	8.52644	0.95345
GO:0042116	macrophage activation	1	174	10	14836	0.111314	0.217133	8.52644	0.95345
GO:2000778	positive regulation of interleukin-6 secretion	1	174	10	14836	0.111314	0.217133	8.52644	0.95345
GO:0060416	response to growth hormone	1	174	10	14836	0.111314	0.217133	8.52644	0.95345
GO:0006903	vesicle targeting	1	174	10	14836	0.111314	0.217133	8.52644	0.95345
GO:0000288	nuclear-transcribed mRNA catabolic process, deadenylation-dependent decay	2	174	49	14836	0.112583	0.218776	3.48018	0.948529
GO:0006091	generation of precursor metabolites and energy	2	174	49	14836	0.112583	0.218776	3.48018	0.948529
GO:0030178	negative regulation of Wnt signaling pathway	2	174	49	14836	0.112583	0.218776	3.48018	0.948529
GO:0001649	osteoblast differentiation	3	174	100	14836	0.113024	0.219357	2.55793	0.94683
GO:0012501	programmed cell death	4	174	157	14836	0.113278	0.219566	2.17234	0.945853
GO:0007166	cell surface receptor signaling pathway	6	174	281	14836	0.113416	0.219566	1.82059	0.945324
GO:0048468	cell development	2	174	50	14836	0.116408	0.224511	3.41057	0.934017
GO:0048839	inner ear development	2	174	50	14836	0.116408	0.224511	3.41057	0.934017
GO:0048146	positive regulation of fibroblast proliferation	2	174	50	14836	0.116408	0.224511	3.41057	0.934017
GO:0007265	Ras protein signal transduction	5	174	221	14836	0.118762	0.224679	1.92906	0.925323
GO:0070301	cellular response to hydrogen peroxide	2	174	51	14836	0.120266	0.224679	3.3437	0.919857
GO:0042593	glucose homeostasis	3	174	103	14836	0.120617	0.224679	2.48343	0.91859
GO:0002218	activation of innate immune response	1	174	11	14836	0.121744	0.224679	7.75131	0.914553
GO:0016446	somatic hypermutation of immunoglobulin genes	1	174	11	14836	0.121744	0.224679	7.75131	0.914553
GO:0042770	signal transduction in response to DNA damage	1	174	11	14836	0.121744	0.224679	7.75131	0.914553
GO:0045824	negative regulation of innate immune response	1	174	11	14836	0.121744	0.224679	7.75131	0.914553
GO:0021879	forebrain neuron differentiation	1	174	11	14836	0.121744	0.224679	7.75131	0.914553
GO:0008347	glial cell migration	1	174	11	14836	0.121744	0.224679	7.75131	0.914553
GO:0010667	negative regulation of cardiac muscle cell apoptotic process	1	174	11	14836	0.121744	0.224679	7.75131	0.914553
GO:0040037	negative regulation of fibroblast growth factor receptor signaling pathway	1	174	11	14836	0.121744	0.224679	7.75131	0.914553
GO:0015909	long-chain fatty acid transport	1	174	11	14836	0.121744	0.224679	7.75131	0.914553
GO:0006195	purine nucleotide catabolic process	1	174	11	14836	0.121744	0.224679	7.75131	0.914553
GO:1900745	positive regulation of p38MAPK cascade	1	174	11	14836	0.121744	0.224679	7.75131	0.914553
GO:0000185	activation of MAPKKK activity	1	174	11	14836	0.121744	0.224679	7.75131	0.914553
GO:0071360	cellular response to exogenous dsRNA	1	174	11	14836	0.121744	0.224679	7.75131	0.914553
GO:0071397	cellular response to cholesterol	1	174	11	14836	0.121744	0.224679	7.75131	0.914553
GO:0006707	cholesterol catabolic process	1	174	11	14836	0.121744	0.224679	7.75131	0.914553
GO:0060674	placenta blood vessel development	1	174	11	14836	0.121744	0.224679	7.75131	0.914553
GO:0060213	positive regulation of nuclear-transcribed mRNA poly(A) tail shortening	1	174	11	14836	0.121744	0.224679	7.75131	0.914553
GO:0042446	hormone biosynthetic process	1	174	11	14836	0.121744	0.224679	7.75131	0.914553
GO:0051896	regulation of protein kinase B signaling	1	174	11	14836	0.121744	0.224679	7.75131	0.914553
GO:2001275	positive regulation of glucose import in response to insulin stimulus	1	174	11	14836	0.121744	0.224679	7.75131	0.914553
GO:0051016	barbed-end actin filament capping	1	174	11	14836	0.121744	0.224679	7.75131	0.914553
GO:0010941	regulation of cell death	1	174	11	14836	0.121744	0.224679	7.75131	0.914553
GO:0001946	lymphangiogenesis	1	174	11	14836	0.121744	0.224679	7.75131	0.914553
GO:0008593	regulation of Notch signaling pathway	1	174	11	14836	0.121744	0.224679	7.75131	0.914553
GO:0008154	actin polymerization or depolymerization	1	174	11	14836	0.121744	0.224679	7.75131	0.914553
GO:0002407	dendritic cell chemotaxis	1	174	11	14836	0.121744	0.224679	7.75131	0.914553
GO:0060306	regulation of membrane repolarization	1	174	11	14836	0.121744	0.224679	7.75131	0.914553
GO:0071872	cellular response to epinephrine stimulus	1	174	11	14836	0.121744	0.224679	7.75131	0.914553
GO:0044849	estrous cycle	1	174	11	14836	0.121744	0.224679	7.75131	0.914553
GO:0021675	nerve development	1	174	11	14836	0.121744	0.224679	7.75131	0.914553
GO:0055089	fatty acid homeostasis	1	174	11	14836	0.121744	0.224679	7.75131	0.914553
GO:0060413	atrial septum morphogenesis	1	174	11	14836	0.121744	0.224679	7.75131	0.914553
GO:0055008	cardiac muscle tissue morphogenesis	1	174	11	14836	0.121744	0.224679	7.75131	0.914553
GO:0002376	immune system process	7	174	353	14836	0.122031	0.22494	1.69079	0.913529
GO:0016070	RNA metabolic process	5	174	224	14836	0.123759	0.227766	1.90322	0.907424
GO:0006892	post-Golgi vesicle-mediated transport	2	174	52	14836	0.124155	0.227766	3.2794	0.906034
GO:0008630	intrinsic apoptotic signaling pathway in response to DNA damage	2	174	52	14836	0.124155	0.227766	3.2794	0.906034
GO:0042542	response to hydrogen peroxide	2	174	52	14836	0.124155	0.227766	3.2794	0.906034
GO:0000184	nuclear-transcribed mRNA catabolic process, nonsense-mediated decay	3	174	105	14836	0.125782	0.230476	2.43612	0.900381
GO:0010467	gene expression	13	174	783	14836	0.130727	0.232297	1.41563	0.883635
GO:0043588	skin development	2	174	54	14836	0.132023	0.232297	3.15794	0.879349
GO:0030330	DNA damage response, signal transduction by p53 class mediator	1	174	12	14836	0.132052	0.232297	7.10536	0.879255
GO:0043616	keratinocyte proliferation	1	174	12	14836	0.132052	0.232297	7.10536	0.879255
GO:0046621	negative regulation of organ growth	1	174	12	14836	0.132052	0.232297	7.10536	0.879255
GO:0001774	microglial cell activation	1	174	12	14836	0.132052	0.232297	7.10536	0.879255
GO:0071383	cellular response to steroid hormone stimulus	1	174	12	14836	0.132052	0.232297	7.10536	0.879255
GO:0030837	negative regulation of actin filament polymerization	1	174	12	14836	0.132052	0.232297	7.10536	0.879255
GO:0042438	melanin biosynthetic process	1	174	12	14836	0.132052	0.232297	7.10536	0.879255
GO:0010867	positive regulation of triglyceride biosynthetic process	1	174	12	14836	0.132052	0.232297	7.10536	0.879255
GO:0043666	regulation of phosphoprotein phosphatase activity	1	174	12	14836	0.132052	0.232297	7.10536	0.879255
GO:0043268	positive regulation of potassium ion transport	1	174	12	14836	0.132052	0.232297	7.10536	0.879255
GO:0090026	positive regulation of monocyte chemotaxis	1	174	12	14836	0.132052	0.232297	7.10536	0.879255
GO:0045475	locomotor rhythm	1	174	12	14836	0.132052	0.232297	7.10536	0.879255
GO:0048246	macrophage chemotaxis	1	174	12	14836	0.132052	0.232297	7.10536	0.879255
GO:2001239	regulation of extrinsic apoptotic signaling pathway in absence of ligand	1	174	12	14836	0.132052	0.232297	7.10536	0.879255
GO:0002021	response to dietary excess	1	174	12	14836	0.132052	0.232297	7.10536	0.879255
GO:0007342	fusion of sperm to egg plasma membrane	1	174	12	14836	0.132052	0.232297	7.10536	0.879255
GO:0046887	positive regulation of hormone secretion	1	174	12	14836	0.132052	0.232297	7.10536	0.879255
GO:1990440	positive regulation of transcription from RNA polymerase II promoter in response to endoplasmic reticulum stress	1	174	12	14836	0.132052	0.232297	7.10536	0.879255
GO:0010469	regulation of receptor activity	1	174	12	14836	0.132052	0.232297	7.10536	0.879255
GO:0033160	positive regulation of protein import into nucleus, translocation	1	174	12	14836	0.132052	0.232297	7.10536	0.879255
GO:0033151	V(D)J recombination	1	174	12	14836	0.132052	0.232297	7.10536	0.879255
GO:0060445	branching involved in salivary gland morphogenesis	1	174	12	14836	0.132052	0.232297	7.10536	0.879255
GO:0040015	negative regulation of multicellular organism growth	1	174	12	14836	0.132052	0.232297	7.10536	0.879255
GO:0019430	removal of superoxide radicals	1	174	12	14836	0.132052	0.232297	7.10536	0.879255
GO:0006590	thyroid hormone generation	1	174	12	14836	0.132052	0.232297	7.10536	0.879255
GO:0006596	polyamine biosynthetic process	1	174	12	14836	0.132052	0.232297	7.10536	0.879255
GO:0021680	cerebellar Purkinje cell layer development	1	174	12	14836	0.132052	0.232297	7.10536	0.879255
GO:0045651	positive regulation of macrophage differentiation	1	174	12	14836	0.132052	0.232297	7.10536	0.879255
GO:0021670	lateral ventricle development	1	174	12	14836	0.132052	0.232297	7.10536	0.879255
GO:0042573	retinoic acid metabolic process	1	174	12	14836	0.132052	0.232297	7.10536	0.879255
GO:0006098	pentose-phosphate shunt	1	174	12	14836	0.132052	0.232297	7.10536	0.879255
GO:0035428	hexose transmembrane transport	1	174	12	14836	0.132052	0.232297	7.10536	0.879255
GO:0046135	pyrimidine nucleoside catabolic process	1	174	12	14836	0.132052	0.232297	7.10536	0.879255
GO:0006915	apoptotic process	12	174	713	14836	0.133183	0.234019	1.43502	0.875551
GO:0010466	negative regulation of peptidase activity	3	174	108	14836	0.133676	0.234617	2.36845	0.873948
GO:0007165	signal transduction	27	174	1851	14836	0.13541	0.237143	1.24373	0.868349
GO:0046777	protein autophosphorylation	4	174	168	14836	0.135422	0.237143	2.0301	0.86831
GO:0007519	skeletal muscle tissue development	2	174	55	14836	0.136	0.237345	3.10052	0.866462
GO:0030326	embryonic limb morphogenesis	2	174	55	14836	0.136	0.237345	3.10052	0.866462
GO:0021766	hippocampus development	2	174	55	14836	0.136	0.237345	3.10052	0.866462
GO:0045471	response to ethanol	3	174	109	14836	0.136344	0.237409	2.34673	0.865362
GO:0050900	leukocyte migration	3	174	109	14836	0.136344	0.237409	2.34673	0.865362
GO:0000187	activation of MAPK activity	3	174	110	14836	0.139032	0.239031	2.32539	0.856886
GO:0007204	positive regulation of cytosolic calcium ion concentration	3	174	110	14836	0.139032	0.239031	2.32539	0.856886
GO:0048011	neurotrophin TRK receptor signaling pathway	7	174	366	14836	0.139558	0.239031	1.63074	0.855247
GO:0001523	retinoid metabolic process	2	174	56	14836	0.140002	0.239031	3.04516	0.853865
GO:0001822	kidney development	3	174	111	14836	0.141737	0.239031	2.30444	0.848517
GO:0071456	cellular response to hypoxia	3	174	111	14836	0.141737	0.239031	2.30444	0.848517
GO:0051642	centrosome localization	1	174	13	14836	0.14224	0.239031	6.5588	0.846979
GO:0042711	maternal behavior	1	174	13	14836	0.14224	0.239031	6.5588	0.846979
GO:0042312	regulation of vasodilation	1	174	13	14836	0.14224	0.239031	6.5588	0.846979
GO:0045821	positive regulation of glycolytic process	1	174	13	14836	0.14224	0.239031	6.5588	0.846979
GO:0061036	positive regulation of cartilage development	1	174	13	14836	0.14224	0.239031	6.5588	0.846979
GO:0009743	response to carbohydrate	1	174	13	14836	0.14224	0.239031	6.5588	0.846979
GO:0007051	spindle organization	1	174	13	14836	0.14224	0.239031	6.5588	0.846979
GO:0045722	positive regulation of gluconeogenesis	1	174	13	14836	0.14224	0.239031	6.5588	0.846979
GO:0060999	positive regulation of dendritic spine development	1	174	13	14836	0.14224	0.239031	6.5588	0.846979
GO:0032026	response to magnesium ion	1	174	13	14836	0.14224	0.239031	6.5588	0.846979
GO:0050732	negative regulation of peptidyl-tyrosine phosphorylation	1	174	13	14836	0.14224	0.239031	6.5588	0.846979
GO:0001779	natural killer cell differentiation	1	174	13	14836	0.14224	0.239031	6.5588	0.846979
GO:0071371	cellular response to gonadotropin stimulus	1	174	13	14836	0.14224	0.239031	6.5588	0.846979
GO:0070498	interleukin-1-mediated signaling pathway	1	174	13	14836	0.14224	0.239031	6.5588	0.846979
GO:0006346	methylation-dependent chromatin silencing	1	174	13	14836	0.14224	0.239031	6.5588	0.846979
GO:1900153	positive regulation of nuclear-transcribed mRNA catabolic process, deadenylation-dependent decay	1	174	13	14836	0.14224	0.239031	6.5588	0.846979
GO:0010952	positive regulation of peptidase activity	1	174	13	14836	0.14224	0.239031	6.5588	0.846979
GO:0090179	planar cell polarity pathway involved in neural tube closure	1	174	13	14836	0.14224	0.239031	6.5588	0.846979
GO:0050921	positive regulation of chemotaxis	1	174	13	14836	0.14224	0.239031	6.5588	0.846979
GO:0043508	negative regulation of JUN kinase activity	1	174	13	14836	0.14224	0.239031	6.5588	0.846979
GO:0051131	chaperone-mediated protein complex assembly	1	174	13	14836	0.14224	0.239031	6.5588	0.846979
GO:0097352	autophagic vacuole maturation	1	174	13	14836	0.14224	0.239031	6.5588	0.846979
GO:0060038	cardiac muscle cell proliferation	1	174	13	14836	0.14224	0.239031	6.5588	0.846979
GO:0033700	phospholipid efflux	1	174	13	14836	0.14224	0.239031	6.5588	0.846979
GO:0033630	positive regulation of cell adhesion mediated by integrin	1	174	13	14836	0.14224	0.239031	6.5588	0.846979
GO:0051044	positive regulation of membrane protein ectodomain proteolysis	1	174	13	14836	0.14224	0.239031	6.5588	0.846979
GO:0017148	negative regulation of translation	2	174	57	14836	0.14403	0.241513	2.99173	0.841546
GO:0051591	response to cAMP	2	174	57	14836	0.14403	0.241513	2.99173	0.841546
GO:0006952	defense response	3	174	112	14836	0.14446	0.24197	2.28387	0.840253
GO:0007411	axon guidance	9	174	510	14836	0.145953	0.244205	1.50467	0.835788
GO:0001568	blood vessel development	2	174	58	14836	0.148082	0.247232	2.94015	0.829496
GO:0019827	stem cell maintenance	2	174	58	14836	0.148082	0.247232	2.94015	0.829496
GO:0044281	small molecule metabolic process	20	174	1329	14836	0.148267	0.247272	1.28314	0.828955
GO:0001764	neuron migration	3	174	114	14836	0.149957	0.247582	2.2438	0.824033
GO:0055114	oxidation-reduction process	11	174	659	14836	0.152083	0.247582	1.42323	0.81792
GO:0048009	insulin-like growth factor receptor signaling pathway	1	174	14	14836	0.152308	0.247582	6.09031	0.817276
GO:0045778	positive regulation of ossification	1	174	14	14836	0.152308	0.247582	6.09031	0.817276
GO:0009651	response to salt stress	1	174	14	14836	0.152308	0.247582	6.09031	0.817276
GO:0007062	sister chromatid cohesion	1	174	14	14836	0.152308	0.247582	6.09031	0.817276
GO:0001759	organ induction	1	174	14	14836	0.152308	0.247582	6.09031	0.817276
GO:0050708	regulation of protein secretion	1	174	14	14836	0.152308	0.247582	6.09031	0.817276
GO:0036150	phosphatidylserine acyl-chain remodeling	1	174	14	14836	0.152308	0.247582	6.09031	0.817276
GO:0050482	arachidonic acid secretion	1	174	14	14836	0.152308	0.247582	6.09031	0.817276
GO:0034375	high-density lipoprotein particle remodeling	1	174	14	14836	0.152308	0.247582	6.09031	0.817276
GO:0060384	innervation	1	174	14	14836	0.152308	0.247582	6.09031	0.817276
GO:0006825	copper ion transport	1	174	14	14836	0.152308	0.247582	6.09031	0.817276
GO:0045190	isotype switching	1	174	14	14836	0.152308	0.247582	6.09031	0.817276
GO:0060334	regulation of interferon-gamma-mediated signaling pathway	1	174	14	14836	0.152308	0.247582	6.09031	0.817276
GO:0016239	positive regulation of macroautophagy	1	174	14	14836	0.152308	0.247582	6.09031	0.817276
GO:0030516	regulation of axon extension	1	174	14	14836	0.152308	0.247582	6.09031	0.817276
GO:2000811	negative regulation of anoikis	1	174	14	14836	0.152308	0.247582	6.09031	0.817276
GO:0010875	positive regulation of cholesterol efflux	1	174	14	14836	0.152308	0.247582	6.09031	0.817276
GO:0006809	nitric oxide biosynthetic process	1	174	14	14836	0.152308	0.247582	6.09031	0.817276
GO:0006998	nuclear envelope organization	1	174	14	14836	0.152308	0.247582	6.09031	0.817276
GO:0010613	positive regulation of cardiac muscle hypertrophy	1	174	14	14836	0.152308	0.247582	6.09031	0.817276
GO:0097284	hepatocyte apoptotic process	1	174	14	14836	0.152308	0.247582	6.09031	0.817276
GO:0006911	phagocytosis, engulfment	1	174	14	14836	0.152308	0.247582	6.09031	0.817276
GO:0006897	endocytosis	4	174	176	14836	0.152547	0.247708	1.93783	0.816597
GO:0048015	phosphatidylinositol-mediated signaling	3	174	116	14836	0.155521	0.252271	2.20511	0.808211
GO:0001570	vasculogenesis	2	174	60	14836	0.156255	0.253196	2.84215	0.806166
GO:0072659	protein localization to plasma membrane	2	174	61	14836	0.160373	0.256981	2.79555	0.794868
GO:0006006	glucose metabolic process	3	174	118	14836	0.161149	0.256981	2.16774	0.792773
GO:0006672	ceramide metabolic process	1	174	15	14836	0.16226	0.256981	5.68429	0.789789
GO:0071285	cellular response to lithium ion	1	174	15	14836	0.16226	0.256981	5.68429	0.789789
GO:0010744	positive regulation of macrophage derived foam cell differentiation	1	174	15	14836	0.16226	0.256981	5.68429	0.789789
GO:0008340	determination of adult lifespan	1	174	15	14836	0.16226	0.256981	5.68429	0.789789
GO:0006171	cAMP biosynthetic process	1	174	15	14836	0.16226	0.256981	5.68429	0.789789
GO:0010633	negative regulation of epithelial cell migration	1	174	15	14836	0.16226	0.256981	5.68429	0.789789
GO:0030279	negative regulation of ossification	1	174	15	14836	0.16226	0.256981	5.68429	0.789789
GO:0035584	calcium-mediated signaling using intracellular calcium source	1	174	15	14836	0.16226	0.256981	5.68429	0.789789
GO:0015671	oxygen transport	1	174	15	14836	0.16226	0.256981	5.68429	0.789789
GO:2000060	positive regulation of protein ubiquitination involved in ubiquitin-dependent protein catabolic process	1	174	15	14836	0.16226	0.256981	5.68429	0.789789
GO:0036149	phosphatidylinositol acyl-chain remodeling	1	174	15	14836	0.16226	0.256981	5.68429	0.789789
GO:0050860	negative regulation of T cell receptor signaling pathway	1	174	15	14836	0.16226	0.256981	5.68429	0.789789
GO:0042523	positive regulation of tyrosine phosphorylation of Stat5 protein	1	174	15	14836	0.16226	0.256981	5.68429	0.789789
GO:0021542	dentate gyrus development	1	174	15	14836	0.16226	0.256981	5.68429	0.789789
GO:0046827	positive regulation of protein export from nucleus	1	174	15	14836	0.16226	0.256981	5.68429	0.789789
GO:0071880	adenylate cyclase-activating adrenergic receptor signaling pathway	1	174	15	14836	0.16226	0.256981	5.68429	0.789789
GO:0042073	intraciliary transport	1	174	15	14836	0.16226	0.256981	5.68429	0.789789
GO:0051146	striated muscle cell differentiation	1	174	15	14836	0.16226	0.256981	5.68429	0.789789
GO:0045667	regulation of osteoblast differentiation	1	174	15	14836	0.16226	0.256981	5.68429	0.789789
GO:0015804	neutral amino acid transport	1	174	15	14836	0.16226	0.256981	5.68429	0.789789
GO:0007269	neurotransmitter secretion	2	174	63	14836	0.168669	0.265996	2.70681	0.772966
GO:0001938	positive regulation of endothelial cell proliferation	2	174	63	14836	0.168669	0.265996	2.70681	0.772966
GO:0048485	sympathetic nervous system development	1	174	16	14836	0.172095	0.265996	5.32902	0.764232
GO:0071276	cellular response to cadmium ion	1	174	16	14836	0.172095	0.265996	5.32902	0.764232
GO:0043623	cellular protein complex assembly	1	174	16	14836	0.172095	0.265996	5.32902	0.764232
GO:0042307	positive regulation of protein import into nucleus	1	174	16	14836	0.172095	0.265996	5.32902	0.764232
GO:0042311	vasodilation	1	174	16	14836	0.172095	0.265996	5.32902	0.764232
GO:0007020	microtubule nucleation	1	174	16	14836	0.172095	0.265996	5.32902	0.764232
GO:0032435	negative regulation of proteasomal ubiquitin-dependent protein catabolic process	1	174	16	14836	0.172095	0.265996	5.32902	0.764232
GO:0043153	entrainment of circadian clock by photoperiod	1	174	16	14836	0.172095	0.265996	5.32902	0.764232
GO:0036148	phosphatidylglycerol acyl-chain remodeling	1	174	16	14836	0.172095	0.265996	5.32902	0.764232
GO:0045089	positive regulation of innate immune response	1	174	16	14836	0.172095	0.265996	5.32902	0.764232
GO:0050427	3'-phosphoadenosine 5'-phosphosulfate metabolic process	1	174	16	14836	0.172095	0.265996	5.32902	0.764232
GO:0061178	regulation of insulin secretion involved in cellular response to glucose stimulus	1	174	16	14836	0.172095	0.265996	5.32902	0.764232
GO:0007597	blood coagulation, intrinsic pathway	1	174	16	14836	0.172095	0.265996	5.32902	0.764232
GO:0008037	cell recognition	1	174	16	14836	0.172095	0.265996	5.32902	0.764232
GO:0006826	iron ion transport	1	174	16	14836	0.172095	0.265996	5.32902	0.764232
GO:0072358	cardiovascular system development	1	174	16	14836	0.172095	0.265996	5.32902	0.764232
GO:0046928	regulation of neurotransmitter secretion	1	174	16	14836	0.172095	0.265996	5.32902	0.764232
GO:0007263	nitric oxide mediated signal transduction	1	174	16	14836	0.172095	0.265996	5.32902	0.764232
GO:0001935	endothelial cell proliferation	1	174	16	14836	0.172095	0.265996	5.32902	0.764232
GO:0060307	regulation of ventricular cardiac muscle cell membrane repolarization	1	174	16	14836	0.172095	0.265996	5.32902	0.764232
GO:0006595	polyamine metabolic process	1	174	16	14836	0.172095	0.265996	5.32902	0.764232
GO:0031032	actomyosin structure organization	1	174	16	14836	0.172095	0.265996	5.32902	0.764232
GO:0006879	cellular iron ion homeostasis	2	174	64	14836	0.172843	0.266086	2.66451	0.762347
GO:0060333	interferon-gamma-mediated signaling pathway	2	174	64	14836	0.172843	0.266086	2.66451	0.762347
GO:0032868	response to insulin	2	174	64	14836	0.172843	0.266086	2.66451	0.762347
GO:0043433	negative regulation of sequence-specific DNA binding transcription factor activity	2	174	64	14836	0.172843	0.266086	2.66451	0.762347
GO:0045444	fat cell differentiation	2	174	65	14836	0.177035	0.271995	2.62352	0.75194
GO:0046330	positive regulation of JNK cascade	2	174	65	14836	0.177035	0.271995	2.62352	0.75194
GO:0055085	transmembrane transport	12	174	757	14836	0.178817	0.273611	1.35161	0.74759
GO:0006888	ER to Golgi vesicle-mediated transport	2	174	66	14836	0.181243	0.273611	2.58377	0.741739
GO:0050771	negative regulation of axonogenesis	1	174	17	14836	0.181815	0.273611	5.01555	0.74037
GO:0031641	regulation of myelination	1	174	17	14836	0.181815	0.273611	5.01555	0.74037
GO:0006164	purine nucleotide biosynthetic process	1	174	17	14836	0.181815	0.273611	5.01555	0.74037
GO:0019068	virion assembly	1	174	17	14836	0.181815	0.273611	5.01555	0.74037
GO:0045333	cellular respiration	1	174	17	14836	0.181815	0.273611	5.01555	0.74037
GO:0070848	response to growth factor	1	174	17	14836	0.181815	0.273611	5.01555	0.74037
GO:0048278	vesicle docking	1	174	17	14836	0.181815	0.273611	5.01555	0.74037
GO:0002063	chondrocyte development	1	174	17	14836	0.181815	0.273611	5.01555	0.74037
GO:0002076	osteoblast development	1	174	17	14836	0.181815	0.273611	5.01555	0.74037
GO:0010499	proteasomal ubiquitin-independent protein catabolic process	1	174	17	14836	0.181815	0.273611	5.01555	0.74037
GO:0050919	negative chemotaxis	1	174	17	14836	0.181815	0.273611	5.01555	0.74037
GO:0006801	superoxide metabolic process	1	174	17	14836	0.181815	0.273611	5.01555	0.74037
GO:0060749	mammary gland alveolus development	1	174	17	14836	0.181815	0.273611	5.01555	0.74037
GO:0010038	response to metal ion	1	174	17	14836	0.181815	0.273611	5.01555	0.74037
GO:0050678	regulation of epithelial cell proliferation	1	174	17	14836	0.181815	0.273611	5.01555	0.74037
GO:0051968	positive regulation of synaptic transmission, glutamatergic	1	174	17	14836	0.181815	0.273611	5.01555	0.74037
GO:0045672	positive regulation of osteoclast differentiation	1	174	17	14836	0.181815	0.273611	5.01555	0.74037
GO:0046597	negative regulation of viral entry into host cell	1	174	17	14836	0.181815	0.273611	5.01555	0.74037
GO:0010596	negative regulation of endothelial cell migration	1	174	17	14836	0.181815	0.273611	5.01555	0.74037
GO:0007179	transforming growth factor beta receptor signaling pathway	3	174	126	14836	0.184245	0.276538	2.0301	0.734603
GO:0010951	negative regulation of endopeptidase activity	3	174	126	14836	0.184245	0.276538	2.0301	0.734603
GO:0006974	cellular response to DNA damage stimulus	7	174	396	14836	0.184299	0.276538	1.5072	0.734478
GO:0043085	positive regulation of catalytic activity	2	174	67	14836	0.185466	0.278018	2.54521	0.731736
GO:0006629	lipid metabolic process	8	174	471	14836	0.189383	0.283092	1.44823	0.722658
GO:0031668	cellular response to extracellular stimulus	1	174	18	14836	0.191422	0.283092	4.73691	0.718008
GO:0051693	actin filament capping	1	174	18	14836	0.191422	0.283092	4.73691	0.718008
GO:0032504	multicellular organism reproduction	1	174	18	14836	0.191422	0.283092	4.73691	0.718008
GO:0046688	response to copper ion	1	174	18	14836	0.191422	0.283092	4.73691	0.718008
GO:0071385	cellular response to glucocorticoid stimulus	1	174	18	14836	0.191422	0.283092	4.73691	0.718008
GO:0048546	digestive tract morphogenesis	1	174	18	14836	0.191422	0.283092	4.73691	0.718008
GO:0046323	glucose import	1	174	18	14836	0.191422	0.283092	4.73691	0.718008
GO:0008631	intrinsic apoptotic signaling pathway in response to oxidative stress	1	174	18	14836	0.191422	0.283092	4.73691	0.718008
GO:0043409	negative regulation of MAPK cascade	1	174	18	14836	0.191422	0.283092	4.73691	0.718008
GO:0030511	positive regulation of transforming growth factor beta receptor signaling pathway	1	174	18	14836	0.191422	0.283092	4.73691	0.718008
GO:0032733	positive regulation of interleukin-10 production	1	174	18	14836	0.191422	0.283092	4.73691	0.718008
GO:0016338	calcium-independent cell-cell adhesion via plasma membrane cell-adhesion molecules	1	174	18	14836	0.191422	0.283092	4.73691	0.718008
GO:0045663	positive regulation of myoblast differentiation	1	174	18	14836	0.191422	0.283092	4.73691	0.718008
GO:0030307	positive regulation of cell growth	2	174	69	14836	0.193952	0.286559	2.47143	0.712305
GO:0030182	neuron differentiation	3	174	131	14836	0.199103	0.291263	1.95262	0.700922
GO:0048025	negative regulation of mRNA splicing, via spliceosome	1	174	19	14836	0.200917	0.291263	4.4876	0.696984
GO:0001709	cell fate determination	1	174	19	14836	0.200917	0.291263	4.4876	0.696984
GO:0045777	positive regulation of blood pressure	1	174	19	14836	0.200917	0.291263	4.4876	0.696984
GO:0035567	non-canonical Wnt signaling pathway	1	174	19	14836	0.200917	0.291263	4.4876	0.696984
GO:0048566	embryonic digestive tract development	1	174	19	14836	0.200917	0.291263	4.4876	0.696984
GO:0045926	negative regulation of growth	1	174	19	14836	0.200917	0.291263	4.4876	0.696984
GO:0045022	early endosome to late endosome transport	1	174	19	14836	0.200917	0.291263	4.4876	0.696984
GO:0071480	cellular response to gamma radiation	1	174	19	14836	0.200917	0.291263	4.4876	0.696984
GO:0006883	cellular sodium ion homeostasis	1	174	19	14836	0.200917	0.291263	4.4876	0.696984
GO:0006402	mRNA catabolic process	1	174	19	14836	0.200917	0.291263	4.4876	0.696984
GO:0046427	positive regulation of JAK-STAT cascade	1	174	19	14836	0.200917	0.291263	4.4876	0.696984
GO:0036342	post-anal tail morphogenesis	1	174	19	14836	0.200917	0.291263	4.4876	0.696984
GO:0019835	cytolysis	1	174	19	14836	0.200917	0.291263	4.4876	0.696984
GO:0032402	melanosome transport	1	174	19	14836	0.200917	0.291263	4.4876	0.696984
GO:1900087	positive regulation of G1/S transition of mitotic cell cycle	1	174	19	14836	0.200917	0.291263	4.4876	0.696984
GO:0032314	regulation of Rac GTPase activity	1	174	19	14836	0.200917	0.291263	4.4876	0.696984
GO:0043011	myeloid dendritic cell differentiation	1	174	19	14836	0.200917	0.291263	4.4876	0.696984
GO:0001676	long-chain fatty acid metabolic process	1	174	19	14836	0.200917	0.291263	4.4876	0.696984
GO:0023019	signal transduction involved in regulation of gene expression	1	174	19	14836	0.200917	0.291263	4.4876	0.696984
GO:0034976	response to endoplasmic reticulum stress	2	174	72	14836	0.206772	0.29947	2.36845	0.684508
GO:0008543	fibroblast growth factor receptor signaling pathway	5	174	269	14836	0.209123	0.300625	1.58484	0.679599
GO:0042744	hydrogen peroxide catabolic process	1	174	20	14836	0.210301	0.300625	4.26322	0.677159
GO:0032438	melanosome organization	1	174	20	14836	0.210301	0.300625	4.26322	0.677159
GO:0042246	tissue regeneration	1	174	20	14836	0.210301	0.300625	4.26322	0.677159
GO:0045332	phospholipid translocation	1	174	20	14836	0.210301	0.300625	4.26322	0.677159
GO:0071398	cellular response to fatty acid	1	174	20	14836	0.210301	0.300625	4.26322	0.677159
GO:0036152	phosphatidylethanolamine acyl-chain remodeling	1	174	20	14836	0.210301	0.300625	4.26322	0.677159
GO:0048168	regulation of neuronal synaptic plasticity	1	174	20	14836	0.210301	0.300625	4.26322	0.677159
GO:0007276	gamete generation	1	174	20	14836	0.210301	0.300625	4.26322	0.677159
GO:0001578	microtubule bundle formation	1	174	20	14836	0.210301	0.300625	4.26322	0.677159
GO:0060045	positive regulation of cardiac muscle cell proliferation	1	174	20	14836	0.210301	0.300625	4.26322	0.677159
GO:0006103	2-oxoglutarate metabolic process	1	174	20	14836	0.210301	0.300625	4.26322	0.677159
GO:0045662	negative regulation of myoblast differentiation	1	174	20	14836	0.210301	0.300625	4.26322	0.677159
GO:0048741	skeletal muscle fiber development	1	174	20	14836	0.210301	0.300625	4.26322	0.677159
GO:0030335	positive regulation of cell migration	3	174	136	14836	0.214238	0.305969	1.88083	0.669104
GO:0006281	DNA repair	6	174	345	14836	0.219425	0.309722	1.48286	0.658714
GO:0032094	response to food	1	174	21	14836	0.219575	0.309722	4.06021	0.658417
GO:0048870	cell motility	1	174	21	14836	0.219575	0.309722	4.06021	0.658417
GO:1902042	negative regulation of extrinsic apoptotic signaling pathway via death domain receptors	1	174	21	14836	0.219575	0.309722	4.06021	0.658417
GO:0045861	negative regulation of proteolysis	1	174	21	14836	0.219575	0.309722	4.06021	0.658417
GO:0009954	proximal/distal pattern formation	1	174	21	14836	0.219575	0.309722	4.06021	0.658417
GO:0051000	positive regulation of nitric-oxide synthase activity	1	174	21	14836	0.219575	0.309722	4.06021	0.658417
GO:0060397	JAK-STAT cascade involved in growth hormone signaling pathway	1	174	21	14836	0.219575	0.309722	4.06021	0.658417
GO:0043393	regulation of protein binding	1	174	21	14836	0.219575	0.309722	4.06021	0.658417
GO:0051568	histone H3-K4 methylation	1	174	21	14836	0.219575	0.309722	4.06021	0.658417
GO:0030111	regulation of Wnt signaling pathway	1	174	21	14836	0.219575	0.309722	4.06021	0.658417
GO:0014911	positive regulation of smooth muscle cell migration	1	174	21	14836	0.219575	0.309722	4.06021	0.658417
GO:0071526	semaphorin-plexin signaling pathway	1	174	21	14836	0.219575	0.309722	4.06021	0.658417
GO:0051897	positive regulation of protein kinase B signaling	2	174	75	14836	0.21968	0.309722	2.27372	0.65821
GO:0018108	peptidyl-tyrosine phosphorylation	3	174	138	14836	0.22036	0.310366	1.85357	0.656867
GO:0007507	heart development	4	174	205	14836	0.220539	0.310366	1.66369	0.656515
GO:0006413	translational initiation	3	174	139	14836	0.223435	0.314155	1.84024	0.650849
GO:0008286	insulin receptor signaling pathway	5	174	276	14836	0.223868	0.314477	1.54464	0.650007
GO:0050731	positive regulation of peptidyl-tyrosine phosphorylation	2	174	77	14836	0.228323	0.317273	2.21466	0.641451
GO:0006699	bile acid biosynthetic process	1	174	22	14836	0.228741	0.317273	3.87565	0.640656
GO:0035924	cellular response to vascular endothelial growth factor stimulus	1	174	22	14836	0.228741	0.317273	3.87565	0.640656
GO:0032456	endocytic recycling	1	174	22	14836	0.228741	0.317273	3.87565	0.640656
GO:0090398	cellular senescence	1	174	22	14836	0.228741	0.317273	3.87565	0.640656
GO:0006796	phosphate-containing compound metabolic process	1	174	22	14836	0.228741	0.317273	3.87565	0.640656
GO:0007214	gamma-aminobutyric acid signaling pathway	1	174	22	14836	0.228741	0.317273	3.87565	0.640656
GO:0007220	Notch receptor processing	1	174	22	14836	0.228741	0.317273	3.87565	0.640656
GO:1990090	cellular response to nerve growth factor stimulus	1	174	22	14836	0.228741	0.317273	3.87565	0.640656
GO:0048247	lymphocyte chemotaxis	1	174	22	14836	0.228741	0.317273	3.87565	0.640656
GO:0051493	regulation of cytoskeleton organization	1	174	22	14836	0.228741	0.317273	3.87565	0.640656
GO:0048646	anatomical structure formation involved in morphogenesis	1	174	22	14836	0.228741	0.317273	3.87565	0.640656
GO:0071158	positive regulation of cell cycle arrest	1	174	22	14836	0.228741	0.317273	3.87565	0.640656
GO:0043044	ATP-dependent chromatin remodeling	1	174	22	14836	0.228741	0.317273	3.87565	0.640656
GO:0051291	protein heterooligomerization	2	174	78	14836	0.232654	0.32183	2.18627	0.63329
GO:0006415	translational termination	2	174	78	14836	0.232654	0.32183	2.18627	0.63329
GO:0030216	keratinocyte differentiation	2	174	78	14836	0.232654	0.32183	2.18627	0.63329
GO:0036151	phosphatidylcholine acyl-chain remodeling	1	174	23	14836	0.2378	0.327187	3.70715	0.623788
GO:0008585	female gonad development	1	174	23	14836	0.2378	0.327187	3.70715	0.623788
GO:0001954	positive regulation of cell-matrix adhesion	1	174	23	14836	0.2378	0.327187	3.70715	0.623788
GO:0042474	middle ear morphogenesis	1	174	23	14836	0.2378	0.327187	3.70715	0.623788
GO:0030041	actin filament polymerization	1	174	23	14836	0.2378	0.327187	3.70715	0.623788
GO:0055074	calcium ion homeostasis	1	174	23	14836	0.2378	0.327187	3.70715	0.623788
GO:0045666	positive regulation of neuron differentiation	2	174	80	14836	0.241329	0.331747	2.13161	0.61739
GO:0006631	fatty acid metabolic process	3	174	145	14836	0.242053	0.332446	1.76409	0.616089
GO:2000134	negative regulation of G1/S transition of mitotic cell cycle	1	174	24	14836	0.246753	0.336204	3.55268	0.607737
GO:0007606	sensory perception of chemical stimulus	1	174	24	14836	0.246753	0.336204	3.55268	0.607737
GO:0048169	regulation of long-term neuronal synaptic plasticity	1	174	24	14836	0.246753	0.336204	3.55268	0.607737
GO:0001824	blastocyst development	1	174	24	14836	0.246753	0.336204	3.55268	0.607737
GO:0001836	release of cytochrome c from mitochondria	1	174	24	14836	0.246753	0.336204	3.55268	0.607737
GO:0043278	response to morphine	1	174	24	14836	0.246753	0.336204	3.55268	0.607737
GO:0002931	response to ischemia	1	174	24	14836	0.246753	0.336204	3.55268	0.607737
GO:0055010	ventricular cardiac muscle tissue morphogenesis	1	174	24	14836	0.246753	0.336204	3.55268	0.607737
GO:0006906	vesicle fusion	1	174	24	14836	0.246753	0.336204	3.55268	0.607737
GO:0008203	cholesterol metabolic process	2	174	83	14836	0.25437	0.344604	2.05456	0.594535
GO:0006206	pyrimidine nucleobase metabolic process	1	174	25	14836	0.255602	0.344604	3.41057	0.592436
GO:0045773	positive regulation of axon extension	1	174	25	14836	0.255602	0.344604	3.41057	0.592436
GO:0035987	endodermal cell differentiation	1	174	25	14836	0.255602	0.344604	3.41057	0.592436
GO:0050715	positive regulation of cytokine secretion	1	174	25	14836	0.255602	0.344604	3.41057	0.592436
GO:0006336	DNA replication-independent nucleosome assembly	1	174	25	14836	0.255602	0.344604	3.41057	0.592436
GO:0006306	DNA methylation	1	174	25	14836	0.255602	0.344604	3.41057	0.592436
GO:0006261	DNA-dependent DNA replication	1	174	25	14836	0.255602	0.344604	3.41057	0.592436
GO:0007159	leukocyte cell-cell adhesion	1	174	25	14836	0.255602	0.344604	3.41057	0.592436
GO:0006479	protein methylation	1	174	25	14836	0.255602	0.344604	3.41057	0.592436
GO:0021537	telencephalon development	1	174	25	14836	0.255602	0.344604	3.41057	0.592436
GO:0045648	positive regulation of erythrocyte differentiation	1	174	25	14836	0.255602	0.344604	3.41057	0.592436
GO:1902476	chloride transmembrane transport	2	174	84	14836	0.258721	0.3482	2.0301	0.587169
GO:0006821	chloride transport	2	174	84	14836	0.258721	0.3482	2.0301	0.587169
GO:0009952	anterior/posterior pattern specification	2	174	85	14836	0.263073	0.351778	2.00622	0.579924
GO:0050770	regulation of axonogenesis	1	174	26	14836	0.264347	0.351778	3.2794	0.577826
GO:0016050	vesicle organization	1	174	26	14836	0.264347	0.351778	3.2794	0.577826
GO:0008406	gonad development	1	174	26	14836	0.264347	0.351778	3.2794	0.577826
GO:0045746	negative regulation of Notch signaling pathway	1	174	26	14836	0.264347	0.351778	3.2794	0.577826
GO:0033344	cholesterol efflux	1	174	26	14836	0.264347	0.351778	3.2794	0.577826
GO:0030513	positive regulation of BMP signaling pathway	1	174	26	14836	0.264347	0.351778	3.2794	0.577826
GO:0048663	neuron fate commitment	1	174	26	14836	0.264347	0.351778	3.2794	0.577826
GO:0040014	regulation of multicellular organism growth	1	174	26	14836	0.264347	0.351778	3.2794	0.577826
GO:0003091	renal water homeostasis	1	174	26	14836	0.264347	0.351778	3.2794	0.577826
GO:0019433	triglyceride catabolic process	1	174	26	14836	0.264347	0.351778	3.2794	0.577826
GO:0043484	regulation of RNA splicing	1	174	26	14836	0.264347	0.351778	3.2794	0.577826
GO:0071902	positive regulation of protein serine/threonine kinase activity	1	174	26	14836	0.264347	0.351778	3.2794	0.577826
GO:0009791	post-embryonic development	2	174	86	14836	0.267425	0.355567	1.98289	0.572798
GO:0061418	regulation of transcription from RNA polymerase II promoter in response to hypoxia	1	174	27	14836	0.27299	0.359553	3.15794	0.563853
GO:0061077	chaperone-mediated protein folding	1	174	27	14836	0.27299	0.359553	3.15794	0.563853
GO:0060173	limb development	1	174	27	14836	0.27299	0.359553	3.15794	0.563853
GO:0046627	negative regulation of insulin receptor signaling pathway	1	174	27	14836	0.27299	0.359553	3.15794	0.563853
GO:0007616	long-term memory	1	174	27	14836	0.27299	0.359553	3.15794	0.563853
GO:0016126	sterol biosynthetic process	1	174	27	14836	0.27299	0.359553	3.15794	0.563853
GO:0060338	regulation of type I interferon-mediated signaling pathway	1	174	27	14836	0.27299	0.359553	3.15794	0.563853
GO:0010508	positive regulation of autophagy	1	174	27	14836	0.27299	0.359553	3.15794	0.563853
GO:0086091	regulation of heart rate by cardiac conduction	1	174	27	14836	0.27299	0.359553	3.15794	0.563853
GO:0043388	positive regulation of DNA binding	1	174	27	14836	0.27299	0.359553	3.15794	0.563853
GO:0034968	histone lysine methylation	1	174	27	14836	0.27299	0.359553	3.15794	0.563853
GO:0007173	epidermal growth factor receptor signaling pathway	5	174	299	14836	0.274286	0.360952	1.42583	0.561796
GO:0006310	DNA recombination	2	174	88	14836	0.276129	0.363068	1.93783	0.558888
GO:0006654	phosphatidic acid biosynthetic process	1	174	28	14836	0.281532	0.367662	3.04516	0.550472
GO:0021510	spinal cord development	1	174	28	14836	0.281532	0.367662	3.04516	0.550472
GO:0048514	blood vessel morphogenesis	1	174	28	14836	0.281532	0.367662	3.04516	0.550472
GO:0060349	bone morphogenesis	1	174	28	14836	0.281532	0.367662	3.04516	0.550472
GO:0071479	cellular response to ionizing radiation	1	174	28	14836	0.281532	0.367662	3.04516	0.550472
GO:0001958	endochondral ossification	1	174	28	14836	0.281532	0.367662	3.04516	0.550472
GO:0008306	associative learning	1	174	28	14836	0.281532	0.367662	3.04516	0.550472
GO:0042149	cellular response to glucose starvation	1	174	28	14836	0.281532	0.367662	3.04516	0.550472
GO:0048863	stem cell differentiation	1	174	29	14836	0.289974	0.376137	2.94015	0.537641
GO:0050873	brown fat cell differentiation	1	174	29	14836	0.289974	0.376137	2.94015	0.537641
GO:0048568	embryonic organ development	1	174	29	14836	0.289974	0.376137	2.94015	0.537641
GO:0048589	developmental growth	1	174	29	14836	0.289974	0.376137	2.94015	0.537641
GO:0007163	establishment or maintenance of cell polarity	1	174	29	14836	0.289974	0.376137	2.94015	0.537641
GO:0060612	adipose tissue development	1	174	29	14836	0.289974	0.376137	2.94015	0.537641
GO:0001937	negative regulation of endothelial cell proliferation	1	174	29	14836	0.289974	0.376137	2.94015	0.537641
GO:0051930	regulation of sensory perception of pain	1	174	29	14836	0.289974	0.376137	2.94015	0.537641
GO:0045814	negative regulation of gene expression, epigenetic	2	174	92	14836	0.293517	0.380412	1.85357	0.532366
GO:0038095	Fc-epsilon receptor signaling pathway	5	174	308	14836	0.294654	0.381565	1.38416	0.530687
GO:0006200	ATP catabolic process	5	174	309	14836	0.296934	0.383729	1.37968	0.52734
GO:0007229	integrin-mediated signaling pathway	2	174	93	14836	0.297857	0.383729	1.83364	0.525993
GO:0050766	positive regulation of phagocytosis	1	174	30	14836	0.298318	0.383729	2.84215	0.525321
GO:0021983	pituitary gland development	1	174	30	14836	0.298318	0.383729	2.84215	0.525321
GO:0071773	cellular response to BMP stimulus	1	174	30	14836	0.298318	0.383729	2.84215	0.525321
GO:2001244	positive regulation of intrinsic apoptotic signaling pathway	1	174	30	14836	0.298318	0.383729	2.84215	0.525321
GO:0060079	regulation of excitatory postsynaptic membrane potential	1	174	30	14836	0.298318	0.383729	2.84215	0.525321
GO:0055007	cardiac muscle cell differentiation	1	174	30	14836	0.298318	0.383729	2.84215	0.525321
GO:0007517	muscle organ development	2	174	94	14836	0.302192	0.388263	1.81414	0.519717
GO:0051260	protein homooligomerization	3	174	164	14836	0.302346	0.388263	1.55971	0.519495
GO:0034641	cellular nitrogen compound metabolic process	3	174	165	14836	0.305552	0.38946	1.55026	0.514914
GO:0006874	cellular calcium ion homeostasis	2	174	95	14836	0.306523	0.38946	1.79504	0.513536
GO:0007528	neuromuscular junction development	1	174	31	14836	0.306564	0.38946	2.75046	0.513479
GO:0045765	regulation of angiogenesis	1	174	31	14836	0.306564	0.38946	2.75046	0.513479
GO:0035115	embryonic forelimb morphogenesis	1	174	31	14836	0.306564	0.38946	2.75046	0.513479
GO:0035116	embryonic hindlimb morphogenesis	1	174	31	14836	0.306564	0.38946	2.75046	0.513479
GO:0006363	termination of RNA polymerase I transcription	1	174	31	14836	0.306564	0.38946	2.75046	0.513479
GO:0006833	water transport	1	174	31	14836	0.306564	0.38946	2.75046	0.513479
GO:0046034	ATP metabolic process	1	174	31	14836	0.306564	0.38946	2.75046	0.513479
GO:0006487	protein N-linked glycosylation	1	174	31	14836	0.306564	0.38946	2.75046	0.513479
GO:0007271	synaptic transmission, cholinergic	1	174	31	14836	0.306564	0.38946	2.75046	0.513479
GO:0001975	response to amphetamine	1	174	31	14836	0.306564	0.38946	2.75046	0.513479
GO:0031016	pancreas development	1	174	31	14836	0.306564	0.38946	2.75046	0.513479
GO:0019083	viral transcription	2	174	96	14836	0.310849	0.394254	1.77634	0.50745
GO:0018105	peptidyl-serine phosphorylation	2	174	96	14836	0.310849	0.394254	1.77634	0.50745
GO:0009405	pathogenesis	4	174	241	14836	0.313386	0.395897	1.41518	0.50392
GO:0010243	response to organonitrogen compound	1	174	32	14836	0.314714	0.395897	2.66451	0.502084
GO:2000379	positive regulation of reactive oxygen species metabolic process	1	174	32	14836	0.314714	0.395897	2.66451	0.502084
GO:0048678	response to axon injury	1	174	32	14836	0.314714	0.395897	2.66451	0.502084
GO:0032720	negative regulation of tumor necrosis factor production	1	174	32	14836	0.314714	0.395897	2.66451	0.502084
GO:0046854	phosphatidylinositol phosphorylation	1	174	32	14836	0.314714	0.395897	2.66451	0.502084
GO:0007259	JAK-STAT cascade	1	174	32	14836	0.314714	0.395897	2.66451	0.502084
GO:0030073	insulin secretion	1	174	32	14836	0.314714	0.395897	2.66451	0.502084
GO:0043392	negative regulation of DNA binding	1	174	32	14836	0.314714	0.395897	2.66451	0.502084
GO:0051084	'de novo' posttranslational protein folding	1	174	32	14836	0.314714	0.395897	2.66451	0.502084
GO:0016337	single organismal cell-cell adhesion	2	174	97	14836	0.31517	0.396148	1.75803	0.501455
GO:0071377	cellular response to glucagon stimulus	1	174	33	14836	0.322768	0.401118	2.58377	0.491109
GO:0006361	transcription initiation from RNA polymerase I promoter	1	174	33	14836	0.322768	0.401118	2.58377	0.491109
GO:0006360	transcription from RNA polymerase I promoter	1	174	33	14836	0.322768	0.401118	2.58377	0.491109
GO:0007162	negative regulation of cell adhesion	1	174	33	14836	0.322768	0.401118	2.58377	0.491109
GO:0034332	adherens junction organization	1	174	33	14836	0.322768	0.401118	2.58377	0.491109
GO:0030501	positive regulation of bone mineralization	1	174	33	14836	0.322768	0.401118	2.58377	0.491109
GO:0006890	retrograde vesicle-mediated transport, Golgi to ER	1	174	33	14836	0.322768	0.401118	2.58377	0.491109
GO:0002053	positive regulation of mesenchymal cell proliferation	1	174	33	14836	0.322768	0.401118	2.58377	0.491109
GO:0040007	growth	1	174	33	14836	0.322768	0.401118	2.58377	0.491109
GO:0032320	positive regulation of Ras GTPase activity	1	174	33	14836	0.322768	0.401118	2.58377	0.491109
GO:0034504	protein localization to nucleus	1	174	33	14836	0.322768	0.401118	2.58377	0.491109
GO:0048701	embryonic cranial skeleton morphogenesis	1	174	33	14836	0.322768	0.401118	2.58377	0.491109
GO:0048706	embryonic skeletal system development	1	174	33	14836	0.322768	0.401118	2.58377	0.491109
GO:0032776	DNA methylation on cytosine	1	174	33	14836	0.322768	0.401118	2.58377	0.491109
GO:0042981	regulation of apoptotic process	4	174	245	14836	0.323999	0.402322	1.39207	0.489457
GO:0006259	DNA metabolic process	1	174	34	14836	0.330729	0.408376	2.50778	0.480528
GO:0071310	cellular response to organic substance	1	174	34	14836	0.330729	0.408376	2.50778	0.480528
GO:0006953	acute-phase response	1	174	34	14836	0.330729	0.408376	2.50778	0.480528
GO:0040018	positive regulation of multicellular organism growth	1	174	34	14836	0.330729	0.408376	2.50778	0.480528
GO:0016358	dendrite development	1	174	34	14836	0.330729	0.408376	2.50778	0.480528
GO:0043473	pigmentation	1	174	34	14836	0.330729	0.408376	2.50778	0.480528
GO:0048754	branching morphogenesis of an epithelial tube	1	174	34	14836	0.330729	0.408376	2.50778	0.480528
GO:0006357	regulation of transcription from RNA polymerase II promoter	7	174	480	14836	0.333052	0.410915	1.24344	0.477488
GO:0006355	regulation of transcription, DNA-templated	29	174	2265	14836	0.333549	0.411199	1.09169	0.476841
GO:0032496	response to lipopolysaccharide	3	174	174	14836	0.334447	0.411977	1.47008	0.475672
GO:0022904	respiratory electron transport chain	2	174	102	14836	0.336675	0.41378	1.67185	0.472789
GO:0007409	axonogenesis	2	174	102	14836	0.336675	0.41378	1.67185	0.472789
GO:0010468	regulation of gene expression	3	174	175	14836	0.337658	0.41378	1.46167	0.471523
GO:0015914	phospholipid transport	1	174	35	14836	0.338596	0.41378	2.43612	0.470318
GO:0009314	response to radiation	1	174	35	14836	0.338596	0.41378	2.43612	0.470318
GO:0043407	negative regulation of MAP kinase activity	1	174	35	14836	0.338596	0.41378	2.43612	0.470318
GO:0001944	vasculature development	1	174	35	14836	0.338596	0.41378	2.43612	0.470318
GO:0042059	negative regulation of epidermal growth factor receptor signaling pathway	1	174	35	14836	0.338596	0.41378	2.43612	0.470318
GO:0030901	midbrain development	1	174	35	14836	0.338596	0.41378	2.43612	0.470318
GO:0031018	endocrine pancreas development	1	174	35	14836	0.338596	0.41378	2.43612	0.470318
GO:0006457	protein folding	3	174	176	14836	0.340868	0.416226	1.45337	0.467414
GO:0038096	Fc-gamma receptor signaling pathway involved in phagocytosis	2	174	104	14836	0.345223	0.418963	1.6397	0.4619
GO:0006144	purine nucleobase metabolic process	1	174	36	14836	0.346372	0.418963	2.36845	0.460458
GO:0043124	negative regulation of I-kappaB kinase/NF-kappaB signaling	1	174	36	14836	0.346372	0.418963	2.36845	0.460458
GO:0042220	response to cocaine	1	174	36	14836	0.346372	0.418963	2.36845	0.460458
GO:0034260	negative regulation of GTPase activity	1	174	36	14836	0.346372	0.418963	2.36845	0.460458
GO:0050890	cognition	1	174	36	14836	0.346372	0.418963	2.36845	0.460458
GO:0007631	feeding behavior	1	174	36	14836	0.346372	0.418963	2.36845	0.460458
GO:0007257	activation of JUN kinase activity	1	174	36	14836	0.346372	0.418963	2.36845	0.460458
GO:0001974	blood vessel remodeling	1	174	36	14836	0.346372	0.418963	2.36845	0.460458
GO:0015701	bicarbonate transport	1	174	36	14836	0.346372	0.418963	2.36845	0.460458
GO:0070527	platelet aggregation	1	174	36	14836	0.346372	0.418963	2.36845	0.460458
GO:0055072	iron ion homeostasis	1	174	36	14836	0.346372	0.418963	2.36845	0.460458
GO:0040029	regulation of gene expression, epigenetic	2	174	105	14836	0.349484	0.422396	1.62408	0.456573
GO:0043066	negative regulation of apoptotic process	7	174	489	14836	0.350215	0.422948	1.22055	0.455665
GO:0030203	glycosaminoglycan metabolic process	2	174	106	14836	0.353736	0.425918	1.60876	0.451321
GO:0006695	cholesterol biosynthetic process	1	174	37	14836	0.354056	0.425918	2.30444	0.450928
GO:0045740	positive regulation of DNA replication	1	174	37	14836	0.354056	0.425918	2.30444	0.450928
GO:0007157	heterophilic cell-cell adhesion via plasma membrane cell adhesion molecules	1	174	37	14836	0.354056	0.425918	2.30444	0.450928
GO:0008643	carbohydrate transport	1	174	37	14836	0.354056	0.425918	2.30444	0.450928
GO:0006414	translational elongation	2	174	107	14836	0.357978	0.4303	1.59373	0.446144
GO:0007595	lactation	1	174	38	14836	0.361651	0.433026	2.2438	0.44171
GO:0008015	blood circulation	1	174	38	14836	0.361651	0.433026	2.2438	0.44171
GO:0006446	regulation of translational initiation	1	174	38	14836	0.361651	0.433026	2.2438	0.44171
GO:0048286	lung alveolus development	1	174	38	14836	0.361651	0.433026	2.2438	0.44171
GO:0042157	lipoprotein metabolic process	1	174	38	14836	0.361651	0.433026	2.2438	0.44171
GO:0007169	transmembrane receptor protein tyrosine kinase signaling pathway	2	174	109	14836	0.366432	0.43841	1.56448	0.436007
GO:0032024	positive regulation of insulin secretion	1	174	39	14836	0.369157	0.438605	2.18627	0.432789
GO:0030819	positive regulation of cAMP biosynthetic process	1	174	39	14836	0.369157	0.438605	2.18627	0.432789
GO:0010862	positive regulation of pathway-restricted SMAD protein phosphorylation	1	174	39	14836	0.369157	0.438605	2.18627	0.432789
GO:0009790	embryo development	1	174	39	14836	0.369157	0.438605	2.18627	0.432789
GO:0007193	adenylate cyclase-inhibiting G-protein coupled receptor signaling pathway	1	174	39	14836	0.369157	0.438605	2.18627	0.432789
GO:1903507	negative regulation of nucleic acid-templated transcription	1	174	39	14836	0.369157	0.438605	2.18627	0.432789
GO:0008206	bile acid metabolic process	1	174	39	14836	0.369157	0.438605	2.18627	0.432789
GO:0055088	lipid homeostasis	1	174	39	14836	0.369157	0.438605	2.18627	0.432789
GO:0001658	branching involved in ureteric bud morphogenesis	1	174	39	14836	0.369157	0.438605	2.18627	0.432789
GO:0050790	regulation of catalytic activity	2	174	110	14836	0.370643	0.439693	1.55026	0.431044
GO:0031175	neuron projection development	2	174	110	14836	0.370643	0.439693	1.55026	0.431044
GO:0006887	exocytosis	2	174	111	14836	0.374843	0.443992	1.53629	0.426151
GO:0008202	steroid metabolic process	2	174	111	14836	0.374843	0.443992	1.53629	0.426151
GO:0006635	fatty acid beta-oxidation	1	174	40	14836	0.376575	0.445017	2.13161	0.424148
GO:0000183	chromatin silencing at rDNA	1	174	40	14836	0.376575	0.445017	2.13161	0.424148
GO:0006520	cellular amino acid metabolic process	1	174	40	14836	0.376575	0.445017	2.13161	0.424148
GO:0044267	cellular protein metabolic process	8	174	584	14836	0.378194	0.446588	1.16801	0.422285
GO:0006468	protein phosphorylation	8	174	585	14836	0.379984	0.448358	1.16601	0.420235
GO:0006605	protein targeting	1	174	41	14836	0.383907	0.452294	2.07962	0.415775
GO:0010506	regulation of autophagy	1	174	41	14836	0.383907	0.452294	2.07962	0.415775
GO:0016311	dephosphorylation	3	174	191	14836	0.388788	0.457681	1.33923	0.410287
GO:0006606	protein import into nucleus	1	174	42	14836	0.391152	0.457681	2.0301	0.407654
GO:0071277	cellular response to calcium ion	1	174	42	14836	0.391152	0.457681	2.0301	0.407654
GO:0045786	negative regulation of cell cycle	1	174	42	14836	0.391152	0.457681	2.0301	0.407654
GO:0030838	positive regulation of actin filament polymerization	1	174	42	14836	0.391152	0.457681	2.0301	0.407654
GO:0007189	adenylate cyclase-activating G-protein coupled receptor signaling pathway	1	174	42	14836	0.391152	0.457681	2.0301	0.407654
GO:0046718	viral entry into host cell	1	174	42	14836	0.391152	0.457681	2.0301	0.407654
GO:0045595	regulation of cell differentiation	1	174	42	14836	0.391152	0.457681	2.0301	0.407654
GO:0008277	regulation of G-protein coupled receptor protein signaling pathway	1	174	42	14836	0.391152	0.457681	2.0301	0.407654
GO:0009615	response to virus	2	174	115	14836	0.391527	0.457772	1.48286	0.407238
GO:0006461	protein complex assembly	2	174	116	14836	0.395668	0.462262	1.47008	0.402669
GO:0003151	outflow tract morphogenesis	1	174	43	14836	0.398313	0.463246	1.98289	0.399775
GO:0045785	positive regulation of cell adhesion	1	174	43	14836	0.398313	0.463246	1.98289	0.399775
GO:0009267	cellular response to starvation	1	174	43	14836	0.398313	0.463246	1.98289	0.399775
GO:0030522	intracellular receptor signaling pathway	1	174	43	14836	0.398313	0.463246	1.98289	0.399775
GO:0032760	positive regulation of tumor necrosis factor production	1	174	43	14836	0.398313	0.463246	1.98289	0.399775
GO:0006521	regulation of cellular amino acid metabolic process	1	174	43	14836	0.398313	0.463246	1.98289	0.399775
GO:0050776	regulation of immune response	2	174	117	14836	0.399795	0.464619	1.45751	0.398162
GO:0048511	rhythmic process	2	174	118	14836	0.40391	0.469047	1.44516	0.393716
GO:0060348	bone development	1	174	44	14836	0.40539	0.470058	1.93783	0.392127
GO:0051965	positive regulation of synapse assembly	1	174	44	14836	0.40539	0.470058	1.93783	0.392127
GO:0043647	inositol phosphate metabolic process	1	174	45	14836	0.412385	0.476733	1.89476	0.384697
GO:0042752	regulation of circadian rhythm	1	174	45	14836	0.412385	0.476733	1.89476	0.384697
GO:0008654	phospholipid biosynthetic process	1	174	45	14836	0.412385	0.476733	1.89476	0.384697
GO:0030155	regulation of cell adhesion	1	174	45	14836	0.412385	0.476733	1.89476	0.384697
GO:0007399	nervous system development	6	174	441	14836	0.414809	0.479176	1.16006	0.382151
GO:0006914	autophagy	2	174	121	14836	0.416173	0.480391	1.40933	0.380726
GO:0021762	substantia nigra development	1	174	46	14836	0.419298	0.483636	1.85357	0.377478
GO:0051092	positive regulation of NF-kappaB transcription factor activity	2	174	123	14836	0.424278	0.489014	1.38641	0.37235
GO:0007611	learning or memory	1	174	47	14836	0.426129	0.490415	1.81414	0.370459
GO:0019722	calcium-mediated signaling	1	174	47	14836	0.426129	0.490415	1.81414	0.370459
GO:0007218	neuropeptide signaling pathway	2	174	124	14836	0.428309	0.492555	1.37523	0.368243
GO:0007605	sensory perception of sound	2	174	125	14836	0.432325	0.496332	1.36423	0.364189
GO:0060548	negative regulation of cell death	1	174	48	14836	0.432881	0.496332	1.77634	0.363631
GO:0071333	cellular response to glucose stimulus	1	174	48	14836	0.432881	0.496332	1.77634	0.363631
GO:0006968	cellular defense response	1	174	48	14836	0.432881	0.496332	1.77634	0.363631
GO:0032526	response to retinoic acid	1	174	49	14836	0.439554	0.503234	1.74009	0.356988
GO:0043525	positive regulation of neuron apoptotic process	1	174	49	14836	0.439554	0.503234	1.74009	0.356988
GO:0008360	regulation of cell shape	2	174	127	14836	0.440313	0.503354	1.34275	0.356239
GO:0019058	viral life cycle	2	174	127	14836	0.440313	0.503354	1.34275	0.356239
GO:0007050	cell cycle arrest	2	174	128	14836	0.444283	0.507517	1.33226	0.35234
GO:0032508	DNA duplex unwinding	1	174	50	14836	0.446149	0.508517	1.70529	0.35052
GO:0018149	peptide cross-linking	1	174	50	14836	0.446149	0.508517	1.70529	0.35052
GO:0001756	somitogenesis	1	174	50	14836	0.446149	0.508517	1.70529	0.35052
GO:0016032	viral process	7	174	541	14836	0.450236	0.512796	1.10324	0.34656
GO:0000910	cytokinesis	1	174	51	14836	0.452667	0.512911	1.67185	0.344222
GO:0050877	neurological system process	1	174	51	14836	0.452667	0.512911	1.67185	0.344222
GO:0007200	phospholipase C-activating G-protein coupled receptor signaling pathway	1	174	51	14836	0.452667	0.512911	1.67185	0.344222
GO:0030433	ER-associated ubiquitin-dependent protein catabolic process	1	174	51	14836	0.452667	0.512911	1.67185	0.344222
GO:0048666	neuron development	1	174	51	14836	0.452667	0.512911	1.67185	0.344222
GO:0003007	heart morphogenesis	1	174	51	14836	0.452667	0.512911	1.67185	0.344222
GO:0042102	positive regulation of T cell proliferation	1	174	51	14836	0.452667	0.512911	1.67185	0.344222
GO:0009968	negative regulation of signal transduction	1	174	52	14836	0.459108	0.519446	1.6397	0.338085
GO:0006959	humoral immune response	1	174	52	14836	0.459108	0.519446	1.6397	0.338085
GO:0043406	positive regulation of MAP kinase activity	1	174	53	14836	0.465474	0.525491	1.60876	0.332105
GO:0060395	SMAD protein signal transduction	1	174	53	14836	0.465474	0.525491	1.60876	0.332105
GO:0043087	regulation of GTPase activity	1	174	53	14836	0.465474	0.525491	1.60876	0.332105
GO:0016310	phosphorylation	9	174	719	14836	0.469403	0.529539	1.06729	0.328454
GO:0050729	positive regulation of inflammatory response	1	174	54	14836	0.471766	0.53065	1.57897	0.326274
GO:0045454	cell redox homeostasis	1	174	54	14836	0.471766	0.53065	1.57897	0.326274
GO:0007389	pattern specification process	1	174	54	14836	0.471766	0.53065	1.57897	0.326274
GO:0007368	determination of left/right symmetry	1	174	54	14836	0.471766	0.53065	1.57897	0.326274
GO:0006694	steroid biosynthetic process	1	174	55	14836	0.477983	0.535689	1.55026	0.320587
GO:0051259	protein oligomerization	1	174	55	14836	0.477983	0.535689	1.55026	0.320587
GO:0042733	embryonic digit morphogenesis	1	174	55	14836	0.477983	0.535689	1.55026	0.320587
GO:0007254	JNK cascade	1	174	55	14836	0.477983	0.535689	1.55026	0.320587
GO:0006139	nucleobase-containing compound metabolic process	1	174	55	14836	0.477983	0.535689	1.55026	0.320587
GO:0032922	circadian regulation of gene expression	1	174	56	14836	0.484129	0.54061	1.52258	0.315039
GO:0048812	neuron projection morphogenesis	1	174	56	14836	0.484129	0.54061	1.52258	0.315039
GO:0021987	cerebral cortex development	1	174	56	14836	0.484129	0.54061	1.52258	0.315039
GO:0006986	response to unfolded protein	1	174	56	14836	0.484129	0.54061	1.52258	0.315039
GO:0045665	negative regulation of neuron differentiation	1	174	56	14836	0.484129	0.54061	1.52258	0.315039
GO:0006412	translation	4	174	307	14836	0.486972	0.543392	1.11094	0.312496
GO:0019233	sensory perception of pain	1	174	57	14836	0.490202	0.54581	1.49587	0.309625
GO:0031398	positive regulation of protein ubiquitination	1	174	57	14836	0.490202	0.54581	1.49587	0.309625
GO:0042632	cholesterol homeostasis	1	174	57	14836	0.490202	0.54581	1.49587	0.309625
GO:0044237	cellular metabolic process	2	174	141	14836	0.49443	0.549712	1.20942	0.305896
GO:0032436	positive regulation of proteasomal ubiquitin-dependent protein catabolic process	1	174	58	14836	0.496204	0.549712	1.47008	0.30434
GO:0050727	regulation of inflammatory response	1	174	58	14836	0.496204	0.549712	1.47008	0.30434
GO:0032147	activation of protein kinase activity	1	174	58	14836	0.496204	0.549712	1.47008	0.30434
GO:0006977	DNA damage response, signal transduction by p53 class mediator resulting in cell cycle arrest	1	174	58	14836	0.496204	0.549712	1.47008	0.30434
GO:0030593	neutrophil chemotaxis	1	174	58	14836	0.496204	0.549712	1.47008	0.30434
GO:0045216	cell-cell junction organization	1	174	58	14836	0.496204	0.549712	1.47008	0.30434
GO:0051436	negative regulation of ubiquitin-protein ligase activity involved in mitotic cell cycle	1	174	59	14836	0.502136	0.554292	1.44516	0.299179
GO:0060337	type I interferon signaling pathway	1	174	59	14836	0.502136	0.554292	1.44516	0.299179
GO:0048661	positive regulation of smooth muscle cell proliferation	1	174	59	14836	0.502136	0.554292	1.44516	0.299179
GO:0015758	glucose transport	1	174	59	14836	0.502136	0.554292	1.44516	0.299179
GO:0009611	response to wounding	1	174	59	14836	0.502136	0.554292	1.44516	0.299179
GO:0030334	regulation of cell migration	1	174	60	14836	0.507998	0.558762	1.42107	0.294138
GO:0071347	cellular response to interleukin-1	1	174	60	14836	0.507998	0.558762	1.42107	0.294138
GO:0038061	NIK/NF-kappaB signaling	1	174	60	14836	0.507998	0.558762	1.42107	0.294138
GO:0045596	negative regulation of cell differentiation	1	174	60	14836	0.507998	0.558762	1.42107	0.294138
GO:0006987	activation of signaling protein activity involved in unfolded protein response	1	174	60	14836	0.507998	0.558762	1.42107	0.294138
GO:0045944	positive regulation of transcription from RNA polymerase II promoter	11	174	915	14836	0.511017	0.561681	1.02504	0.291565
GO:0031100	organ regeneration	1	174	61	14836	0.513792	0.563125	1.39778	0.289213
GO:0007612	learning	1	174	61	14836	0.513792	0.563125	1.39778	0.289213
GO:0045860	positive regulation of protein kinase activity	1	174	61	14836	0.513792	0.563125	1.39778	0.289213
GO:0051592	response to calcium ion	1	174	61	14836	0.513792	0.563125	1.39778	0.289213
GO:0045892	negative regulation of transcription, DNA-templated	6	174	491	14836	0.517656	0.566179	1.04193	0.285958
GO:0006302	double-strand break repair	1	174	62	14836	0.519518	0.566179	1.37523	0.2844
GO:0035690	cellular response to drug	1	174	62	14836	0.519518	0.566179	1.37523	0.2844
GO:0002479	antigen processing and presentation of exogenous peptide antigen via MHC class I, TAP-dependent	1	174	62	14836	0.519518	0.566179	1.37523	0.2844
GO:0006406	mRNA export from nucleus	1	174	62	14836	0.519518	0.566179	1.37523	0.2844
GO:0009967	positive regulation of signal transduction	1	174	62	14836	0.519518	0.566179	1.37523	0.2844
GO:0042472	inner ear morphogenesis	1	174	62	14836	0.519518	0.566179	1.37523	0.2844
GO:0050679	positive regulation of epithelial cell proliferation	1	174	62	14836	0.519518	0.566179	1.37523	0.2844
GO:0007219	Notch signaling pathway	2	174	148	14836	0.520229	0.566554	1.15222	0.283805
GO:0007264	small GTPase mediated signal transduction	8	174	666	14836	0.523682	0.569911	1.0242	0.280932
GO:0008104	protein localization	1	174	63	14836	0.525176	0.570329	1.3534	0.279695
GO:1900034	regulation of cellular response to heat	1	174	63	14836	0.525176	0.570329	1.3534	0.279695
GO:1902600	hydrogen ion transmembrane transport	1	174	63	14836	0.525176	0.570329	1.3534	0.279695
GO:0007224	smoothened signaling pathway	1	174	64	14836	0.530769	0.574782	1.33226	0.275094
GO:0051437	positive regulation of ubiquitin-protein ligase activity involved in mitotic cell cycle	1	174	64	14836	0.530769	0.574782	1.33226	0.275094
GO:0060326	cell chemotaxis	1	174	64	14836	0.530769	0.574782	1.33226	0.275094
GO:0007338	single fertilization	1	174	64	14836	0.530769	0.574782	1.33226	0.275094
GO:0000902	cell morphogenesis	1	174	65	14836	0.536296	0.579953	1.31176	0.270595
GO:0042590	antigen processing and presentation of exogenous peptide antigen via MHC class I	1	174	65	14836	0.536296	0.579953	1.31176	0.270595
GO:0043010	camera-type eye development	1	174	66	14836	0.541759	0.585038	1.29188	0.266194
GO:0000724	double-strand break repair via homologous recombination	1	174	66	14836	0.541759	0.585038	1.29188	0.266194
GO:0007030	Golgi organization	1	174	67	14836	0.547157	0.589629	1.2726	0.261888
GO:0034329	cell junction assembly	1	174	67	14836	0.547157	0.589629	1.2726	0.261888
GO:0016197	endosomal transport	1	174	67	14836	0.547157	0.589629	1.2726	0.261888
GO:0006470	protein dephosphorylation	2	174	157	14836	0.552094	0.593717	1.08617	0.257987
GO:0006633	fatty acid biosynthetic process	1	174	68	14836	0.552492	0.593717	1.25389	0.257674
GO:0051439	regulation of ubiquitin-protein ligase activity involved in mitotic cell cycle	1	174	68	14836	0.552492	0.593717	1.25389	0.257674
GO:0008217	regulation of blood pressure	1	174	68	14836	0.552492	0.593717	1.25389	0.257674
GO:0050830	defense response to Gram-positive bacterium	1	174	69	14836	0.557765	0.598548	1.23572	0.253549
GO:0007346	regulation of mitotic cell cycle	1	174	69	14836	0.557765	0.598548	1.23572	0.253549
GO:0006184	GTP catabolic process	3	174	249	14836	0.561753	0.60121	1.02728	0.250454
GO:0043627	response to estrogen	1	174	70	14836	0.562976	0.60121	1.21806	0.24951
GO:0007059	chromosome segregation	1	174	70	14836	0.562976	0.60121	1.21806	0.24951
GO:0031295	T cell costimulation	1	174	70	14836	0.562976	0.60121	1.21806	0.24951
GO:0030574	collagen catabolic process	1	174	70	14836	0.562976	0.60121	1.21806	0.24951
GO:0045165	cell fate commitment	1	174	70	14836	0.562976	0.60121	1.21806	0.24951
GO:0060021	palate development	1	174	70	14836	0.562976	0.60121	1.21806	0.24951
GO:0002244	hematopoietic progenitor cell differentiation	1	174	71	14836	0.568125	0.60545	1.20091	0.245556
GO:0071260	cellular response to mechanical stimulus	1	174	71	14836	0.568125	0.60545	1.20091	0.245556
GO:0009966	regulation of signal transduction	1	174	71	14836	0.568125	0.60545	1.20091	0.245556
GO:0007015	actin filament organization	1	174	72	14836	0.573215	0.61003	1.18423	0.241683
GO:0060041	retina development in camera-type eye	1	174	72	14836	0.573215	0.61003	1.18423	0.241683
GO:0055086	nucleobase-containing small molecule metabolic process	1	174	73	14836	0.578245	0.614959	1.16801	0.237888
GO:0031145	anaphase-promoting complex-dependent proteasomal ubiquitin-dependent protein catabolic process	1	174	74	14836	0.583216	0.619817	1.15222	0.234171
GO:0051301	cell division	4	174	351	14836	0.592746	0.628897	0.971674	0.227132
GO:0043154	negative regulation of cysteine-type endopeptidase activity involved in apoptotic process	1	174	76	14836	0.592983	0.628897	1.1219	0.226958
GO:0030855	epithelial cell differentiation	1	174	76	14836	0.592983	0.628897	1.1219	0.226958
GO:0015992	proton transport	1	174	77	14836	0.597781	0.633114	1.10733	0.223458
GO:0006767	water-soluble vitamin metabolic process	1	174	77	14836	0.597781	0.633114	1.10733	0.223458
GO:0030900	forebrain development	1	174	79	14836	0.60721	0.642658	1.0793	0.216661
GO:0034138	toll-like receptor 3 signaling pathway	1	174	80	14836	0.611841	0.647115	1.0658	0.213361
GO:0007005	mitochondrion organization	1	174	81	14836	0.616418	0.651509	1.05265	0.210125
GO:0046474	glycerophospholipid biosynthetic process	1	174	82	14836	0.620942	0.65584	1.03981	0.206949
GO:0006996	organelle organization	3	174	272	14836	0.62179	0.656286	0.940416	0.206356
GO:0016925	protein sumoylation	1	174	84	14836	0.62983	0.664318	1.01505	0.200777
GO:0006766	vitamin metabolic process	1	174	85	14836	0.634196	0.668008	1.00311	0.197776
GO:0001843	neural tube closure	1	174	85	14836	0.634196	0.668008	1.00311	0.197776
GO:0000398	mRNA splicing, via spliceosome	2	174	183	14836	0.635611	0.669042	0.931851	0.196808
GO:0048013	ephrin receptor signaling pathway	1	174	86	14836	0.638511	0.671177	0.991446	0.194832
GO:0071356	cellular response to tumor necrosis factor	1	174	86	14836	0.638511	0.671177	0.991446	0.194832
GO:0007584	response to nutrient	1	174	87	14836	0.642775	0.674739	0.98005	0.191941
GO:0006338	chromatin remodeling	1	174	87	14836	0.642775	0.674739	0.98005	0.191941
GO:0009636	response to toxic substance	1	174	88	14836	0.64699	0.678701	0.968913	0.189103
GO:0008584	male gonad development	1	174	89	14836	0.651155	0.682605	0.958027	0.186316
GO:0010033	response to organic substance	1	174	90	14836	0.655271	0.686453	0.947382	0.183579
GO:0034220	ion transmembrane transport	3	174	287	14836	0.657833	0.688669	0.891265	0.181885
GO:0007603	phototransduction, visible light	1	174	91	14836	0.659338	0.689776	0.936971	0.180892
GO:0035335	peptidyl-tyrosine dephosphorylation	1	174	92	14836	0.663358	0.693511	0.926787	0.178252
GO:0002474	antigen processing and presentation of peptide antigen via MHC class I	1	174	93	14836	0.667331	0.697192	0.916821	0.175658
GO:0034605	cellular response to heat	1	174	94	14836	0.671258	0.700818	0.907068	0.173111
GO:0030968	endoplasmic reticulum unfolded protein response	1	174	95	14836	0.675138	0.704392	0.89752	0.170608
GO:0007268	synaptic transmission	4	174	393	14836	0.680837	0.709857	0.867831	0.166957
GO:0051091	positive regulation of sequence-specific DNA binding transcription factor activity	1	174	97	14836	0.682762	0.711383	0.879014	0.165731
GO:0001889	liver development	1	174	98	14836	0.686507	0.714802	0.870045	0.163355
GO:0030324	lung development	1	174	101	14836	0.697481	0.725248	0.844202	0.156468
GO:0098655	cation transmembrane transport	1	174	101	14836	0.697481	0.725248	0.844202	0.156468
GO:0008544	epidermis development	1	174	102	14836	0.701053	0.728471	0.835925	0.154249
GO:0006351	transcription, DNA-templated	23	174	2141	14836	0.708476	0.735689	0.915965	0.149675
GO:0006869	lipid transport	1	174	105	14836	0.71152	0.737359	0.812042	0.147813
GO:0006464	cellular protein modification process	1	174	105	14836	0.71152	0.737359	0.812042	0.147813
GO:0033209	tumor necrosis factor-mediated signaling pathway	1	174	105	14836	0.71152	0.737359	0.812042	0.147813
GO:0016042	lipid catabolic process	1	174	107	14836	0.718295	0.74388	0.796863	0.143697
GO:0050821	protein stabilization	1	174	109	14836	0.724912	0.750228	0.782242	0.139715
GO:0002223	stimulatory C-type lectin receptor signaling pathway	1	174	110	14836	0.728162	0.753086	0.775131	0.137772
GO:0007010	cytoskeleton organization	1	174	112	14836	0.734548	0.759181	0.761289	0.13398
GO:0090305	nucleic acid phosphodiester bond hydrolysis	1	174	114	14836	0.740785	0.765114	0.747933	0.130308
GO:0006811	ion transport	6	174	623	14836	0.744071	0.767993	0.821166	0.128386
GO:0016192	vesicle-mediated transport	2	174	226	14836	0.746411	0.769892	0.754552	0.127022
GO:0006417	regulation of translation	1	174	118	14836	0.752826	0.77599	0.722579	0.123306
GO:0006367	transcription initiation from RNA polymerase II promoter	2	174	230	14836	0.755099	0.777813	0.741429	0.121996
GO:0006334	nucleosome assembly	1	174	121	14836	0.76149	0.783348	0.704664	0.118336
GO:0042391	regulation of membrane potential	1	174	121	14836	0.76149	0.783348	0.704664	0.118336
GO:0006814	sodium ion transport	1	174	122	14836	0.76431	0.785201	0.698888	0.116731
GO:0070588	calcium ion transmembrane transport	1	174	122	14836	0.76431	0.785201	0.698888	0.116731
GO:0045893	positive regulation of transcription, DNA-templated	5	174	543	14836	0.768052	0.78852	0.785123	0.114609
GO:0030030	cell projection organization	1	174	124	14836	0.769851	0.789315	0.687616	0.113593
GO:0097190	apoptotic signaling pathway	1	174	124	14836	0.769851	0.789315	0.687616	0.113593
GO:0000209	protein polyubiquitination	1	174	126	14836	0.775263	0.794336	0.676701	0.110551
GO:0007417	central nervous system development	1	174	127	14836	0.777922	0.79653	0.671373	0.109064
GO:0000086	G2/M transition of mitotic cell cycle	1	174	133	14836	0.793228	0.811124	0.641085	0.100602
GO:0042742	defense response to bacterium	1	174	133	14836	0.793228	0.811124	0.641085	0.100602
GO:0051607	defense response to virus	1	174	136	14836	0.800483	0.818	0.626944	0.096648
GO:0006816	calcium ion transport	1	174	138	14836	0.805178	0.821708	0.617858	0.094108
GO:0006805	xenobiotic metabolic process	1	174	138	14836	0.805178	0.821708	0.617858	0.094108
GO:0007067	mitotic nuclear division	2	174	258	14836	0.809026	0.825088	0.660964	0.0920377
GO:0006260	DNA replication	1	174	140	14836	0.809764	0.825295	0.609031	0.0916416
GO:0007049	cell cycle	5	174	576	14836	0.810626	0.825627	0.740142	0.0911797
GO:0006810	transport	17	174	1727	14836	0.812543	0.827034	0.839313	0.0901535
GO:0000082	G1/S transition of mitotic cell cycle	1	174	142	14836	0.814242	0.828216	0.600453	0.0892464
GO:0051726	regulation of cell cycle	1	174	143	14836	0.816442	0.829906	0.596254	0.0880748
GO:0007283	spermatogenesis	3	174	378	14836	0.824084	0.837121	0.676701	0.0840286
GO:0006886	intracellular protein transport	2	174	268	14836	0.825578	0.838087	0.636301	0.0832419
GO:0005975	carbohydrate metabolic process	3	174	381	14836	0.828152	0.839457	0.671373	0.0818901
GO:0006644	phospholipid metabolic process	1	174	149	14836	0.829106	0.839457	0.572244	0.0813898
GO:0043123	positive regulation of I-kappaB kinase/NF-kappaB signaling	1	174	149	14836	0.829106	0.839457	0.572244	0.0813898
GO:0006486	protein glycosylation	1	174	149	14836	0.829106	0.839457	0.572244	0.0813898
GO:0061024	membrane organization	1	174	150	14836	0.831131	0.840954	0.568429	0.0803305
GO:0044255	cellular lipid metabolic process	1	174	154	14836	0.838994	0.848353	0.553665	0.0762413
GO:0051056	regulation of small GTPase mediated signal transduction	1	174	155	14836	0.840902	0.849724	0.550093	0.0752547
GO:0008380	RNA splicing	2	174	279	14836	0.842295	0.850574	0.611214	0.074536
GO:0000278	mitotic cell cycle	3	174	398	14836	0.84972	0.857511	0.642696	0.0707241
GO:0043161	proteasome-mediated ubiquitin-dependent protein catabolic process	1	174	163	14836	0.855379	0.862657	0.523094	0.0678414
GO:0006366	transcription from RNA polymerase II promoter	5	174	625	14836	0.86218	0.868946	0.682115	0.0644023
GO:0006397	mRNA processing	2	174	300	14836	0.870249	0.876506	0.568429	0.0603564
GO:0032259	methylation	1	174	186	14836	0.890104	0.895918	0.458411	0.0505592
GO:0035556	intracellular signal transduction	3	174	445	14836	0.897578	0.902851	0.574816	0.0469277
GO:0007186	G-protein coupled receptor signaling pathway	6	174	835	14836	0.931489	0.93635	0.612678	0.0308222
GO:0008150	biological_process	4	174	634	14836	0.943155	0.947459	0.537946	0.0254168
GO:0016568	chromatin modification	1	174	261	14836	0.955248	0.958982	0.326683	0.0198838
GO:0043687	post-translational protein modification	1	174	281	14836	0.96481	0.96795	0.303432	0.0155584
GO:0015031	protein transport	3	174	596	14836	0.973002	0.975535	0.429183	0.0118861
GO:0008152	metabolic process	13	174	1775	14836	0.980217	0.982129	0.624471	0.00867766
GO:0007608	sensory perception of smell	1	174	370	14836	0.987973	0.989257	0.230444	0.00525478
GO:0043547	positive regulation of GTPase activity	1	174	442	14836	0.994979	0.995625	0.192906	0.00218622
GO:0050896	response to stimulus	1	174	486	14836	0.997062	0.997062	0.175441	0.00127787

## Sheet: Supplementary table 4.3
Supplementary table 4.3 The differntially expressed gene according to gene sets with gene cluster1 shown in Fig. 2F & G
GOID	GOTerm	QueryID	Symbol	Description	P-Value	FDR	Enrichment
GO:0030198	extracellular matrix organization	FBLN1	FBLN1	fibulin 1	1.97191e-06	0.00303872	4.35022
GO:0030198	extracellular matrix organization	MMP2	MMP2	matrix metallopeptidase 2 (gelatinase A, 72kDa gelatinase, 72kDa type IV collagenase)	1.97191e-06	0.00303872	4.35022
GO:0030198	extracellular matrix organization	DCN	DCN	decorin	1.97191e-06	0.00303872	4.35022
GO:0030198	extracellular matrix organization	NCAM1	NCAM1	neural cell adhesion molecule 1	1.97191e-06	0.00303872	4.35022
GO:0030198	extracellular matrix organization	SMOC1	SMOC1	SPARC related modular calcium binding 1	1.97191e-06	0.00303872	4.35022
GO:0030198	extracellular matrix organization	MFAP4	MFAP4	microfibrillar-associated protein 4	1.97191e-06	0.00303872	4.35022
GO:0030198	extracellular matrix organization	FBLN2	FBLN2	fibulin 2	1.97191e-06	0.00303872	4.35022
GO:0030198	extracellular matrix organization	MFAP5	MFAP5	microfibrillar associated protein 5	1.97191e-06	0.00303872	4.35022
GO:0030198	extracellular matrix organization	ABI3BP	ABI3BP	ABI family, member 3 (NESH) binding protein	1.97191e-06	0.00303872	4.35022
GO:0030198	extracellular matrix organization	DDR2	DDR2	discoidin domain receptor tyrosine kinase 2	1.97191e-06	0.00303872	4.35022
GO:0030198	extracellular matrix organization	VIT	VIT	vitrin	1.97191e-06	0.00303872	4.35022
GO:0030198	extracellular matrix organization	A2M	A2M	alpha-2-macroglobulin	1.97191e-06	0.00303872	4.35022
GO:0030198	extracellular matrix organization	BGN	BGN	biglycan	1.97191e-06	0.00303872	4.35022
GO:0030198	extracellular matrix organization	BMP2	BMP2	bone morphogenetic protein 2	1.97191e-06	0.00303872	4.35022
GO:0030198	extracellular matrix organization	FBLN5	FBLN5	fibulin 5	1.97191e-06	0.00303872	4.35022
GO:0043206	extracellular fibril organization	CST3	CST3	cystatin C	5.65674e-06	0.00435852	31.0052
GO:0043206	extracellular fibril organization	MFAP4	MFAP4	microfibrillar-associated protein 4	5.65674e-06	0.00435852	31.0052
GO:0043206	extracellular fibril organization	MFAP5	MFAP5	microfibrillar associated protein 5	5.65674e-06	0.00435852	31.0052
GO:0043206	extracellular fibril organization	LTBP2	LTBP2	latent transforming growth factor beta binding protein 2	5.65674e-06	0.00435852	31.0052
GO:0043570	maintenance of DNA repeat elements	MSH6	MSH6	mutS homolog 6	1.55855e-05	0.00800575	51.1586
GO:0043570	maintenance of DNA repeat elements	MSH3	MSH3	mutS homolog 3	1.55855e-05	0.00800575	51.1586
GO:0043570	maintenance of DNA repeat elements	TCF7L2	TCF7L2	transcription factor 7-like 2 (T-cell specific, HMG-box)	1.55855e-05	0.00800575	51.1586
GO:0045669	positive regulation of osteoblast differentiation	JUND	JUND	jun D proto-oncogene	5.27799e-05	0.0203335	8.9752
GO:0045669	positive regulation of osteoblast differentiation	IL6ST	IL6ST	interleukin 6 signal transducer	5.27799e-05	0.0203335	8.9752
GO:0045669	positive regulation of osteoblast differentiation	GNAS	GNAS	GNAS complex locus	5.27799e-05	0.0203335	8.9752
GO:0045669	positive regulation of osteoblast differentiation	SFRP2	SFRP2	secreted frizzled-related protein 2	5.27799e-05	0.0203335	8.9752
GO:0045669	positive regulation of osteoblast differentiation	DDR2	DDR2	discoidin domain receptor tyrosine kinase 2	5.27799e-05	0.0203335	8.9752
GO:0045669	positive regulation of osteoblast differentiation	BMP2	BMP2	bone morphogenetic protein 2	5.27799e-05	0.0203335	8.9752
GO:0009612	response to mechanical stimulus	DCN	DCN	decorin	7.76934e-05	0.0224286	8.38666
GO:0009612	response to mechanical stimulus	TXNIP	TXNIP	thioredoxin interacting protein	7.76934e-05	0.0224286	8.38666
GO:0009612	response to mechanical stimulus	RCAN1	RCAN1	regulator of calcineurin 1	7.76934e-05	0.0224286	8.38666
GO:0009612	response to mechanical stimulus	JUND	JUND	jun D proto-oncogene	7.76934e-05	0.0224286	8.38666
GO:0009612	response to mechanical stimulus	BTG2	BTG2	BTG family, member 2	7.76934e-05	0.0224286	8.38666
GO:0009612	response to mechanical stimulus	P2RY1	P2RY1	purinergic receptor P2Y, G-protein coupled, 1	7.76934e-05	0.0224286	8.38666
GO:0045600	positive regulation of fat cell differentiation	WIF1	WIF1	WNT inhibitory factor 1	8.73274e-05	0.0224286	10.9313
GO:0045600	positive regulation of fat cell differentiation	RARRES2	RARRES2	retinoic acid receptor responder (tazarotene induced) 2	8.73274e-05	0.0224286	10.9313
GO:0045600	positive regulation of fat cell differentiation	SFRP2	SFRP2	secreted frizzled-related protein 2	8.73274e-05	0.0224286	10.9313
GO:0045600	positive regulation of fat cell differentiation	BMP2	BMP2	bone morphogenetic protein 2	8.73274e-05	0.0224286	10.9313
GO:0045600	positive regulation of fat cell differentiation	ID2	ID2	inhibitor of DNA binding 2, dominant negative helix-loop-helix protein	8.73274e-05	0.0224286	10.9313
GO:1902998	positive regulation of neurofibrillary tangle assembly	APOE	APOE	apolipoprotein E	0.00013677	0.0234181	85.2644
GO:1902998	positive regulation of neurofibrillary tangle assembly	CLU	CLU	clusterin	0.00013677	0.0234181	85.2644
GO:0050716	positive regulation of interleukin-1 secretion	HMGB1	HMGB1	high mobility group box 1	0.00013677	0.0234181	85.2644
GO:0050716	positive regulation of interleukin-1 secretion	SAA1	SAA1	serum amyloid A1	0.00013677	0.0234181	85.2644
GO:1900221	regulation of beta-amyloid clearance	APOE	APOE	apolipoprotein E	0.00013677	0.0234181	85.2644
GO:1900221	regulation of beta-amyloid clearance	CLU	CLU	clusterin	0.00013677	0.0234181	85.2644
GO:0030509	BMP signaling pathway	TGFBR3	TGFBR3	transforming growth factor, beta receptor III	0.000155255	0.0239247	7.41429
GO:0030509	BMP signaling pathway	EGR1	EGR1	early growth response 1	0.000155255	0.0239247	7.41429
GO:0030509	BMP signaling pathway	GREM2	GREM2	gremlin 2, DAN family BMP antagonist	0.000155255	0.0239247	7.41429
GO:0030509	BMP signaling pathway	CHRDL1	CHRDL1	chordin-like 1	0.000155255	0.0239247	7.41429
GO:0030509	BMP signaling pathway	FST	FST	follistatin	0.000155255	0.0239247	7.41429
GO:0030509	BMP signaling pathway	BMP2	BMP2	bone morphogenetic protein 2	0.000155255	0.0239247	7.41429
GO:0014003	oligodendrocyte development	GSN	GSN	gelsolin	0.000223341	0.0289394	13.1176
GO:0014003	oligodendrocyte development	TCF7L2	TCF7L2	transcription factor 7-like 2 (T-cell specific, HMG-box)	0.000223341	0.0289394	13.1176
GO:0014003	oligodendrocyte development	ID2	ID2	inhibitor of DNA binding 2, dominant negative helix-loop-helix protein	0.000223341	0.0289394	13.1176
GO:0014003	oligodendrocyte development	CD9	CD9	CD9 molecule	0.000223341	0.0289394	13.1176
GO:0050728	negative regulation of inflammatory response	SLIT2	SLIT2	slit homolog 2 (Drosophila)	0.000228612	0.0289394	6.91333
GO:0050728	negative regulation of inflammatory response	NT5E	NT5E	5'-nucleotidase, ecto (CD73)	0.000228612	0.0289394	6.91333
GO:0050728	negative regulation of inflammatory response	APOE	APOE	apolipoprotein E	0.000228612	0.0289394	6.91333
GO:0050728	negative regulation of inflammatory response	UACA	UACA	uveal autoantigen with coiled-coil domains and ankyrin repeats	0.000228612	0.0289394	6.91333
GO:0050728	negative regulation of inflammatory response	SAA1	SAA1	serum amyloid A1	0.000228612	0.0289394	6.91333
GO:0050728	negative regulation of inflammatory response	ASH1L	ASH1L	ash1 (absent, small, or homeotic)-like (Drosophila)	0.000228612	0.0289394	6.91333
GO:0048711	positive regulation of astrocyte differentiation	IL6ST	IL6ST	interleukin 6 signal transducer	0.000244135	0.0289394	23.2539
GO:0048711	positive regulation of astrocyte differentiation	BMP2	BMP2	bone morphogenetic protein 2	0.000244135	0.0289394	23.2539
GO:0048711	positive regulation of astrocyte differentiation	ID2	ID2	inhibitor of DNA binding 2, dominant negative helix-loop-helix protein	0.000244135	0.0289394	23.2539
GO:0046889	positive regulation of lipid biosynthetic process	NT5E	NT5E	5'-nucleotidase, ecto (CD73)	0.000322711	0.0292528	21.3161
GO:0046889	positive regulation of lipid biosynthetic process	APOE	APOE	apolipoprotein E	0.000322711	0.0292528	21.3161
GO:0046889	positive regulation of lipid biosynthetic process	TCF7L2	TCF7L2	transcription factor 7-like 2 (T-cell specific, HMG-box)	0.000322711	0.0292528	21.3161
GO:0006957	complement activation, alternative pathway	CFD	CFD	complement factor D (adipsin)	0.000322711	0.0292528	21.3161
GO:0006957	complement activation, alternative pathway	C3	C3	complement component 3	0.000322711	0.0292528	21.3161
GO:0006957	complement activation, alternative pathway	C7	C7	complement component 7	0.000322711	0.0292528	21.3161
GO:0030195	negative regulation of blood coagulation	APOE	APOE	apolipoprotein E	0.000322711	0.0292528	21.3161
GO:0030195	negative regulation of blood coagulation	THBD	THBD	thrombomodulin	0.000322711	0.0292528	21.3161
GO:0030195	negative regulation of blood coagulation	CD34	CD34	CD34 molecule	0.000322711	0.0292528	21.3161
GO:0014912	negative regulation of smooth muscle cell migration	IGFBP3	IGFBP3	insulin-like growth factor binding protein 3	0.000322711	0.0292528	21.3161
GO:0014912	negative regulation of smooth muscle cell migration	SLIT2	SLIT2	slit homolog 2 (Drosophila)	0.000322711	0.0292528	21.3161
GO:0014912	negative regulation of smooth muscle cell migration	IGFBP5	IGFBP5	insulin-like growth factor binding protein 5	0.000322711	0.0292528	21.3161
GO:0060317	cardiac epithelial to mesenchymal transition	TGFBR3	TGFBR3	transforming growth factor, beta receptor III	0.000415915	0.0356069	19.6764
GO:0060317	cardiac epithelial to mesenchymal transition	RTN4	RTN4	reticulon 4	0.000415915	0.0356069	19.6764
GO:0060317	cardiac epithelial to mesenchymal transition	BMP2	BMP2	bone morphogenetic protein 2	0.000415915	0.0356069	19.6764
GO:0071425	hematopoietic stem cell proliferation	PRG4	PRG4	proteoglycan 4	0.000524793	0.0425635	18.2709
GO:0071425	hematopoietic stem cell proliferation	SFRP2	SFRP2	secreted frizzled-related protein 2	0.000524793	0.0425635	18.2709
GO:0071425	hematopoietic stem cell proliferation	CD34	CD34	CD34 molecule	0.000524793	0.0425635	18.2709
GO:0010629	negative regulation of gene expression	SLIT2	SLIT2	slit homolog 2 (Drosophila)	0.000584355	0.0450246	4.89222
GO:0010629	negative regulation of gene expression	SFRP2	SFRP2	secreted frizzled-related protein 2	0.000584355	0.0450246	4.89222
GO:0010629	negative regulation of gene expression	CD34	CD34	CD34 molecule	0.000584355	0.0450246	4.89222
GO:0010629	negative regulation of gene expression	FGFR1	FGFR1	fibroblast growth factor receptor 1	0.000584355	0.0450246	4.89222
GO:0010629	negative regulation of gene expression	BMP2	BMP2	bone morphogenetic protein 2	0.000584355	0.0450246	4.89222
GO:0010629	negative regulation of gene expression	SFMBT2	SFMBT2	Scm-like with four mbt domains 2	0.000584355	0.0450246	4.89222
GO:0010629	negative regulation of gene expression	ID2	ID2	inhibitor of DNA binding 2, dominant negative helix-loop-helix protein	0.000584355	0.0450246	4.89222
GO:0043065	positive regulation of apoptotic process	IGFBP3	IGFBP3	insulin-like growth factor binding protein 3	0.000748853	0.0461152	3.16861
GO:0043065	positive regulation of apoptotic process	TXNIP	TXNIP	thioredoxin interacting protein	0.000748853	0.0461152	3.16861
GO:0043065	positive regulation of apoptotic process	SLIT2	SLIT2	slit homolog 2 (Drosophila)	0.000748853	0.0461152	3.16861
GO:0043065	positive regulation of apoptotic process	SFRP2	SFRP2	secreted frizzled-related protein 2	0.000748853	0.0461152	3.16861
GO:0043065	positive regulation of apoptotic process	HMGB1	HMGB1	high mobility group box 1	0.000748853	0.0461152	3.16861
GO:0043065	positive regulation of apoptotic process	TCF7L2	TCF7L2	transcription factor 7-like 2 (T-cell specific, HMG-box)	0.000748853	0.0461152	3.16861
GO:0043065	positive regulation of apoptotic process	UACA	UACA	uveal autoantigen with coiled-coil domains and ankyrin repeats	0.000748853	0.0461152	3.16861
GO:0043065	positive regulation of apoptotic process	NOTCH2	NOTCH2	notch 2	0.000748853	0.0461152	3.16861
GO:0043065	positive regulation of apoptotic process	ANXA1	ANXA1	annexin A1	0.000748853	0.0461152	3.16861
GO:0043065	positive regulation of apoptotic process	BMP2	BMP2	bone morphogenetic protein 2	0.000748853	0.0461152	3.16861
GO:0043065	positive regulation of apoptotic process	CLU	CLU	clusterin	0.000748853	0.0461152	3.16861
GO:0061073	ciliary body morphogenesis	TSKU	TSKU	tsukushi, small leucine rich proteoglycan	0.000807988	0.0461152	42.6322
GO:0061073	ciliary body morphogenesis	NOTCH2	NOTCH2	notch 2	0.000807988	0.0461152	42.6322
GO:1902004	positive regulation of beta-amyloid formation	APOE	APOE	apolipoprotein E	0.000807988	0.0461152	42.6322
GO:1902004	positive regulation of beta-amyloid formation	CLU	CLU	clusterin	0.000807988	0.0461152	42.6322
GO:0017038	protein import	APOE	APOE	apolipoprotein E	0.000807988	0.0461152	42.6322
GO:0017038	protein import	CLU	CLU	clusterin	0.000807988	0.0461152	42.6322
GO:1900041	negative regulation of interleukin-2 secretion	GBP1	GBP1	guanylate binding protein 1, interferon-inducible	0.000807988	0.0461152	42.6322
GO:1900041	negative regulation of interleukin-2 secretion	CD34	CD34	CD34 molecule	0.000807988	0.0461152	42.6322
GO:0032354	response to follicle-stimulating hormone	TGFBR3	TGFBR3	transforming growth factor, beta receptor III	0.000807988	0.0461152	42.6322
GO:0032354	response to follicle-stimulating hormone	EGR1	EGR1	early growth response 1	0.000807988	0.0461152	42.6322
GO:0071504	cellular response to heparin	SLIT2	SLIT2	slit homolog 2 (Drosophila)	0.000807988	0.0461152	42.6322
GO:0071504	cellular response to heparin	EGR1	EGR1	early growth response 1	0.000807988	0.0461152	42.6322
GO:0010811	positive regulation of cell-substrate adhesion	SMOC1	SMOC1	SPARC related modular calcium binding 1	0.000892417	0.0491148	9.21777
GO:0010811	positive regulation of cell-substrate adhesion	FBLN2	FBLN2	fibulin 2	0.000892417	0.0491148	9.21777
GO:0010811	positive regulation of cell-substrate adhesion	ABI3BP	ABI3BP	ABI family, member 3 (NESH) binding protein	0.000892417	0.0491148	9.21777
GO:0010811	positive regulation of cell-substrate adhesion	VIT	VIT	vitrin	0.000892417	0.0491148	9.21777
GO:0060216	definitive hemopoiesis	TGFBR3	TGFBR3	transforming growth factor, beta receptor III	0.000955333	0.0507644	15.0467
GO:0060216	definitive hemopoiesis	ZFP36L2	ZFP36L2	ZFP36 ring finger protein-like 2	0.000955333	0.0507644	15.0467
GO:0060216	definitive hemopoiesis	MFAP5	MFAP5	microfibrillar associated protein 5	0.000955333	0.0507644	15.0467
GO:0030517	negative regulation of axon extension	NRP1	NRP1	neuropilin 1	0.00113656	0.0583814	14.2107
GO:0030517	negative regulation of axon extension	SLIT2	SLIT2	slit homolog 2 (Drosophila)	0.00113656	0.0583814	14.2107
GO:0030517	negative regulation of axon extension	RTN4	RTN4	reticulon 4	0.00113656	0.0583814	14.2107
GO:0042482	positive regulation of odontogenesis	CD34	CD34	CD34 molecule	0.00133626	0.0643491	34.1057
GO:0042482	positive regulation of odontogenesis	BMP2	BMP2	bone morphogenetic protein 2	0.00133626	0.0643491	34.1057
GO:0000710	meiotic mismatch repair	MSH6	MSH6	mutS homolog 6	0.00133626	0.0643491	34.1057
GO:0000710	meiotic mismatch repair	MSH3	MSH3	mutS homolog 3	0.00133626	0.0643491	34.1057
GO:0030514	negative regulation of BMP signaling pathway	GREM2	GREM2	gremlin 2, DAN family BMP antagonist	0.00144515	0.0674843	8.12042
GO:0030514	negative regulation of BMP signaling pathway	CHRDL1	CHRDL1	chordin-like 1	0.00144515	0.0674843	8.12042
GO:0030514	negative regulation of BMP signaling pathway	SFRP2	SFRP2	secreted frizzled-related protein 2	0.00144515	0.0674843	8.12042
GO:0030514	negative regulation of BMP signaling pathway	TCF7L2	TCF7L2	transcription factor 7-like 2 (T-cell specific, HMG-box)	0.00144515	0.0674843	8.12042
GO:0007566	embryo implantation	CST3	CST3	cystatin C	0.00157896	0.0696579	7.93157
GO:0007566	embryo implantation	FBLN1	FBLN1	fibulin 1	0.00157896	0.0696579	7.93157
GO:0007566	embryo implantation	MMP2	MMP2	matrix metallopeptidase 2 (gelatinase A, 72kDa gelatinase, 72kDa type IV collagenase)	0.00157896	0.0696579	7.93157
GO:0007566	embryo implantation	EMP2	EMP2	epithelial membrane protein 2	0.00157896	0.0696579	7.93157
GO:0007155	cell adhesion	NRP1	NRP1	neuropilin 1	0.00175232	0.0696579	2.36845
GO:0007155	cell adhesion	CADM3	CADM3	cell adhesion molecule 3	0.00175232	0.0696579	2.36845
GO:0007155	cell adhesion	NCAM1	NCAM1	neural cell adhesion molecule 1	0.00175232	0.0696579	2.36845
GO:0007155	cell adhesion	SVEP1	SVEP1	sushi, von Willebrand factor type A, EGF and pentraxin domain containing 1	0.00175232	0.0696579	2.36845
GO:0007155	cell adhesion	CPXM2	CPXM2	carboxypeptidase X (M14 family), member 2	0.00175232	0.0696579	2.36845
GO:0007155	cell adhesion	AEBP1	AEBP1	AE binding protein 1	0.00175232	0.0696579	2.36845
GO:0007155	cell adhesion	PCDH9	PCDH9	protocadherin 9	0.00175232	0.0696579	2.36845
GO:0007155	cell adhesion	MFAP4	MFAP4	microfibrillar-associated protein 4	0.00175232	0.0696579	2.36845
GO:0007155	cell adhesion	CLDN11	CLDN11	claudin 11	0.00175232	0.0696579	2.36845
GO:0007155	cell adhesion	EMP2	EMP2	epithelial membrane protein 2	0.00175232	0.0696579	2.36845
GO:0007155	cell adhesion	PCDH18	PCDH18	protocadherin 18	0.00175232	0.0696579	2.36845
GO:0007155	cell adhesion	DDR2	DDR2	discoidin domain receptor tyrosine kinase 2	0.00175232	0.0696579	2.36845
GO:0007155	cell adhesion	CD34	CD34	CD34 molecule	0.00175232	0.0696579	2.36845
GO:0007155	cell adhesion	FBLN5	FBLN5	fibulin 5	0.00175232	0.0696579	2.36845
GO:0007155	cell adhesion	CD9	CD9	CD9 molecule	0.00175232	0.0696579	2.36845
GO:0042127	regulation of cell proliferation	MBD2	MBD2	methyl-CpG binding domain protein 2	0.00175509	0.0696579	3.60907
GO:0042127	regulation of cell proliferation	TXNIP	TXNIP	thioredoxin interacting protein	0.00175509	0.0696579	3.60907
GO:0042127	regulation of cell proliferation	PLA2G2A	PLA2G2A	phospholipase A2, group IIA (platelets, synovial fluid)	0.00175509	0.0696579	3.60907
GO:0042127	regulation of cell proliferation	PRG4	PRG4	proteoglycan 4	0.00175509	0.0696579	3.60907
GO:0042127	regulation of cell proliferation	JUND	JUND	jun D proto-oncogene	0.00175509	0.0696579	3.60907
GO:0042127	regulation of cell proliferation	SFRP2	SFRP2	secreted frizzled-related protein 2	0.00175509	0.0696579	3.60907
GO:0042127	regulation of cell proliferation	FGFR1	FGFR1	fibroblast growth factor receptor 1	0.00175509	0.0696579	3.60907
GO:0042127	regulation of cell proliferation	ANXA1	ANXA1	annexin A1	0.00175509	0.0696579	3.60907
GO:0016447	somatic recombination of immunoglobulin gene segments	MSH6	MSH6	mutS homolog 6	0.00198893	0.0696579	28.4215
GO:0016447	somatic recombination of immunoglobulin gene segments	MSH3	MSH3	mutS homolog 3	0.00198893	0.0696579	28.4215
GO:1902430	negative regulation of beta-amyloid formation	APOE	APOE	apolipoprotein E	0.00198893	0.0696579	28.4215
GO:1902430	negative regulation of beta-amyloid formation	CLU	CLU	clusterin	0.00198893	0.0696579	28.4215
GO:0045910	negative regulation of DNA recombination	MSH6	MSH6	mutS homolog 6	0.00198893	0.0696579	28.4215
GO:0045910	negative regulation of DNA recombination	MSH3	MSH3	mutS homolog 3	0.00198893	0.0696579	28.4215
GO:0048251	elastic fiber assembly	MFAP4	MFAP4	microfibrillar-associated protein 4	0.00198893	0.0696579	28.4215
GO:0048251	elastic fiber assembly	FBLN5	FBLN5	fibulin 5	0.00198893	0.0696579	28.4215
GO:0014066	regulation of phosphatidylinositol 3-kinase signaling	PTPN13	PTPN13	protein tyrosine phosphatase, non-receptor type 13 (APO-1/CD95 (Fas)-associated phosphatase)	0.00198893	0.0696579	28.4215
GO:0014066	regulation of phosphatidylinositol 3-kinase signaling	ENTPD5	ENTPD5	ectonucleoside triphosphate diphosphohydrolase 5	0.00198893	0.0696579	28.4215
GO:0019800	peptide cross-linking via chondroitin 4-sulfate glycosaminoglycan	DCN	DCN	decorin	0.00198893	0.0696579	28.4215
GO:0019800	peptide cross-linking via chondroitin 4-sulfate glycosaminoglycan	BGN	BGN	biglycan	0.00198893	0.0696579	28.4215
GO:0051096	positive regulation of helicase activity	MSH6	MSH6	mutS homolog 6	0.00198893	0.0696579	28.4215
GO:0051096	positive regulation of helicase activity	MSH3	MSH3	mutS homolog 3	0.00198893	0.0696579	28.4215
GO:0071514	genetic imprinting	AL035458.1	ASIP	agouti signaling protein	0.00198893	0.0696579	28.4215
GO:0071514	genetic imprinting	GNAS	GNAS	GNAS complex locus	0.00198893	0.0696579	28.4215
GO:0002576	platelet degranulation	CFD	CFD	complement factor D (adipsin)	0.0022173	0.0759301	5.46566
GO:0002576	platelet degranulation	HSPA5	HSPA5	heat shock 70kDa protein 5 (glucose-regulated protein, 78kDa)	0.0022173	0.0759301	5.46566
GO:0002576	platelet degranulation	A2M	A2M	alpha-2-macroglobulin	0.0022173	0.0759301	5.46566
GO:0002576	platelet degranulation	CLU	CLU	clusterin	0.0022173	0.0759301	5.46566
GO:0002576	platelet degranulation	CD9	CD9	CD9 molecule	0.0022173	0.0759301	5.46566
GO:0043410	positive regulation of MAPK cascade	IGFBP3	IGFBP3	insulin-like growth factor binding protein 3	0.00247803	0.083014	5.32902
GO:0043410	positive regulation of MAPK cascade	HMGB1	HMGB1	high mobility group box 1	0.00247803	0.083014	5.32902
GO:0043410	positive regulation of MAPK cascade	FGFR1	FGFR1	fibroblast growth factor receptor 1	0.00247803	0.083014	5.32902
GO:0043410	positive regulation of MAPK cascade	BMP2	BMP2	bone morphogenetic protein 2	0.00247803	0.083014	5.32902
GO:0043410	positive regulation of MAPK cascade	NTRK2	NTRK2	neurotrophic tyrosine kinase, receptor, type 2	0.00247803	0.083014	5.32902
GO:0030168	platelet activation	CFD	CFD	complement factor D (adipsin)	0.00257558	0.0840565	3.39361
GO:0030168	platelet activation	GRB2	GRB2	growth factor receptor-bound protein 2	0.00257558	0.0840565	3.39361
GO:0030168	platelet activation	P2RY1	P2RY1	purinergic receptor P2Y, G-protein coupled, 1	0.00257558	0.0840565	3.39361
GO:0030168	platelet activation	HSPA5	HSPA5	heat shock 70kDa protein 5 (glucose-regulated protein, 78kDa)	0.00257558	0.0840565	3.39361
GO:0030168	platelet activation	SAA1	SAA1	serum amyloid A1	0.00257558	0.0840565	3.39361
GO:0030168	platelet activation	A2M	A2M	alpha-2-macroglobulin	0.00257558	0.0840565	3.39361
GO:0030168	platelet activation	CLU	CLU	clusterin	0.00257558	0.0840565	3.39361
GO:0030168	platelet activation	CD9	CD9	CD9 molecule	0.00257558	0.0840565	3.39361
GO:0006898	receptor-mediated endocytosis	COLEC12	COLEC12	collectin sub-family member 12	0.00261824	0.0840565	3.77754
GO:0006898	receptor-mediated endocytosis	APOE	APOE	apolipoprotein E	0.00261824	0.0840565	3.77754
GO:0006898	receptor-mediated endocytosis	PRG4	PRG4	proteoglycan 4	0.00261824	0.0840565	3.77754
GO:0006898	receptor-mediated endocytosis	FTL	FTL	ferritin, light polypeptide	0.00261824	0.0840565	3.77754
GO:0006898	receptor-mediated endocytosis	SAA1	SAA1	serum amyloid A1	0.00261824	0.0840565	3.77754
GO:0006898	receptor-mediated endocytosis	HBA2	HBA2	hemoglobin, alpha 2	0.00261824	0.0840565	3.77754
GO:0006898	receptor-mediated endocytosis	ENPP1	ENPP1	ectonucleotide pyrophosphatase/phosphodiesterase 1	0.00261824	0.0840565	3.77754
GO:0014047	glutamate secretion	SLC38A2	SLC38A2	solute carrier family 38, member 2	0.00267731	0.0841988	10.658
GO:0014047	glutamate secretion	PPFIA2	PPFIA2	protein tyrosine phosphatase, receptor type, f polypeptide (PTPRF), interacting protein (liprin), alpha 2	0.00267731	0.0841988	10.658
GO:0014047	glutamate secretion	NTRK2	NTRK2	neurotrophic tyrosine kinase, receptor, type 2	0.00267731	0.0841988	10.658
GO:0007568	aging	DCN	DCN	decorin	0.00280901	0.0865737	3.73032
GO:0007568	aging	APOE	APOE	apolipoprotein E	0.00280901	0.0865737	3.73032
GO:0007568	aging	JUND	JUND	jun D proto-oncogene	0.00280901	0.0865737	3.73032
GO:0007568	aging	GRB2	GRB2	growth factor receptor-bound protein 2	0.00280901	0.0865737	3.73032
GO:0007568	aging	P2RY1	P2RY1	purinergic receptor P2Y, G-protein coupled, 1	0.00280901	0.0865737	3.73032
GO:0007568	aging	GSN	GSN	gelsolin	0.00280901	0.0865737	3.73032
GO:0007568	aging	NTRK2	NTRK2	neurotrophic tyrosine kinase, receptor, type 2	0.00280901	0.0865737	3.73032
GO:0007596	blood coagulation	CFD	CFD	complement factor D (adipsin)	0.00298748	0.0893897	2.41489
GO:0007596	blood coagulation	C3	C3	complement component 3	0.00298748	0.0893897	2.41489
GO:0007596	blood coagulation	H3F3B	H3F3B	H3 histone, family 3B (H3.3B)	0.00298748	0.0893897	2.41489
GO:0007596	blood coagulation	GRB2	GRB2	growth factor receptor-bound protein 2	0.00298748	0.0893897	2.41489
GO:0007596	blood coagulation	P2RY1	P2RY1	purinergic receptor P2Y, G-protein coupled, 1	0.00298748	0.0893897	2.41489
GO:0007596	blood coagulation	THBD	THBD	thrombomodulin	0.00298748	0.0893897	2.41489
GO:0007596	blood coagulation	ATP2B4	ATP2B4	ATPase, Ca++ transporting, plasma membrane 4	0.00298748	0.0893897	2.41489
GO:0007596	blood coagulation	HSPA5	HSPA5	heat shock 70kDa protein 5 (glucose-regulated protein, 78kDa)	0.00298748	0.0893897	2.41489
GO:0007596	blood coagulation	GNAS	GNAS	GNAS complex locus	0.00298748	0.0893897	2.41489
GO:0007596	blood coagulation	A2M	A2M	alpha-2-macroglobulin	0.00298748	0.0893897	2.41489
GO:0007596	blood coagulation	FBLN5	FBLN5	fibulin 5	0.00298748	0.0893897	2.41489
GO:0007596	blood coagulation	CLU	CLU	clusterin	0.00298748	0.0893897	2.41489
GO:0007596	blood coagulation	CD9	CD9	CD9 molecule	0.00298748	0.0893897	2.41489
GO:0031214	biomineral tissue development	DDR2	DDR2	discoidin domain receptor tyrosine kinase 2	0.0030164	0.0893897	10.2317
GO:0031214	biomineral tissue development	PHEX	PHEX	phosphate regulating endopeptidase homolog, X-linked	0.0030164	0.0893897	10.2317
GO:0031214	biomineral tissue development	ENPP1	ENPP1	ectonucleotide pyrophosphatase/phosphodiesterase 1	0.0030164	0.0893897	10.2317
GO:0032092	positive regulation of protein binding	BAMBI	BAMBI	BMP and activin membrane-bound inhibitor	0.00319216	0.0923524	6.5588
GO:0032092	positive regulation of protein binding	TCF7L2	TCF7L2	transcription factor 7-like 2 (T-cell specific, HMG-box)	0.00319216	0.0923524	6.5588
GO:0032092	positive regulation of protein binding	BMP2	BMP2	bone morphogenetic protein 2	0.00319216	0.0923524	6.5588
GO:0032092	positive regulation of protein binding	HSP90AB1	HSP90AB1	heat shock protein 90kDa alpha (cytosolic), class B member 1	0.00319216	0.0923524	6.5588
GO:0048709	oligodendrocyte differentiation	APOE	APOE	apolipoprotein E	0.00338071	0.0923524	9.8382
GO:0048709	oligodendrocyte differentiation	EGR1	EGR1	early growth response 1	0.00338071	0.0923524	9.8382
GO:0048709	oligodendrocyte differentiation	NTRK2	NTRK2	neurotrophic tyrosine kinase, receptor, type 2	0.00338071	0.0923524	9.8382
GO:0010575	positive regulation vascular endothelial growth factor production	C3	C3	complement component 3	0.00338071	0.0923524	9.8382
GO:0010575	positive regulation vascular endothelial growth factor production	IL6ST	IL6ST	interleukin 6 signal transducer	0.00338071	0.0923524	9.8382
GO:0010575	positive regulation vascular endothelial growth factor production	CCBE1	CCBE1	collagen and calcium binding EGF domains 1	0.00338071	0.0923524	9.8382
GO:0043524	negative regulation of neuron apoptotic process	NRP1	NRP1	neuropilin 1	0.00340886	0.0923524	4.1257
GO:0043524	negative regulation of neuron apoptotic process	APOE	APOE	apolipoprotein E	0.00340886	0.0923524	4.1257
GO:0043524	negative regulation of neuron apoptotic process	BTG2	BTG2	BTG family, member 2	0.00340886	0.0923524	4.1257
GO:0043524	negative regulation of neuron apoptotic process	DLX1	DLX1	distal-less homeobox 1	0.00340886	0.0923524	4.1257
GO:0043524	negative regulation of neuron apoptotic process	NTRK2	NTRK2	neurotrophic tyrosine kinase, receptor, type 2	0.00340886	0.0923524	4.1257
GO:0043524	negative regulation of neuron apoptotic process	HSP90AB1	HSP90AB1	heat shock protein 90kDa alpha (cytosolic), class B member 1	0.00340886	0.0923524	4.1257
GO:0043569	negative regulation of insulin-like growth factor receptor signaling pathway	BMP2	BMP2	bone morphogenetic protein 2	0.00365574	0.0923524	21.3161
GO:0043569	negative regulation of insulin-like growth factor receptor signaling pathway	IGFBP5	IGFBP5	insulin-like growth factor binding protein 5	0.00365574	0.0923524	21.3161
GO:0048846	axon extension involved in axon guidance	NRP1	NRP1	neuropilin 1	0.00365574	0.0923524	21.3161
GO:0048846	axon extension involved in axon guidance	SLIT2	SLIT2	slit homolog 2 (Drosophila)	0.00365574	0.0923524	21.3161
GO:1900025	negative regulation of substrate adhesion-dependent cell spreading	FBLN1	FBLN1	fibulin 1	0.00365574	0.0923524	21.3161
GO:1900025	negative regulation of substrate adhesion-dependent cell spreading	GBP1	GBP1	guanylate binding protein 1, interferon-inducible	0.00365574	0.0923524	21.3161
GO:0010544	negative regulation of platelet activation	APOE	APOE	apolipoprotein E	0.00365574	0.0923524	21.3161
GO:0010544	negative regulation of platelet activation	THBD	THBD	thrombomodulin	0.00365574	0.0923524	21.3161
GO:0015825	L-serine transport	SLC1A5	SLC1A5	solute carrier family 1 (neutral amino acid transporter), member 5	0.00365574	0.0923524	21.3161
GO:0015825	L-serine transport	SERINC1	SERINC1	serine incorporator 1	0.00365574	0.0923524	21.3161
GO:0001654	eye development	CST3	CST3	cystatin C	0.00418728	0.101535	9.13547
GO:0001654	eye development	SMOC1	SMOC1	SPARC related modular calcium binding 1	0.00418728	0.101535	9.13547
GO:0001654	eye development	CHRDL1	CHRDL1	chordin-like 1	0.00418728	0.101535	9.13547
GO:0007131	reciprocal meiotic recombination	MSH6	MSH6	mutS homolog 6	0.00463059	0.101535	8.82045
GO:0007131	reciprocal meiotic recombination	MSH3	MSH3	mutS homolog 3	0.00463059	0.101535	8.82045
GO:0007131	reciprocal meiotic recombination	RAD21	RAD21	RAD21 homolog (S. pombe)	0.00463059	0.101535	8.82045
GO:0050918	positive chemotaxis	NRP1	NRP1	neuropilin 1	0.00463059	0.101535	8.82045
GO:0050918	positive chemotaxis	HMGB1	HMGB1	high mobility group box 1	0.00463059	0.101535	8.82045
GO:0050918	positive chemotaxis	SAA1	SAA1	serum amyloid A1	0.00463059	0.101535	8.82045
GO:0060670	branching involved in labyrinthine layer morphogenesis	GRB2	GRB2	growth factor receptor-bound protein 2	0.00466411	0.101535	18.9476
GO:0060670	branching involved in labyrinthine layer morphogenesis	RSPO3	RSPO3	R-spondin 3	0.00466411	0.101535	18.9476
GO:0044342	type B pancreatic cell proliferation	IGFBP3	IGFBP3	insulin-like growth factor binding protein 3	0.00466411	0.101535	18.9476
GO:0044342	type B pancreatic cell proliferation	IGFBP5	IGFBP5	insulin-like growth factor binding protein 5	0.00466411	0.101535	18.9476
GO:0042475	odontogenesis of dentin-containing tooth	DLX1	DLX1	distal-less homeobox 1	0.00503719	0.101535	5.78064
GO:0042475	odontogenesis of dentin-containing tooth	FST	FST	follistatin	0.00503719	0.101535	5.78064
GO:0042475	odontogenesis of dentin-containing tooth	TCF7L2	TCF7L2	transcription factor 7-like 2 (T-cell specific, HMG-box)	0.00503719	0.101535	5.78064
GO:0042475	odontogenesis of dentin-containing tooth	BMP2	BMP2	bone morphogenetic protein 2	0.00503719	0.101535	5.78064
GO:0071407	cellular response to organic cyclic compound	P2RY1	P2RY1	purinergic receptor P2Y, G-protein coupled, 1	0.00503719	0.101535	5.78064
GO:0071407	cellular response to organic cyclic compound	BMP2	BMP2	bone morphogenetic protein 2	0.00503719	0.101535	5.78064
GO:0071407	cellular response to organic cyclic compound	IGFBP5	IGFBP5	insulin-like growth factor binding protein 5	0.00503719	0.101535	5.78064
GO:0071407	cellular response to organic cyclic compound	HSP90AB1	HSP90AB1	heat shock protein 90kDa alpha (cytosolic), class B member 1	0.00503719	0.101535	5.78064
GO:0006956	complement activation	CFD	CFD	complement factor D (adipsin)	0.00503719	0.101535	5.78064
GO:0006956	complement activation	C3	C3	complement component 3	0.00503719	0.101535	5.78064
GO:0006956	complement activation	C7	C7	complement component 7	0.00503719	0.101535	5.78064
GO:0006956	complement activation	CLU	CLU	clusterin	0.00503719	0.101535	5.78064
GO:0030282	bone mineralization	TCF7L2	TCF7L2	transcription factor 7-like 2 (T-cell specific, HMG-box)	0.00510125	0.101535	8.52644
GO:0030282	bone mineralization	PHEX	PHEX	phosphate regulating endopeptidase homolog, X-linked	0.00510125	0.101535	8.52644
GO:0030282	bone mineralization	BMP2	BMP2	bone morphogenetic protein 2	0.00510125	0.101535	8.52644
GO:0090090	negative regulation of canonical Wnt signaling pathway	WIF1	WIF1	WNT inhibitory factor 1	0.00516268	0.101535	3.78953
GO:0090090	negative regulation of canonical Wnt signaling pathway	EGR1	EGR1	early growth response 1	0.00516268	0.101535	3.78953
GO:0090090	negative regulation of canonical Wnt signaling pathway	SFRP2	SFRP2	secreted frizzled-related protein 2	0.00516268	0.101535	3.78953
GO:0090090	negative regulation of canonical Wnt signaling pathway	TCF7L2	TCF7L2	transcription factor 7-like 2 (T-cell specific, HMG-box)	0.00516268	0.101535	3.78953
GO:0090090	negative regulation of canonical Wnt signaling pathway	BMP2	BMP2	bone morphogenetic protein 2	0.00516268	0.101535	3.78953
GO:0090090	negative regulation of canonical Wnt signaling pathway	PSMB4	PSMB4	proteasome (prosome, macropain) subunit, beta type, 4	0.00516268	0.101535	3.78953
GO:0007420	brain development	CST3	CST3	cystatin C	0.00523019	0.101535	3.01821
GO:0007420	brain development	NT5E	NT5E	5'-nucleotidase, ecto (CD73)	0.00523019	0.101535	3.01821
GO:0007420	brain development	H3F3B	H3F3B	H3 histone, family 3B (H3.3B)	0.00523019	0.101535	3.01821
GO:0007420	brain development	SFRP2	SFRP2	secreted frizzled-related protein 2	0.00523019	0.101535	3.01821
GO:0007420	brain development	PCDH18	PCDH18	protocadherin 18	0.00523019	0.101535	3.01821
GO:0007420	brain development	TCF7L2	TCF7L2	transcription factor 7-like 2 (T-cell specific, HMG-box)	0.00523019	0.101535	3.01821
GO:0007420	brain development	FGFR1	FGFR1	fibroblast growth factor receptor 1	0.00523019	0.101535	3.01821
GO:0007420	brain development	CD9	CD9	CD9 molecule	0.00523019	0.101535	3.01821
GO:0034097	response to cytokine	JUND	JUND	jun D proto-oncogene	0.00534846	0.101535	5.68429
GO:0034097	response to cytokine	IL6ST	IL6ST	interleukin 6 signal transducer	0.00534846	0.101535	5.68429
GO:0034097	response to cytokine	TRAFD1	TRAFD1	TRAF-type zinc finger domain containing 1	0.00534846	0.101535	5.68429
GO:0034097	response to cytokine	GHR	GHR	growth hormone receptor	0.00534846	0.101535	5.68429
GO:0007267	cell-cell signaling	NRP1	NRP1	neuropilin 1	0.00565323	0.101535	2.97867
GO:0007267	cell-cell signaling	GRB2	GRB2	growth factor receptor-bound protein 2	0.00565323	0.101535	2.97867
GO:0007267	cell-cell signaling	AL035458.1	ASIP	agouti signaling protein	0.00565323	0.101535	2.97867
GO:0007267	cell-cell signaling	SFRP2	SFRP2	secreted frizzled-related protein 2	0.00565323	0.101535	2.97867
GO:0007267	cell-cell signaling	CXCL14	CXCL14	chemokine (C-X-C motif) ligand 14	0.00565323	0.101535	2.97867
GO:0007267	cell-cell signaling	PHEX	PHEX	phosphate regulating endopeptidase homolog, X-linked	0.00565323	0.101535	2.97867
GO:0007267	cell-cell signaling	BMP2	BMP2	bone morphogenetic protein 2	0.00565323	0.101535	2.97867
GO:0007267	cell-cell signaling	ASH1L	ASH1L	ash1 (absent, small, or homeotic)-like (Drosophila)	0.00565323	0.101535	2.97867
GO:0007623	circadian rhythm	JUND	JUND	jun D proto-oncogene	0.00566693	0.101535	4.39507
GO:0007623	circadian rhythm	EGR1	EGR1	early growth response 1	0.00566693	0.101535	4.39507
GO:0007623	circadian rhythm	CPT1A	CPT1A	carnitine palmitoyltransferase 1A (liver)	0.00566693	0.101535	4.39507
GO:0007623	circadian rhythm	ID2	ID2	inhibitor of DNA binding 2, dominant negative helix-loop-helix protein	0.00566693	0.101535	4.39507
GO:0007623	circadian rhythm	NTRK2	NTRK2	neurotrophic tyrosine kinase, receptor, type 2	0.00566693	0.101535	4.39507
GO:2000178	negative regulation of neural precursor cell proliferation	BTG2	BTG2	BTG family, member 2	0.00578536	0.101535	17.0529
GO:2000178	negative regulation of neural precursor cell proliferation	ID2	ID2	inhibitor of DNA binding 2, dominant negative helix-loop-helix protein	0.00578536	0.101535	17.0529
GO:0045019	negative regulation of nitric oxide biosynthetic process	ATP2B4	ATP2B4	ATPase, Ca++ transporting, plasma membrane 4	0.00578536	0.101535	17.0529
GO:0045019	negative regulation of nitric oxide biosynthetic process	CD34	CD34	CD34 molecule	0.00578536	0.101535	17.0529
GO:0034374	low-density lipoprotein particle remodeling	APOE	APOE	apolipoprotein E	0.00578536	0.101535	17.0529
GO:0034374	low-density lipoprotein particle remodeling	PLA2G2A	PLA2G2A	phospholipase A2, group IIA (platelets, synovial fluid)	0.00578536	0.101535	17.0529
GO:0006122	mitochondrial electron transport, ubiquinol to cytochrome c	UQCR10	UQCR10	ubiquinol-cytochrome c reductase, complex III subunit X	0.00578536	0.101535	17.0529
GO:0006122	mitochondrial electron transport, ubiquinol to cytochrome c	CYCS	CYCS	cytochrome c, somatic	0.00578536	0.101535	17.0529
GO:0048762	mesenchymal cell differentiation	FGFR1	FGFR1	fibroblast growth factor receptor 1	0.00578536	0.101535	17.0529
GO:0048762	mesenchymal cell differentiation	BMP2	BMP2	bone morphogenetic protein 2	0.00578536	0.101535	17.0529
GO:0035413	positive regulation of catenin import into nucleus	BAMBI	BAMBI	BMP and activin membrane-bound inhibitor	0.00578536	0.101535	17.0529
GO:0035413	positive regulation of catenin import into nucleus	SFRP2	SFRP2	secreted frizzled-related protein 2	0.00578536	0.101535	17.0529
GO:0000302	response to reactive oxygen species	APOE	APOE	apolipoprotein E	0.00612636	0.101535	7.99353
GO:0000302	response to reactive oxygen species	CYCS	CYCS	cytochrome c, somatic	0.00612636	0.101535	7.99353
GO:0000302	response to reactive oxygen species	SOD3	SOD3	superoxide dismutase 3, extracellular	0.00612636	0.101535	7.99353
GO:0070374	positive regulation of ERK1 and ERK2 cascade	NRP1	NRP1	neuropilin 1	0.00657772	0.101535	3.60272
GO:0070374	positive regulation of ERK1 and ERK2 cascade	PLA2G2A	PLA2G2A	phospholipase A2, group IIA (platelets, synovial fluid)	0.00657772	0.101535	3.60272
GO:0070374	positive regulation of ERK1 and ERK2 cascade	C3	C3	complement component 3	0.00657772	0.101535	3.60272
GO:0070374	positive regulation of ERK1 and ERK2 cascade	P2RY1	P2RY1	purinergic receptor P2Y, G-protein coupled, 1	0.00657772	0.101535	3.60272
GO:0070374	positive regulation of ERK1 and ERK2 cascade	HMGB1	HMGB1	high mobility group box 1	0.00657772	0.101535	3.60272
GO:0070374	positive regulation of ERK1 and ERK2 cascade	BMP2	BMP2	bone morphogenetic protein 2	0.00657772	0.101535	3.60272
GO:1901215	negative regulation of neuron death	APOE	APOE	apolipoprotein E	0.00668165	0.101535	7.75131
GO:1901215	negative regulation of neuron death	CD34	CD34	CD34 molecule	0.00668165	0.101535	7.75131
GO:1901215	negative regulation of neuron death	GHR	GHR	growth hormone receptor	0.00668165	0.101535	7.75131
GO:0001837	epithelial to mesenchymal transition	TGFBR3	TGFBR3	transforming growth factor, beta receptor III	0.00668165	0.101535	7.75131
GO:0001837	epithelial to mesenchymal transition	S100A4	S100A4	S100 calcium binding protein A4	0.00668165	0.101535	7.75131
GO:0001837	epithelial to mesenchymal transition	BMP2	BMP2	bone morphogenetic protein 2	0.00668165	0.101535	7.75131
GO:1901214	regulation of neuron death	APOE	APOE	apolipoprotein E	0.00701674	0.101535	15.5026
GO:1901214	regulation of neuron death	CLU	CLU	clusterin	0.00701674	0.101535	15.5026
GO:0001934	positive regulation of protein phosphorylation	RARRES2	RARRES2	retinoic acid receptor responder (tazarotene induced) 2	0.00774789	0.101535	3.48018
GO:0001934	positive regulation of protein phosphorylation	FIZ1	FIZ1	FLT3-interacting zinc finger 1	0.00774789	0.101535	3.48018
GO:0001934	positive regulation of protein phosphorylation	C3	C3	complement component 3	0.00774789	0.101535	3.48018
GO:0001934	positive regulation of protein phosphorylation	P2RY1	P2RY1	purinergic receptor P2Y, G-protein coupled, 1	0.00774789	0.101535	3.48018
GO:0001934	positive regulation of protein phosphorylation	BMP2	BMP2	bone morphogenetic protein 2	0.00774789	0.101535	3.48018
GO:0001934	positive regulation of protein phosphorylation	NTRK2	NTRK2	neurotrophic tyrosine kinase, receptor, type 2	0.00774789	0.101535	3.48018
GO:0032355	response to estradiol	CST3	CST3	cystatin C	0.00819463	0.101535	4.0219
GO:0032355	response to estradiol	TXNIP	TXNIP	thioredoxin interacting protein	0.00819463	0.101535	4.0219
GO:0032355	response to estradiol	C3	C3	complement component 3	0.00819463	0.101535	4.0219
GO:0032355	response to estradiol	ANXA1	ANXA1	annexin A1	0.00819463	0.101535	4.0219
GO:0032355	response to estradiol	GHR	GHR	growth hormone receptor	0.00819463	0.101535	4.0219
GO:0043568	positive regulation of insulin-like growth factor receptor signaling pathway	IGFBP3	IGFBP3	insulin-like growth factor binding protein 3	0.00835555	0.101535	14.2107
GO:0043568	positive regulation of insulin-like growth factor receptor signaling pathway	IGFBP5	IGFBP5	insulin-like growth factor binding protein 5	0.00835555	0.101535	14.2107
GO:0060389	pathway-restricted SMAD protein phosphorylation	TGFBR3	TGFBR3	transforming growth factor, beta receptor III	0.00835555	0.101535	14.2107
GO:0060389	pathway-restricted SMAD protein phosphorylation	BMP2	BMP2	bone morphogenetic protein 2	0.00835555	0.101535	14.2107
GO:0060009	Sertoli cell development	CST3	CST3	cystatin C	0.00835555	0.101535	14.2107
GO:0060009	Sertoli cell development	AKAP9	AKAP9	A kinase (PRKA) anchor protein 9	0.00835555	0.101535	14.2107
GO:0030208	dermatan sulfate biosynthetic process	DCN	DCN	decorin	0.00835555	0.101535	14.2107
GO:0030208	dermatan sulfate biosynthetic process	BGN	BGN	biglycan	0.00835555	0.101535	14.2107
GO:0048715	negative regulation of oligodendrocyte differentiation	DLX1	DLX1	distal-less homeobox 1	0.00835555	0.101535	14.2107
GO:0048715	negative regulation of oligodendrocyte differentiation	ID2	ID2	inhibitor of DNA binding 2, dominant negative helix-loop-helix protein	0.00835555	0.101535	14.2107
GO:0003333	amino acid transmembrane transport	SLC7A2	SLC7A2	solute carrier family 7 (cationic amino acid transporter, y+ system), member 2	0.00852288	0.101535	7.10536
GO:0003333	amino acid transmembrane transport	SLC38A2	SLC38A2	solute carrier family 38, member 2	0.00852288	0.101535	7.10536
GO:0003333	amino acid transmembrane transport	SLC1A5	SLC1A5	solute carrier family 1 (neutral amino acid transporter), member 5	0.00852288	0.101535	7.10536
GO:0043434	response to peptide hormone	JUND	JUND	jun D proto-oncogene	0.00874313	0.101535	4.94286
GO:0043434	response to peptide hormone	BTG2	BTG2	BTG family, member 2	0.00874313	0.101535	4.94286
GO:0043434	response to peptide hormone	ANXA1	ANXA1	annexin A1	0.00874313	0.101535	4.94286
GO:0043434	response to peptide hormone	GHR	GHR	growth hormone receptor	0.00874313	0.101535	4.94286
GO:0001501	skeletal system development	AEBP1	AEBP1	AE binding protein 1	0.00878674	0.101535	3.38799
GO:0001501	skeletal system development	GNAS	GNAS	GNAS complex locus	0.00878674	0.101535	3.38799
GO:0001501	skeletal system development	FST	FST	follistatin	0.00878674	0.101535	3.38799
GO:0001501	skeletal system development	FGFR1	FGFR1	fibroblast growth factor receptor 1	0.00878674	0.101535	3.38799
GO:0001501	skeletal system development	PHEX	PHEX	phosphate regulating endopeptidase homolog, X-linked	0.00878674	0.101535	3.38799
GO:0001501	skeletal system development	BMP2	BMP2	bone morphogenetic protein 2	0.00878674	0.101535	3.38799
GO:0033138	positive regulation of peptidyl-serine phosphorylation	ATP2B4	ATP2B4	ATPase, Ca++ transporting, plasma membrane 4	0.00918997	0.101535	4.87225
GO:0033138	positive regulation of peptidyl-serine phosphorylation	SFRP2	SFRP2	secreted frizzled-related protein 2	0.00918997	0.101535	4.87225
GO:0033138	positive regulation of peptidyl-serine phosphorylation	NTRK2	NTRK2	neurotrophic tyrosine kinase, receptor, type 2	0.00918997	0.101535	4.87225
GO:0033138	positive regulation of peptidyl-serine phosphorylation	AKAP9	AKAP9	A kinase (PRKA) anchor protein 9	0.00918997	0.101535	4.87225
GO:0060347	heart trabecula formation	TGFBR3	TGFBR3	transforming growth factor, beta receptor III	0.00979912	0.101535	13.1176
GO:0060347	heart trabecula formation	ADAMTS1	ADAMTS1	ADAM metallopeptidase with thrombospondin type 1 motif, 1	0.00979912	0.101535	13.1176
GO:0043537	negative regulation of blood vessel endothelial cell migration	APOE	APOE	apolipoprotein E	0.00979912	0.101535	13.1176
GO:0043537	negative regulation of blood vessel endothelial cell migration	HMGB1	HMGB1	high mobility group box 1	0.00979912	0.101535	13.1176
GO:1902230	negative regulation of intrinsic apoptotic signaling pathway in response to DNA damage	SFRP2	SFRP2	secreted frizzled-related protein 2	0.00979912	0.101535	13.1176
GO:1902230	negative regulation of intrinsic apoptotic signaling pathway in response to DNA damage	CLU	CLU	clusterin	0.00979912	0.101535	13.1176
GO:0030207	chondroitin sulfate catabolic process	DCN	DCN	decorin	0.00979912	0.101535	13.1176
GO:0030207	chondroitin sulfate catabolic process	BGN	BGN	biglycan	0.00979912	0.101535	13.1176
GO:0045668	negative regulation of osteoblast differentiation	FGFR1	FGFR1	fibroblast growth factor receptor 1	0.0106337	0.101535	6.5588
GO:0045668	negative regulation of osteoblast differentiation	IGFBP5	IGFBP5	insulin-like growth factor binding protein 5	0.0106337	0.101535	6.5588
GO:0045668	negative regulation of osteoblast differentiation	ID2	ID2	inhibitor of DNA binding 2, dominant negative helix-loop-helix protein	0.0106337	0.101535	6.5588
GO:0030308	negative regulation of cell growth	SLIT2	SLIT2	slit homolog 2 (Drosophila)	0.0110204	0.101535	3.73967
GO:0030308	negative regulation of cell growth	RTN4	RTN4	reticulon 4	0.0110204	0.101535	3.73967
GO:0030308	negative regulation of cell growth	SFRP2	SFRP2	secreted frizzled-related protein 2	0.0110204	0.101535	3.73967
GO:0030308	negative regulation of cell growth	FHL1	FHL1	four and a half LIM domains 1	0.0110204	0.101535	3.73967
GO:0030308	negative regulation of cell growth	ENPP1	ENPP1	ectonucleotide pyrophosphatase/phosphodiesterase 1	0.0110204	0.101535	3.73967
GO:0002042	cell migration involved in sprouting angiogenesis	NRP1	NRP1	neuropilin 1	0.0113448	0.101535	12.1806
GO:0002042	cell migration involved in sprouting angiogenesis	SLIT2	SLIT2	slit homolog 2 (Drosophila)	0.0113448	0.101535	12.1806
GO:0021915	neural tube development	SFRP2	SFRP2	secreted frizzled-related protein 2	0.0113985	0.101535	6.39483
GO:0021915	neural tube development	TCF7L2	TCF7L2	transcription factor 7-like 2 (T-cell specific, HMG-box)	0.0113985	0.101535	6.39483
GO:0021915	neural tube development	ZFP36L1	ZFP36L1	ZFP36 ring finger protein-like 1	0.0113985	0.101535	6.39483
GO:0098736	negative regulation of the force of heart contraction	ATP2B4	ATP2B4	ATPase, Ca++ transporting, plasma membrane 4	0.0117282	0.101535	85.2644
GO:0051651	maintenance of location in cell	APOE	APOE	apolipoprotein E	0.0117282	0.101535	85.2644
GO:0072110	glomerular mesangial cell proliferation	EGR1	EGR1	early growth response 1	0.0117282	0.101535	85.2644
GO:1902999	negative regulation of phospholipid efflux	APOE	APOE	apolipoprotein E	0.0117282	0.101535	85.2644
GO:0098703	calcium ion import across plasma membrane	ATP2B4	ATP2B4	ATPase, Ca++ transporting, plasma membrane 4	0.0117282	0.101535	85.2644
GO:0071228	cellular response to tumor cell	TXNIP	TXNIP	thioredoxin interacting protein	0.0117282	0.101535	85.2644
GO:1903001	negative regulation of lipid transport across blood brain barrier	APOE	APOE	apolipoprotein E	0.0117282	0.101535	85.2644
GO:1903002	positive regulation of lipid transport across blood brain barrier	APOE	APOE	apolipoprotein E	0.0117282	0.101535	85.2644
GO:0021837	motogenic signaling involved in postnatal olfactory bulb interneuron migration	FGFR1	FGFR1	fibroblast growth factor receptor 1	0.0117282	0.101535	85.2644
GO:0097017	renal protein absorption	GSN	GSN	gelsolin	0.0117282	0.101535	85.2644
GO:0006666	3-keto-sphinganine metabolic process	AC036176.1	KDSR	3-ketodihydrosphingosine reductase	0.0117282	0.101535	85.2644
GO:0010712	regulation of collagen metabolic process	MFAP4	MFAP4	microfibrillar-associated protein 4	0.0117282	0.101535	85.2644
GO:0010711	negative regulation of collagen catabolic process	CST3	CST3	cystatin C	0.0117282	0.101535	85.2644
GO:0097435	fibril organization	HSP90AB1	HSP90AB1	heat shock protein 90kDa alpha (cytosolic), class B member 1	0.0117282	0.101535	85.2644
GO:0040032	post-embryonic body morphogenesis	GNAS	GNAS	GNAS complex locus	0.0117282	0.101535	85.2644
GO:0060904	regulation of protein folding in endoplasmic reticulum	HSPA5	HSPA5	heat shock 70kDa protein 5 (glucose-regulated protein, 78kDa)	0.0117282	0.101535	85.2644
GO:1902952	positive regulation of dendritic spine maintenance	APOE	APOE	apolipoprotein E	0.0117282	0.101535	85.2644
GO:1902951	negative regulation of dendritic spine maintenance	APOE	APOE	apolipoprotein E	0.0117282	0.101535	85.2644
GO:1902949	positive regulation of tau-protein kinase activity	CLU	CLU	clusterin	0.0117282	0.101535	85.2644
GO:1902947	regulation of tau-protein kinase activity	APOE	APOE	apolipoprotein E	0.0117282	0.101535	85.2644
GO:1901631	positive regulation of presynaptic membrane organization	APOE	APOE	apolipoprotein E	0.0117282	0.101535	85.2644
GO:1901630	negative regulation of presynaptic membrane organization	APOE	APOE	apolipoprotein E	0.0117282	0.101535	85.2644
GO:1901628	positive regulation of postsynaptic membrane organization	APOE	APOE	apolipoprotein E	0.0117282	0.101535	85.2644
GO:1901627	negative regulation of postsynaptic membrane organization	APOE	APOE	apolipoprotein E	0.0117282	0.101535	85.2644
GO:0034699	response to luteinizing hormone	TGFBR3	TGFBR3	transforming growth factor, beta receptor III	0.0117282	0.101535	85.2644
GO:0002689	negative regulation of leukocyte chemotaxis	SLIT2	SLIT2	slit homolog 2 (Drosophila)	0.0117282	0.101535	85.2644
GO:0071602	phytosphingosine biosynthetic process	AP003119.3	ACER3	alkaline ceramidase 3	0.0117282	0.101535	85.2644
GO:0032072	regulation of restriction endodeoxyribonuclease activity	HMGB1	HMGB1	high mobility group box 1	0.0117282	0.101535	85.2644
GO:1902946	protein localization to early endosome	NRP1	NRP1	neuropilin 1	0.0117282	0.101535	85.2644
GO:0090075	relaxation of muscle	P2RY1	P2RY1	purinergic receptor P2Y, G-protein coupled, 1	0.0117282	0.101535	85.2644
GO:0019637	organophosphate metabolic process	PHEX	PHEX	phosphate regulating endopeptidase homolog, X-linked	0.0117282	0.101535	85.2644
GO:0097102	endothelial tip cell fate specification	NRP1	NRP1	neuropilin 1	0.0117282	0.101535	85.2644
GO:0061185	negative regulation of dermatome development	SFRP2	SFRP2	secreted frizzled-related protein 2	0.0117282	0.101535	85.2644
GO:0072254	metanephric glomerular mesangial cell differentiation	CD34	CD34	CD34 molecule	0.0117282	0.101535	85.2644
GO:0021972	corticospinal neuron axon guidance through spinal cord	SLIT2	SLIT2	slit homolog 2 (Drosophila)	0.0117282	0.101535	85.2644
GO:1902023	L-arginine transport	SLC7A2	SLC7A2	solute carrier family 7 (cationic amino acid transporter, y+ system), member 2	0.0117282	0.101535	85.2644
GO:0097553	calcium ion transmembrane import into cytosol	ATP2B4	ATP2B4	ATPase, Ca++ transporting, plasma membrane 4	0.0117282	0.101535	85.2644
GO:1902847	regulation of neuronal signal transduction	CLU	CLU	clusterin	0.0117282	0.101535	85.2644
GO:0061518	microglial cell proliferation	CLU	CLU	clusterin	0.0117282	0.101535	85.2644
GO:0071317	cellular response to isoquinoline alkaloid	EGR1	EGR1	early growth response 1	0.0117282	0.101535	85.2644
GO:0033031	positive regulation of neutrophil apoptotic process	ANXA1	ANXA1	annexin A1	0.0117282	0.101535	85.2644
GO:0097640	L-ornithine import across plasma membrane	SLC7A2	SLC7A2	solute carrier family 7 (cationic amino acid transporter, y+ system), member 2	0.0117282	0.101535	85.2644
GO:0046086	adenosine biosynthetic process	NT5E	NT5E	5'-nucleotidase, ecto (CD73)	0.0117282	0.101535	85.2644
GO:0097639	L-lysine import across plasma membrane	SLC7A2	SLC7A2	solute carrier family 7 (cationic amino acid transporter, y+ system), member 2	0.0117282	0.101535	85.2644
GO:0072303	positive regulation of glomerular metanephric mesangial cell proliferation	EGR1	EGR1	early growth response 1	0.0117282	0.101535	85.2644
GO:0060311	negative regulation of elastin catabolic process	CST3	CST3	cystatin C	0.0117282	0.101535	85.2644
GO:0006860	extracellular amino acid transport	SLC1A5	SLC1A5	solute carrier family 1 (neutral amino acid transporter), member 5	0.0117282	0.101535	85.2644
GO:1903249	negative regulation of citrulline biosynthetic process	ATP2B4	ATP2B4	ATPase, Ca++ transporting, plasma membrane 4	0.0117282	0.101535	85.2644
GO:1903689	regulation of wound healing, spreading of epidermal cells	GSN	GSN	gelsolin	0.0117282	0.101535	85.2644
GO:1902378	VEGF-activated neuropilin signaling pathway involved in axon guidance	NRP1	NRP1	neuropilin 1	0.0117282	0.101535	85.2644
GO:1901862	negative regulation of muscle tissue development	IGFBP5	IGFBP5	insulin-like growth factor binding protein 5	0.0117282	0.101535	85.2644
GO:0060300	regulation of cytokine activity	GREM2	GREM2	gremlin 2, DAN family BMP antagonist	0.0117282	0.101535	85.2644
GO:0060301	positive regulation of cytokine activity	NRP1	NRP1	neuropilin 1	0.0117282	0.101535	85.2644
GO:2000426	negative regulation of apoptotic cell clearance	HMGB1	HMGB1	high mobility group box 1	0.0117282	0.101535	85.2644
GO:0050929	induction of negative chemotaxis	SLIT2	SLIT2	slit homolog 2 (Drosophila)	0.0117282	0.101535	85.2644
GO:1900035	negative regulation of cellular response to heat	CD34	CD34	CD34 molecule	0.0117282	0.101535	85.2644
GO:1900038	negative regulation of cellular response to hypoxia	CD34	CD34	CD34 molecule	0.0117282	0.101535	85.2644
GO:0051960	regulation of nervous system development	RTN4	RTN4	reticulon 4	0.0117282	0.101535	85.2644
GO:0038154	interleukin-11-mediated signaling pathway	IL6ST	IL6ST	interleukin 6 signal transducer	0.0117282	0.101535	85.2644
GO:0097350	neutrophil clearance	ANXA1	ANXA1	annexin A1	0.0117282	0.101535	85.2644
GO:0006557	S-adenosylmethioninamine biosynthetic process	AMD1	AMD1	adenosylmethionine decarboxylase 1	0.0117282	0.101535	85.2644
GO:1900082	negative regulation of arginine catabolic process	ATP2B4	ATP2B4	ATPase, Ca++ transporting, plasma membrane 4	0.0117282	0.101535	85.2644
GO:0060804	positive regulation of Wnt signaling pathway by BMP signaling pathway	BMP2	BMP2	bone morphogenetic protein 2	0.0117282	0.101535	85.2644
GO:0038098	sequestering of BMP from receptor via BMP binding	GREM2	GREM2	gremlin 2, DAN family BMP antagonist	0.0117282	0.101535	85.2644
GO:0051042	negative regulation of calcium-independent cell-cell adhesion	BMP2	BMP2	bone morphogenetic protein 2	0.0117282	0.101535	85.2644
GO:0051058	negative regulation of small GTPase mediated signal transduction	SLIT2	SLIT2	slit homolog 2 (Drosophila)	0.0117282	0.101535	85.2644
GO:0032350	regulation of hormone metabolic process	TCF7L2	TCF7L2	transcription factor 7-like 2 (T-cell specific, HMG-box)	0.0117282	0.101535	85.2644
GO:0035437	maintenance of protein localization in endoplasmic reticulum	HSPA5	HSPA5	heat shock 70kDa protein 5 (glucose-regulated protein, 78kDa)	0.0117282	0.101535	85.2644
GO:0033233	regulation of protein sumoylation	EGR1	EGR1	early growth response 1	0.0117282	0.101535	85.2644
GO:0071971	extracellular vesicular exosome assembly	CD34	CD34	CD34 molecule	0.0117282	0.101535	85.2644
GO:0090232	positive regulation of spindle checkpoint	NDRG1	NDRG1	N-myc downstream regulated 1	0.0117282	0.101535	85.2644
GO:0015862	uridine transport	SLC29A1	SLC29A1	solute carrier family 29 (equilibrative nucleoside transporter), member 1	0.0117282	0.101535	85.2644
GO:0048749	compound eye development	CHRDL1	CHRDL1	chordin-like 1	0.0117282	0.101535	85.2644
GO:0001890	placenta development	DCN	DCN	decorin	0.0121942	0.104979	6.23886
GO:0001890	placenta development	NOTCH2	NOTCH2	notch 2	0.0121942	0.104979	6.23886
GO:0001890	placenta development	HSP90AB1	HSP90AB1	heat shock protein 90kDa alpha (cytosolic), class B member 1	0.0121942	0.104979	6.23886
GO:0071236	cellular response to antibiotic	EGR1	EGR1	early growth response 1	0.0129901	0.1099	11.3686
GO:0071236	cellular response to antibiotic	HSPA5	HSPA5	heat shock 70kDa protein 5 (glucose-regulated protein, 78kDa)	0.0129901	0.1099	11.3686
GO:1901216	positive regulation of neuron death	APOE	APOE	apolipoprotein E	0.0129901	0.1099	11.3686
GO:1901216	positive regulation of neuron death	CLU	CLU	clusterin	0.0129901	0.1099	11.3686
GO:2000045	regulation of G1/S transition of mitotic cell cycle	ECD	ECD	ecdysoneless homolog (Drosophila)	0.0129901	0.1099	11.3686
GO:2000045	regulation of G1/S transition of mitotic cell cycle	ID2	ID2	inhibitor of DNA binding 2, dominant negative helix-loop-helix protein	0.0129901	0.1099	11.3686
GO:0000122	negative regulation of transcription from RNA polymerase II promoter	MBD2	MBD2	methyl-CpG binding domain protein 2	0.0130511	0.1099	1.89757
GO:0000122	negative regulation of transcription from RNA polymerase II promoter	TXNIP	TXNIP	thioredoxin interacting protein	0.0130511	0.1099	1.89757
GO:0000122	negative regulation of transcription from RNA polymerase II promoter	AEBP1	AEBP1	AE binding protein 1	0.0130511	0.1099	1.89757
GO:0000122	negative regulation of transcription from RNA polymerase II promoter	JUND	JUND	jun D proto-oncogene	0.0130511	0.1099	1.89757
GO:0000122	negative regulation of transcription from RNA polymerase II promoter	EGR1	EGR1	early growth response 1	0.0130511	0.1099	1.89757
GO:0000122	negative regulation of transcription from RNA polymerase II promoter	BTG2	BTG2	BTG family, member 2	0.0130511	0.1099	1.89757
GO:0000122	negative regulation of transcription from RNA polymerase II promoter	HNRNPA2B1	HNRNPA2B1	heterogeneous nuclear ribonucleoprotein A2/B1	0.0130511	0.1099	1.89757
GO:0000122	negative regulation of transcription from RNA polymerase II promoter	DLX1	DLX1	distal-less homeobox 1	0.0130511	0.1099	1.89757
GO:0000122	negative regulation of transcription from RNA polymerase II promoter	HMGB1	HMGB1	high mobility group box 1	0.0130511	0.1099	1.89757
GO:0000122	negative regulation of transcription from RNA polymerase II promoter	FST	FST	follistatin	0.0130511	0.1099	1.89757
GO:0000122	negative regulation of transcription from RNA polymerase II promoter	TCF7L2	TCF7L2	transcription factor 7-like 2 (T-cell specific, HMG-box)	0.0130511	0.1099	1.89757
GO:0000122	negative regulation of transcription from RNA polymerase II promoter	FGFR1	FGFR1	fibroblast growth factor receptor 1	0.0130511	0.1099	1.89757
GO:0000122	negative regulation of transcription from RNA polymerase II promoter	NOTCH2	NOTCH2	notch 2	0.0130511	0.1099	1.89757
GO:0000122	negative regulation of transcription from RNA polymerase II promoter	BMP2	BMP2	bone morphogenetic protein 2	0.0130511	0.1099	1.89757
GO:0000122	negative regulation of transcription from RNA polymerase II promoter	ID2	ID2	inhibitor of DNA binding 2, dominant negative helix-loop-helix protein	0.0130511	0.1099	1.89757
GO:0071380	cellular response to prostaglandin E stimulus	ADAMTS1	ADAMTS1	ADAM metallopeptidase with thrombospondin type 1 motif, 1	0.0147325	0.120417	10.658
GO:0071380	cellular response to prostaglandin E stimulus	GNAS	GNAS	GNAS complex locus	0.0147325	0.120417	10.658
GO:0021954	central nervous system neuron development	BTG2	BTG2	BTG family, member 2	0.0147325	0.120417	10.658
GO:0021954	central nervous system neuron development	NTRK2	NTRK2	neurotrophic tyrosine kinase, receptor, type 2	0.0147325	0.120417	10.658
GO:0043691	reverse cholesterol transport	APOE	APOE	apolipoprotein E	0.0147325	0.120417	10.658
GO:0043691	reverse cholesterol transport	CLU	CLU	clusterin	0.0147325	0.120417	10.658
GO:0043488	regulation of mRNA stability	ZFP36L2	ZFP36L2	ZFP36 ring finger protein-like 2	0.0147325	0.120417	10.658
GO:0043488	regulation of mRNA stability	ZFP36L1	ZFP36L1	ZFP36 ring finger protein-like 1	0.0147325	0.120417	10.658
GO:0006865	amino acid transport	SLC7A2	SLC7A2	solute carrier family 7 (cationic amino acid transporter, y+ system), member 2	0.0147688	0.120417	5.81348
GO:0006865	amino acid transport	SLC38A2	SLC38A2	solute carrier family 38, member 2	0.0147688	0.120417	5.81348
GO:0006865	amino acid transport	SLC1A5	SLC1A5	solute carrier family 1 (neutral amino acid transporter), member 5	0.0147688	0.120417	5.81348
GO:0045597	positive regulation of cell differentiation	JUND	JUND	jun D proto-oncogene	0.0147688	0.120417	5.81348
GO:0045597	positive regulation of cell differentiation	BMP2	BMP2	bone morphogenetic protein 2	0.0147688	0.120417	5.81348
GO:0045597	positive regulation of cell differentiation	GHR	GHR	growth hormone receptor	0.0147688	0.120417	5.81348
GO:0009887	organ morphogenesis	NRP1	NRP1	neuropilin 1	0.0149223	0.121027	3.46603
GO:0009887	organ morphogenesis	DCN	DCN	decorin	0.0149223	0.121027	3.46603
GO:0009887	organ morphogenesis	NOTCH2	NOTCH2	notch 2	0.0149223	0.121027	3.46603
GO:0009887	organ morphogenesis	BMP2	BMP2	bone morphogenetic protein 2	0.0149223	0.121027	3.46603
GO:0009887	organ morphogenesis	FHL1	FHL1	four and a half LIM domains 1	0.0149223	0.121027	3.46603
GO:0030500	regulation of bone mineralization	DDR2	DDR2	discoidin domain receptor tyrosine kinase 2	0.0165695	0.12609	10.0311
GO:0030500	regulation of bone mineralization	ENPP1	ENPP1	ectonucleotide pyrophosphatase/phosphodiesterase 1	0.0165695	0.12609	10.0311
GO:0046849	bone remodeling	NOTCH2	NOTCH2	notch 2	0.0165695	0.12609	10.0311
GO:0046849	bone remodeling	ENPP1	ENPP1	ectonucleotide pyrophosphatase/phosphodiesterase 1	0.0165695	0.12609	10.0311
GO:0007413	axonal fasciculation	NRP1	NRP1	neuropilin 1	0.0165695	0.12609	10.0311
GO:0007413	axonal fasciculation	RTN4	RTN4	reticulon 4	0.0165695	0.12609	10.0311
GO:0042493	response to drug	CST3	CST3	cystatin C	0.016825	0.12609	2.30444
GO:0042493	response to drug	TXNIP	TXNIP	thioredoxin interacting protein	0.016825	0.12609	2.30444
GO:0042493	response to drug	GABRE	GABRE	gamma-aminobutyric acid (GABA) A receptor, epsilon	0.016825	0.12609	2.30444
GO:0042493	response to drug	JUND	JUND	jun D proto-oncogene	0.016825	0.12609	2.30444
GO:0042493	response to drug	EGR1	EGR1	early growth response 1	0.016825	0.12609	2.30444
GO:0042493	response to drug	GNAS	GNAS	GNAS complex locus	0.016825	0.12609	2.30444
GO:0042493	response to drug	SFRP2	SFRP2	secreted frizzled-related protein 2	0.016825	0.12609	2.30444
GO:0042493	response to drug	ANXA1	ANXA1	annexin A1	0.016825	0.12609	2.30444
GO:0042493	response to drug	CPT1A	CPT1A	carnitine palmitoyltransferase 1A (liver)	0.016825	0.12609	2.30444
GO:0006955	immune response	TGFBR3	TGFBR3	transforming growth factor, beta receptor III	0.0180365	0.12609	2.27709
GO:0006955	immune response	COLEC12	COLEC12	collectin sub-family member 12	0.0180365	0.12609	2.27709
GO:0006955	immune response	C3	C3	complement component 3	0.0180365	0.12609	2.27709
GO:0006955	immune response	PRG4	PRG4	proteoglycan 4	0.0180365	0.12609	2.27709
GO:0006955	immune response	MAP4K2	MAP4K2	mitogen-activated protein kinase kinase kinase kinase 2	0.0180365	0.12609	2.27709
GO:0006955	immune response	IL1RAP	IL1RAP	interleukin 1 receptor accessory protein	0.0180365	0.12609	2.27709
GO:0006955	immune response	CXCL14	CXCL14	chemokine (C-X-C motif) ligand 14	0.0180365	0.12609	2.27709
GO:0006955	immune response	C7	C7	complement component 7	0.0180365	0.12609	2.27709
GO:0006955	immune response	ENPP1	ENPP1	ectonucleotide pyrophosphatase/phosphodiesterase 1	0.0180365	0.12609	2.27709
GO:0001525	angiogenesis	NRP1	NRP1	neuropilin 1	0.0180893	0.12609	2.61777
GO:0001525	angiogenesis	MMP2	MMP2	matrix metallopeptidase 2 (gelatinase A, 72kDa gelatinase, 72kDa type IV collagenase)	0.0180893	0.12609	2.61777
GO:0001525	angiogenesis	TNFAIP2	TNFAIP2	tumor necrosis factor, alpha-induced protein 2	0.0180893	0.12609	2.61777
GO:0001525	angiogenesis	RTN4	RTN4	reticulon 4	0.0180893	0.12609	2.61777
GO:0001525	angiogenesis	CCBE1	CCBE1	collagen and calcium binding EGF domains 1	0.0180893	0.12609	2.61777
GO:0001525	angiogenesis	FGFR1	FGFR1	fibroblast growth factor receptor 1	0.0180893	0.12609	2.61777
GO:0001525	angiogenesis	RSPO3	RSPO3	R-spondin 3	0.0180893	0.12609	2.61777
GO:0008285	negative regulation of cell proliferation	IGFBP3	IGFBP3	insulin-like growth factor binding protein 3	0.0184959	0.12609	2.15314
GO:0008285	negative regulation of cell proliferation	SLIT2	SLIT2	slit homolog 2 (Drosophila)	0.0184959	0.12609	2.15314
GO:0008285	negative regulation of cell proliferation	PLA2G2A	PLA2G2A	phospholipase A2, group IIA (platelets, synovial fluid)	0.0184959	0.12609	2.15314
GO:0008285	negative regulation of cell proliferation	BTG2	BTG2	BTG family, member 2	0.0184959	0.12609	2.15314
GO:0008285	negative regulation of cell proliferation	ADAMTS1	ADAMTS1	ADAM metallopeptidase with thrombospondin type 1 motif, 1	0.0184959	0.12609	2.15314
GO:0008285	negative regulation of cell proliferation	SFRP2	SFRP2	secreted frizzled-related protein 2	0.0184959	0.12609	2.15314
GO:0008285	negative regulation of cell proliferation	NOTCH2	NOTCH2	notch 2	0.0184959	0.12609	2.15314
GO:0008285	negative regulation of cell proliferation	BMP2	BMP2	bone morphogenetic protein 2	0.0184959	0.12609	2.15314
GO:0008285	negative regulation of cell proliferation	NDRG1	NDRG1	N-myc downstream regulated 1	0.0184959	0.12609	2.15314
GO:0008285	negative regulation of cell proliferation	CD9	CD9	CD9 molecule	0.0184959	0.12609	2.15314
GO:0010719	negative regulation of epithelial to mesenchymal transition	TGFBR3	TGFBR3	transforming growth factor, beta receptor III	0.0184986	0.12609	9.47382
GO:0010719	negative regulation of epithelial to mesenchymal transition	SFRP2	SFRP2	secreted frizzled-related protein 2	0.0184986	0.12609	9.47382
GO:0006309	apoptotic DNA fragmentation	CYCS	CYCS	cytochrome c, somatic	0.0184986	0.12609	9.47382
GO:0006309	apoptotic DNA fragmentation	HMGB1	HMGB1	high mobility group box 1	0.0184986	0.12609	9.47382
GO:0031290	retinal ganglion cell axon guidance	NRP1	NRP1	neuropilin 1	0.0184986	0.12609	9.47382
GO:0031290	retinal ganglion cell axon guidance	SLIT2	SLIT2	slit homolog 2 (Drosophila)	0.0184986	0.12609	9.47382
GO:0001894	tissue homeostasis	GNAS	GNAS	GNAS complex locus	0.0184986	0.12609	9.47382
GO:0001894	tissue homeostasis	CD34	CD34	CD34 molecule	0.0184986	0.12609	9.47382
GO:0048699	generation of neurons	TCF7L2	TCF7L2	transcription factor 7-like 2 (T-cell specific, HMG-box)	0.0184986	0.12609	9.47382
GO:0048699	generation of neurons	FGFR1	FGFR1	fibroblast growth factor receptor 1	0.0184986	0.12609	9.47382
GO:0071320	cellular response to cAMP	EGR1	EGR1	early growth response 1	0.0186442	0.12609	5.32902
GO:0071320	cellular response to cAMP	IGFBP5	IGFBP5	insulin-like growth factor binding protein 5	0.0186442	0.12609	5.32902
GO:0071320	cellular response to cAMP	AKAP9	AKAP9	A kinase (PRKA) anchor protein 9	0.0186442	0.12609	5.32902
GO:0008284	positive regulation of cell proliferation	CST3	CST3	cystatin C	0.0195754	0.12609	2.04337
GO:0008284	positive regulation of cell proliferation	BAMBI	BAMBI	BMP and activin membrane-bound inhibitor	0.0195754	0.12609	2.04337
GO:0008284	positive regulation of cell proliferation	AP003119.3	ACER3	alkaline ceramidase 3	0.0195754	0.12609	2.04337
GO:0008284	positive regulation of cell proliferation	IL6ST	IL6ST	interleukin 6 signal transducer	0.0195754	0.12609	2.04337
GO:0008284	positive regulation of cell proliferation	EMP2	EMP2	epithelial membrane protein 2	0.0195754	0.12609	2.04337
GO:0008284	positive regulation of cell proliferation	SFRP2	SFRP2	secreted frizzled-related protein 2	0.0195754	0.12609	2.04337
GO:0008284	positive regulation of cell proliferation	DDR2	DDR2	discoidin domain receptor tyrosine kinase 2	0.0195754	0.12609	2.04337
GO:0008284	positive regulation of cell proliferation	FGFR1	FGFR1	fibroblast growth factor receptor 1	0.0195754	0.12609	2.04337
GO:0008284	positive regulation of cell proliferation	NOTCH2	NOTCH2	notch 2	0.0195754	0.12609	2.04337
GO:0008284	positive regulation of cell proliferation	ID2	ID2	inhibitor of DNA binding 2, dominant negative helix-loop-helix protein	0.0195754	0.12609	2.04337
GO:0008284	positive regulation of cell proliferation	NTRK2	NTRK2	neurotrophic tyrosine kinase, receptor, type 2	0.0195754	0.12609	2.04337
GO:0031667	response to nutrient levels	CST3	CST3	cystatin C	0.0196927	0.12609	5.22027
GO:0031667	response to nutrient levels	SLIT2	SLIT2	slit homolog 2 (Drosophila)	0.0196927	0.12609	5.22027
GO:0031667	response to nutrient levels	EGR1	EGR1	early growth response 1	0.0196927	0.12609	5.22027
GO:0048557	embryonic digestive tract morphogenesis	TCF7L2	TCF7L2	transcription factor 7-like 2 (T-cell specific, HMG-box)	0.0205175	0.12609	8.9752
GO:0048557	embryonic digestive tract morphogenesis	ID2	ID2	inhibitor of DNA binding 2, dominant negative helix-loop-helix protein	0.0205175	0.12609	8.9752
GO:0010906	regulation of glucose metabolic process	IGFBP3	IGFBP3	insulin-like growth factor binding protein 3	0.0205175	0.12609	8.9752
GO:0010906	regulation of glucose metabolic process	IGFBP5	IGFBP5	insulin-like growth factor binding protein 5	0.0205175	0.12609	8.9752
GO:0046579	positive regulation of Ras protein signal transduction	ITPKB	ITPKB	inositol-trisphosphate 3-kinase B	0.0226238	0.12609	8.52644
GO:0046579	positive regulation of Ras protein signal transduction	NOTCH2	NOTCH2	notch 2	0.0226238	0.12609	8.52644
GO:0010165	response to X-ray	THBD	THBD	thrombomodulin	0.0226238	0.12609	8.52644
GO:0010165	response to X-ray	ANXA1	ANXA1	annexin A1	0.0226238	0.12609	8.52644
GO:0061441	renal artery morphogenesis	NRP1	NRP1	neuropilin 1	0.0233197	0.12609	42.6322
GO:1902995	positive regulation of phospholipid efflux	APOE	APOE	apolipoprotein E	0.0233197	0.12609	42.6322
GO:1901205	negative regulation of adrenergic receptor signaling pathway involved in heart process	ATP2B4	ATP2B4	ATPase, Ca++ transporting, plasma membrane 4	0.0233197	0.12609	42.6322
GO:0021836	chemorepulsion involved in postnatal olfactory bulb interneuron migration	SLIT2	SLIT2	slit homolog 2 (Drosophila)	0.0233197	0.12609	42.6322
GO:1902174	positive regulation of keratinocyte apoptotic process	GSN	GSN	gelsolin	0.0233197	0.12609	42.6322
GO:0009756	carbohydrate mediated signaling	COLEC12	COLEC12	collectin sub-family member 12	0.0233197	0.12609	42.6322
GO:0042747	circadian sleep/wake cycle, REM sleep	CST3	CST3	cystatin C	0.0233197	0.12609	42.6322
GO:0032425	positive regulation of mismatch repair	HMGB1	HMGB1	high mobility group box 1	0.0233197	0.12609	42.6322
GO:0006196	AMP catabolic process	NT5E	NT5E	5'-nucleotidase, ecto (CD73)	0.0233197	0.12609	42.6322
GO:0071657	positive regulation of granulocyte colony-stimulating factor production	CD34	CD34	CD34 molecule	0.0233197	0.12609	42.6322
GO:0002643	regulation of tolerance induction	HMGB1	HMGB1	high mobility group box 1	0.0233197	0.12609	42.6322
GO:0001798	positive regulation of type IIa hypersensitivity	C3	C3	complement component 3	0.0233197	0.12609	42.6322
GO:0071676	negative regulation of mononuclear cell migration	SLIT2	SLIT2	slit homolog 2 (Drosophila)	0.0233197	0.12609	42.6322
GO:0001773	myeloid dendritic cell activation	HMGB1	HMGB1	high mobility group box 1	0.0233197	0.12609	42.6322
GO:0060978	angiogenesis involved in coronary vascular morphogenesis	NRP1	NRP1	neuropilin 1	0.0233197	0.12609	42.6322
GO:2000483	negative regulation of interleukin-8 secretion	ANXA1	ANXA1	annexin A1	0.0233197	0.12609	42.6322
GO:0061552	ganglion morphogenesis	NRP1	NRP1	neuropilin 1	0.0233197	0.12609	42.6322
GO:0006323	DNA packaging	ASH1L	ASH1L	ash1 (absent, small, or homeotic)-like (Drosophila)	0.0233197	0.12609	42.6322
GO:0097111	endoplasmic reticulum-Golgi intermediate compartment organization	STX17	STX17	syntaxin 17	0.0233197	0.12609	42.6322
GO:0010866	regulation of triglyceride biosynthetic process	C3	C3	complement component 3	0.0233197	0.12609	42.6322
GO:0032635	interleukin-6 production	ASH1L	ASH1L	ash1 (absent, small, or homeotic)-like (Drosophila)	0.0233197	0.12609	42.6322
GO:0042404	thyroid hormone catabolic process	DIO2	DIO2	deiodinase, iodothyronine, type II	0.0233197	0.12609	42.6322
GO:0021893	cerebral cortex GABAergic interneuron fate commitment	DLX1	DLX1	distal-less homeobox 1	0.0233197	0.12609	42.6322
GO:0021882	regulation of transcription from RNA polymerase II promoter involved in forebrain neuron fate commitment	DLX1	DLX1	distal-less homeobox 1	0.0233197	0.12609	42.6322
GO:0001869	negative regulation of complement activation, lectin pathway	A2M	A2M	alpha-2-macroglobulin	0.0233197	0.12609	42.6322
GO:0035607	fibroblast growth factor receptor signaling pathway involved in orbitofrontal cortex development	FGFR1	FGFR1	fibroblast growth factor receptor 1	0.0233197	0.12609	42.6322
GO:0090027	negative regulation of monocyte chemotaxis	SLIT2	SLIT2	slit homolog 2 (Drosophila)	0.0233197	0.12609	42.6322
GO:0090024	negative regulation of neutrophil chemotaxis	SLIT2	SLIT2	slit homolog 2 (Drosophila)	0.0233197	0.12609	42.6322
GO:0003342	proepicardium development	ZFP36L1	ZFP36L1	ZFP36 ring finger protein-like 1	0.0233197	0.12609	42.6322
GO:0005999	xylulose biosynthetic process	TKT	TKT	transketolase	0.0233197	0.12609	42.6322
GO:1902336	positive regulation of retinal ganglion cell axon guidance	NRP1	NRP1	neuropilin 1	0.0233197	0.12609	42.6322
GO:1900168	positive regulation of glial cell line-derived neurotrophic factor secretion	CD34	CD34	CD34 molecule	0.0233197	0.12609	42.6322
GO:0036292	DNA rewinding	ANXA1	ANXA1	annexin A1	0.0233197	0.12609	42.6322
GO:0050994	regulation of lipid catabolic process	RARRES2	RARRES2	retinoic acid receptor responder (tazarotene induced) 2	0.0233197	0.12609	42.6322
GO:1903243	negative regulation of cardiac muscle hypertrophy in response to stress	ATP2B4	ATP2B4	ATPase, Ca++ transporting, plasma membrane 4	0.0233197	0.12609	42.6322
GO:0042976	activation of Janus kinase activity	GHR	GHR	growth hormone receptor	0.0233197	0.12609	42.6322
GO:0021636	trigeminal nerve morphogenesis	NRP1	NRP1	neuropilin 1	0.0233197	0.12609	42.6322
GO:0038063	collagen-activated tyrosine kinase receptor signaling pathway	DDR2	DDR2	discoidin domain receptor tyrosine kinase 2	0.0233197	0.12609	42.6322
GO:0097676	histone H3-K36 dimethylation	ASH1L	ASH1L	ash1 (absent, small, or homeotic)-like (Drosophila)	0.0233197	0.12609	42.6322
GO:0044691	tooth eruption	ADAMTS1	ADAMTS1	ADAM metallopeptidase with thrombospondin type 1 motif, 1	0.0233197	0.12609	42.6322
GO:0017055	negative regulation of RNA polymerase II transcriptional preinitiation complex assembly	HMGB1	HMGB1	high mobility group box 1	0.0233197	0.12609	42.6322
GO:0035759	mesangial cell-matrix adhesion	CD34	CD34	CD34 molecule	0.0233197	0.12609	42.6322
GO:0021589	cerebellum structural organization	HSPA5	HSPA5	heat shock 70kDa protein 5 (glucose-regulated protein, 78kDa)	0.0233197	0.12609	42.6322
GO:0001970	positive regulation of activation of membrane attack complex	C3	C3	complement component 3	0.0233197	0.12609	42.6322
GO:0014839	myoblast migration involved in skeletal muscle regeneration	ANXA1	ANXA1	annexin A1	0.0233197	0.12609	42.6322
GO:0070104	negative regulation of interleukin-6-mediated signaling pathway	IL6ST	IL6ST	interleukin 6 signal transducer	0.0233197	0.12609	42.6322
GO:0070106	interleukin-27-mediated signaling pathway	IL6ST	IL6ST	interleukin 6 signal transducer	0.0233197	0.12609	42.6322
GO:0034447	very-low-density lipoprotein particle clearance	APOE	APOE	apolipoprotein E	0.0233197	0.12609	42.6322
GO:0044236	multicellular organismal metabolic process	GHR	GHR	growth hormone receptor	0.0233197	0.12609	42.6322
GO:0014891	striated muscle atrophy	GSN	GSN	gelsolin	0.0233197	0.12609	42.6322
GO:0042094	interleukin-2 biosynthetic process	IL1RAP	IL1RAP	interleukin 1 receptor accessory protein	0.0233197	0.12609	42.6322
GO:0048378	regulation of lateral mesodermal cell fate specification	FGFR1	FGFR1	fibroblast growth factor receptor 1	0.0233197	0.12609	42.6322
GO:0048385	regulation of retinoic acid receptor signaling pathway	CRABP2	CRABP2	cellular retinoic acid binding protein 2	0.0233197	0.12609	42.6322
GO:0072422	signal transduction involved in DNA damage checkpoint	CDC5L	CDC5L	cell division cycle 5-like	0.0233197	0.12609	42.6322
GO:0032805	positive regulation of low-density lipoprotein particle receptor catabolic process	APOE	APOE	apolipoprotein E	0.0233197	0.12609	42.6322
GO:0046166	glyceraldehyde-3-phosphate biosynthetic process	TKT	TKT	transketolase	0.0233197	0.12609	42.6322
GO:0035051	cardiocyte differentiation	BMP2	BMP2	bone morphogenetic protein 2	0.0233197	0.12609	42.6322
GO:0070252	actin-mediated cell contraction	EMP2	EMP2	epithelial membrane protein 2	0.0233197	0.12609	42.6322
GO:0040030	regulation of molecular function, epigenetic	AL035458.1	ASIP	agouti signaling protein	0.0233197	0.12609	42.6322
GO:0038190	VEGF-activated neuropilin signaling pathway	NRP1	NRP1	neuropilin 1	0.0233197	0.12609	42.6322
GO:0006597	spermine biosynthetic process	AMD1	AMD1	adenosylmethionine decarboxylase 1	0.0233197	0.12609	42.6322
GO:0071931	positive regulation of transcription involved in G1/S transition of mitotic cell cycle	ID2	ID2	inhibitor of DNA binding 2, dominant negative helix-loop-helix protein	0.0233197	0.12609	42.6322
GO:0044334	canonical Wnt signaling pathway involved in positive regulation of epithelial to mesenchymal transition	TCF7L2	TCF7L2	transcription factor 7-like 2 (T-cell specific, HMG-box)	0.0233197	0.12609	42.6322
GO:0021649	vestibulocochlear nerve structural organization	NRP1	NRP1	neuropilin 1	0.0233197	0.12609	42.6322
GO:0010593	negative regulation of lamellipodium assembly	SLIT2	SLIT2	slit homolog 2 (Drosophila)	0.0233197	0.12609	42.6322
GO:0051055	negative regulation of lipid biosynthetic process	APOE	APOE	apolipoprotein E	0.0233197	0.12609	42.6322
GO:2000726	negative regulation of cardiac muscle cell differentiation	BMP2	BMP2	bone morphogenetic protein 2	0.0233197	0.12609	42.6322
GO:0031022	nuclear migration along microfilament	SYNE2	SYNE2	spectrin repeat containing, nuclear envelope 2	0.0233197	0.12609	42.6322
GO:0035411	catenin import into nucleus	TCF7L2	TCF7L2	transcription factor 7-like 2 (T-cell specific, HMG-box)	0.0233197	0.12609	42.6322
GO:0090288	negative regulation of cellular response to growth factor stimulus	SLIT2	SLIT2	slit homolog 2 (Drosophila)	0.0233197	0.12609	42.6322
GO:0008295	spermidine biosynthetic process	AMD1	AMD1	adenosylmethionine decarboxylase 1	0.0233197	0.12609	42.6322
GO:0090259	regulation of retinal ganglion cell axon guidance	NRP1	NRP1	neuropilin 1	0.0233197	0.12609	42.6322
GO:0090260	negative regulation of retinal ganglion cell axon guidance	SLIT2	SLIT2	slit homolog 2 (Drosophila)	0.0233197	0.12609	42.6322
GO:0043049	otic placode formation	NRP1	NRP1	neuropilin 1	0.0233197	0.12609	42.6322
GO:0002537	nitric oxide production involved in inflammatory response	SLC7A2	SLC7A2	solute carrier family 7 (cationic amino acid transporter, y+ system), member 2	0.0233197	0.12609	42.6322
GO:0071506	cellular response to mycophenolic acid	EGR1	EGR1	early growth response 1	0.0233197	0.12609	42.6322
GO:0007160	cell-matrix adhesion	EMP2	EMP2	epithelial membrane protein 2	0.0246565	0.132319	3.62827
GO:0007160	cell-matrix adhesion	CD34	CD34	CD34 molecule	0.0246565	0.132319	3.62827
GO:0007160	cell-matrix adhesion	PPFIA2	PPFIA2	protein tyrosine phosphatase, receptor type, f polypeptide (PTPRF), interacting protein (liprin), alpha 2	0.0246565	0.132319	3.62827
GO:0007160	cell-matrix adhesion	FBLN5	FBLN5	fibulin 5	0.0246565	0.132319	3.62827
GO:0009755	hormone-mediated signaling pathway	AL035458.1	ASIP	agouti signaling protein	0.0248152	0.132319	8.12042
GO:0009755	hormone-mediated signaling pathway	GHR	GHR	growth hormone receptor	0.0248152	0.132319	8.12042
GO:0071353	cellular response to interleukin-4	HSPA5	HSPA5	heat shock 70kDa protein 5 (glucose-regulated protein, 78kDa)	0.0248152	0.132319	8.12042
GO:0071353	cellular response to interleukin-4	HSP90AB1	HSP90AB1	heat shock protein 90kDa alpha (cytosolic), class B member 1	0.0248152	0.132319	8.12042
GO:0034394	protein localization to cell surface	EMP2	EMP2	epithelial membrane protein 2	0.0248152	0.132319	8.12042
GO:0034394	protein localization to cell surface	FBLN5	FBLN5	fibulin 5	0.0248152	0.132319	8.12042
GO:0009725	response to hormone	H3F3B	H3F3B	H3 histone, family 3B (H3.3B)	0.0266556	0.140656	4.65078
GO:0009725	response to hormone	ANXA1	ANXA1	annexin A1	0.0266556	0.140656	4.65078
GO:0009725	response to hormone	GHR	GHR	growth hormone receptor	0.0266556	0.140656	4.65078
GO:0032870	cellular response to hormone stimulus	SLIT2	SLIT2	slit homolog 2 (Drosophila)	0.0266556	0.140656	4.65078
GO:0032870	cellular response to hormone stimulus	JUND	JUND	jun D proto-oncogene	0.0266556	0.140656	4.65078
GO:0032870	cellular response to hormone stimulus	GHR	GHR	growth hormone receptor	0.0266556	0.140656	4.65078
GO:0050772	positive regulation of axonogenesis	SLIT2	SLIT2	slit homolog 2 (Drosophila)	0.0270895	0.140656	7.75131
GO:0050772	positive regulation of axonogenesis	NTRK2	NTRK2	neurotrophic tyrosine kinase, receptor, type 2	0.0270895	0.140656	7.75131
GO:0048844	artery morphogenesis	NRP1	NRP1	neuropilin 1	0.0270895	0.140656	7.75131
GO:0048844	artery morphogenesis	APOE	APOE	apolipoprotein E	0.0270895	0.140656	7.75131
GO:0071363	cellular response to growth factor stimulus	APOE	APOE	apolipoprotein E	0.027928	0.140656	4.56773
GO:0071363	cellular response to growth factor stimulus	EGR1	EGR1	early growth response 1	0.027928	0.140656	4.56773
GO:0071363	cellular response to growth factor stimulus	BMP2	BMP2	bone morphogenetic protein 2	0.027928	0.140656	4.56773
GO:0050680	negative regulation of epithelial cell proliferation	TGFBR3	TGFBR3	transforming growth factor, beta receptor III	0.027928	0.140656	4.56773
GO:0050680	negative regulation of epithelial cell proliferation	PLA2G2A	PLA2G2A	phospholipase A2, group IIA (platelets, synovial fluid)	0.027928	0.140656	4.56773
GO:0050680	negative regulation of epithelial cell proliferation	SFRP2	SFRP2	secreted frizzled-related protein 2	0.027928	0.140656	4.56773
GO:0045766	positive regulation of angiogenesis	C3	C3	complement component 3	0.0281856	0.140656	3.48018
GO:0045766	positive regulation of angiogenesis	SFRP2	SFRP2	secreted frizzled-related protein 2	0.0281856	0.140656	3.48018
GO:0045766	positive regulation of angiogenesis	CCBE1	CCBE1	collagen and calcium binding EGF domains 1	0.0281856	0.140656	3.48018
GO:0045766	positive regulation of angiogenesis	CD34	CD34	CD34 molecule	0.0281856	0.140656	3.48018
GO:0045087	innate immune response	CFD	CFD	complement factor D (adipsin)	0.0289694	0.140656	1.68216
GO:0045087	innate immune response	COLEC12	COLEC12	collectin sub-family member 12	0.0289694	0.140656	1.68216
GO:0045087	innate immune response	NCAM1	NCAM1	neural cell adhesion molecule 1	0.0289694	0.140656	1.68216
GO:0045087	innate immune response	TXNIP	TXNIP	thioredoxin interacting protein	0.0289694	0.140656	1.68216
GO:0045087	innate immune response	C3	C3	complement component 3	0.0289694	0.140656	1.68216
GO:0045087	innate immune response	GRB2	GRB2	growth factor receptor-bound protein 2	0.0289694	0.140656	1.68216
GO:0045087	innate immune response	MAP4K2	MAP4K2	mitogen-activated protein kinase kinase kinase kinase 2	0.0289694	0.140656	1.68216
GO:0045087	innate immune response	IL1RAP	IL1RAP	interleukin 1 receptor accessory protein	0.0289694	0.140656	1.68216
GO:0045087	innate immune response	HMGB1	HMGB1	high mobility group box 1	0.0289694	0.140656	1.68216
GO:0045087	innate immune response	FGFR1	FGFR1	fibroblast growth factor receptor 1	0.0289694	0.140656	1.68216
GO:0045087	innate immune response	SAA1	SAA1	serum amyloid A1	0.0289694	0.140656	1.68216
GO:0045087	innate immune response	C7	C7	complement component 7	0.0289694	0.140656	1.68216
GO:0045087	innate immune response	PSMB4	PSMB4	proteasome (prosome, macropain) subunit, beta type, 4	0.0289694	0.140656	1.68216
GO:0045087	innate immune response	CLU	CLU	clusterin	0.0289694	0.140656	1.68216
GO:0045087	innate immune response	AKAP9	AKAP9	A kinase (PRKA) anchor protein 9	0.0289694	0.140656	1.68216
GO:0045087	innate immune response	HSP90AB1	HSP90AB1	heat shock protein 90kDa alpha (cytosolic), class B member 1	0.0289694	0.140656	1.68216
GO:0002040	sprouting angiogenesis	NRP1	NRP1	neuropilin 1	0.0294444	0.140656	7.41429
GO:0002040	sprouting angiogenesis	CCBE1	CCBE1	collagen and calcium binding EGF domains 1	0.0294444	0.140656	7.41429
GO:0042755	eating behavior	P2RY1	P2RY1	purinergic receptor P2Y, G-protein coupled, 1	0.0318778	0.140656	7.10536
GO:0042755	eating behavior	CPT1A	CPT1A	carnitine palmitoyltransferase 1A (liver)	0.0318778	0.140656	7.10536
GO:0021772	olfactory bulb development	SLIT2	SLIT2	slit homolog 2 (Drosophila)	0.0318778	0.140656	7.10536
GO:0021772	olfactory bulb development	ID2	ID2	inhibitor of DNA binding 2, dominant negative helix-loop-helix protein	0.0318778	0.140656	7.10536
GO:0030449	regulation of complement activation	C3	C3	complement component 3	0.0318778	0.140656	7.10536
GO:0030449	regulation of complement activation	C7	C7	complement component 7	0.0318778	0.140656	7.10536
GO:0008045	motor neuron axon guidance	NRP1	NRP1	neuropilin 1	0.0318778	0.140656	7.10536
GO:0008045	motor neuron axon guidance	SLIT2	SLIT2	slit homolog 2 (Drosophila)	0.0318778	0.140656	7.10536
GO:0042517	positive regulation of tyrosine phosphorylation of Stat3 protein	IL6ST	IL6ST	interleukin 6 signal transducer	0.0318778	0.140656	7.10536
GO:0042517	positive regulation of tyrosine phosphorylation of Stat3 protein	GHR	GHR	growth hormone receptor	0.0318778	0.140656	7.10536
GO:0048662	negative regulation of smooth muscle cell proliferation	IGFBP3	IGFBP3	insulin-like growth factor binding protein 3	0.0318778	0.140656	7.10536
GO:0048662	negative regulation of smooth muscle cell proliferation	IGFBP5	IGFBP5	insulin-like growth factor binding protein 5	0.0318778	0.140656	7.10536
GO:0002437	inflammatory response to antigenic stimulus	HMGB1	HMGB1	high mobility group box 1	0.0318778	0.140656	7.10536
GO:0002437	inflammatory response to antigenic stimulus	NOTCH2	NOTCH2	notch 2	0.0318778	0.140656	7.10536
GO:0030206	chondroitin sulfate biosynthetic process	DCN	DCN	decorin	0.0318778	0.140656	7.10536
GO:0030206	chondroitin sulfate biosynthetic process	BGN	BGN	biglycan	0.0318778	0.140656	7.10536
GO:0097193	intrinsic apoptotic signaling pathway	MSH6	MSH6	mutS homolog 6	0.031936	0.140656	4.33548
GO:0097193	intrinsic apoptotic signaling pathway	CYCS	CYCS	cytochrome c, somatic	0.031936	0.140656	4.33548
GO:0097193	intrinsic apoptotic signaling pathway	CLU	CLU	clusterin	0.031936	0.140656	4.33548
GO:0006950	response to stress	SMG1	SMG1	SMG1 phosphatidylinositol 3-kinase-related kinase	0.031936	0.140656	4.33548
GO:0006950	response to stress	EIF1	EIF1	eukaryotic translation initiation factor 1	0.031936	0.140656	4.33548
GO:0006950	response to stress	HSP90AB1	HSP90AB1	heat shock protein 90kDa alpha (cytosolic), class B member 1	0.031936	0.140656	4.33548
GO:0016049	cell growth	TGFBR3	TGFBR3	transforming growth factor, beta receptor III	0.0333354	0.140656	4.26322
GO:0016049	cell growth	ENTPD5	ENTPD5	ectonucleoside triphosphate diphosphohydrolase 5	0.0333354	0.140656	4.26322
GO:0016049	cell growth	NOTCH2	NOTCH2	notch 2	0.0333354	0.140656	4.26322
GO:0001933	negative regulation of protein phosphorylation	IGFBP3	IGFBP3	insulin-like growth factor binding protein 3	0.0333354	0.140656	4.26322
GO:0001933	negative regulation of protein phosphorylation	FBLN1	FBLN1	fibulin 1	0.0333354	0.140656	4.26322
GO:0001933	negative regulation of protein phosphorylation	SLIT2	SLIT2	slit homolog 2 (Drosophila)	0.0333354	0.140656	4.26322
GO:0019221	cytokine-mediated signaling pathway	NCAM1	NCAM1	neural cell adhesion molecule 1	0.0343855	0.140656	2.28678
GO:0019221	cytokine-mediated signaling pathway	GBP1	GBP1	guanylate binding protein 1, interferon-inducible	0.0343855	0.140656	2.28678
GO:0019221	cytokine-mediated signaling pathway	EGR1	EGR1	early growth response 1	0.0343855	0.140656	2.28678
GO:0019221	cytokine-mediated signaling pathway	GREM2	GREM2	gremlin 2, DAN family BMP antagonist	0.0343855	0.140656	2.28678
GO:0019221	cytokine-mediated signaling pathway	IL6ST	IL6ST	interleukin 6 signal transducer	0.0343855	0.140656	2.28678
GO:0019221	cytokine-mediated signaling pathway	IL1RAP	IL1RAP	interleukin 1 receptor accessory protein	0.0343855	0.140656	2.28678
GO:0019221	cytokine-mediated signaling pathway	GHR	GHR	growth hormone receptor	0.0343855	0.140656	2.28678
GO:0051602	response to electrical stimulus	EGR1	EGR1	early growth response 1	0.0343874	0.140656	6.82115
GO:0051602	response to electrical stimulus	BTG2	BTG2	BTG family, member 2	0.0343874	0.140656	6.82115
GO:0007190	activation of adenylate cyclase activity	GNAS	GNAS	GNAS complex locus	0.0343874	0.140656	6.82115
GO:0007190	activation of adenylate cyclase activity	NTRK2	NTRK2	neurotrophic tyrosine kinase, receptor, type 2	0.0343874	0.140656	6.82115
GO:0009416	response to light stimulus	JUND	JUND	jun D proto-oncogene	0.0343874	0.140656	6.82115
GO:0009416	response to light stimulus	NTRK2	NTRK2	neurotrophic tyrosine kinase, receptor, type 2	0.0343874	0.140656	6.82115
GO:0060271	cilium morphogenesis	GSN	GSN	gelsolin	0.0347662	0.140656	4.19333
GO:0060271	cilium morphogenesis	ARL3	ARL3	ADP-ribosylation factor-like 3	0.0347662	0.140656	4.19333
GO:0060271	cilium morphogenesis	ATMIN	ATMIN	ATM interactor	0.0347662	0.140656	4.19333
GO:0060128	corticotropin hormone secreting cell differentiation	BMP2	BMP2	bone morphogenetic protein 2	0.034776	0.140656	28.4215
GO:0050793	regulation of developmental process	NOTCH2	NOTCH2	notch 2	0.034776	0.140656	28.4215
GO:1901660	calcium ion export	ATP2B4	ATP2B4	ATPase, Ca++ transporting, plasma membrane 4	0.034776	0.140656	28.4215
GO:0003130	BMP signaling pathway involved in heart induction	BMP2	BMP2	bone morphogenetic protein 2	0.034776	0.140656	28.4215
GO:2000172	regulation of branching morphogenesis of a nerve	RTN4	RTN4	reticulon 4	0.034776	0.140656	28.4215
GO:0061056	sclerotome development	SFRP2	SFRP2	secreted frizzled-related protein 2	0.034776	0.140656	28.4215
GO:0021834	chemorepulsion involved in embryonic olfactory bulb interneuron precursor migration	SLIT2	SLIT2	slit homolog 2 (Drosophila)	0.034776	0.140656	28.4215
GO:0061052	negative regulation of cell growth involved in cardiac muscle cell development	PI16	PI16	peptidase inhibitor 16	0.034776	0.140656	28.4215
GO:0032962	positive regulation of inositol trisphosphate biosynthetic process	P2RY1	P2RY1	purinergic receptor P2Y, G-protein coupled, 1	0.034776	0.140656	28.4215
GO:0021828	gonadotrophin-releasing hormone neuronal migration to the hypothalamus	NRP1	NRP1	neuropilin 1	0.034776	0.140656	28.4215
GO:0061042	vascular wound healing	CD34	CD34	CD34 molecule	0.034776	0.140656	28.4215
GO:0021801	cerebral cortex radial glia guided migration	RTN4	RTN4	reticulon 4	0.034776	0.140656	28.4215
GO:0003166	bundle of His development	ID2	ID2	inhibitor of DNA binding 2, dominant negative helix-loop-helix protein	0.034776	0.140656	28.4215
GO:0072138	mesenchymal cell proliferation involved in ureteric bud development	BMP2	BMP2	bone morphogenetic protein 2	0.034776	0.140656	28.4215
GO:0021847	ventricular zone neuroblast division	FGFR1	FGFR1	fibroblast growth factor receptor 1	0.034776	0.140656	28.4215
GO:0032474	otolith morphogenesis	LRIG1	LRIG1	leucine-rich repeats and immunoglobulin-like domains 1	0.034776	0.140656	28.4215
GO:1902083	negative regulation of peptidyl-cysteine S-nitrosylation	ATP2B4	ATP2B4	ATPase, Ca++ transporting, plasma membrane 4	0.034776	0.140656	28.4215
GO:0035973	aggrephagy	WDFY3	WDFY3	WD repeat and FYVE domain containing 3	0.034776	0.140656	28.4215
GO:0019062	virion attachment to host cell	HSP90AB1	HSP90AB1	heat shock protein 90kDa alpha (cytosolic), class B member 1	0.034776	0.140656	28.4215
GO:0071672	negative regulation of smooth muscle cell chemotaxis	SLIT2	SLIT2	slit homolog 2 (Drosophila)	0.034776	0.140656	28.4215
GO:0048841	regulation of axon extension involved in axon guidance	NRP1	NRP1	neuropilin 1	0.034776	0.140656	28.4215
GO:1900748	positive regulation of vascular endothelial growth factor signaling pathway	CCBE1	CCBE1	collagen and calcium binding EGF domains 1	0.034776	0.140656	28.4215
GO:0051788	response to misfolded protein	CLU	CLU	clusterin	0.034776	0.140656	28.4215
GO:2000041	negative regulation of planar cell polarity pathway involved in axis elongation	SFRP2	SFRP2	secreted frizzled-related protein 2	0.034776	0.140656	28.4215
GO:1903375	facioacoustic ganglion development	NRP1	NRP1	neuropilin 1	0.034776	0.140656	28.4215
GO:0006288	base-excision repair, DNA ligation	HMGB1	HMGB1	high mobility group box 1	0.034776	0.140656	28.4215
GO:0010751	negative regulation of nitric oxide mediated signal transduction	ATP2B4	ATP2B4	ATPase, Ca++ transporting, plasma membrane 4	0.034776	0.140656	28.4215
GO:0007181	transforming growth factor beta receptor complex assembly	TGFBR3	TGFBR3	transforming growth factor, beta receptor III	0.034776	0.140656	28.4215
GO:1902806	regulation of cell cycle G1/S phase transition	ATP2B4	ATP2B4	ATPase, Ca++ transporting, plasma membrane 4	0.034776	0.140656	28.4215
GO:1900138	negative regulation of phospholipase A2 activity	ANXA1	ANXA1	annexin A1	0.034776	0.140656	28.4215
GO:2001202	negative regulation of transforming growth factor-beta secretion	FBLN1	FBLN1	fibulin 1	0.034776	0.140656	28.4215
GO:2001212	regulation of vasculogenesis	EMP2	EMP2	epithelial membrane protein 2	0.034776	0.140656	28.4215
GO:0035385	Roundabout signaling pathway	SLIT2	SLIT2	slit homolog 2 (Drosophila)	0.034776	0.140656	28.4215
GO:0048263	determination of dorsal identity	GREM2	GREM2	gremlin 2, DAN family BMP antagonist	0.034776	0.140656	28.4215
GO:0003308	negative regulation of Wnt signaling pathway involved in heart development	BMP2	BMP2	bone morphogenetic protein 2	0.034776	0.140656	28.4215
GO:1901492	positive regulation of lymphangiogenesis	CCBE1	CCBE1	collagen and calcium binding EGF domains 1	0.034776	0.140656	28.4215
GO:0030505	inorganic diphosphate transport	ENPP1	ENPP1	ectonucleotide pyrophosphatase/phosphodiesterase 1	0.034776	0.140656	28.4215
GO:0010909	positive regulation of heparan sulfate proteoglycan biosynthetic process	TCF7L2	TCF7L2	transcription factor 7-like 2 (T-cell specific, HMG-box)	0.034776	0.140656	28.4215
GO:0060313	negative regulation of blood vessel remodeling	CST3	CST3	cystatin C	0.034776	0.140656	28.4215
GO:2001269	positive regulation of cysteine-type endopeptidase activity involved in apoptotic signaling pathway	GSN	GSN	gelsolin	0.034776	0.140656	28.4215
GO:0010922	positive regulation of phosphatase activity	BMP2	BMP2	bone morphogenetic protein 2	0.034776	0.140656	28.4215
GO:0042977	activation of JAK2 kinase activity	GHR	GHR	growth hormone receptor	0.034776	0.140656	28.4215
GO:0042461	photoreceptor cell development	ARL3	ARL3	ADP-ribosylation factor-like 3	0.034776	0.140656	28.4215
GO:1990000	amyloid fibril formation	GSN	GSN	gelsolin	0.034776	0.140656	28.4215
GO:0046473	phosphatidic acid metabolic process	PLA2G2A	PLA2G2A	phospholipase A2, group IIA (platelets, synovial fluid)	0.034776	0.140656	28.4215
GO:0046898	response to cycloheximide	GHR	GHR	growth hormone receptor	0.034776	0.140656	28.4215
GO:0000255	allantoin metabolic process	GHR	GHR	growth hormone receptor	0.034776	0.140656	28.4215
GO:0071873	response to norepinephrine	EGR1	EGR1	early growth response 1	0.034776	0.140656	28.4215
GO:0048625	myoblast fate commitment	TCF7L2	TCF7L2	transcription factor 7-like 2 (T-cell specific, HMG-box)	0.034776	0.140656	28.4215
GO:0035054	embryonic heart tube anterior/posterior pattern specification	BMP2	BMP2	bone morphogenetic protein 2	0.034776	0.140656	28.4215
GO:0097374	sensory neuron axon guidance	NRP1	NRP1	neuropilin 1	0.034776	0.140656	28.4215
GO:0003093	regulation of glomerular filtration	EMP2	EMP2	epithelial membrane protein 2	0.034776	0.140656	28.4215
GO:0061364	apoptotic process involved in luteolysis	SLIT2	SLIT2	slit homolog 2 (Drosophila)	0.034776	0.140656	28.4215
GO:0072011	glomerular endothelium development	CD34	CD34	CD34 molecule	0.034776	0.140656	28.4215
GO:0031547	brain-derived neurotrophic factor receptor signaling pathway	NTRK2	NTRK2	neurotrophic tyrosine kinase, receptor, type 2	0.034776	0.140656	28.4215
GO:0038179	neurotrophin signaling pathway	NTRK2	NTRK2	neurotrophic tyrosine kinase, receptor, type 2	0.034776	0.140656	28.4215
GO:0051100	negative regulation of binding	P2RY1	P2RY1	purinergic receptor P2Y, G-protein coupled, 1	0.034776	0.140656	28.4215
GO:1903595	positive regulation of histamine secretion by mast cell	SNX4	SNX4	sorting nexin 4	0.034776	0.140656	28.4215
GO:0044794	positive regulation by host of viral process	APOE	APOE	apolipoprotein E	0.034776	0.140656	28.4215
GO:0043067	regulation of programmed cell death	CST3	CST3	cystatin C	0.034776	0.140656	28.4215
GO:0034103	regulation of tissue remodeling	CST3	CST3	cystatin C	0.034776	0.140656	28.4215
GO:0009166	nucleotide catabolic process	NT5E	NT5E	5'-nucleotidase, ecto (CD73)	0.034776	0.140656	28.4215
GO:0009143	nucleoside triphosphate catabolic process	ENPP1	ENPP1	ectonucleotide pyrophosphatase/phosphodiesterase 1	0.034776	0.140656	28.4215
GO:0015819	lysine transport	SLC7A2	SLC7A2	solute carrier family 7 (cationic amino acid transporter, y+ system), member 2	0.034776	0.140656	28.4215
GO:0002507	tolerance induction	C3	C3	complement component 3	0.034776	0.140656	28.4215
GO:0046546	development of primary male sexual characteristics	SFRP2	SFRP2	secreted frizzled-related protein 2	0.034776	0.140656	28.4215
GO:0010628	positive regulation of gene expression	FBLN1	FBLN1	fibulin 1	0.0368629	0.148706	2.25227
GO:0010628	positive regulation of gene expression	EGR1	EGR1	early growth response 1	0.0368629	0.148706	2.25227
GO:0010628	positive regulation of gene expression	GSN	GSN	gelsolin	0.0368629	0.148706	2.25227
GO:0010628	positive regulation of gene expression	CD34	CD34	CD34 molecule	0.0368629	0.148706	2.25227
GO:0010628	positive regulation of gene expression	BMP2	BMP2	bone morphogenetic protein 2	0.0368629	0.148706	2.25227
GO:0010628	positive regulation of gene expression	ID2	ID2	inhibitor of DNA binding 2, dominant negative helix-loop-helix protein	0.0368629	0.148706	2.25227
GO:0010628	positive regulation of gene expression	NTRK2	NTRK2	neurotrophic tyrosine kinase, receptor, type 2	0.0368629	0.148706	2.25227
GO:0030512	negative regulation of transforming growth factor beta receptor signaling pathway	TGFBR3	TGFBR3	transforming growth factor, beta receptor III	0.0392465	0.155105	3.99677
GO:0030512	negative regulation of transforming growth factor beta receptor signaling pathway	BAMBI	BAMBI	BMP and activin membrane-bound inhibitor	0.0392465	0.155105	3.99677
GO:0030512	negative regulation of transforming growth factor beta receptor signaling pathway	HSPA5	HSPA5	heat shock 70kDa protein 5 (glucose-regulated protein, 78kDa)	0.0392465	0.155105	3.99677
GO:0035019	somatic stem cell maintenance	PLA2G2A	PLA2G2A	phospholipase A2, group IIA (platelets, synovial fluid)	0.0392465	0.155105	3.99677
GO:0035019	somatic stem cell maintenance	ZFP36L2	ZFP36L2	ZFP36 ring finger protein-like 2	0.0392465	0.155105	3.99677
GO:0035019	somatic stem cell maintenance	TCF7L2	TCF7L2	transcription factor 7-like 2 (T-cell specific, HMG-box)	0.0392465	0.155105	3.99677
GO:0010718	positive regulation of epithelial to mesenchymal transition	BAMBI	BAMBI	BMP and activin membrane-bound inhibitor	0.0396274	0.155105	6.31588
GO:0010718	positive regulation of epithelial to mesenchymal transition	BMP2	BMP2	bone morphogenetic protein 2	0.0396274	0.155105	6.31588
GO:0045787	positive regulation of cell cycle	FGFR1	FGFR1	fibroblast growth factor receptor 1	0.0396274	0.155105	6.31588
GO:0045787	positive regulation of cell cycle	ID2	ID2	inhibitor of DNA binding 2, dominant negative helix-loop-helix protein	0.0396274	0.155105	6.31588
GO:0019216	regulation of lipid metabolic process	ADGRF5	ADGRF5	G protein-coupled receptor 116	0.0396274	0.155105	6.31588
GO:0019216	regulation of lipid metabolic process	ID2	ID2	inhibitor of DNA binding 2, dominant negative helix-loop-helix protein	0.0396274	0.155105	6.31588
GO:0006958	complement activation, classical pathway	C3	C3	complement component 3	0.0408021	0.155105	3.93528
GO:0006958	complement activation, classical pathway	C7	C7	complement component 7	0.0408021	0.155105	3.93528
GO:0006958	complement activation, classical pathway	CLU	CLU	clusterin	0.0408021	0.155105	3.93528
GO:0022617	extracellular matrix disassembly	MMP2	MMP2	matrix metallopeptidase 2 (gelatinase A, 72kDa gelatinase, 72kDa type IV collagenase)	0.0416436	0.155105	3.07259
GO:0022617	extracellular matrix disassembly	DCN	DCN	decorin	0.0416436	0.155105	3.07259
GO:0022617	extracellular matrix disassembly	GSN	GSN	gelsolin	0.0416436	0.155105	3.07259
GO:0022617	extracellular matrix disassembly	A2M	A2M	alpha-2-macroglobulin	0.0416436	0.155105	3.07259
GO:0040008	regulation of growth	IGFBP3	IGFBP3	insulin-like growth factor binding protein 3	0.0456529	0.155105	3.76166
GO:0040008	regulation of growth	TKT	TKT	transketolase	0.0456529	0.155105	3.76166
GO:0040008	regulation of growth	IGFBP5	IGFBP5	insulin-like growth factor binding protein 5	0.0456529	0.155105	3.76166
GO:0060129	thyroid-stimulating hormone-secreting cell differentiation	BMP2	BMP2	bone morphogenetic protein 2	0.0460986	0.155105	21.3161
GO:0036486	ventral trunk neural crest cell migration	NRP1	NRP1	neuropilin 1	0.0460986	0.155105	21.3161
GO:0048023	positive regulation of melanin biosynthetic process	AL035458.1	ASIP	agouti signaling protein	0.0460986	0.155105	21.3161
GO:0030730	sequestering of triglyceride	ENPP1	ENPP1	ectonucleotide pyrophosphatase/phosphodiesterase 1	0.0460986	0.155105	21.3161
GO:0097490	sympathetic neuron projection extension	NRP1	NRP1	neuropilin 1	0.0460986	0.155105	21.3161
GO:0097491	sympathetic neuron projection guidance	NRP1	NRP1	neuropilin 1	0.0460986	0.155105	21.3161
GO:0061030	epithelial cell differentiation involved in mammary gland alveolus development	ID2	ID2	inhibitor of DNA binding 2, dominant negative helix-loop-helix protein	0.0460986	0.155105	21.3161
GO:0061031	endodermal digestive tract morphogenesis	ID2	ID2	inhibitor of DNA binding 2, dominant negative helix-loop-helix protein	0.0460986	0.155105	21.3161
GO:0010716	negative regulation of extracellular matrix disassembly	CST3	CST3	cystatin C	0.0460986	0.155105	21.3161
GO:0010715	regulation of extracellular matrix disassembly	DDR2	DDR2	discoidin domain receptor tyrosine kinase 2	0.0460986	0.155105	21.3161
GO:0021769	orbitofrontal cortex development	FGFR1	FGFR1	fibroblast growth factor receptor 1	0.0460986	0.155105	21.3161
GO:0043549	regulation of kinase activity	EMP2	EMP2	epithelial membrane protein 2	0.0460986	0.155105	21.3161
GO:0032489	regulation of Cdc42 protein signal transduction	APOE	APOE	apolipoprotein E	0.0460986	0.155105	21.3161
GO:0032463	negative regulation of protein homooligomerization	CLU	CLU	clusterin	0.0460986	0.155105	21.3161
GO:2000675	negative regulation of type B pancreatic cell apoptotic process	TCF7L2	TCF7L2	transcription factor 7-like 2 (T-cell specific, HMG-box)	0.0460986	0.155105	21.3161
GO:0048861	leukemia inhibitory factor signaling pathway	IL6ST	IL6ST	interleukin 6 signal transducer	0.0460986	0.155105	21.3161
GO:2000481	positive regulation of cAMP-dependent protein kinase activity	ATP2B4	ATP2B4	ATPase, Ca++ transporting, plasma membrane 4	0.0460986	0.155105	21.3161
GO:2000035	regulation of stem cell division	SFRP2	SFRP2	secreted frizzled-related protein 2	0.0460986	0.155105	21.3161
GO:0006771	riboflavin metabolic process	ENPP1	ENPP1	ectonucleotide pyrophosphatase/phosphodiesterase 1	0.0460986	0.155105	21.3161
GO:2000065	negative regulation of cortisol biosynthetic process	BMP2	BMP2	bone morphogenetic protein 2	0.0460986	0.155105	21.3161
GO:0090074	negative regulation of protein homodimerization activity	HSPA5	HSPA5	heat shock 70kDa protein 5 (glucose-regulated protein, 78kDa)	0.0460986	0.155105	21.3161
GO:0090091	positive regulation of extracellular matrix disassembly	DDR2	DDR2	discoidin domain receptor tyrosine kinase 2	0.0460986	0.155105	21.3161
GO:1901142	insulin metabolic process	TCF7L2	TCF7L2	transcription factor 7-like 2 (T-cell specific, HMG-box)	0.0460986	0.155105	21.3161
GO:0070836	caveola assembly	EMP2	EMP2	epithelial membrane protein 2	0.0460986	0.155105	21.3161
GO:0021892	cerebral cortex GABAergic interneuron differentiation	DLX1	DLX1	distal-less homeobox 1	0.0460986	0.155105	21.3161
GO:2000503	positive regulation of natural killer cell chemotaxis	CXCL14	CXCL14	chemokine (C-X-C motif) ligand 14	0.0460986	0.155105	21.3161
GO:0060665	regulation of branching involved in salivary gland morphogenesis by mesenchymal-epithelial signaling	FGFR1	FGFR1	fibroblast growth factor receptor 1	0.0460986	0.155105	21.3161
GO:0070459	prolactin secretion	ANXA1	ANXA1	annexin A1	0.0460986	0.155105	21.3161
GO:0070884	regulation of calcineurin-NFAT signaling cascade	RCAN1	RCAN1	regulator of calcineurin 1	0.0460986	0.155105	21.3161
GO:0034382	chylomicron remnant clearance	APOE	APOE	apolipoprotein E	0.0460986	0.155105	21.3161
GO:0046320	regulation of fatty acid oxidation	CPT1A	CPT1A	carnitine palmitoyltransferase 1A (liver)	0.0460986	0.155105	21.3161
GO:0060355	positive regulation of cell adhesion molecule production	COLEC12	COLEC12	collectin sub-family member 12	0.0460986	0.155105	21.3161
GO:0097638	L-arginine import across plasma membrane	SLC7A2	SLC7A2	solute carrier family 7 (cationic amino acid transporter, y+ system), member 2	0.0460986	0.155105	21.3161
GO:0070120	ciliary neurotrophic factor-mediated signaling pathway	IL6ST	IL6ST	interleukin 6 signal transducer	0.0460986	0.155105	21.3161
GO:0060318	definitive erythrocyte differentiation	TGFBR3	TGFBR3	transforming growth factor, beta receptor III	0.0460986	0.155105	21.3161
GO:0030538	embryonic genitalia morphogenesis	TCF7L2	TCF7L2	transcription factor 7-like 2 (T-cell specific, HMG-box)	0.0460986	0.155105	21.3161
GO:0038001	paracrine signaling	CD34	CD34	CD34 molecule	0.0460986	0.155105	21.3161
GO:0010972	negative regulation of G2/M transition of mitotic cell cycle	FHL1	FHL1	four and a half LIM domains 1	0.0460986	0.155105	21.3161
GO:0072378	blood coagulation, fibrin clot formation	FBLN1	FBLN1	fibulin 1	0.0460986	0.155105	21.3161
GO:0021544	subpallium development	DLX1	DLX1	distal-less homeobox 1	0.0460986	0.155105	21.3161
GO:0021540	corpus callosum morphogenesis	TSKU	TSKU	tsukushi, small leucine rich proteoglycan	0.0460986	0.155105	21.3161
GO:0071801	regulation of podosome assembly	GSN	GSN	gelsolin	0.0460986	0.155105	21.3161
GO:0032252	secretory granule localization	TCF7L2	TCF7L2	transcription factor 7-like 2 (T-cell specific, HMG-box)	0.0460986	0.155105	21.3161
GO:0033563	dorsal/ventral axon guidance	SLIT2	SLIT2	slit homolog 2 (Drosophila)	0.0460986	0.155105	21.3161
GO:0090175	regulation of establishment of planar polarity	SFRP2	SFRP2	secreted frizzled-related protein 2	0.0460986	0.155105	21.3161
GO:0048641	regulation of skeletal muscle tissue development	TCF7L2	TCF7L2	transcription factor 7-like 2 (T-cell specific, HMG-box)	0.0460986	0.155105	21.3161
GO:0034465	response to carbon monoxide	EGR1	EGR1	early growth response 1	0.0460986	0.155105	21.3161
GO:0032286	central nervous system myelin maintenance	CLU	CLU	clusterin	0.0460986	0.155105	21.3161
GO:0070100	negative regulation of chemokine-mediated signaling pathway	SLIT2	SLIT2	slit homolog 2 (Drosophila)	0.0460986	0.155105	21.3161
GO:0042063	gliogenesis	ANXA1	ANXA1	annexin A1	0.0460986	0.155105	21.3161
GO:0009052	pentose-phosphate shunt, non-oxidative branch	TKT	TKT	transketolase	0.0460986	0.155105	21.3161
GO:0048619	embryonic hindgut morphogenesis	TCF7L2	TCF7L2	transcription factor 7-like 2 (T-cell specific, HMG-box)	0.0460986	0.155105	21.3161
GO:0046449	creatinine metabolic process	GHR	GHR	growth hormone receptor	0.0460986	0.155105	21.3161
GO:0048630	skeletal muscle tissue growth	IGFBP5	IGFBP5	insulin-like growth factor binding protein 5	0.0460986	0.155105	21.3161
GO:0071107	response to parathyroid hormone	GNAS	GNAS	GNAS complex locus	0.0460986	0.155105	21.3161
GO:1902285	semaphorin-plexin signaling pathway involved in neuron projection guidance	NRP1	NRP1	neuropilin 1	0.0460986	0.155105	21.3161
GO:0042662	negative regulation of mesodermal cell fate specification	SFRP2	SFRP2	secreted frizzled-related protein 2	0.0460986	0.155105	21.3161
GO:0006549	isoleucine metabolic process	GHR	GHR	growth hormone receptor	0.0460986	0.155105	21.3161
GO:0007431	salivary gland development	CST3	CST3	cystatin C	0.0460986	0.155105	21.3161
GO:0038165	oncostatin-M-mediated signaling pathway	IL6ST	IL6ST	interleukin 6 signal transducer	0.0460986	0.155105	21.3161
GO:0051599	response to hydrostatic pressure	ATP2B4	ATP2B4	ATPase, Ca++ transporting, plasma membrane 4	0.0460986	0.155105	21.3161
GO:0042159	lipoprotein catabolic process	APOE	APOE	apolipoprotein E	0.0460986	0.155105	21.3161
GO:0032348	negative regulation of aldosterone biosynthetic process	BMP2	BMP2	bone morphogenetic protein 2	0.0460986	0.155105	21.3161
GO:0002521	leukocyte differentiation	ID2	ID2	inhibitor of DNA binding 2, dominant negative helix-loop-helix protein	0.0460986	0.155105	21.3161
GO:0032392	DNA geometric change	HMGB1	HMGB1	high mobility group box 1	0.0460986	0.155105	21.3161
GO:0015809	arginine transport	SLC7A2	SLC7A2	solute carrier family 7 (cationic amino acid transporter, y+ system), member 2	0.0460986	0.155105	21.3161
GO:0048713	regulation of oligodendrocyte differentiation	TCF7L2	TCF7L2	transcription factor 7-like 2 (T-cell specific, HMG-box)	0.0460986	0.155105	21.3161
GO:0015858	nucleoside transport	SLC29A1	SLC29A1	solute carrier family 29 (equilibrative nucleoside transporter), member 1	0.0460986	0.155105	21.3161
GO:0001558	regulation of cell growth	IGFBP3	IGFBP3	insulin-like growth factor binding protein 3	0.0473306	0.158903	3.70715
GO:0001558	regulation of cell growth	FBLN5	FBLN5	fibulin 5	0.0473306	0.158903	3.70715
GO:0001558	regulation of cell growth	IGFBP5	IGFBP5	insulin-like growth factor binding protein 5	0.0473306	0.158903	3.70715
GO:0031648	protein destabilization	GSN	GSN	gelsolin	0.0480083	0.159441	5.68429
GO:0031648	protein destabilization	BMP2	BMP2	bone morphogenetic protein 2	0.0480083	0.159441	5.68429
GO:0006298	mismatch repair	MSH6	MSH6	mutS homolog 6	0.0480083	0.159441	5.68429
GO:0006298	mismatch repair	MSH3	MSH3	mutS homolog 3	0.0480083	0.159441	5.68429
GO:0046907	intracellular transport	APOE	APOE	apolipoprotein E	0.0480083	0.159441	5.68429
GO:0046907	intracellular transport	GNAS	GNAS	GNAS complex locus	0.0480083	0.159441	5.68429
GO:0030148	sphingolipid biosynthetic process	AC036176.1	KDSR	3-ketodihydrosphingosine reductase	0.0480083	0.159441	5.68429
GO:0030148	sphingolipid biosynthetic process	AP003119.3	ACER3	alkaline ceramidase 3	0.0480083	0.159441	5.68429
GO:0031069	hair follicle morphogenesis	FST	FST	follistatin	0.0480083	0.159441	5.68429
GO:0031069	hair follicle morphogenesis	IGFBP5	IGFBP5	insulin-like growth factor binding protein 5	0.0480083	0.159441	5.68429
GO:0006979	response to oxidative stress	TXNIP	TXNIP	thioredoxin interacting protein	0.0488907	0.162023	2.91502
GO:0006979	response to oxidative stress	RCAN1	RCAN1	regulator of calcineurin 1	0.0488907	0.162023	2.91502
GO:0006979	response to oxidative stress	APOE	APOE	apolipoprotein E	0.0488907	0.162023	2.91502
GO:0006979	response to oxidative stress	SOD3	SOD3	superoxide dismutase 3, extracellular	0.0488907	0.162023	2.91502
GO:0090263	positive regulation of canonical Wnt signaling pathway	BAMBI	BAMBI	BMP and activin membrane-bound inhibitor	0.0501621	0.165879	2.89032
GO:0090263	positive regulation of canonical Wnt signaling pathway	SFRP2	SFRP2	secreted frizzled-related protein 2	0.0501621	0.165879	2.89032
GO:0090263	positive regulation of canonical Wnt signaling pathway	RSPO3	RSPO3	R-spondin 3	0.0501621	0.165879	2.89032
GO:0090263	positive regulation of canonical Wnt signaling pathway	PSMB4	PSMB4	proteasome (prosome, macropain) subunit, beta type, 4	0.0501621	0.165879	2.89032
GO:0048008	platelet-derived growth factor receptor signaling pathway	NRP1	NRP1	neuropilin 1	0.050933	0.165945	5.50093
GO:0048008	platelet-derived growth factor receptor signaling pathway	TXNIP	TXNIP	thioredoxin interacting protein	0.050933	0.165945	5.50093
GO:0031623	receptor internalization	GRB2	GRB2	growth factor receptor-bound protein 2	0.050933	0.165945	5.50093
GO:0031623	receptor internalization	GHR	GHR	growth hormone receptor	0.050933	0.165945	5.50093
GO:0009749	response to glucose	TXNIP	TXNIP	thioredoxin interacting protein	0.0525434	0.165945	3.55268
GO:0009749	response to glucose	EGR1	EGR1	early growth response 1	0.0525434	0.165945	3.55268
GO:0009749	response to glucose	TCF7L2	TCF7L2	transcription factor 7-like 2 (T-cell specific, HMG-box)	0.0525434	0.165945	3.55268
GO:0060325	face morphogenesis	MMP2	MMP2	matrix metallopeptidase 2 (gelatinase A, 72kDa gelatinase, 72kDa type IV collagenase)	0.0539201	0.165945	5.32902
GO:0060325	face morphogenesis	TCF7L2	TCF7L2	transcription factor 7-like 2 (T-cell specific, HMG-box)	0.0539201	0.165945	5.32902
GO:0070555	response to interleukin-1	ANXA1	ANXA1	annexin A1	0.0539201	0.165945	5.32902
GO:0070555	response to interleukin-1	GHR	GHR	growth hormone receptor	0.0539201	0.165945	5.32902
GO:0030177	positive regulation of Wnt signaling pathway	MBD2	MBD2	methyl-CpG binding domain protein 2	0.0539201	0.165945	5.32902
GO:0030177	positive regulation of Wnt signaling pathway	BMP2	BMP2	bone morphogenetic protein 2	0.0539201	0.165945	5.32902
GO:0051216	cartilage development	GNAS	GNAS	GNAS complex locus	0.0543401	0.165945	3.50402
GO:0051216	cartilage development	SFRP2	SFRP2	secreted frizzled-related protein 2	0.0543401	0.165945	3.50402
GO:0051216	cartilage development	BMP2	BMP2	bone morphogenetic protein 2	0.0543401	0.165945	3.50402
GO:0014070	response to organic cyclic compound	JUND	JUND	jun D proto-oncogene	0.0554283	0.165945	2.79555
GO:0014070	response to organic cyclic compound	BTG2	BTG2	BTG family, member 2	0.0554283	0.165945	2.79555
GO:0014070	response to organic cyclic compound	ANXA1	ANXA1	annexin A1	0.0554283	0.165945	2.79555
GO:0014070	response to organic cyclic compound	CPT1A	CPT1A	carnitine palmitoyltransferase 1A (liver)	0.0554283	0.165945	2.79555
GO:0001666	response to hypoxia	TGFBR3	TGFBR3	transforming growth factor, beta receptor III	0.0564271	0.165945	2.42228
GO:0001666	response to hypoxia	CST3	CST3	cystatin C	0.0564271	0.165945	2.42228
GO:0001666	response to hypoxia	MMP2	MMP2	matrix metallopeptidase 2 (gelatinase A, 72kDa gelatinase, 72kDa type IV collagenase)	0.0564271	0.165945	2.42228
GO:0001666	response to hypoxia	BMP2	BMP2	bone morphogenetic protein 2	0.0564271	0.165945	2.42228
GO:0001666	response to hypoxia	SOD3	SOD3	superoxide dismutase 3, extracellular	0.0564271	0.165945	2.42228
GO:0030154	cell differentiation	NRP1	NRP1	neuropilin 1	0.0564614	0.165945	1.59799
GO:0030154	cell differentiation	TNFAIP2	TNFAIP2	tumor necrosis factor, alpha-induced protein 2	0.0564614	0.165945	1.59799
GO:0030154	cell differentiation	SLIT2	SLIT2	slit homolog 2 (Drosophila)	0.0564614	0.165945	1.59799
GO:0030154	cell differentiation	RARRES2	RARRES2	retinoic acid receptor responder (tazarotene induced) 2	0.0564614	0.165945	1.59799
GO:0030154	cell differentiation	SMOC1	SMOC1	SPARC related modular calcium binding 1	0.0564614	0.165945	1.59799
GO:0030154	cell differentiation	GRB2	GRB2	growth factor receptor-bound protein 2	0.0564614	0.165945	1.59799
GO:0030154	cell differentiation	CHRDL1	CHRDL1	chordin-like 1	0.0564614	0.165945	1.59799
GO:0030154	cell differentiation	DLX1	DLX1	distal-less homeobox 1	0.0564614	0.165945	1.59799
GO:0030154	cell differentiation	PBXIP1	PBXIP1	pre-B-cell leukemia homeobox interacting protein 1	0.0564614	0.165945	1.59799
GO:0030154	cell differentiation	SFRP2	SFRP2	secreted frizzled-related protein 2	0.0564614	0.165945	1.59799
GO:0030154	cell differentiation	NOTCH2	NOTCH2	notch 2	0.0564614	0.165945	1.59799
GO:0030154	cell differentiation	BMP2	BMP2	bone morphogenetic protein 2	0.0564614	0.165945	1.59799
GO:0030154	cell differentiation	FHL1	FHL1	four and a half LIM domains 1	0.0564614	0.165945	1.59799
GO:0030154	cell differentiation	NTRK2	NTRK2	neurotrophic tyrosine kinase, receptor, type 2	0.0564614	0.165945	1.59799
GO:0032570	response to progesterone	TXNIP	TXNIP	thioredoxin interacting protein	0.0569678	0.165945	5.16754
GO:0032570	response to progesterone	C3	C3	complement component 3	0.0569678	0.165945	5.16754
GO:0005977	glycogen metabolic process	IL6ST	IL6ST	interleukin 6 signal transducer	0.0569678	0.165945	5.16754
GO:0005977	glycogen metabolic process	TCF7L2	TCF7L2	transcription factor 7-like 2 (T-cell specific, HMG-box)	0.0569678	0.165945	5.16754
GO:0001569	patterning of blood vessels	NRP1	NRP1	neuropilin 1	0.0569678	0.165945	5.16754
GO:0001569	patterning of blood vessels	SFRP2	SFRP2	secreted frizzled-related protein 2	0.0569678	0.165945	5.16754
GO:0030217	T cell differentiation	ITPKB	ITPKB	inositol-trisphosphate 3-kinase B	0.0569678	0.165945	5.16754
GO:0030217	T cell differentiation	EGR1	EGR1	early growth response 1	0.0569678	0.165945	5.16754
GO:1901222	regulation of NIK/NF-kappaB signaling	UACA	UACA	uveal autoantigen with coiled-coil domains and ankyrin repeats	0.0572892	0.165945	17.0529
GO:1903401	L-lysine transmembrane transport	SLC7A2	SLC7A2	solute carrier family 7 (cationic amino acid transporter, y+ system), member 2	0.0572892	0.165945	17.0529
GO:0060117	auditory receptor cell development	FGFR1	FGFR1	fibroblast growth factor receptor 1	0.0572892	0.165945	17.0529
GO:0048012	hepatocyte growth factor receptor signaling pathway	NRP1	NRP1	neuropilin 1	0.0572892	0.165945	17.0529
GO:0042773	ATP synthesis coupled electron transport	CYCS	CYCS	cytochrome c, somatic	0.0572892	0.165945	17.0529
GO:0003158	endothelium development	CD34	CD34	CD34 molecule	0.0572892	0.165945	17.0529
GO:0006658	phosphatidylserine metabolic process	SERINC1	SERINC1	serine incorporator 1	0.0572892	0.165945	17.0529
GO:0061000	negative regulation of dendritic spine development	APOE	APOE	apolipoprotein E	0.0572892	0.165945	17.0529
GO:0019530	taurine metabolic process	GHR	GHR	growth hormone receptor	0.0572892	0.165945	17.0529
GO:0021785	branchiomotor neuron axon guidance	NRP1	NRP1	neuropilin 1	0.0572892	0.165945	17.0529
GO:2000647	negative regulation of stem cell proliferation	FBLN1	FBLN1	fibulin 1	0.0572892	0.165945	17.0529
GO:0001765	membrane raft assembly	EMP2	EMP2	epithelial membrane protein 2	0.0572892	0.165945	17.0529
GO:0001780	neutrophil homeostasis	ANXA1	ANXA1	annexin A1	0.0572892	0.165945	17.0529
GO:0090370	negative regulation of cholesterol efflux	APOE	APOE	apolipoprotein E	0.0572892	0.165945	17.0529
GO:0048845	venous blood vessel morphogenesis	CCBE1	CCBE1	collagen and calcium binding EGF domains 1	0.0572892	0.165945	17.0529
GO:0051798	positive regulation of hair follicle development	FST	FST	follistatin	0.0572892	0.165945	17.0529
GO:0045061	thymic T cell selection	ITPKB	ITPKB	inositol-trisphosphate 3-kinase B	0.0572892	0.165945	17.0529
GO:0061551	trigeminal ganglion development	NRP1	NRP1	neuropilin 1	0.0572892	0.165945	17.0529
GO:0010828	positive regulation of glucose transport	C3	C3	complement component 3	0.0572892	0.165945	17.0529
GO:0097113	alpha-amino-3-hydroxy-5-methyl-4-isoxazole propionate selective glutamate receptor clustering	APOE	APOE	apolipoprotein E	0.0572892	0.165945	17.0529
GO:0097114	N-methyl-D-aspartate receptor clustering	APOE	APOE	apolipoprotein E	0.0572892	0.165945	17.0529
GO:1901166	neural crest cell migration involved in autonomic nervous system development	NRP1	NRP1	neuropilin 1	0.0572892	0.165945	17.0529
GO:1903352	L-ornithine transmembrane transport	SLC7A2	SLC7A2	solute carrier family 7 (cationic amino acid transporter, y+ system), member 2	0.0572892	0.165945	17.0529
GO:0006353	DNA-templated transcription, termination	CAVIN1	PTRF	polymerase I and transcript release factor	0.0572892	0.165945	17.0529
GO:0035630	bone mineralization involved in bone maturation	BMP2	BMP2	bone morphogenetic protein 2	0.0572892	0.165945	17.0529
GO:0060666	dichotomous subdivision of terminal units involved in salivary gland branching	NRP1	NRP1	neuropilin 1	0.0572892	0.165945	17.0529
GO:0070885	negative regulation of calcineurin-NFAT signaling cascade	ATP2B4	ATP2B4	ATPase, Ca++ transporting, plasma membrane 4	0.0572892	0.165945	17.0529
GO:0034384	high-density lipoprotein particle clearance	APOE	APOE	apolipoprotein E	0.0572892	0.165945	17.0529
GO:0072602	interleukin-4 secretion	NOTCH2	NOTCH2	notch 2	0.0572892	0.165945	17.0529
GO:0051414	response to cortisol	SLIT2	SLIT2	slit homolog 2 (Drosophila)	0.0572892	0.165945	17.0529
GO:0006868	glutamine transport	SLC1A5	SLC1A5	solute carrier family 1 (neutral amino acid transporter), member 5	0.0572892	0.165945	17.0529
GO:0018406	protein C-linked glycosylation via 2'-alpha-mannosyl-L-tryptophan	DPY19L1	DPY19L1	dpy-19-like 1 (C. elegans)	0.0572892	0.165945	17.0529
GO:0021637	trigeminal nerve structural organization	NRP1	NRP1	neuropilin 1	0.0572892	0.165945	17.0529
GO:0010950	positive regulation of endopeptidase activity	SFRP2	SFRP2	secreted frizzled-related protein 2	0.0572892	0.165945	17.0529
GO:0010894	negative regulation of steroid biosynthetic process	BMP2	BMP2	bone morphogenetic protein 2	0.0572892	0.165945	17.0529
GO:0045541	negative regulation of cholesterol biosynthetic process	APOE	APOE	apolipoprotein E	0.0572892	0.165945	17.0529
GO:0019222	regulation of metabolic process	NTRK2	NTRK2	neurotrophic tyrosine kinase, receptor, type 2	0.0572892	0.165945	17.0529
GO:0031394	positive regulation of prostaglandin biosynthetic process	ANXA1	ANXA1	annexin A1	0.0572892	0.165945	17.0529
GO:0002821	positive regulation of adaptive immune response	IL6ST	IL6ST	interleukin 6 signal transducer	0.0572892	0.165945	17.0529
GO:0042490	mechanoreceptor differentiation	NTRK2	NTRK2	neurotrophic tyrosine kinase, receptor, type 2	0.0572892	0.165945	17.0529
GO:0090527	actin filament reorganization	GSN	GSN	gelsolin	0.0572892	0.165945	17.0529
GO:0060763	mammary duct terminal end bud growth	SLIT2	SLIT2	slit homolog 2 (Drosophila)	0.0572892	0.165945	17.0529
GO:0009048	dosage compensation by inactivation of X chromosome	EIF1	EIF1	eukaryotic translation initiation factor 1	0.0572892	0.165945	17.0529
GO:0002862	negative regulation of inflammatory response to antigenic stimulus	PSMB4	PSMB4	proteasome (prosome, macropain) subunit, beta type, 4	0.0572892	0.165945	17.0529
GO:0010044	response to aluminum ion	NT5E	NT5E	5'-nucleotidase, ecto (CD73)	0.0572892	0.165945	17.0529
GO:0071870	cellular response to catecholamine stimulus	GNAS	GNAS	GNAS complex locus	0.0572892	0.165945	17.0529
GO:0060485	mesenchyme development	BMP2	BMP2	bone morphogenetic protein 2	0.0572892	0.165945	17.0529
GO:0060028	convergent extension involved in axis elongation	SFRP2	SFRP2	secreted frizzled-related protein 2	0.0572892	0.165945	17.0529
GO:1902287	semaphorin-plexin signaling pathway involved in axon guidance	NRP1	NRP1	neuropilin 1	0.0572892	0.165945	17.0529
GO:0006573	valine metabolic process	GHR	GHR	growth hormone receptor	0.0572892	0.165945	17.0529
GO:0071168	protein localization to chromatin	RAD21	RAD21	RAD21 homolog (S. pombe)	0.0572892	0.165945	17.0529
GO:0010594	regulation of endothelial cell migration	EMP2	EMP2	epithelial membrane protein 2	0.0572892	0.165945	17.0529
GO:0008283	cell proliferation	ECD	ECD	ecdysoneless homolog (Drosophila)	0.058072	0.167897	1.92145
GO:0008283	cell proliferation	ENTPD5	ENTPD5	ectonucleoside triphosphate diphosphohydrolase 5	0.058072	0.167897	1.92145
GO:0008283	cell proliferation	PRG4	PRG4	proteoglycan 4	0.058072	0.167897	1.92145
GO:0008283	cell proliferation	ZFP36L2	ZFP36L2	ZFP36 ring finger protein-like 2	0.058072	0.167897	1.92145
GO:0008283	cell proliferation	EMP2	EMP2	epithelial membrane protein 2	0.058072	0.167897	1.92145
GO:0008283	cell proliferation	CD34	CD34	CD34 molecule	0.058072	0.167897	1.92145
GO:0008283	cell proliferation	TCF7L2	TCF7L2	transcription factor 7-like 2 (T-cell specific, HMG-box)	0.058072	0.167897	1.92145
GO:0008283	cell proliferation	ZFP36L1	ZFP36L1	ZFP36 ring finger protein-like 1	0.058072	0.167897	1.92145
GO:0010976	positive regulation of neuron projection development	ADAMTS1	ADAMTS1	ADAM metallopeptidase with thrombospondin type 1 motif, 1	0.061817	0.178389	3.32199
GO:0010976	positive regulation of neuron projection development	FGFR1	FGFR1	fibroblast growth factor receptor 1	0.061817	0.178389	3.32199
GO:0010976	positive regulation of neuron projection development	NTRK2	NTRK2	neurotrophic tyrosine kinase, receptor, type 2	0.061817	0.178389	3.32199
GO:0033077	T cell differentiation in thymus	ZFP36L2	ZFP36L2	ZFP36 ring finger protein-like 2	0.0632374	0.179126	4.87225
GO:0033077	T cell differentiation in thymus	ZFP36L1	ZFP36L1	ZFP36 ring finger protein-like 1	0.0632374	0.179126	4.87225
GO:0045429	positive regulation of nitric oxide biosynthetic process	CLU	CLU	clusterin	0.0632374	0.179126	4.87225
GO:0045429	positive regulation of nitric oxide biosynthetic process	HSP90AB1	HSP90AB1	heat shock protein 90kDa alpha (cytosolic), class B member 1	0.0632374	0.179126	4.87225
GO:1901998	toxin transport	NRP1	NRP1	neuropilin 1	0.0632374	0.179126	4.87225
GO:1901998	toxin transport	HSPA5	HSPA5	heat shock 70kDa protein 5 (glucose-regulated protein, 78kDa)	0.0632374	0.179126	4.87225
GO:0010942	positive regulation of cell death	EGR1	EGR1	early growth response 1	0.0632374	0.179126	4.87225
GO:0010942	positive regulation of cell death	HBA2	HBA2	hemoglobin, alpha 2	0.0632374	0.179126	4.87225
GO:0001701	in utero embryonic development	TGFBR3	TGFBR3	transforming growth factor, beta receptor III	0.0637019	0.179126	2.13161
GO:0001701	in utero embryonic development	SLIT2	SLIT2	slit homolog 2 (Drosophila)	0.0637019	0.179126	2.13161
GO:0001701	in utero embryonic development	RARRES2	RARRES2	retinoic acid receptor responder (tazarotene induced) 2	0.0637019	0.179126	2.13161
GO:0001701	in utero embryonic development	FGFR1	FGFR1	fibroblast growth factor receptor 1	0.0637019	0.179126	2.13161
GO:0001701	in utero embryonic development	NOTCH2	NOTCH2	notch 2	0.0637019	0.179126	2.13161
GO:0001701	in utero embryonic development	BMP2	BMP2	bone morphogenetic protein 2	0.0637019	0.179126	2.13161
GO:0006935	chemotaxis	SLIT2	SLIT2	slit homolog 2 (Drosophila)	0.0653336	0.179126	2.64386
GO:0006935	chemotaxis	RARRES2	RARRES2	retinoic acid receptor responder (tazarotene induced) 2	0.0653336	0.179126	2.64386
GO:0006935	chemotaxis	LSP1	LSP1	lymphocyte-specific protein 1	0.0653336	0.179126	2.64386
GO:0006935	chemotaxis	CXCL14	CXCL14	chemokine (C-X-C motif) ligand 14	0.0653336	0.179126	2.64386
GO:0050796	regulation of insulin secretion	SEC11C	SEC11C	SEC11 homolog C (S. cerevisiae)	0.0657258	0.179126	3.23789
GO:0050796	regulation of insulin secretion	GNAS	GNAS	GNAS complex locus	0.0657258	0.179126	3.23789
GO:0050796	regulation of insulin secretion	CPT1A	CPT1A	carnitine palmitoyltransferase 1A (liver)	0.0657258	0.179126	3.23789
GO:0006665	sphingolipid metabolic process	AC036176.1	KDSR	3-ketodihydrosphingosine reductase	0.0657258	0.179126	3.23789
GO:0006665	sphingolipid metabolic process	AP003119.3	ACER3	alkaline ceramidase 3	0.0657258	0.179126	3.23789
GO:0006665	sphingolipid metabolic process	SERINC1	SERINC1	serine incorporator 1	0.0657258	0.179126	3.23789
GO:0060291	long-term synaptic potentiation	EGR1	EGR1	early growth response 1	0.0664559	0.179126	4.73691
GO:0060291	long-term synaptic potentiation	NTRK2	NTRK2	neurotrophic tyrosine kinase, receptor, type 2	0.0664559	0.179126	4.73691
GO:0008219	cell death	EMP2	EMP2	epithelial membrane protein 2	0.0664559	0.179126	4.73691
GO:0008219	cell death	CLU	CLU	clusterin	0.0664559	0.179126	4.73691
GO:0030097	hemopoiesis	ZFP36L2	ZFP36L2	ZFP36 ring finger protein-like 2	0.067722	0.179126	3.19741
GO:0030097	hemopoiesis	CD34	CD34	CD34 molecule	0.067722	0.179126	3.19741
GO:0030097	hemopoiesis	NOTCH2	NOTCH2	notch 2	0.067722	0.179126	3.19741
GO:0016477	cell migration	TGFBR3	TGFBR3	transforming growth factor, beta receptor III	0.0681403	0.179126	2.29205
GO:0016477	cell migration	NRP1	NRP1	neuropilin 1	0.0681403	0.179126	2.29205
GO:0016477	cell migration	BAMBI	BAMBI	BMP and activin membrane-bound inhibitor	0.0681403	0.179126	2.29205
GO:0016477	cell migration	EMP2	EMP2	epithelial membrane protein 2	0.0681403	0.179126	2.29205
GO:0016477	cell migration	FGFR1	FGFR1	fibroblast growth factor receptor 1	0.0681403	0.179126	2.29205
GO:2000121	regulation of removal of superoxide radicals	FBLN5	FBLN5	fibulin 5	0.0683493	0.179126	14.2107
GO:2001046	positive regulation of integrin-mediated signaling pathway	EMP2	EMP2	epithelial membrane protein 2	0.0683493	0.179126	14.2107
GO:0051271	negative regulation of cellular component movement	TGFBR3	TGFBR3	transforming growth factor, beta receptor III	0.0683493	0.179126	14.2107
GO:0003149	membranous septum morphogenesis	ID2	ID2	inhibitor of DNA binding 2, dominant negative helix-loop-helix protein	0.0683493	0.179126	14.2107
GO:1901642	nucleoside transmembrane transport	SLC29A1	SLC29A1	solute carrier family 29 (equilibrative nucleoside transporter), member 1	0.0683493	0.179126	14.2107
GO:0060982	coronary artery morphogenesis	NRP1	NRP1	neuropilin 1	0.0683493	0.179126	14.2107
GO:0071636	positive regulation of transforming growth factor beta production	CD34	CD34	CD34 molecule	0.0683493	0.179126	14.2107
GO:0090080	positive regulation of MAPKKK cascade by fibroblast growth factor receptor signaling pathway	FGFR1	FGFR1	fibroblast growth factor receptor 1	0.0683493	0.179126	14.2107
GO:0021978	telencephalon regionalization	BMP2	BMP2	bone morphogenetic protein 2	0.0683493	0.179126	14.2107
GO:0021960	anterior commissure morphogenesis	TSKU	TSKU	tsukushi, small leucine rich proteoglycan	0.0683493	0.179126	14.2107
GO:0042403	thyroid hormone metabolic process	DIO2	DIO2	deiodinase, iodothyronine, type II	0.0683493	0.179126	14.2107
GO:0045409	negative regulation of interleukin-6 biosynthetic process	PRG4	PRG4	proteoglycan 4	0.0683493	0.179126	14.2107
GO:0043270	positive regulation of ion transport	P2RY1	P2RY1	purinergic receptor P2Y, G-protein coupled, 1	0.0683493	0.179126	14.2107
GO:0060385	axonogenesis involved in innervation	NRP1	NRP1	neuropilin 1	0.0683493	0.179126	14.2107
GO:1902305	regulation of sodium ion transmembrane transport	ATP2B4	ATP2B4	ATPase, Ca++ transporting, plasma membrane 4	0.0683493	0.179126	14.2107
GO:0010954	positive regulation of protein processing	CCBE1	CCBE1	collagen and calcium binding EGF domains 1	0.0683493	0.179126	14.2107
GO:0043353	enucleate erythrocyte differentiation	ID2	ID2	inhibitor of DNA binding 2, dominant negative helix-loop-helix protein	0.0683493	0.179126	14.2107
GO:0001957	intramembranous ossification	MMP2	MMP2	matrix metallopeptidase 2 (gelatinase A, 72kDa gelatinase, 72kDa type IV collagenase)	0.0683493	0.179126	14.2107
GO:0009414	response to water deprivation	CD9	CD9	CD9 molecule	0.0683493	0.179126	14.2107
GO:0001514	selenocysteine incorporation	DIO2	DIO2	deiodinase, iodothyronine, type II	0.0683493	0.179126	14.2107
GO:0001973	adenosine receptor signaling pathway	P2RY1	P2RY1	purinergic receptor P2Y, G-protein coupled, 1	0.0683493	0.179126	14.2107
GO:0048639	positive regulation of developmental growth	C3	C3	complement component 3	0.0683493	0.179126	14.2107
GO:0060789	hair follicle placode formation	GNAS	GNAS	GNAS complex locus	0.0683493	0.179126	14.2107
GO:0033119	negative regulation of RNA splicing	RPS13	RPS13	ribosomal protein S13	0.0683493	0.179126	14.2107
GO:0048672	positive regulation of collateral sprouting	CRABP2	CRABP2	cellular retinoic acid binding protein 2	0.0683493	0.179126	14.2107
GO:2000427	positive regulation of apoptotic cell clearance	C3	C3	complement component 3	0.0683493	0.179126	14.2107
GO:0045578	negative regulation of B cell differentiation	ID2	ID2	inhibitor of DNA binding 2, dominant negative helix-loop-helix protein	0.0683493	0.179126	14.2107
GO:0022029	telencephalon cell migration	SLIT2	SLIT2	slit homolog 2 (Drosophila)	0.0683493	0.179126	14.2107
GO:0031987	locomotion involved in locomotory behavior	RCAN1	RCAN1	regulator of calcineurin 1	0.0683493	0.179126	14.2107
GO:0051151	negative regulation of smooth muscle cell differentiation	RCAN1	RCAN1	regulator of calcineurin 1	0.0683493	0.179126	14.2107
GO:0072089	stem cell proliferation	CD34	CD34	CD34 molecule	0.0683493	0.179126	14.2107
GO:1901385	regulation of voltage-gated calcium channel activity	AHNAK	AHNAK	AHNAK nucleoprotein	0.0683493	0.179126	14.2107
GO:0006101	citrate metabolic process	GHR	GHR	growth hormone receptor	0.0683493	0.179126	14.2107
GO:0060056	mammary gland involution	IGFBP5	IGFBP5	insulin-like growth factor binding protein 5	0.0683493	0.179126	14.2107
GO:0043009	chordate embryonic development	FGFR1	FGFR1	fibroblast growth factor receptor 1	0.0683493	0.179126	14.2107
GO:0042158	lipoprotein biosynthetic process	APOE	APOE	apolipoprotein E	0.0683493	0.179126	14.2107
GO:1903076	regulation of protein localization to plasma membrane	GBP1	GBP1	guanylate binding protein 1, interferon-inducible	0.0683493	0.179126	14.2107
GO:1903077	negative regulation of protein localization to plasma membrane	GBP1	GBP1	guanylate binding protein 1, interferon-inducible	0.0683493	0.179126	14.2107
GO:0060406	positive regulation of penile erection	P2RY1	P2RY1	purinergic receptor P2Y, G-protein coupled, 1	0.0683493	0.179126	14.2107
GO:0043030	regulation of macrophage activation	SLC7A2	SLC7A2	solute carrier family 7 (cationic amino acid transporter, y+ system), member 2	0.0683493	0.179126	14.2107
GO:0003416	endochondral bone growth	DDR2	DDR2	discoidin domain receptor tyrosine kinase 2	0.0683493	0.179126	14.2107
GO:0090244	Wnt signaling pathway involved in somitogenesis	SFRP2	SFRP2	secreted frizzled-related protein 2	0.0683493	0.179126	14.2107
GO:0032869	cellular response to insulin stimulus	EGR1	EGR1	early growth response 1	0.0697456	0.182166	3.15794
GO:0032869	cellular response to insulin stimulus	GHR	GHR	growth hormone receptor	0.0697456	0.182166	3.15794
GO:0032869	cellular response to insulin stimulus	ENPP1	ENPP1	ectonucleotide pyrophosphatase/phosphodiesterase 1	0.0697456	0.182166	3.15794
GO:0043086	negative regulation of catalytic activity	TXNIP	TXNIP	thioredoxin interacting protein	0.0697456	0.182166	3.15794
GO:0043086	negative regulation of catalytic activity	SLIT2	SLIT2	slit homolog 2 (Drosophila)	0.0697456	0.182166	3.15794
GO:0043086	negative regulation of catalytic activity	ANXA1	ANXA1	annexin A1	0.0697456	0.182166	3.15794
GO:0016055	Wnt signaling pathway	WIF1	WIF1	WNT inhibitory factor 1	0.0706336	0.184173	2.26767
GO:0016055	Wnt signaling pathway	CSNK1G1	CSNK1G1	casein kinase 1, gamma 1	0.0706336	0.184173	2.26767
GO:0016055	Wnt signaling pathway	SFRP2	SFRP2	secreted frizzled-related protein 2	0.0706336	0.184173	2.26767
GO:0016055	Wnt signaling pathway	TCF7L2	TCF7L2	transcription factor 7-like 2 (T-cell specific, HMG-box)	0.0706336	0.184173	2.26767
GO:0016055	Wnt signaling pathway	RSPO3	RSPO3	R-spondin 3	0.0706336	0.184173	2.26767
GO:0000165	MAPK cascade	NCAM1	NCAM1	neural cell adhesion molecule 1	0.0710603	0.184973	2.0712
GO:0000165	MAPK cascade	ITPKB	ITPKB	inositol-trisphosphate 3-kinase B	0.0710603	0.184973	2.0712
GO:0000165	MAPK cascade	GRB2	GRB2	growth factor receptor-bound protein 2	0.0710603	0.184973	2.0712
GO:0000165	MAPK cascade	FGFR1	FGFR1	fibroblast growth factor receptor 1	0.0710603	0.184973	2.0712
GO:0000165	MAPK cascade	PSMB4	PSMB4	proteasome (prosome, macropain) subunit, beta type, 4	0.0710603	0.184973	2.0712
GO:0000165	MAPK cascade	AKAP9	AKAP9	A kinase (PRKA) anchor protein 9	0.0710603	0.184973	2.0712
GO:0060070	canonical Wnt signaling pathway	SFRP2	SFRP2	secreted frizzled-related protein 2	0.0717964	0.186574	3.11943
GO:0060070	canonical Wnt signaling pathway	TCF7L2	TCF7L2	transcription factor 7-like 2 (T-cell specific, HMG-box)	0.0717964	0.186574	3.11943
GO:0060070	canonical Wnt signaling pathway	RSPO3	RSPO3	R-spondin 3	0.0717964	0.186574	3.11943
GO:0006641	triglyceride metabolic process	APOE	APOE	apolipoprotein E	0.0730517	0.188564	4.4876
GO:0006641	triglyceride metabolic process	CPT1A	CPT1A	carnitine palmitoyltransferase 1A (liver)	0.0730517	0.188564	4.4876
GO:0048469	cell maturation	FGFR1	FGFR1	fibroblast growth factor receptor 1	0.0730517	0.188564	4.4876
GO:0048469	cell maturation	ID2	ID2	inhibitor of DNA binding 2, dominant negative helix-loop-helix protein	0.0730517	0.188564	4.4876
GO:2001237	negative regulation of extrinsic apoptotic signaling pathway	NRP1	NRP1	neuropilin 1	0.0730517	0.188564	4.4876
GO:2001237	negative regulation of extrinsic apoptotic signaling pathway	TCF7L2	TCF7L2	transcription factor 7-like 2 (T-cell specific, HMG-box)	0.0730517	0.188564	4.4876
GO:0030199	collagen fibril organization	SFRP2	SFRP2	secreted frizzled-related protein 2	0.0730517	0.188564	4.4876
GO:0030199	collagen fibril organization	DDR2	DDR2	discoidin domain receptor tyrosine kinase 2	0.0730517	0.188564	4.4876
GO:0030336	negative regulation of cell migration	SLIT2	SLIT2	slit homolog 2 (Drosophila)	0.0738741	0.189733	3.08184
GO:0030336	negative regulation of cell migration	SFRP2	SFRP2	secreted frizzled-related protein 2	0.0738741	0.189733	3.08184
GO:0030336	negative regulation of cell migration	IGFBP5	IGFBP5	insulin-like growth factor binding protein 5	0.0738741	0.189733	3.08184
GO:0035264	multicellular organism growth	GNAS	GNAS	GNAS complex locus	0.0738741	0.189733	3.08184
GO:0035264	multicellular organism growth	TCF7L2	TCF7L2	transcription factor 7-like 2 (T-cell specific, HMG-box)	0.0738741	0.189733	3.08184
GO:0035264	multicellular organism growth	ZFP36L1	ZFP36L1	ZFP36 ring finger protein-like 1	0.0738741	0.189733	3.08184
GO:0051384	response to glucocorticoid	C3	C3	complement component 3	0.0738741	0.189733	3.08184
GO:0051384	response to glucocorticoid	ANXA1	ANXA1	annexin A1	0.0738741	0.189733	3.08184
GO:0051384	response to glucocorticoid	GHR	GHR	growth hormone receptor	0.0738741	0.189733	3.08184
GO:0045599	negative regulation of fat cell differentiation	TCF7L2	TCF7L2	transcription factor 7-like 2 (T-cell specific, HMG-box)	0.0764257	0.190001	4.37253
GO:0045599	negative regulation of fat cell differentiation	ENPP1	ENPP1	ectonucleotide pyrophosphatase/phosphodiesterase 1	0.0764257	0.190001	4.37253
GO:0048705	skeletal system morphogenesis	MMP2	MMP2	matrix metallopeptidase 2 (gelatinase A, 72kDa gelatinase, 72kDa type IV collagenase)	0.0764257	0.190001	4.37253
GO:0048705	skeletal system morphogenesis	FGFR1	FGFR1	fibroblast growth factor receptor 1	0.0764257	0.190001	4.37253
GO:0001656	metanephros development	SLIT2	SLIT2	slit homolog 2 (Drosophila)	0.0764257	0.190001	4.37253
GO:0001656	metanephros development	ID2	ID2	inhibitor of DNA binding 2, dominant negative helix-loop-helix protein	0.0764257	0.190001	4.37253
GO:0007275	multicellular organismal development	NRP1	NRP1	neuropilin 1	0.07755	0.190001	1.4524
GO:0007275	multicellular organismal development	TNFAIP2	TNFAIP2	tumor necrosis factor, alpha-induced protein 2	0.07755	0.190001	1.4524
GO:0007275	multicellular organismal development	SLIT2	SLIT2	slit homolog 2 (Drosophila)	0.07755	0.190001	1.4524
GO:0007275	multicellular organismal development	WIF1	WIF1	WNT inhibitory factor 1	0.07755	0.190001	1.4524
GO:0007275	multicellular organismal development	SMOC1	SMOC1	SPARC related modular calcium binding 1	0.07755	0.190001	1.4524
GO:0007275	multicellular organismal development	GREM2	GREM2	gremlin 2, DAN family BMP antagonist	0.07755	0.190001	1.4524
GO:0007275	multicellular organismal development	CHRDL1	CHRDL1	chordin-like 1	0.07755	0.190001	1.4524
GO:0007275	multicellular organismal development	DLX1	DLX1	distal-less homeobox 1	0.07755	0.190001	1.4524
GO:0007275	multicellular organismal development	PBXIP1	PBXIP1	pre-B-cell leukemia homeobox interacting protein 1	0.07755	0.190001	1.4524
GO:0007275	multicellular organismal development	SFRP2	SFRP2	secreted frizzled-related protein 2	0.07755	0.190001	1.4524
GO:0007275	multicellular organismal development	DRG1	DRG1	developmentally regulated GTP binding protein 1	0.07755	0.190001	1.4524
GO:0007275	multicellular organismal development	CCBE1	CCBE1	collagen and calcium binding EGF domains 1	0.07755	0.190001	1.4524
GO:0007275	multicellular organismal development	NOTCH2	NOTCH2	notch 2	0.07755	0.190001	1.4524
GO:0007275	multicellular organismal development	BMP2	BMP2	bone morphogenetic protein 2	0.07755	0.190001	1.4524
GO:0007275	multicellular organismal development	FHL1	FHL1	four and a half LIM domains 1	0.07755	0.190001	1.4524
GO:0007275	multicellular organismal development	ID2	ID2	inhibitor of DNA binding 2, dominant negative helix-loop-helix protein	0.07755	0.190001	1.4524
GO:0007275	multicellular organismal development	NTRK2	NTRK2	neurotrophic tyrosine kinase, receptor, type 2	0.07755	0.190001	1.4524
GO:0000046	autophagic vacuole fusion	STX17	STX17	syntaxin 17	0.0792803	0.190001	12.1806
GO:0032926	negative regulation of activin receptor signaling pathway	FST	FST	follistatin	0.0792803	0.190001	12.1806
GO:0051601	exocyst localization	TNFAIP2	TNFAIP2	tumor necrosis factor, alpha-induced protein 2	0.0792803	0.190001	12.1806
GO:0003184	pulmonary valve morphogenesis	NOTCH2	NOTCH2	notch 2	0.0792803	0.190001	12.1806
GO:0043567	regulation of insulin-like growth factor receptor signaling pathway	IGFBP3	IGFBP3	insulin-like growth factor binding protein 3	0.0792803	0.190001	12.1806
GO:0001778	plasma membrane repair	AHNAK2	AHNAK2	AHNAK nucleoprotein 2	0.0792803	0.190001	12.1806
GO:0048842	positive regulation of axon extension involved in axon guidance	NRP1	NRP1	neuropilin 1	0.0792803	0.190001	12.1806
GO:0035589	G-protein coupled purinergic nucleotide receptor signaling pathway	P2RY1	P2RY1	purinergic receptor P2Y, G-protein coupled, 1	0.0792803	0.190001	12.1806
GO:0002674	negative regulation of acute inflammatory response	ASH1L	ASH1L	ash1 (absent, small, or homeotic)-like (Drosophila)	0.0792803	0.190001	12.1806
GO:0003203	endocardial cushion morphogenesis	BMP2	BMP2	bone morphogenetic protein 2	0.0792803	0.190001	12.1806
GO:0051782	negative regulation of cell division	TXNIP	TXNIP	thioredoxin interacting protein	0.0792803	0.190001	12.1806
GO:0003254	regulation of membrane depolarization	FHL1	FHL1	four and a half LIM domains 1	0.0792803	0.190001	12.1806
GO:0010863	positive regulation of phospholipase C activity	FGFR1	FGFR1	fibroblast growth factor receptor 1	0.0792803	0.190001	12.1806
GO:0050848	regulation of calcium-mediated signaling	GBP1	GBP1	guanylate binding protein 1, interferon-inducible	0.0792803	0.190001	12.1806
GO:0034372	very-low-density lipoprotein particle remodeling	APOE	APOE	apolipoprotein E	0.0792803	0.190001	12.1806
GO:0071481	cellular response to X-ray	SFRP2	SFRP2	secreted frizzled-related protein 2	0.0792803	0.190001	12.1806
GO:1901016	regulation of potassium ion transmembrane transporter activity	FHL1	FHL1	four and a half LIM domains 1	0.0792803	0.190001	12.1806
GO:1901018	positive regulation of potassium ion transmembrane transporter activity	AKAP9	AKAP9	A kinase (PRKA) anchor protein 9	0.0792803	0.190001	12.1806
GO:0030913	paranodal junction assembly	CD9	CD9	CD9 molecule	0.0792803	0.190001	12.1806
GO:0014012	peripheral nervous system axon regeneration	APOE	APOE	apolipoprotein E	0.0792803	0.190001	12.1806
GO:0051001	negative regulation of nitric-oxide synthase activity	ATP2B4	ATP2B4	ATPase, Ca++ transporting, plasma membrane 4	0.0792803	0.190001	12.1806
GO:0046903	secretion	FBLN5	FBLN5	fibulin 5	0.0792803	0.190001	12.1806
GO:0008635	activation of cysteine-type endopeptidase activity involved in apoptotic process by cytochrome c	CYCS	CYCS	cytochrome c, somatic	0.0792803	0.190001	12.1806
GO:0051014	actin filament severing	GSN	GSN	gelsolin	0.0792803	0.190001	12.1806
GO:0060396	growth hormone receptor signaling pathway	GHR	GHR	growth hormone receptor	0.0792803	0.190001	12.1806
GO:0042989	sequestering of actin monomers	GSN	GSN	gelsolin	0.0792803	0.190001	12.1806
GO:0031340	positive regulation of vesicle fusion	ANXA1	ANXA1	annexin A1	0.0792803	0.190001	12.1806
GO:0032287	peripheral nervous system myelin maintenance	NDRG1	NDRG1	N-myc downstream regulated 1	0.0792803	0.190001	12.1806
GO:0045576	mast cell activation	NDRG1	NDRG1	N-myc downstream regulated 1	0.0792803	0.190001	12.1806
GO:0060710	chorio-allantoic fusion	ZFP36L1	ZFP36L1	ZFP36 ring finger protein-like 1	0.0792803	0.190001	12.1806
GO:0034497	protein localization to pre-autophagosomal structure	STX17	STX17	syntaxin 17	0.0792803	0.190001	12.1806
GO:0050658	RNA transport	HNRNPA2B1	HNRNPA2B1	heterogeneous nuclear ribonucleoprotein A2/B1	0.0792803	0.190001	12.1806
GO:0051127	positive regulation of actin nucleation	GSN	GSN	gelsolin	0.0792803	0.190001	12.1806
GO:0051103	DNA ligation involved in DNA repair	HMGB1	HMGB1	high mobility group box 1	0.0792803	0.190001	12.1806
GO:0006110	regulation of glycolytic process	ECD	ECD	ecdysoneless homolog (Drosophila)	0.0792803	0.190001	12.1806
GO:0046500	S-adenosylmethionine metabolic process	AMD1	AMD1	adenosylmethionine decarboxylase 1	0.0792803	0.190001	12.1806
GO:0010518	positive regulation of phospholipase activity	FGFR1	FGFR1	fibroblast growth factor receptor 1	0.0792803	0.190001	12.1806
GO:2000737	negative regulation of stem cell differentiation	ZFP36L2	ZFP36L2	ZFP36 ring finger protein-like 2	0.0792803	0.190001	12.1806
GO:0006910	phagocytosis, recognition	COLEC12	COLEC12	collectin sub-family member 12	0.0792803	0.190001	12.1806
GO:0009306	protein secretion	GNAS	GNAS	GNAS complex locus	0.0798482	0.191065	4.26322
GO:0009306	protein secretion	LTBP2	LTBP2	latent transforming growth factor beta binding protein 2	0.0798482	0.191065	4.26322
GO:0006954	inflammatory response	RARRES2	RARRES2	retinoic acid receptor responder (tazarotene induced) 2	0.0810285	0.193589	1.87689
GO:0006954	inflammatory response	C3	C3	complement component 3	0.0810285	0.193589	1.87689
GO:0006954	inflammatory response	IL1RAP	IL1RAP	interleukin 1 receptor accessory protein	0.0810285	0.193589	1.87689
GO:0006954	inflammatory response	HMGB1	HMGB1	high mobility group box 1	0.0810285	0.193589	1.87689
GO:0006954	inflammatory response	ANXA1	ANXA1	annexin A1	0.0810285	0.193589	1.87689
GO:0006954	inflammatory response	BMP2	BMP2	bone morphogenetic protein 2	0.0810285	0.193589	1.87689
GO:0006954	inflammatory response	NTRK2	NTRK2	neurotrophic tyrosine kinase, receptor, type 2	0.0810285	0.193589	1.87689
GO:0048010	vascular endothelial growth factor receptor signaling pathway	NRP1	NRP1	neuropilin 1	0.082389	0.196372	1.99061
GO:0048010	vascular endothelial growth factor receptor signaling pathway	NCAM1	NCAM1	neural cell adhesion molecule 1	0.082389	0.196372	1.99061
GO:0048010	vascular endothelial growth factor receptor signaling pathway	GRB2	GRB2	growth factor receptor-bound protein 2	0.082389	0.196372	1.99061
GO:0048010	vascular endothelial growth factor receptor signaling pathway	FGFR1	FGFR1	fibroblast growth factor receptor 1	0.082389	0.196372	1.99061
GO:0048010	vascular endothelial growth factor receptor signaling pathway	PSMB4	PSMB4	proteasome (prosome, macropain) subunit, beta type, 4	0.082389	0.196372	1.99061
GO:0048010	vascular endothelial growth factor receptor signaling pathway	AKAP9	AKAP9	A kinase (PRKA) anchor protein 9	0.082389	0.196372	1.99061
GO:0007565	female pregnancy	THBD	THBD	thrombomodulin	0.0824483	0.196372	2.94015
GO:0007565	female pregnancy	GNAS	GNAS	GNAS complex locus	0.0824483	0.196372	2.94015
GO:0007565	female pregnancy	IGFBP5	IGFBP5	insulin-like growth factor binding protein 5	0.0824483	0.196372	2.94015
GO:0051603	proteolysis involved in cellular protein catabolic process	HSPA5	HSPA5	heat shock 70kDa protein 5 (glucose-regulated protein, 78kDa)	0.0833176	0.197223	4.15924
GO:0051603	proteolysis involved in cellular protein catabolic process	PSMB4	PSMB4	proteasome (prosome, macropain) subunit, beta type, 4	0.0833176	0.197223	4.15924
GO:0043280	positive regulation of cysteine-type endopeptidase activity involved in apoptotic process	HMGB1	HMGB1	high mobility group box 1	0.0833176	0.197223	4.15924
GO:0043280	positive regulation of cysteine-type endopeptidase activity involved in apoptotic process	UACA	UACA	uveal autoantigen with coiled-coil domains and ankyrin repeats	0.0833176	0.197223	4.15924
GO:0002062	chondrocyte differentiation	FGFR1	FGFR1	fibroblast growth factor receptor 1	0.0833176	0.197223	4.15924
GO:0002062	chondrocyte differentiation	BMP2	BMP2	bone morphogenetic protein 2	0.0833176	0.197223	4.15924
GO:0010595	positive regulation of endothelial cell migration	NRP1	NRP1	neuropilin 1	0.0833176	0.197223	4.15924
GO:0010595	positive regulation of endothelial cell migration	CCBE1	CCBE1	collagen and calcium binding EGF domains 1	0.0833176	0.197223	4.15924
GO:0016071	mRNA metabolic process	RPS13	RPS13	ribosomal protein S13	0.0866327	0.19899	2.13161
GO:0016071	mRNA metabolic process	SMG1	SMG1	SMG1 phosphatidylinositol 3-kinase-related kinase	0.0866327	0.19899	2.13161
GO:0016071	mRNA metabolic process	RPL37A	RPL37A	ribosomal protein L37a	0.0866327	0.19899	2.13161
GO:0016071	mRNA metabolic process	PSMB4	PSMB4	proteasome (prosome, macropain) subunit, beta type, 4	0.0866327	0.19899	2.13161
GO:0016071	mRNA metabolic process	ZFP36L1	ZFP36L1	ZFP36 ring finger protein-like 1	0.0866327	0.19899	2.13161
GO:0001657	ureteric bud development	SLIT2	SLIT2	slit homolog 2 (Drosophila)	0.0868324	0.19899	4.06021
GO:0001657	ureteric bud development	FGFR1	FGFR1	fibroblast growth factor receptor 1	0.0868324	0.19899	4.06021
GO:0006508	proteolysis	CFD	CFD	complement factor D (adipsin)	0.0889743	0.19899	1.5843
GO:0006508	proteolysis	MMP2	MMP2	matrix metallopeptidase 2 (gelatinase A, 72kDa gelatinase, 72kDa type IV collagenase)	0.0889743	0.19899	1.5843
GO:0006508	proteolysis	CPXM2	CPXM2	carboxypeptidase X (M14 family), member 2	0.0889743	0.19899	1.5843
GO:0006508	proteolysis	SEC11C	SEC11C	SEC11 homolog C (S. cerevisiae)	0.0889743	0.19899	1.5843
GO:0006508	proteolysis	AEBP1	AEBP1	AE binding protein 1	0.0889743	0.19899	1.5843
GO:0006508	proteolysis	PI16	PI16	peptidase inhibitor 16	0.0889743	0.19899	1.5843
GO:0006508	proteolysis	ADAMTS1	ADAMTS1	ADAM metallopeptidase with thrombospondin type 1 motif, 1	0.0889743	0.19899	1.5843
GO:0006508	proteolysis	PHEX	PHEX	phosphate regulating endopeptidase homolog, X-linked	0.0889743	0.19899	1.5843
GO:0006508	proteolysis	CAPN6	CAPN6	calpain 6	0.0889743	0.19899	1.5843
GO:0006508	proteolysis	PSMB4	PSMB4	proteasome (prosome, macropain) subunit, beta type, 4	0.0889743	0.19899	1.5843
GO:0006508	proteolysis	TPSB2	TPSB2	tryptase beta 2 (gene/pseudogene)	0.0889743	0.19899	1.5843
GO:0006112	energy reserve metabolic process	GNAS	GNAS	GNAS complex locus	0.0891472	0.19899	2.84215
GO:0006112	energy reserve metabolic process	ADGRF5	ADGRF5	G protein-coupled receptor 116	0.0891472	0.19899	2.84215
GO:0006112	energy reserve metabolic process	TKT	TKT	transketolase	0.0891472	0.19899	2.84215
GO:0006928	cellular component movement	LSP1	LSP1	lymphocyte-specific protein 1	0.0891472	0.19899	2.84215
GO:0006928	cellular component movement	ANXA1	ANXA1	annexin A1	0.0891472	0.19899	2.84215
GO:0006928	cellular component movement	CD9	CD9	CD9 molecule	0.0891472	0.19899	2.84215
GO:2000146	negative regulation of cell motility	FBLN1	FBLN1	fibulin 1	0.0900838	0.19899	10.658
GO:0019934	cGMP-mediated signaling	APOE	APOE	apolipoprotein E	0.0900838	0.19899	10.658
GO:0003181	atrioventricular valve morphogenesis	BMP2	BMP2	bone morphogenetic protein 2	0.0900838	0.19899	10.658
GO:0008366	axon ensheathment	CLDN11	CLDN11	claudin 11	0.0900838	0.19899	10.658
GO:0034695	response to prostaglandin E	TGFBR3	TGFBR3	transforming growth factor, beta receptor III	0.0900838	0.19899	10.658
GO:0071679	commissural neuron axon guidance	NRP1	NRP1	neuropilin 1	0.0900838	0.19899	10.658
GO:0071372	cellular response to follicle-stimulating hormone stimulus	EGR1	EGR1	early growth response 1	0.0900838	0.19899	10.658
GO:0071374	cellular response to parathyroid hormone stimulus	ADAMTS1	ADAMTS1	ADAM metallopeptidase with thrombospondin type 1 motif, 1	0.0900838	0.19899	10.658
GO:0030850	prostate gland development	ANXA1	ANXA1	annexin A1	0.0900838	0.19899	10.658
GO:0001913	T cell mediated cytotoxicity	EMP2	EMP2	epithelial membrane protein 2	0.0900838	0.19899	10.658
GO:0006265	DNA topological change	HMGB1	HMGB1	high mobility group box 1	0.0900838	0.19899	10.658
GO:0045010	actin nucleation	GSN	GSN	gelsolin	0.0900838	0.19899	10.658
GO:1901522	positive regulation of transcription from RNA polymerase II promoter involved in cellular response to chemical stimulus	BMP2	BMP2	bone morphogenetic protein 2	0.0900838	0.19899	10.658
GO:0060603	mammary gland duct morphogenesis	SLIT2	SLIT2	slit homolog 2 (Drosophila)	0.0900838	0.19899	10.658
GO:0034380	high-density lipoprotein particle assembly	APOE	APOE	apolipoprotein E	0.0900838	0.19899	10.658
GO:0071493	cellular response to UV-B	MFAP4	MFAP4	microfibrillar-associated protein 4	0.0900838	0.19899	10.658
GO:0060351	cartilage development involved in endochondral bone morphogenesis	GHR	GHR	growth hormone receptor	0.0900838	0.19899	10.658
GO:0071455	cellular response to hyperoxia	EGR1	EGR1	early growth response 1	0.0900838	0.19899	10.658
GO:0060346	bone trabecula formation	MMP2	MMP2	matrix metallopeptidase 2 (gelatinase A, 72kDa gelatinase, 72kDa type IV collagenase)	0.0900838	0.19899	10.658
GO:0061299	retina vasculature morphogenesis in camera-type eye	NRP1	NRP1	neuropilin 1	0.0900838	0.19899	10.658
GO:0009437	carnitine metabolic process	CPT1A	CPT1A	carnitine palmitoyltransferase 1A (liver)	0.0900838	0.19899	10.658
GO:0001955	blood vessel maturation	MMP2	MMP2	matrix metallopeptidase 2 (gelatinase A, 72kDa gelatinase, 72kDa type IV collagenase)	0.0900838	0.19899	10.658
GO:0010873	positive regulation of cholesterol esterification	APOE	APOE	apolipoprotein E	0.0900838	0.19899	10.658
GO:0010884	positive regulation of lipid storage	C3	C3	complement component 3	0.0900838	0.19899	10.658
GO:0042473	outer ear morphogenesis	FGFR1	FGFR1	fibroblast growth factor receptor 1	0.0900838	0.19899	10.658
GO:0042487	regulation of odontogenesis of dentin-containing tooth	BMP2	BMP2	bone morphogenetic protein 2	0.0900838	0.19899	10.658
GO:0035729	cellular response to hepatocyte growth factor stimulus	NRP1	NRP1	neuropilin 1	0.0900838	0.19899	10.658
GO:0001542	ovulation from ovarian follicle	ADAMTS1	ADAMTS1	ADAM metallopeptidase with thrombospondin type 1 motif, 1	0.0900838	0.19899	10.658
GO:0035767	endothelial cell chemotaxis	NRP1	NRP1	neuropilin 1	0.0900838	0.19899	10.658
GO:0033173	calcineurin-NFAT signaling cascade	RCAN1	RCAN1	regulator of calcineurin 1	0.0900838	0.19899	10.658
GO:0060712	spongiotrophoblast layer development	ZFP36L1	ZFP36L1	ZFP36 ring finger protein-like 1	0.0900838	0.19899	10.658
GO:0006983	ER overload response	HSPA5	HSPA5	heat shock 70kDa protein 5 (glucose-regulated protein, 78kDa)	0.0900838	0.19899	10.658
GO:0030643	cellular phosphate ion homeostasis	ENPP1	ENPP1	ectonucleotide pyrophosphatase/phosphodiesterase 1	0.0900838	0.19899	10.658
GO:0045719	negative regulation of glycogen biosynthetic process	ENPP1	ENPP1	ectonucleotide pyrophosphatase/phosphodiesterase 1	0.0900838	0.19899	10.658
GO:0031960	response to corticosteroid	ANXA1	ANXA1	annexin A1	0.0900838	0.19899	10.658
GO:0006123	mitochondrial electron transport, cytochrome c to oxygen	CYCS	CYCS	cytochrome c, somatic	0.0900838	0.19899	10.658
GO:0046512	sphingosine biosynthetic process	AP003119.3	ACER3	alkaline ceramidase 3	0.0900838	0.19899	10.658
GO:0038084	vascular endothelial growth factor signaling pathway	NRP1	NRP1	neuropilin 1	0.0900838	0.19899	10.658
GO:0006069	ethanol oxidation	ADH1B	ADH1B	alcohol dehydrogenase 1B (class I), beta polypeptide	0.0900838	0.19899	10.658
GO:0090286	cytoskeletal anchoring at nuclear membrane	SYNE2	SYNE2	spectrin repeat containing, nuclear envelope 2	0.0900838	0.19899	10.658
GO:0071230	cellular response to amino acid stimulus	MMP2	MMP2	matrix metallopeptidase 2 (gelatinase A, 72kDa gelatinase, 72kDa type IV collagenase)	0.0903911	0.19899	3.96578
GO:0071230	cellular response to amino acid stimulus	NTRK2	NTRK2	neurotrophic tyrosine kinase, receptor, type 2	0.0903911	0.19899	3.96578
GO:0007599	hemostasis	P2RY1	P2RY1	purinergic receptor P2Y, G-protein coupled, 1	0.0903911	0.19899	3.96578
GO:0007599	hemostasis	THBD	THBD	thrombomodulin	0.0903911	0.19899	3.96578
GO:0043408	regulation of MAPK cascade	GRB2	GRB2	growth factor receptor-bound protein 2	0.0903911	0.19899	3.96578
GO:0043408	regulation of MAPK cascade	NTRK2	NTRK2	neurotrophic tyrosine kinase, receptor, type 2	0.0903911	0.19899	3.96578
GO:0035872	nucleotide-binding domain, leucine rich repeat containing receptor signaling pathway	TXNIP	TXNIP	thioredoxin interacting protein	0.0903911	0.19899	3.96578
GO:0035872	nucleotide-binding domain, leucine rich repeat containing receptor signaling pathway	HSP90AB1	HSP90AB1	heat shock protein 90kDa alpha (cytosolic), class B member 1	0.0903911	0.19899	3.96578
GO:0007156	homophilic cell adhesion via plasma membrane adhesion molecules	CADM3	CADM3	cell adhesion molecule 3	0.0937364	0.205766	2.78036
GO:0007156	homophilic cell adhesion via plasma membrane adhesion molecules	PCDH9	PCDH9	protocadherin 9	0.0937364	0.205766	2.78036
GO:0007156	homophilic cell adhesion via plasma membrane adhesion molecules	PCDH18	PCDH18	protocadherin 18	0.0937364	0.205766	2.78036
GO:0042060	wound healing	DCN	DCN	decorin	0.0937364	0.205766	2.78036
GO:0042060	wound healing	P2RY1	P2RY1	purinergic receptor P2Y, G-protein coupled, 1	0.0937364	0.205766	2.78036
GO:0042060	wound healing	GSN	GSN	gelsolin	0.0937364	0.205766	2.78036
GO:0001503	ossification	CHRDL1	CHRDL1	chordin-like 1	0.0984212	0.207661	2.7212
GO:0001503	ossification	DDR2	DDR2	discoidin domain receptor tyrosine kinase 2	0.0984212	0.207661	2.7212
GO:0001503	ossification	BMP2	BMP2	bone morphogenetic protein 2	0.0984212	0.207661	2.7212
GO:0002221	pattern recognition receptor signaling pathway	COLEC12	COLEC12	collectin sub-family member 12	0.100761	0.207661	9.47382
GO:0070365	hepatocyte differentiation	ANXA1	ANXA1	annexin A1	0.100761	0.207661	9.47382
GO:0010700	negative regulation of norepinephrine secretion	P2RY1	P2RY1	purinergic receptor P2Y, G-protein coupled, 1	0.100761	0.207661	9.47382
GO:0043116	negative regulation of vascular permeability	SLIT2	SLIT2	slit homolog 2 (Drosophila)	0.100761	0.207661	9.47382
GO:0031102	neuron projection regeneration	APOE	APOE	apolipoprotein E	0.100761	0.207661	9.47382
GO:0009650	UV protection	MFAP4	MFAP4	microfibrillar-associated protein 4	0.100761	0.207661	9.47382
GO:0046638	positive regulation of alpha-beta T cell differentiation	ITPKB	ITPKB	inositol-trisphosphate 3-kinase B	0.100761	0.207661	9.47382
GO:0043129	surfactant homeostasis	ADGRF5	ADGRF5	G protein-coupled receptor 116	0.100761	0.207661	9.47382
GO:0032000	positive regulation of fatty acid beta-oxidation	CPT1A	CPT1A	carnitine palmitoyltransferase 1A (liver)	0.100761	0.207661	9.47382
GO:0035988	chondrocyte proliferation	DDR2	DDR2	discoidin domain receptor tyrosine kinase 2	0.100761	0.207661	9.47382
GO:0001775	cell activation	CST3	CST3	cystatin C	0.100761	0.207661	9.47382
GO:0002675	positive regulation of acute inflammatory response	IL6ST	IL6ST	interleukin 6 signal transducer	0.100761	0.207661	9.47382
GO:0032060	bleb assembly	EMP2	EMP2	epithelial membrane protein 2	0.100761	0.207661	9.47382
GO:0030828	positive regulation of cGMP biosynthetic process	APOE	APOE	apolipoprotein E	0.100761	0.207661	9.47382
GO:0003214	cardiac left ventricle morphogenesis	SFRP2	SFRP2	secreted frizzled-related protein 2	0.100761	0.207661	9.47382
GO:0045059	positive thymic T cell selection	ITPKB	ITPKB	inositol-trisphosphate 3-kinase B	0.100761	0.207661	9.47382
GO:0048103	somatic stem cell division	ZFP36L2	ZFP36L2	ZFP36 ring finger protein-like 2	0.100761	0.207661	9.47382
GO:0061549	sympathetic ganglion development	NRP1	NRP1	neuropilin 1	0.100761	0.207661	9.47382
GO:0060290	transdifferentiation	CD34	CD34	CD34 molecule	0.100761	0.207661	9.47382
GO:0030431	sleep	SLC29A1	SLC29A1	solute carrier family 29 (equilibrative nucleoside transporter), member 1	0.100761	0.207661	9.47382
GO:0048935	peripheral nervous system neuron development	NTRK2	NTRK2	neurotrophic tyrosine kinase, receptor, type 2	0.100761	0.207661	9.47382
GO:0010761	fibroblast migration	SYNE2	SYNE2	spectrin repeat containing, nuclear envelope 2	0.100761	0.207661	9.47382
GO:0048541	Peyer's patch development	ID2	ID2	inhibitor of DNA binding 2, dominant negative helix-loop-helix protein	0.100761	0.207661	9.47382
GO:0071786	endoplasmic reticulum tubular network organization	RTN4	RTN4	reticulon 4	0.100761	0.207661	9.47382
GO:0071305	cellular response to vitamin D	ADAMTS1	ADAMTS1	ADAM metallopeptidase with thrombospondin type 1 motif, 1	0.100761	0.207661	9.47382
GO:0006835	dicarboxylic acid transport	SLC1A5	SLC1A5	solute carrier family 1 (neutral amino acid transporter), member 5	0.100761	0.207661	9.47382
GO:0006853	carnitine shuttle	CPT1A	CPT1A	carnitine palmitoyltransferase 1A (liver)	0.100761	0.207661	9.47382
GO:2001214	positive regulation of vasculogenesis	CD34	CD34	CD34 molecule	0.100761	0.207661	9.47382
GO:0006465	signal peptide processing	SEC11C	SEC11C	SEC11 homolog C (S. cerevisiae)	0.100761	0.207661	9.47382
GO:0070102	interleukin-6-mediated signaling pathway	IL6ST	IL6ST	interleukin 6 signal transducer	0.100761	0.207661	9.47382
GO:0031953	negative regulation of protein autophosphorylation	ENPP1	ENPP1	ectonucleotide pyrophosphatase/phosphodiesterase 1	0.100761	0.207661	9.47382
GO:0048339	paraxial mesoderm development	FGFR1	FGFR1	fibroblast growth factor receptor 1	0.100761	0.207661	9.47382
GO:0061314	Notch signaling involved in heart development	NOTCH2	NOTCH2	notch 2	0.100761	0.207661	9.47382
GO:0003094	glomerular filtration	CD34	CD34	CD34 molecule	0.100761	0.207661	9.47382
GO:0043950	positive regulation of cAMP-mediated signaling	GNAS	GNAS	GNAS complex locus	0.100761	0.207661	9.47382
GO:0006105	succinate metabolic process	GHR	GHR	growth hormone receptor	0.100761	0.207661	9.47382
GO:0007435	salivary gland morphogenesis	FGFR1	FGFR1	fibroblast growth factor receptor 1	0.100761	0.207661	9.47382
GO:0006107	oxaloacetate metabolic process	GHR	GHR	growth hormone receptor	0.100761	0.207661	9.47382
GO:0000733	DNA strand renaturation	ANXA1	ANXA1	annexin A1	0.100761	0.207661	9.47382
GO:0034975	protein folding in endoplasmic reticulum	HSPA5	HSPA5	heat shock 70kDa protein 5 (glucose-regulated protein, 78kDa)	0.100761	0.207661	9.47382
GO:0003407	neural retina development	ATP2B4	ATP2B4	ATPase, Ca++ transporting, plasma membrane 4	0.100761	0.207661	9.47382
GO:0046548	retinal rod cell development	NTRK2	NTRK2	neurotrophic tyrosine kinase, receptor, type 2	0.100761	0.207661	9.47382
GO:0051918	negative regulation of fibrinolysis	THBD	THBD	thrombomodulin	0.100761	0.207661	9.47382
GO:0010172	embryonic body morphogenesis	GREM2	GREM2	gremlin 2, DAN family BMP antagonist	0.100761	0.207661	9.47382
GO:0006614	SRP-dependent cotranslational protein targeting to membrane	RPS13	RPS13	ribosomal protein S13	0.100799	0.207661	2.69256
GO:0006614	SRP-dependent cotranslational protein targeting to membrane	SEC11C	SEC11C	SEC11 homolog C (S. cerevisiae)	0.100799	0.207661	2.69256
GO:0006614	SRP-dependent cotranslational protein targeting to membrane	RPL37A	RPL37A	ribosomal protein L37a	0.100799	0.207661	2.69256
GO:0070373	negative regulation of ERK1 and ERK2 cascade	FBLN1	FBLN1	fibulin 1	0.101316	0.207893	3.70715
GO:0070373	negative regulation of ERK1 and ERK2 cascade	GBP1	GBP1	guanylate binding protein 1, interferon-inducible	0.101316	0.207893	3.70715
GO:0014068	positive regulation of phosphatidylinositol 3-kinase signaling	FGFR1	FGFR1	fibroblast growth factor receptor 1	0.101316	0.207893	3.70715
GO:0014068	positive regulation of phosphatidylinositol 3-kinase signaling	NTRK2	NTRK2	neurotrophic tyrosine kinase, receptor, type 2	0.101316	0.207893	3.70715
GO:0035914	skeletal muscle cell differentiation	EGR1	EGR1	early growth response 1	0.101316	0.207893	3.70715
GO:0035914	skeletal muscle cell differentiation	BTG2	BTG2	BTG family, member 2	0.101316	0.207893	3.70715
GO:0030204	chondroitin sulfate metabolic process	DCN	DCN	decorin	0.105035	0.214952	3.62827
GO:0030204	chondroitin sulfate metabolic process	BGN	BGN	biglycan	0.105035	0.214952	3.62827
GO:0006921	cellular component disassembly involved in execution phase of apoptosis	GSN	GSN	gelsolin	0.105035	0.214952	3.62827
GO:0006921	cellular component disassembly involved in execution phase of apoptosis	HMGB1	HMGB1	high mobility group box 1	0.105035	0.214952	3.62827
GO:0009411	response to UV	MSH6	MSH6	mutS homolog 6	0.108791	0.217133	3.55268
GO:0009411	response to UV	UACA	UACA	uveal autoantigen with coiled-coil domains and ankyrin repeats	0.108791	0.217133	3.55268
GO:0000186	activation of MAPKK activity	NCAM1	NCAM1	neural cell adhesion molecule 1	0.109065	0.217133	1.98289
GO:0000186	activation of MAPKK activity	GRB2	GRB2	growth factor receptor-bound protein 2	0.109065	0.217133	1.98289
GO:0000186	activation of MAPKK activity	FGFR1	FGFR1	fibroblast growth factor receptor 1	0.109065	0.217133	1.98289
GO:0000186	activation of MAPKK activity	PSMB4	PSMB4	proteasome (prosome, macropain) subunit, beta type, 4	0.109065	0.217133	1.98289
GO:0000186	activation of MAPKK activity	AKAP9	AKAP9	A kinase (PRKA) anchor protein 9	0.109065	0.217133	1.98289
GO:0006600	creatine metabolic process	GHR	GHR	growth hormone receptor	0.111314	0.217133	8.52644
GO:0050773	regulation of dendrite development	NTRK2	NTRK2	neurotrophic tyrosine kinase, receptor, type 2	0.111314	0.217133	8.52644
GO:0008343	adult feeding behavior	AL035458.1	ASIP	agouti signaling protein	0.111314	0.217133	8.52644
GO:0046632	alpha-beta T cell differentiation	ANXA1	ANXA1	annexin A1	0.111314	0.217133	8.52644
GO:0009649	entrainment of circadian clock	ID2	ID2	inhibitor of DNA binding 2, dominant negative helix-loop-helix protein	0.111314	0.217133	8.52644
GO:0045793	positive regulation of cell size	HSP90AB1	HSP90AB1	heat shock protein 90kDa alpha (cytosolic), class B member 1	0.111314	0.217133	8.52644
GO:0045745	positive regulation of G-protein coupled receptor protein signaling pathway	C3	C3	complement component 3	0.111314	0.217133	8.52644
GO:0007097	nuclear migration	SYNE2	SYNE2	spectrin repeat containing, nuclear envelope 2	0.111314	0.217133	8.52644
GO:0034698	response to gonadotropin	EGR1	EGR1	early growth response 1	0.111314	0.217133	8.52644
GO:0048843	negative regulation of axon extension involved in axon guidance	NRP1	NRP1	neuropilin 1	0.111314	0.217133	8.52644
GO:0050709	negative regulation of protein secretion	ANXA1	ANXA1	annexin A1	0.111314	0.217133	8.52644
GO:0007614	short-term memory	RCAN1	RCAN1	regulator of calcineurin 1	0.111314	0.217133	8.52644
GO:0051347	positive regulation of transferase activity	SERINC1	SERINC1	serine incorporator 1	0.111314	0.217133	8.52644
GO:0010759	positive regulation of macrophage chemotaxis	RARRES2	RARRES2	retinoic acid receptor responder (tazarotene induced) 2	0.111314	0.217133	8.52644
GO:0010763	positive regulation of fibroblast migration	DDR2	DDR2	discoidin domain receptor tyrosine kinase 2	0.111314	0.217133	8.52644
GO:0042347	negative regulation of NF-kappaB import into nucleus	UACA	UACA	uveal autoantigen with coiled-coil domains and ankyrin repeats	0.111314	0.217133	8.52644
GO:0007191	adenylate cyclase-activating dopamine receptor signaling pathway	GNAS	GNAS	GNAS complex locus	0.111314	0.217133	8.52644
GO:0060627	regulation of vesicle-mediated transport	NRP1	NRP1	neuropilin 1	0.111314	0.217133	8.52644
GO:0046325	negative regulation of glucose import	ENPP1	ENPP1	ectonucleotide pyrophosphatase/phosphodiesterase 1	0.111314	0.217133	8.52644
GO:0002011	morphogenesis of an epithelial sheet	NOTCH2	NOTCH2	notch 2	0.111314	0.217133	8.52644
GO:0021612	facial nerve structural organization	NRP1	NRP1	neuropilin 1	0.111314	0.217133	8.52644
GO:0042511	positive regulation of tyrosine phosphorylation of Stat1 protein	IL6ST	IL6ST	interleukin 6 signal transducer	0.111314	0.217133	8.52644
GO:0048660	regulation of smooth muscle cell proliferation	TCF7L2	TCF7L2	transcription factor 7-like 2 (T-cell specific, HMG-box)	0.111314	0.217133	8.52644
GO:0033598	mammary gland epithelial cell proliferation	ID2	ID2	inhibitor of DNA binding 2, dominant negative helix-loop-helix protein	0.111314	0.217133	8.52644
GO:0060484	lung-associated mesenchyme development	FGFR1	FGFR1	fibroblast growth factor receptor 1	0.111314	0.217133	8.52644
GO:0043534	blood vessel endothelial cell migration	EMP2	EMP2	epithelial membrane protein 2	0.111314	0.217133	8.52644
GO:0060039	pericardium development	BMP2	BMP2	bone morphogenetic protein 2	0.111314	0.217133	8.52644
GO:0051593	response to folic acid	GSN	GSN	gelsolin	0.111314	0.217133	8.52644
GO:0006029	proteoglycan metabolic process	BMP2	BMP2	bone morphogenetic protein 2	0.111314	0.217133	8.52644
GO:0010996	response to auditory stimulus	NTRK2	NTRK2	neurotrophic tyrosine kinase, receptor, type 2	0.111314	0.217133	8.52644
GO:0033690	positive regulation of osteoblast proliferation	BMP2	BMP2	bone morphogenetic protein 2	0.111314	0.217133	8.52644
GO:0042116	macrophage activation	SLC7A2	SLC7A2	solute carrier family 7 (cationic amino acid transporter, y+ system), member 2	0.111314	0.217133	8.52644
GO:2000778	positive regulation of interleukin-6 secretion	HMGB1	HMGB1	high mobility group box 1	0.111314	0.217133	8.52644
GO:0060416	response to growth hormone	IGFBP5	IGFBP5	insulin-like growth factor binding protein 5	0.111314	0.217133	8.52644
GO:0006903	vesicle targeting	MAP4K2	MAP4K2	mitogen-activated protein kinase kinase kinase kinase 2	0.111314	0.217133	8.52644
GO:0000288	nuclear-transcribed mRNA catabolic process, deadenylation-dependent decay	ZFP36L2	ZFP36L2	ZFP36 ring finger protein-like 2	0.112583	0.218776	3.48018
GO:0000288	nuclear-transcribed mRNA catabolic process, deadenylation-dependent decay	ZFP36L1	ZFP36L1	ZFP36 ring finger protein-like 1	0.112583	0.218776	3.48018
GO:0006091	generation of precursor metabolites and energy	AL035458.1	ASIP	agouti signaling protein	0.112583	0.218776	3.48018
GO:0006091	generation of precursor metabolites and energy	ENPP1	ENPP1	ectonucleotide pyrophosphatase/phosphodiesterase 1	0.112583	0.218776	3.48018
GO:0030178	negative regulation of Wnt signaling pathway	TSKU	TSKU	tsukushi, small leucine rich proteoglycan	0.112583	0.218776	3.48018
GO:0030178	negative regulation of Wnt signaling pathway	SFRP2	SFRP2	secreted frizzled-related protein 2	0.112583	0.218776	3.48018
GO:0001649	osteoblast differentiation	IGFBP3	IGFBP3	insulin-like growth factor binding protein 3	0.113024	0.219357	2.55793
GO:0001649	osteoblast differentiation	BMP2	BMP2	bone morphogenetic protein 2	0.113024	0.219357	2.55793
GO:0001649	osteoblast differentiation	IGFBP5	IGFBP5	insulin-like growth factor binding protein 5	0.113024	0.219357	2.55793
GO:0012501	programmed cell death	GSN	GSN	gelsolin	0.113278	0.219566	2.17234
GO:0012501	programmed cell death	CYCS	CYCS	cytochrome c, somatic	0.113278	0.219566	2.17234
GO:0012501	programmed cell death	HMGB1	HMGB1	high mobility group box 1	0.113278	0.219566	2.17234
GO:0012501	programmed cell death	PSMB4	PSMB4	proteasome (prosome, macropain) subunit, beta type, 4	0.113278	0.219566	2.17234
GO:0007166	cell surface receptor signaling pathway	ITPKB	ITPKB	inositol-trisphosphate 3-kinase B	0.113416	0.219566	1.82059
GO:0007166	cell surface receptor signaling pathway	ADGRL2	ADGRL2	latrophilin 2	0.113416	0.219566	1.82059
GO:0007166	cell surface receptor signaling pathway	P2RY1	P2RY1	purinergic receptor P2Y, G-protein coupled, 1	0.113416	0.219566	1.82059
GO:0007166	cell surface receptor signaling pathway	ADGRF5	ADGRF5	G protein-coupled receptor 116	0.113416	0.219566	1.82059
GO:0007166	cell surface receptor signaling pathway	ANXA1	ANXA1	annexin A1	0.113416	0.219566	1.82059
GO:0007166	cell surface receptor signaling pathway	CD9	CD9	CD9 molecule	0.113416	0.219566	1.82059
GO:0048468	cell development	BMP2	BMP2	bone morphogenetic protein 2	0.116408	0.224511	3.41057
GO:0048468	cell development	ID2	ID2	inhibitor of DNA binding 2, dominant negative helix-loop-helix protein	0.116408	0.224511	3.41057
GO:0048839	inner ear development	CXCL14	CXCL14	chemokine (C-X-C motif) ligand 14	0.116408	0.224511	3.41057
GO:0048839	inner ear development	BMP2	BMP2	bone morphogenetic protein 2	0.116408	0.224511	3.41057
GO:0048146	positive regulation of fibroblast proliferation	FBLN1	FBLN1	fibulin 1	0.116408	0.224511	3.41057
GO:0048146	positive regulation of fibroblast proliferation	DDR2	DDR2	discoidin domain receptor tyrosine kinase 2	0.116408	0.224511	3.41057
GO:0007265	Ras protein signal transduction	NCAM1	NCAM1	neural cell adhesion molecule 1	0.118762	0.224679	1.92906
GO:0007265	Ras protein signal transduction	GRB2	GRB2	growth factor receptor-bound protein 2	0.118762	0.224679	1.92906
GO:0007265	Ras protein signal transduction	FGFR1	FGFR1	fibroblast growth factor receptor 1	0.118762	0.224679	1.92906
GO:0007265	Ras protein signal transduction	PSMB4	PSMB4	proteasome (prosome, macropain) subunit, beta type, 4	0.118762	0.224679	1.92906
GO:0007265	Ras protein signal transduction	AKAP9	AKAP9	A kinase (PRKA) anchor protein 9	0.118762	0.224679	1.92906
GO:0070301	cellular response to hydrogen peroxide	CST3	CST3	cystatin C	0.120266	0.224679	3.3437
GO:0070301	cellular response to hydrogen peroxide	ANXA1	ANXA1	annexin A1	0.120266	0.224679	3.3437
GO:0042593	glucose homeostasis	ADGRF5	ADGRF5	G protein-coupled receptor 116	0.120617	0.224679	2.48343
GO:0042593	glucose homeostasis	TCF7L2	TCF7L2	transcription factor 7-like 2 (T-cell specific, HMG-box)	0.120617	0.224679	2.48343
GO:0042593	glucose homeostasis	IGFBP5	IGFBP5	insulin-like growth factor binding protein 5	0.120617	0.224679	2.48343
GO:0002218	activation of innate immune response	HMGB1	HMGB1	high mobility group box 1	0.121744	0.224679	7.75131
GO:0016446	somatic hypermutation of immunoglobulin genes	MSH6	MSH6	mutS homolog 6	0.121744	0.224679	7.75131
GO:0042770	signal transduction in response to DNA damage	GRB2	GRB2	growth factor receptor-bound protein 2	0.121744	0.224679	7.75131
GO:0045824	negative regulation of innate immune response	TRAFD1	TRAFD1	TRAF-type zinc finger domain containing 1	0.121744	0.224679	7.75131
GO:0021879	forebrain neuron differentiation	DLX1	DLX1	distal-less homeobox 1	0.121744	0.224679	7.75131
GO:0008347	glial cell migration	P2RY1	P2RY1	purinergic receptor P2Y, G-protein coupled, 1	0.121744	0.224679	7.75131
GO:0010667	negative regulation of cardiac muscle cell apoptotic process	SFRP2	SFRP2	secreted frizzled-related protein 2	0.121744	0.224679	7.75131
GO:0040037	negative regulation of fibroblast growth factor receptor signaling pathway	TCF7L2	TCF7L2	transcription factor 7-like 2 (T-cell specific, HMG-box)	0.121744	0.224679	7.75131
GO:0015909	long-chain fatty acid transport	APOE	APOE	apolipoprotein E	0.121744	0.224679	7.75131
GO:0006195	purine nucleotide catabolic process	NT5E	NT5E	5'-nucleotidase, ecto (CD73)	0.121744	0.224679	7.75131
GO:1900745	positive regulation of p38MAPK cascade	BMP2	BMP2	bone morphogenetic protein 2	0.121744	0.224679	7.75131
GO:0000185	activation of MAPKKK activity	MAP4K2	MAP4K2	mitogen-activated protein kinase kinase kinase kinase 2	0.121744	0.224679	7.75131
GO:0071360	cellular response to exogenous dsRNA	COLEC12	COLEC12	collectin sub-family member 12	0.121744	0.224679	7.75131
GO:0071397	cellular response to cholesterol	APOE	APOE	apolipoprotein E	0.121744	0.224679	7.75131
GO:0006707	cholesterol catabolic process	APOE	APOE	apolipoprotein E	0.121744	0.224679	7.75131
GO:0060674	placenta blood vessel development	NOTCH2	NOTCH2	notch 2	0.121744	0.224679	7.75131
GO:0060213	positive regulation of nuclear-transcribed mRNA poly(A) tail shortening	BTG2	BTG2	BTG family, member 2	0.121744	0.224679	7.75131
GO:0042446	hormone biosynthetic process	DIO2	DIO2	deiodinase, iodothyronine, type II	0.121744	0.224679	7.75131
GO:0051896	regulation of protein kinase B signaling	NTRK2	NTRK2	neurotrophic tyrosine kinase, receptor, type 2	0.121744	0.224679	7.75131
GO:2001275	positive regulation of glucose import in response to insulin stimulus	RARRES2	RARRES2	retinoic acid receptor responder (tazarotene induced) 2	0.121744	0.224679	7.75131
GO:0051016	barbed-end actin filament capping	GSN	GSN	gelsolin	0.121744	0.224679	7.75131
GO:0010941	regulation of cell death	JUND	JUND	jun D proto-oncogene	0.121744	0.224679	7.75131
GO:0001946	lymphangiogenesis	CCBE1	CCBE1	collagen and calcium binding EGF domains 1	0.121744	0.224679	7.75131
GO:0008593	regulation of Notch signaling pathway	IL6ST	IL6ST	interleukin 6 signal transducer	0.121744	0.224679	7.75131
GO:0008154	actin polymerization or depolymerization	GSN	GSN	gelsolin	0.121744	0.224679	7.75131
GO:0002407	dendritic cell chemotaxis	HMGB1	HMGB1	high mobility group box 1	0.121744	0.224679	7.75131
GO:0060306	regulation of membrane repolarization	AKAP9	AKAP9	A kinase (PRKA) anchor protein 9	0.121744	0.224679	7.75131
GO:0071872	cellular response to epinephrine stimulus	ATP2B4	ATP2B4	ATPase, Ca++ transporting, plasma membrane 4	0.121744	0.224679	7.75131
GO:0044849	estrous cycle	ANXA1	ANXA1	annexin A1	0.121744	0.224679	7.75131
GO:0021675	nerve development	NRP1	NRP1	neuropilin 1	0.121744	0.224679	7.75131
GO:0055089	fatty acid homeostasis	APOE	APOE	apolipoprotein E	0.121744	0.224679	7.75131
GO:0060413	atrial septum morphogenesis	NOTCH2	NOTCH2	notch 2	0.121744	0.224679	7.75131
GO:0055008	cardiac muscle tissue morphogenesis	BMP2	BMP2	bone morphogenetic protein 2	0.121744	0.224679	7.75131
GO:0002376	immune system process	CFD	CFD	complement factor D (adipsin)	0.122031	0.22494	1.69079
GO:0002376	immune system process	GBP1	GBP1	guanylate binding protein 1, interferon-inducible	0.122031	0.22494	1.69079
GO:0002376	immune system process	C3	C3	complement component 3	0.122031	0.22494	1.69079
GO:0002376	immune system process	MAP4K2	MAP4K2	mitogen-activated protein kinase kinase kinase kinase 2	0.122031	0.22494	1.69079
GO:0002376	immune system process	IL1RAP	IL1RAP	interleukin 1 receptor accessory protein	0.122031	0.22494	1.69079
GO:0002376	immune system process	C7	C7	complement component 7	0.122031	0.22494	1.69079
GO:0002376	immune system process	CLU	CLU	clusterin	0.122031	0.22494	1.69079
GO:0016070	RNA metabolic process	RPS13	RPS13	ribosomal protein S13	0.123759	0.227766	1.90322
GO:0016070	RNA metabolic process	SMG1	SMG1	SMG1 phosphatidylinositol 3-kinase-related kinase	0.123759	0.227766	1.90322
GO:0016070	RNA metabolic process	RPL37A	RPL37A	ribosomal protein L37a	0.123759	0.227766	1.90322
GO:0016070	RNA metabolic process	PSMB4	PSMB4	proteasome (prosome, macropain) subunit, beta type, 4	0.123759	0.227766	1.90322
GO:0016070	RNA metabolic process	ZFP36L1	ZFP36L1	ZFP36 ring finger protein-like 1	0.123759	0.227766	1.90322
GO:0006892	post-Golgi vesicle-mediated transport	FTL	FTL	ferritin, light polypeptide	0.124155	0.227766	3.2794
GO:0006892	post-Golgi vesicle-mediated transport	ARL3	ARL3	ADP-ribosylation factor-like 3	0.124155	0.227766	3.2794
GO:0008630	intrinsic apoptotic signaling pathway in response to DNA damage	MSH6	MSH6	mutS homolog 6	0.124155	0.227766	3.2794
GO:0008630	intrinsic apoptotic signaling pathway in response to DNA damage	UACA	UACA	uveal autoantigen with coiled-coil domains and ankyrin repeats	0.124155	0.227766	3.2794
GO:0042542	response to hydrogen peroxide	TXNIP	TXNIP	thioredoxin interacting protein	0.124155	0.227766	3.2794
GO:0042542	response to hydrogen peroxide	HBA2	HBA2	hemoglobin, alpha 2	0.124155	0.227766	3.2794
GO:0000184	nuclear-transcribed mRNA catabolic process, nonsense-mediated decay	RPS13	RPS13	ribosomal protein S13	0.125782	0.230476	2.43612
GO:0000184	nuclear-transcribed mRNA catabolic process, nonsense-mediated decay	SMG1	SMG1	SMG1 phosphatidylinositol 3-kinase-related kinase	0.125782	0.230476	2.43612
GO:0000184	nuclear-transcribed mRNA catabolic process, nonsense-mediated decay	RPL37A	RPL37A	ribosomal protein L37a	0.125782	0.230476	2.43612
GO:0010467	gene expression	MBD2	MBD2	methyl-CpG binding domain protein 2	0.130727	0.232297	1.41563
GO:0010467	gene expression	RPS13	RPS13	ribosomal protein S13	0.130727	0.232297	1.41563
GO:0010467	gene expression	SEC11C	SEC11C	SEC11 homolog C (S. cerevisiae)	0.130727	0.232297	1.41563
GO:0010467	gene expression	SMG1	SMG1	SMG1 phosphatidylinositol 3-kinase-related kinase	0.130727	0.232297	1.41563
GO:0010467	gene expression	RPL37A	RPL37A	ribosomal protein L37a	0.130727	0.232297	1.41563
GO:0010467	gene expression	H3F3B	H3F3B	H3 histone, family 3B (H3.3B)	0.130727	0.232297	1.41563
GO:0010467	gene expression	CDC5L	CDC5L	cell division cycle 5-like	0.130727	0.232297	1.41563
GO:0010467	gene expression	HNRNPA2B1	HNRNPA2B1	heterogeneous nuclear ribonucleoprotein A2/B1	0.130727	0.232297	1.41563
GO:0010467	gene expression	CAVIN1	PTRF	polymerase I and transcript release factor	0.130727	0.232297	1.41563
GO:0010467	gene expression	CYCS	CYCS	cytochrome c, somatic	0.130727	0.232297	1.41563
GO:0010467	gene expression	NOTCH2	NOTCH2	notch 2	0.130727	0.232297	1.41563
GO:0010467	gene expression	PSMB4	PSMB4	proteasome (prosome, macropain) subunit, beta type, 4	0.130727	0.232297	1.41563
GO:0010467	gene expression	ZFP36L1	ZFP36L1	ZFP36 ring finger protein-like 1	0.130727	0.232297	1.41563
GO:0043588	skin development	GNAS	GNAS	GNAS complex locus	0.132023	0.232297	3.15794
GO:0043588	skin development	TCF7L2	TCF7L2	transcription factor 7-like 2 (T-cell specific, HMG-box)	0.132023	0.232297	3.15794
GO:0030330	DNA damage response, signal transduction by p53 class mediator	NDRG1	NDRG1	N-myc downstream regulated 1	0.132052	0.232297	7.10536
GO:0043616	keratinocyte proliferation	FST	FST	follistatin	0.132052	0.232297	7.10536
GO:0046621	negative regulation of organ growth	TCF7L2	TCF7L2	transcription factor 7-like 2 (T-cell specific, HMG-box)	0.132052	0.232297	7.10536
GO:0001774	microglial cell activation	CLU	CLU	clusterin	0.132052	0.232297	7.10536
GO:0071383	cellular response to steroid hormone stimulus	EGR1	EGR1	early growth response 1	0.132052	0.232297	7.10536
GO:0030837	negative regulation of actin filament polymerization	SLIT2	SLIT2	slit homolog 2 (Drosophila)	0.132052	0.232297	7.10536
GO:0042438	melanin biosynthetic process	AL035458.1	ASIP	agouti signaling protein	0.132052	0.232297	7.10536
GO:0010867	positive regulation of triglyceride biosynthetic process	TCF7L2	TCF7L2	transcription factor 7-like 2 (T-cell specific, HMG-box)	0.132052	0.232297	7.10536
GO:0043666	regulation of phosphoprotein phosphatase activity	RCAN1	RCAN1	regulator of calcineurin 1	0.132052	0.232297	7.10536
GO:0043268	positive regulation of potassium ion transport	FHL1	FHL1	four and a half LIM domains 1	0.132052	0.232297	7.10536
GO:0090026	positive regulation of monocyte chemotaxis	HMGB1	HMGB1	high mobility group box 1	0.132052	0.232297	7.10536
GO:0045475	locomotor rhythm	ID2	ID2	inhibitor of DNA binding 2, dominant negative helix-loop-helix protein	0.132052	0.232297	7.10536
GO:0048246	macrophage chemotaxis	SAA1	SAA1	serum amyloid A1	0.132052	0.232297	7.10536
GO:2001239	regulation of extrinsic apoptotic signaling pathway in absence of ligand	FGFR1	FGFR1	fibroblast growth factor receptor 1	0.132052	0.232297	7.10536
GO:0002021	response to dietary excess	APOE	APOE	apolipoprotein E	0.132052	0.232297	7.10536
GO:0007342	fusion of sperm to egg plasma membrane	CD9	CD9	CD9 molecule	0.132052	0.232297	7.10536
GO:0046887	positive regulation of hormone secretion	P2RY1	P2RY1	purinergic receptor P2Y, G-protein coupled, 1	0.132052	0.232297	7.10536
GO:1990440	positive regulation of transcription from RNA polymerase II promoter in response to endoplasmic reticulum stress	HSPA5	HSPA5	heat shock 70kDa protein 5 (glucose-regulated protein, 78kDa)	0.132052	0.232297	7.10536
GO:0010469	regulation of receptor activity	P2RY1	P2RY1	purinergic receptor P2Y, G-protein coupled, 1	0.132052	0.232297	7.10536
GO:0033160	positive regulation of protein import into nucleus, translocation	HSP90AB1	HSP90AB1	heat shock protein 90kDa alpha (cytosolic), class B member 1	0.132052	0.232297	7.10536
GO:0033151	V(D)J recombination	HMGB1	HMGB1	high mobility group box 1	0.132052	0.232297	7.10536
GO:0060445	branching involved in salivary gland morphogenesis	FGFR1	FGFR1	fibroblast growth factor receptor 1	0.132052	0.232297	7.10536
GO:0040015	negative regulation of multicellular organism growth	GNAS	GNAS	GNAS complex locus	0.132052	0.232297	7.10536
GO:0019430	removal of superoxide radicals	SOD3	SOD3	superoxide dismutase 3, extracellular	0.132052	0.232297	7.10536
GO:0006590	thyroid hormone generation	DIO2	DIO2	deiodinase, iodothyronine, type II	0.132052	0.232297	7.10536
GO:0006596	polyamine biosynthetic process	AMD1	AMD1	adenosylmethionine decarboxylase 1	0.132052	0.232297	7.10536
GO:0021680	cerebellar Purkinje cell layer development	HSPA5	HSPA5	heat shock 70kDa protein 5 (glucose-regulated protein, 78kDa)	0.132052	0.232297	7.10536
GO:0045651	positive regulation of macrophage differentiation	ID2	ID2	inhibitor of DNA binding 2, dominant negative helix-loop-helix protein	0.132052	0.232297	7.10536
GO:0021670	lateral ventricle development	TSKU	TSKU	tsukushi, small leucine rich proteoglycan	0.132052	0.232297	7.10536
GO:0042573	retinoic acid metabolic process	CRABP2	CRABP2	cellular retinoic acid binding protein 2	0.132052	0.232297	7.10536
GO:0006098	pentose-phosphate shunt	TKT	TKT	transketolase	0.132052	0.232297	7.10536
GO:0035428	hexose transmembrane transport	SLC2A12	SLC2A12	solute carrier family 2 (facilitated glucose transporter), member 12	0.132052	0.232297	7.10536
GO:0046135	pyrimidine nucleoside catabolic process	NT5E	NT5E	5'-nucleotidase, ecto (CD73)	0.132052	0.232297	7.10536
GO:0006915	apoptotic process	IGFBP3	IGFBP3	insulin-like growth factor binding protein 3	0.133183	0.234019	1.43502
GO:0006915	apoptotic process	CST3	CST3	cystatin C	0.133183	0.234019	1.43502
GO:0006915	apoptotic process	RTN4	RTN4	reticulon 4	0.133183	0.234019	1.43502
GO:0006915	apoptotic process	GSN	GSN	gelsolin	0.133183	0.234019	1.43502
GO:0006915	apoptotic process	RAD21	RAD21	RAD21 homolog (S. pombe)	0.133183	0.234019	1.43502
GO:0006915	apoptotic process	CYCS	CYCS	cytochrome c, somatic	0.133183	0.234019	1.43502
GO:0006915	apoptotic process	SFRP2	SFRP2	secreted frizzled-related protein 2	0.133183	0.234019	1.43502
GO:0006915	apoptotic process	HMGB1	HMGB1	high mobility group box 1	0.133183	0.234019	1.43502
GO:0006915	apoptotic process	NOTCH2	NOTCH2	notch 2	0.133183	0.234019	1.43502
GO:0006915	apoptotic process	PSMB4	PSMB4	proteasome (prosome, macropain) subunit, beta type, 4	0.133183	0.234019	1.43502
GO:0006915	apoptotic process	ZFP36L1	ZFP36L1	ZFP36 ring finger protein-like 1	0.133183	0.234019	1.43502
GO:0006915	apoptotic process	CLU	CLU	clusterin	0.133183	0.234019	1.43502
GO:0010466	negative regulation of peptidase activity	CST3	CST3	cystatin C	0.133676	0.234617	2.36845
GO:0010466	negative regulation of peptidase activity	PI16	PI16	peptidase inhibitor 16	0.133676	0.234617	2.36845
GO:0010466	negative regulation of peptidase activity	A2M	A2M	alpha-2-macroglobulin	0.133676	0.234617	2.36845
GO:0007165	signal transduction	NRP1	NRP1	neuropilin 1	0.13541	0.237143	1.24373
GO:0007165	signal transduction	RCAN1	RCAN1	regulator of calcineurin 1	0.13541	0.237143	1.24373
GO:0007165	signal transduction	ITPKB	ITPKB	inositol-trisphosphate 3-kinase B	0.13541	0.237143	1.24373
GO:0007165	signal transduction	WIF1	WIF1	WNT inhibitory factor 1	0.13541	0.237143	1.24373
GO:0007165	signal transduction	CRABP2	CRABP2	cellular retinoic acid binding protein 2	0.13541	0.237143	1.24373
GO:0007165	signal transduction	SMOC1	SMOC1	SPARC related modular calcium binding 1	0.13541	0.237143	1.24373
GO:0007165	signal transduction	GABRE	GABRE	gamma-aminobutyric acid (GABA) A receptor, epsilon	0.13541	0.237143	1.24373
GO:0007165	signal transduction	C3	C3	complement component 3	0.13541	0.237143	1.24373
GO:0007165	signal transduction	ADGRL2	ADGRL2	latrophilin 2	0.13541	0.237143	1.24373
GO:0007165	signal transduction	P2RY1	P2RY1	purinergic receptor P2Y, G-protein coupled, 1	0.13541	0.237143	1.24373
GO:0007165	signal transduction	THBD	THBD	thrombomodulin	0.13541	0.237143	1.24373
GO:0007165	signal transduction	IL6ST	IL6ST	interleukin 6 signal transducer	0.13541	0.237143	1.24373
GO:0007165	signal transduction	AL035458.1	ASIP	agouti signaling protein	0.13541	0.237143	1.24373
GO:0007165	signal transduction	SPARCL1	SPARCL1	SPARC-like 1 (hevin)	0.13541	0.237143	1.24373
GO:0007165	signal transduction	GNAS	GNAS	GNAS complex locus	0.13541	0.237143	1.24373
GO:0007165	signal transduction	ADGRF5	ADGRF5	G protein-coupled receptor 116	0.13541	0.237143	1.24373
GO:0007165	signal transduction	LSP1	LSP1	lymphocyte-specific protein 1	0.13541	0.237143	1.24373
GO:0007165	signal transduction	IL1RAP	IL1RAP	interleukin 1 receptor accessory protein	0.13541	0.237143	1.24373
GO:0007165	signal transduction	DDR2	DDR2	discoidin domain receptor tyrosine kinase 2	0.13541	0.237143	1.24373
GO:0007165	signal transduction	CD34	CD34	CD34 molecule	0.13541	0.237143	1.24373
GO:0007165	signal transduction	FST	FST	follistatin	0.13541	0.237143	1.24373
GO:0007165	signal transduction	CXCL14	CXCL14	chemokine (C-X-C motif) ligand 14	0.13541	0.237143	1.24373
GO:0007165	signal transduction	ANXA1	ANXA1	annexin A1	0.13541	0.237143	1.24373
GO:0007165	signal transduction	PPFIA2	PPFIA2	protein tyrosine phosphatase, receptor type, f polypeptide (PTPRF), interacting protein (liprin), alpha 2	0.13541	0.237143	1.24373
GO:0007165	signal transduction	FBLN5	FBLN5	fibulin 5	0.13541	0.237143	1.24373
GO:0007165	signal transduction	IGFBP5	IGFBP5	insulin-like growth factor binding protein 5	0.13541	0.237143	1.24373
GO:0007165	signal transduction	AKAP9	AKAP9	A kinase (PRKA) anchor protein 9	0.13541	0.237143	1.24373
GO:0046777	protein autophosphorylation	SMG1	SMG1	SMG1 phosphatidylinositol 3-kinase-related kinase	0.135422	0.237143	2.0301
GO:0046777	protein autophosphorylation	DDR2	DDR2	discoidin domain receptor tyrosine kinase 2	0.135422	0.237143	2.0301
GO:0046777	protein autophosphorylation	FGFR1	FGFR1	fibroblast growth factor receptor 1	0.135422	0.237143	2.0301
GO:0046777	protein autophosphorylation	NTRK2	NTRK2	neurotrophic tyrosine kinase, receptor, type 2	0.135422	0.237143	2.0301
GO:0007519	skeletal muscle tissue development	DCN	DCN	decorin	0.136	0.237345	3.10052
GO:0007519	skeletal muscle tissue development	RCAN1	RCAN1	regulator of calcineurin 1	0.136	0.237345	3.10052
GO:0030326	embryonic limb morphogenesis	FGFR1	FGFR1	fibroblast growth factor receptor 1	0.136	0.237345	3.10052
GO:0030326	embryonic limb morphogenesis	NOTCH2	NOTCH2	notch 2	0.136	0.237345	3.10052
GO:0021766	hippocampus development	ATP2B4	ATP2B4	ATPase, Ca++ transporting, plasma membrane 4	0.136	0.237345	3.10052
GO:0021766	hippocampus development	DLX1	DLX1	distal-less homeobox 1	0.136	0.237345	3.10052
GO:0045471	response to ethanol	APOE	APOE	apolipoprotein E	0.136344	0.237409	2.34673
GO:0045471	response to ethanol	EGR1	EGR1	early growth response 1	0.136344	0.237409	2.34673
GO:0045471	response to ethanol	GSN	GSN	gelsolin	0.136344	0.237409	2.34673
GO:0050900	leukocyte migration	GRB2	GRB2	growth factor receptor-bound protein 2	0.136344	0.237409	2.34673
GO:0050900	leukocyte migration	THBD	THBD	thrombomodulin	0.136344	0.237409	2.34673
GO:0050900	leukocyte migration	CD34	CD34	CD34 molecule	0.136344	0.237409	2.34673
GO:0000187	activation of MAPK activity	SAA1	SAA1	serum amyloid A1	0.139032	0.239031	2.32539
GO:0000187	activation of MAPK activity	BMP2	BMP2	bone morphogenetic protein 2	0.139032	0.239031	2.32539
GO:0000187	activation of MAPK activity	GHR	GHR	growth hormone receptor	0.139032	0.239031	2.32539
GO:0007204	positive regulation of cytosolic calcium ion concentration	P2RY1	P2RY1	purinergic receptor P2Y, G-protein coupled, 1	0.139032	0.239031	2.32539
GO:0007204	positive regulation of cytosolic calcium ion concentration	HMGB1	HMGB1	high mobility group box 1	0.139032	0.239031	2.32539
GO:0007204	positive regulation of cytosolic calcium ion concentration	SAA1	SAA1	serum amyloid A1	0.139032	0.239031	2.32539
GO:0048011	neurotrophin TRK receptor signaling pathway	NCAM1	NCAM1	neural cell adhesion molecule 1	0.139558	0.239031	1.63074
GO:0048011	neurotrophin TRK receptor signaling pathway	RTN4	RTN4	reticulon 4	0.139558	0.239031	1.63074
GO:0048011	neurotrophin TRK receptor signaling pathway	GRB2	GRB2	growth factor receptor-bound protein 2	0.139558	0.239031	1.63074
GO:0048011	neurotrophin TRK receptor signaling pathway	FGFR1	FGFR1	fibroblast growth factor receptor 1	0.139558	0.239031	1.63074
GO:0048011	neurotrophin TRK receptor signaling pathway	PSMB4	PSMB4	proteasome (prosome, macropain) subunit, beta type, 4	0.139558	0.239031	1.63074
GO:0048011	neurotrophin TRK receptor signaling pathway	NTRK2	NTRK2	neurotrophic tyrosine kinase, receptor, type 2	0.139558	0.239031	1.63074
GO:0048011	neurotrophin TRK receptor signaling pathway	AKAP9	AKAP9	A kinase (PRKA) anchor protein 9	0.139558	0.239031	1.63074
GO:0001523	retinoid metabolic process	APOE	APOE	apolipoprotein E	0.140002	0.239031	3.04516
GO:0001523	retinoid metabolic process	RARRES2	RARRES2	retinoic acid receptor responder (tazarotene induced) 2	0.140002	0.239031	3.04516
GO:0001822	kidney development	DCN	DCN	decorin	0.141737	0.239031	2.30444
GO:0001822	kidney development	ADAMTS1	ADAMTS1	ADAM metallopeptidase with thrombospondin type 1 motif, 1	0.141737	0.239031	2.30444
GO:0001822	kidney development	ARL3	ARL3	ADP-ribosylation factor-like 3	0.141737	0.239031	2.30444
GO:0071456	cellular response to hypoxia	EGR1	EGR1	early growth response 1	0.141737	0.239031	2.30444
GO:0071456	cellular response to hypoxia	SLC29A1	SLC29A1	solute carrier family 29 (equilibrative nucleoside transporter), member 1	0.141737	0.239031	2.30444
GO:0071456	cellular response to hypoxia	NDRG1	NDRG1	N-myc downstream regulated 1	0.141737	0.239031	2.30444
GO:0051642	centrosome localization	SYNE2	SYNE2	spectrin repeat containing, nuclear envelope 2	0.14224	0.239031	6.5588
GO:0042711	maternal behavior	MBD2	MBD2	methyl-CpG binding domain protein 2	0.14224	0.239031	6.5588
GO:0042312	regulation of vasodilation	P2RY1	P2RY1	purinergic receptor P2Y, G-protein coupled, 1	0.14224	0.239031	6.5588
GO:0045821	positive regulation of glycolytic process	ENTPD5	ENTPD5	ectonucleoside triphosphate diphosphohydrolase 5	0.14224	0.239031	6.5588
GO:0061036	positive regulation of cartilage development	BMP2	BMP2	bone morphogenetic protein 2	0.14224	0.239031	6.5588
GO:0009743	response to carbohydrate	CST3	CST3	cystatin C	0.14224	0.239031	6.5588
GO:0007051	spindle organization	KIZ	KIZ	kizuna centrosomal protein	0.14224	0.239031	6.5588
GO:0045722	positive regulation of gluconeogenesis	TCF7L2	TCF7L2	transcription factor 7-like 2 (T-cell specific, HMG-box)	0.14224	0.239031	6.5588
GO:0060999	positive regulation of dendritic spine development	APOE	APOE	apolipoprotein E	0.14224	0.239031	6.5588
GO:0032026	response to magnesium ion	C3	C3	complement component 3	0.14224	0.239031	6.5588
GO:0050732	negative regulation of peptidyl-tyrosine phosphorylation	SFRP2	SFRP2	secreted frizzled-related protein 2	0.14224	0.239031	6.5588
GO:0001779	natural killer cell differentiation	ID2	ID2	inhibitor of DNA binding 2, dominant negative helix-loop-helix protein	0.14224	0.239031	6.5588
GO:0071371	cellular response to gonadotropin stimulus	EGR1	EGR1	early growth response 1	0.14224	0.239031	6.5588
GO:0070498	interleukin-1-mediated signaling pathway	EGR1	EGR1	early growth response 1	0.14224	0.239031	6.5588
GO:0006346	methylation-dependent chromatin silencing	MBD2	MBD2	methyl-CpG binding domain protein 2	0.14224	0.239031	6.5588
GO:1900153	positive regulation of nuclear-transcribed mRNA catabolic process, deadenylation-dependent decay	ZFP36L2	ZFP36L2	ZFP36 ring finger protein-like 2	0.14224	0.239031	6.5588
GO:0010952	positive regulation of peptidase activity	FBLN1	FBLN1	fibulin 1	0.14224	0.239031	6.5588
GO:0090179	planar cell polarity pathway involved in neural tube closure	SFRP2	SFRP2	secreted frizzled-related protein 2	0.14224	0.239031	6.5588
GO:0050921	positive regulation of chemotaxis	RARRES2	RARRES2	retinoic acid receptor responder (tazarotene induced) 2	0.14224	0.239031	6.5588
GO:0043508	negative regulation of JUN kinase activity	SFRP2	SFRP2	secreted frizzled-related protein 2	0.14224	0.239031	6.5588
GO:0051131	chaperone-mediated protein complex assembly	CLU	CLU	clusterin	0.14224	0.239031	6.5588
GO:0097352	autophagic vacuole maturation	STX17	STX17	syntaxin 17	0.14224	0.239031	6.5588
GO:0060038	cardiac muscle cell proliferation	TGFBR3	TGFBR3	transforming growth factor, beta receptor III	0.14224	0.239031	6.5588
GO:0033700	phospholipid efflux	APOE	APOE	apolipoprotein E	0.14224	0.239031	6.5588
GO:0033630	positive regulation of cell adhesion mediated by integrin	SFRP2	SFRP2	secreted frizzled-related protein 2	0.14224	0.239031	6.5588
GO:0051044	positive regulation of membrane protein ectodomain proteolysis	APOE	APOE	apolipoprotein E	0.14224	0.239031	6.5588
GO:0017148	negative regulation of translation	BTG2	BTG2	BTG family, member 2	0.14403	0.241513	2.99173
GO:0017148	negative regulation of translation	IGFBP5	IGFBP5	insulin-like growth factor binding protein 5	0.14403	0.241513	2.99173
GO:0051591	response to cAMP	JUND	JUND	jun D proto-oncogene	0.14403	0.241513	2.99173
GO:0051591	response to cAMP	THBD	THBD	thrombomodulin	0.14403	0.241513	2.99173
GO:0006952	defense response	CST3	CST3	cystatin C	0.14446	0.24197	2.28387
GO:0006952	defense response	COLEC12	COLEC12	collectin sub-family member 12	0.14446	0.24197	2.28387
GO:0006952	defense response	LSP1	LSP1	lymphocyte-specific protein 1	0.14446	0.24197	2.28387
GO:0007411	axon guidance	NRP1	NRP1	neuropilin 1	0.145953	0.244205	1.50467
GO:0007411	axon guidance	MMP2	MMP2	matrix metallopeptidase 2 (gelatinase A, 72kDa gelatinase, 72kDa type IV collagenase)	0.145953	0.244205	1.50467
GO:0007411	axon guidance	NCAM1	NCAM1	neural cell adhesion molecule 1	0.145953	0.244205	1.50467
GO:0007411	axon guidance	SLIT2	SLIT2	slit homolog 2 (Drosophila)	0.145953	0.244205	1.50467
GO:0007411	axon guidance	GRB2	GRB2	growth factor receptor-bound protein 2	0.145953	0.244205	1.50467
GO:0007411	axon guidance	FGFR1	FGFR1	fibroblast growth factor receptor 1	0.145953	0.244205	1.50467
GO:0007411	axon guidance	PSMB4	PSMB4	proteasome (prosome, macropain) subunit, beta type, 4	0.145953	0.244205	1.50467
GO:0007411	axon guidance	AKAP9	AKAP9	A kinase (PRKA) anchor protein 9	0.145953	0.244205	1.50467
GO:0007411	axon guidance	HSP90AB1	HSP90AB1	heat shock protein 90kDa alpha (cytosolic), class B member 1	0.145953	0.244205	1.50467
GO:0001568	blood vessel development	TGFBR3	TGFBR3	transforming growth factor, beta receptor III	0.148082	0.247232	2.94015
GO:0001568	blood vessel development	TCF7L2	TCF7L2	transcription factor 7-like 2 (T-cell specific, HMG-box)	0.148082	0.247232	2.94015
GO:0019827	stem cell maintenance	FGFR1	FGFR1	fibroblast growth factor receptor 1	0.148082	0.247232	2.94015
GO:0019827	stem cell maintenance	NOTCH2	NOTCH2	notch 2	0.148082	0.247232	2.94015
GO:0044281	small molecule metabolic process	CH25H	CH25H	cholesterol 25-hydroxylase	0.148267	0.247272	1.28314
GO:0044281	small molecule metabolic process	DCN	DCN	decorin	0.148267	0.247272	1.28314
GO:0044281	small molecule metabolic process	ITPKB	ITPKB	inositol-trisphosphate 3-kinase B	0.148267	0.247272	1.28314
GO:0044281	small molecule metabolic process	NT5E	NT5E	5'-nucleotidase, ecto (CD73)	0.148267	0.247272	1.28314
GO:0044281	small molecule metabolic process	APOE	APOE	apolipoprotein E	0.148267	0.247272	1.28314
GO:0044281	small molecule metabolic process	PLA2G2A	PLA2G2A	phospholipase A2, group IIA (platelets, synovial fluid)	0.148267	0.247272	1.28314
GO:0044281	small molecule metabolic process	AC036176.1	KDSR	3-ketodihydrosphingosine reductase	0.148267	0.247272	1.28314
GO:0044281	small molecule metabolic process	AP003119.3	ACER3	alkaline ceramidase 3	0.148267	0.247272	1.28314
GO:0044281	small molecule metabolic process	UQCR10	UQCR10	ubiquinol-cytochrome c reductase, complex III subunit X	0.148267	0.247272	1.28314
GO:0044281	small molecule metabolic process	DIO2	DIO2	deiodinase, iodothyronine, type II	0.148267	0.247272	1.28314
GO:0044281	small molecule metabolic process	CYCS	CYCS	cytochrome c, somatic	0.148267	0.247272	1.28314
GO:0044281	small molecule metabolic process	AMD1	AMD1	adenosylmethionine decarboxylase 1	0.148267	0.247272	1.28314
GO:0044281	small molecule metabolic process	GNAS	GNAS	GNAS complex locus	0.148267	0.247272	1.28314
GO:0044281	small molecule metabolic process	ADH1B	ADH1B	alcohol dehydrogenase 1B (class I), beta polypeptide	0.148267	0.247272	1.28314
GO:0044281	small molecule metabolic process	TKT	TKT	transketolase	0.148267	0.247272	1.28314
GO:0044281	small molecule metabolic process	BGN	BGN	biglycan	0.148267	0.247272	1.28314
GO:0044281	small molecule metabolic process	HBA2	HBA2	hemoglobin, alpha 2	0.148267	0.247272	1.28314
GO:0044281	small molecule metabolic process	PSMB4	PSMB4	proteasome (prosome, macropain) subunit, beta type, 4	0.148267	0.247272	1.28314
GO:0044281	small molecule metabolic process	CPT1A	CPT1A	carnitine palmitoyltransferase 1A (liver)	0.148267	0.247272	1.28314
GO:0044281	small molecule metabolic process	ENPP1	ENPP1	ectonucleotide pyrophosphatase/phosphodiesterase 1	0.148267	0.247272	1.28314
GO:0001764	neuron migration	NRP1	NRP1	neuropilin 1	0.149957	0.247582	2.2438
GO:0001764	neuron migration	FGFR1	FGFR1	fibroblast growth factor receptor 1	0.149957	0.247582	2.2438
GO:0001764	neuron migration	NTRK2	NTRK2	neurotrophic tyrosine kinase, receptor, type 2	0.149957	0.247582	2.2438
GO:0055114	oxidation-reduction process	CH25H	CH25H	cholesterol 25-hydroxylase	0.152083	0.247582	1.42323
GO:0055114	oxidation-reduction process	AC036176.1	KDSR	3-ketodihydrosphingosine reductase	0.152083	0.247582	1.42323
GO:0055114	oxidation-reduction process	TMX1	TMX1	thioredoxin-related transmembrane protein 1	0.152083	0.247582	1.42323
GO:0055114	oxidation-reduction process	UQCR10	UQCR10	ubiquinol-cytochrome c reductase, complex III subunit X	0.152083	0.247582	1.42323
GO:0055114	oxidation-reduction process	DIO2	DIO2	deiodinase, iodothyronine, type II	0.152083	0.247582	1.42323
GO:0055114	oxidation-reduction process	CYCS	CYCS	cytochrome c, somatic	0.152083	0.247582	1.42323
GO:0055114	oxidation-reduction process	ADH1B	ADH1B	alcohol dehydrogenase 1B (class I), beta polypeptide	0.152083	0.247582	1.42323
GO:0055114	oxidation-reduction process	CP	CP	ceruloplasmin (ferroxidase)	0.152083	0.247582	1.42323
GO:0055114	oxidation-reduction process	BMP2	BMP2	bone morphogenetic protein 2	0.152083	0.247582	1.42323
GO:0055114	oxidation-reduction process	HBA2	HBA2	hemoglobin, alpha 2	0.152083	0.247582	1.42323
GO:0055114	oxidation-reduction process	SOD3	SOD3	superoxide dismutase 3, extracellular	0.152083	0.247582	1.42323
GO:0048009	insulin-like growth factor receptor signaling pathway	GHR	GHR	growth hormone receptor	0.152308	0.247582	6.09031
GO:0045778	positive regulation of ossification	BMP2	BMP2	bone morphogenetic protein 2	0.152308	0.247582	6.09031
GO:0009651	response to salt stress	HSP90AB1	HSP90AB1	heat shock protein 90kDa alpha (cytosolic), class B member 1	0.152308	0.247582	6.09031
GO:0007062	sister chromatid cohesion	MCMBP	MCMBP	minichromosome maintenance complex binding protein	0.152308	0.247582	6.09031
GO:0001759	organ induction	FGFR1	FGFR1	fibroblast growth factor receptor 1	0.152308	0.247582	6.09031
GO:0050708	regulation of protein secretion	SAA1	SAA1	serum amyloid A1	0.152308	0.247582	6.09031
GO:0036150	phosphatidylserine acyl-chain remodeling	PLA2G2A	PLA2G2A	phospholipase A2, group IIA (platelets, synovial fluid)	0.152308	0.247582	6.09031
GO:0050482	arachidonic acid secretion	ANXA1	ANXA1	annexin A1	0.152308	0.247582	6.09031
GO:0034375	high-density lipoprotein particle remodeling	APOE	APOE	apolipoprotein E	0.152308	0.247582	6.09031
GO:0060384	innervation	LRIG1	LRIG1	leucine-rich repeats and immunoglobulin-like domains 1	0.152308	0.247582	6.09031
GO:0006825	copper ion transport	CP	CP	ceruloplasmin (ferroxidase)	0.152308	0.247582	6.09031
GO:0045190	isotype switching	MSH6	MSH6	mutS homolog 6	0.152308	0.247582	6.09031
GO:0060334	regulation of interferon-gamma-mediated signaling pathway	HSP90AB1	HSP90AB1	heat shock protein 90kDa alpha (cytosolic), class B member 1	0.152308	0.247582	6.09031
GO:0016239	positive regulation of macroautophagy	WDFY3	WDFY3	WD repeat and FYVE domain containing 3	0.152308	0.247582	6.09031
GO:0030516	regulation of axon extension	APOE	APOE	apolipoprotein E	0.152308	0.247582	6.09031
GO:2000811	negative regulation of anoikis	NTRK2	NTRK2	neurotrophic tyrosine kinase, receptor, type 2	0.152308	0.247582	6.09031
GO:0010875	positive regulation of cholesterol efflux	APOE	APOE	apolipoprotein E	0.152308	0.247582	6.09031
GO:0006809	nitric oxide biosynthetic process	SLC7A2	SLC7A2	solute carrier family 7 (cationic amino acid transporter, y+ system), member 2	0.152308	0.247582	6.09031
GO:0006998	nuclear envelope organization	SYNE2	SYNE2	spectrin repeat containing, nuclear envelope 2	0.152308	0.247582	6.09031
GO:0010613	positive regulation of cardiac muscle hypertrophy	IL6ST	IL6ST	interleukin 6 signal transducer	0.152308	0.247582	6.09031
GO:0097284	hepatocyte apoptotic process	GSN	GSN	gelsolin	0.152308	0.247582	6.09031
GO:0006911	phagocytosis, engulfment	GSN	GSN	gelsolin	0.152308	0.247582	6.09031
GO:0006897	endocytosis	ATP9A	ATP9A	ATPase, class II, type 9A	0.152547	0.247708	1.93783
GO:0006897	endocytosis	CSNK1G1	CSNK1G1	casein kinase 1, gamma 1	0.152547	0.247708	1.93783
GO:0006897	endocytosis	SNX4	SNX4	sorting nexin 4	0.152547	0.247708	1.93783
GO:0006897	endocytosis	GHR	GHR	growth hormone receptor	0.152547	0.247708	1.93783
GO:0048015	phosphatidylinositol-mediated signaling	GRB2	GRB2	growth factor receptor-bound protein 2	0.155521	0.252271	2.20511
GO:0048015	phosphatidylinositol-mediated signaling	GSN	GSN	gelsolin	0.155521	0.252271	2.20511
GO:0048015	phosphatidylinositol-mediated signaling	FGFR1	FGFR1	fibroblast growth factor receptor 1	0.155521	0.252271	2.20511
GO:0001570	vasculogenesis	ZFP36L1	ZFP36L1	ZFP36 ring finger protein-like 1	0.156255	0.253196	2.84215
GO:0001570	vasculogenesis	NTRK2	NTRK2	neurotrophic tyrosine kinase, receptor, type 2	0.156255	0.253196	2.84215
GO:0072659	protein localization to plasma membrane	P2RY1	P2RY1	purinergic receptor P2Y, G-protein coupled, 1	0.160373	0.256981	2.79555
GO:0072659	protein localization to plasma membrane	EMP2	EMP2	epithelial membrane protein 2	0.160373	0.256981	2.79555
GO:0006006	glucose metabolic process	TCF7L2	TCF7L2	transcription factor 7-like 2 (T-cell specific, HMG-box)	0.161149	0.256981	2.16774
GO:0006006	glucose metabolic process	IGFBP5	IGFBP5	insulin-like growth factor binding protein 5	0.161149	0.256981	2.16774
GO:0006006	glucose metabolic process	CPT1A	CPT1A	carnitine palmitoyltransferase 1A (liver)	0.161149	0.256981	2.16774
GO:0006672	ceramide metabolic process	AP003119.3	ACER3	alkaline ceramidase 3	0.16226	0.256981	5.68429
GO:0071285	cellular response to lithium ion	ID2	ID2	inhibitor of DNA binding 2, dominant negative helix-loop-helix protein	0.16226	0.256981	5.68429
GO:0010744	positive regulation of macrophage derived foam cell differentiation	PLA2G2A	PLA2G2A	phospholipase A2, group IIA (platelets, synovial fluid)	0.16226	0.256981	5.68429
GO:0008340	determination of adult lifespan	MSH6	MSH6	mutS homolog 6	0.16226	0.256981	5.68429
GO:0006171	cAMP biosynthetic process	GNAS	GNAS	GNAS complex locus	0.16226	0.256981	5.68429
GO:0010633	negative regulation of epithelial cell migration	TGFBR3	TGFBR3	transforming growth factor, beta receptor III	0.16226	0.256981	5.68429
GO:0030279	negative regulation of ossification	ENPP1	ENPP1	ectonucleotide pyrophosphatase/phosphodiesterase 1	0.16226	0.256981	5.68429
GO:0035584	calcium-mediated signaling using intracellular calcium source	NTRK2	NTRK2	neurotrophic tyrosine kinase, receptor, type 2	0.16226	0.256981	5.68429
GO:0015671	oxygen transport	HBA2	HBA2	hemoglobin, alpha 2	0.16226	0.256981	5.68429
GO:2000060	positive regulation of protein ubiquitination involved in ubiquitin-dependent protein catabolic process	CLU	CLU	clusterin	0.16226	0.256981	5.68429
GO:0036149	phosphatidylinositol acyl-chain remodeling	PLA2G2A	PLA2G2A	phospholipase A2, group IIA (platelets, synovial fluid)	0.16226	0.256981	5.68429
GO:0050860	negative regulation of T cell receptor signaling pathway	GBP1	GBP1	guanylate binding protein 1, interferon-inducible	0.16226	0.256981	5.68429
GO:0042523	positive regulation of tyrosine phosphorylation of Stat5 protein	GHR	GHR	growth hormone receptor	0.16226	0.256981	5.68429
GO:0021542	dentate gyrus development	BTG2	BTG2	BTG family, member 2	0.16226	0.256981	5.68429
GO:0046827	positive regulation of protein export from nucleus	TCF7L2	TCF7L2	transcription factor 7-like 2 (T-cell specific, HMG-box)	0.16226	0.256981	5.68429
GO:0071880	adenylate cyclase-activating adrenergic receptor signaling pathway	GNAS	GNAS	GNAS complex locus	0.16226	0.256981	5.68429
GO:0042073	intraciliary transport	ARL3	ARL3	ADP-ribosylation factor-like 3	0.16226	0.256981	5.68429
GO:0051146	striated muscle cell differentiation	IGFBP5	IGFBP5	insulin-like growth factor binding protein 5	0.16226	0.256981	5.68429
GO:0045667	regulation of osteoblast differentiation	SMOC1	SMOC1	SPARC related modular calcium binding 1	0.16226	0.256981	5.68429
GO:0015804	neutral amino acid transport	SLC1A5	SLC1A5	solute carrier family 1 (neutral amino acid transporter), member 5	0.16226	0.256981	5.68429
GO:0007269	neurotransmitter secretion	SLC38A2	SLC38A2	solute carrier family 38, member 2	0.168669	0.265996	2.70681
GO:0007269	neurotransmitter secretion	PPFIA2	PPFIA2	protein tyrosine phosphatase, receptor type, f polypeptide (PTPRF), interacting protein (liprin), alpha 2	0.168669	0.265996	2.70681
GO:0001938	positive regulation of endothelial cell proliferation	NRP1	NRP1	neuropilin 1	0.168669	0.265996	2.70681
GO:0001938	positive regulation of endothelial cell proliferation	BMP2	BMP2	bone morphogenetic protein 2	0.168669	0.265996	2.70681
GO:0048485	sympathetic nervous system development	NRP1	NRP1	neuropilin 1	0.172095	0.265996	5.32902
GO:0071276	cellular response to cadmium ion	GSN	GSN	gelsolin	0.172095	0.265996	5.32902
GO:0043623	cellular protein complex assembly	MBD2	MBD2	methyl-CpG binding domain protein 2	0.172095	0.265996	5.32902
GO:0042307	positive regulation of protein import into nucleus	UACA	UACA	uveal autoantigen with coiled-coil domains and ankyrin repeats	0.172095	0.265996	5.32902
GO:0042311	vasodilation	APOE	APOE	apolipoprotein E	0.172095	0.265996	5.32902
GO:0007020	microtubule nucleation	AKAP9	AKAP9	A kinase (PRKA) anchor protein 9	0.172095	0.265996	5.32902
GO:0032435	negative regulation of proteasomal ubiquitin-dependent protein catabolic process	HSP90AB1	HSP90AB1	heat shock protein 90kDa alpha (cytosolic), class B member 1	0.172095	0.265996	5.32902
GO:0043153	entrainment of circadian clock by photoperiod	ID2	ID2	inhibitor of DNA binding 2, dominant negative helix-loop-helix protein	0.172095	0.265996	5.32902
GO:0036148	phosphatidylglycerol acyl-chain remodeling	PLA2G2A	PLA2G2A	phospholipase A2, group IIA (platelets, synovial fluid)	0.172095	0.265996	5.32902
GO:0045089	positive regulation of innate immune response	MMP2	MMP2	matrix metallopeptidase 2 (gelatinase A, 72kDa gelatinase, 72kDa type IV collagenase)	0.172095	0.265996	5.32902
GO:0050427	3'-phosphoadenosine 5'-phosphosulfate metabolic process	ENPP1	ENPP1	ectonucleotide pyrophosphatase/phosphodiesterase 1	0.172095	0.265996	5.32902
GO:0061178	regulation of insulin secretion involved in cellular response to glucose stimulus	TCF7L2	TCF7L2	transcription factor 7-like 2 (T-cell specific, HMG-box)	0.172095	0.265996	5.32902
GO:0007597	blood coagulation, intrinsic pathway	A2M	A2M	alpha-2-macroglobulin	0.172095	0.265996	5.32902
GO:0008037	cell recognition	CADM3	CADM3	cell adhesion molecule 3	0.172095	0.265996	5.32902
GO:0006826	iron ion transport	FTL	FTL	ferritin, light polypeptide	0.172095	0.265996	5.32902
GO:0072358	cardiovascular system development	APOE	APOE	apolipoprotein E	0.172095	0.265996	5.32902
GO:0046928	regulation of neurotransmitter secretion	NTRK2	NTRK2	neurotrophic tyrosine kinase, receptor, type 2	0.172095	0.265996	5.32902
GO:0007263	nitric oxide mediated signal transduction	APOE	APOE	apolipoprotein E	0.172095	0.265996	5.32902
GO:0001935	endothelial cell proliferation	CD34	CD34	CD34 molecule	0.172095	0.265996	5.32902
GO:0060307	regulation of ventricular cardiac muscle cell membrane repolarization	AKAP9	AKAP9	A kinase (PRKA) anchor protein 9	0.172095	0.265996	5.32902
GO:0006595	polyamine metabolic process	AMD1	AMD1	adenosylmethionine decarboxylase 1	0.172095	0.265996	5.32902
GO:0031032	actomyosin structure organization	LIMCH1	LIMCH1	LIM and calponin homology domains 1	0.172095	0.265996	5.32902
GO:0006879	cellular iron ion homeostasis	FTL	FTL	ferritin, light polypeptide	0.172843	0.266086	2.66451
GO:0006879	cellular iron ion homeostasis	CP	CP	ceruloplasmin (ferroxidase)	0.172843	0.266086	2.66451
GO:0060333	interferon-gamma-mediated signaling pathway	NCAM1	NCAM1	neural cell adhesion molecule 1	0.172843	0.266086	2.66451
GO:0060333	interferon-gamma-mediated signaling pathway	GBP1	GBP1	guanylate binding protein 1, interferon-inducible	0.172843	0.266086	2.66451
GO:0032868	response to insulin	APOE	APOE	apolipoprotein E	0.172843	0.266086	2.66451
GO:0032868	response to insulin	EGR1	EGR1	early growth response 1	0.172843	0.266086	2.66451
GO:0043433	negative regulation of sequence-specific DNA binding transcription factor activity	TCF7L2	TCF7L2	transcription factor 7-like 2 (T-cell specific, HMG-box)	0.172843	0.266086	2.66451
GO:0043433	negative regulation of sequence-specific DNA binding transcription factor activity	ID2	ID2	inhibitor of DNA binding 2, dominant negative helix-loop-helix protein	0.172843	0.266086	2.66451
GO:0045444	fat cell differentiation	ADGRF5	ADGRF5	G protein-coupled receptor 116	0.177035	0.271995	2.62352
GO:0045444	fat cell differentiation	TCF7L2	TCF7L2	transcription factor 7-like 2 (T-cell specific, HMG-box)	0.177035	0.271995	2.62352
GO:0046330	positive regulation of JNK cascade	MAP4K2	MAP4K2	mitogen-activated protein kinase kinase kinase kinase 2	0.177035	0.271995	2.62352
GO:0046330	positive regulation of JNK cascade	HMGB1	HMGB1	high mobility group box 1	0.177035	0.271995	2.62352
GO:0055085	transmembrane transport	CRABP2	CRABP2	cellular retinoic acid binding protein 2	0.178817	0.273611	1.35161
GO:0055085	transmembrane transport	ANO5	ANO5	anoctamin 5	0.178817	0.273611	1.35161
GO:0055085	transmembrane transport	FTL	FTL	ferritin, light polypeptide	0.178817	0.273611	1.35161
GO:0055085	transmembrane transport	SLC7A2	SLC7A2	solute carrier family 7 (cationic amino acid transporter, y+ system), member 2	0.178817	0.273611	1.35161
GO:0055085	transmembrane transport	SLC29A1	SLC29A1	solute carrier family 29 (equilibrative nucleoside transporter), member 1	0.178817	0.273611	1.35161
GO:0055085	transmembrane transport	ATP2B4	ATP2B4	ATPase, Ca++ transporting, plasma membrane 4	0.178817	0.273611	1.35161
GO:0055085	transmembrane transport	CYCS	CYCS	cytochrome c, somatic	0.178817	0.273611	1.35161
GO:0055085	transmembrane transport	GNAS	GNAS	GNAS complex locus	0.178817	0.273611	1.35161
GO:0055085	transmembrane transport	CP	CP	ceruloplasmin (ferroxidase)	0.178817	0.273611	1.35161
GO:0055085	transmembrane transport	SLC38A2	SLC38A2	solute carrier family 38, member 2	0.178817	0.273611	1.35161
GO:0055085	transmembrane transport	SLC1A5	SLC1A5	solute carrier family 1 (neutral amino acid transporter), member 5	0.178817	0.273611	1.35161
GO:0055085	transmembrane transport	SLC2A12	SLC2A12	solute carrier family 2 (facilitated glucose transporter), member 12	0.178817	0.273611	1.35161
GO:0006888	ER to Golgi vesicle-mediated transport	STX17	STX17	syntaxin 17	0.181243	0.273611	2.58377
GO:0006888	ER to Golgi vesicle-mediated transport	LMAN2L	LMAN2L	lectin, mannose-binding 2-like	0.181243	0.273611	2.58377
GO:0050771	negative regulation of axonogenesis	RTN4	RTN4	reticulon 4	0.181815	0.273611	5.01555
GO:0031641	regulation of myelination	TCF7L2	TCF7L2	transcription factor 7-like 2 (T-cell specific, HMG-box)	0.181815	0.273611	5.01555
GO:0006164	purine nucleotide biosynthetic process	NT5E	NT5E	5'-nucleotidase, ecto (CD73)	0.181815	0.273611	5.01555
GO:0019068	virion assembly	APOE	APOE	apolipoprotein E	0.181815	0.273611	5.01555
GO:0045333	cellular respiration	CYCS	CYCS	cytochrome c, somatic	0.181815	0.273611	5.01555
GO:0070848	response to growth factor	P2RY1	P2RY1	purinergic receptor P2Y, G-protein coupled, 1	0.181815	0.273611	5.01555
GO:0048278	vesicle docking	STX17	STX17	syntaxin 17	0.181815	0.273611	5.01555
GO:0002063	chondrocyte development	SFRP2	SFRP2	secreted frizzled-related protein 2	0.181815	0.273611	5.01555
GO:0002076	osteoblast development	JUND	JUND	jun D proto-oncogene	0.181815	0.273611	5.01555
GO:0010499	proteasomal ubiquitin-independent protein catabolic process	PSMB4	PSMB4	proteasome (prosome, macropain) subunit, beta type, 4	0.181815	0.273611	5.01555
GO:0050919	negative chemotaxis	SLIT2	SLIT2	slit homolog 2 (Drosophila)	0.181815	0.273611	5.01555
GO:0006801	superoxide metabolic process	SOD3	SOD3	superoxide dismutase 3, extracellular	0.181815	0.273611	5.01555
GO:0060749	mammary gland alveolus development	ID2	ID2	inhibitor of DNA binding 2, dominant negative helix-loop-helix protein	0.181815	0.273611	5.01555
GO:0010038	response to metal ion	NDRG1	NDRG1	N-myc downstream regulated 1	0.181815	0.273611	5.01555
GO:0050678	regulation of epithelial cell proliferation	PLA2G2A	PLA2G2A	phospholipase A2, group IIA (platelets, synovial fluid)	0.181815	0.273611	5.01555
GO:0051968	positive regulation of synaptic transmission, glutamatergic	NTRK2	NTRK2	neurotrophic tyrosine kinase, receptor, type 2	0.181815	0.273611	5.01555
GO:0045672	positive regulation of osteoclast differentiation	GNAS	GNAS	GNAS complex locus	0.181815	0.273611	5.01555
GO:0046597	negative regulation of viral entry into host cell	GSN	GSN	gelsolin	0.181815	0.273611	5.01555
GO:0010596	negative regulation of endothelial cell migration	SLIT2	SLIT2	slit homolog 2 (Drosophila)	0.181815	0.273611	5.01555
GO:0007179	transforming growth factor beta receptor signaling pathway	TGFBR3	TGFBR3	transforming growth factor, beta receptor III	0.184245	0.276538	2.0301
GO:0007179	transforming growth factor beta receptor signaling pathway	BAMBI	BAMBI	BMP and activin membrane-bound inhibitor	0.184245	0.276538	2.0301
GO:0007179	transforming growth factor beta receptor signaling pathway	LTBP2	LTBP2	latent transforming growth factor beta binding protein 2	0.184245	0.276538	2.0301
GO:0010951	negative regulation of endopeptidase activity	CST3	CST3	cystatin C	0.184245	0.276538	2.0301
GO:0010951	negative regulation of endopeptidase activity	C3	C3	complement component 3	0.184245	0.276538	2.0301
GO:0010951	negative regulation of endopeptidase activity	A2M	A2M	alpha-2-macroglobulin	0.184245	0.276538	2.0301
GO:0006974	cellular response to DNA damage stimulus	SMG1	SMG1	SMG1 phosphatidylinositol 3-kinase-related kinase	0.184299	0.276538	1.5072
GO:0006974	cellular response to DNA damage stimulus	MSH6	MSH6	mutS homolog 6	0.184299	0.276538	1.5072
GO:0006974	cellular response to DNA damage stimulus	CDC5L	CDC5L	cell division cycle 5-like	0.184299	0.276538	1.5072
GO:0006974	cellular response to DNA damage stimulus	BTG2	BTG2	BTG family, member 2	0.184299	0.276538	1.5072
GO:0006974	cellular response to DNA damage stimulus	MSH3	MSH3	mutS homolog 3	0.184299	0.276538	1.5072
GO:0006974	cellular response to DNA damage stimulus	RAD21	RAD21	RAD21 homolog (S. pombe)	0.184299	0.276538	1.5072
GO:0006974	cellular response to DNA damage stimulus	ATMIN	ATMIN	ATM interactor	0.184299	0.276538	1.5072
GO:0043085	positive regulation of catalytic activity	IGFBP3	IGFBP3	insulin-like growth factor binding protein 3	0.185466	0.278018	2.54521
GO:0043085	positive regulation of catalytic activity	APOE	APOE	apolipoprotein E	0.185466	0.278018	2.54521
GO:0006629	lipid metabolic process	CH25H	CH25H	cholesterol 25-hydroxylase	0.189383	0.283092	1.44823
GO:0006629	lipid metabolic process	APOE	APOE	apolipoprotein E	0.189383	0.283092	1.44823
GO:0006629	lipid metabolic process	PLA2G2A	PLA2G2A	phospholipase A2, group IIA (platelets, synovial fluid)	0.189383	0.283092	1.44823
GO:0006629	lipid metabolic process	C3	C3	complement component 3	0.189383	0.283092	1.44823
GO:0006629	lipid metabolic process	AC036176.1	KDSR	3-ketodihydrosphingosine reductase	0.189383	0.283092	1.44823
GO:0006629	lipid metabolic process	CPT1A	CPT1A	carnitine palmitoyltransferase 1A (liver)	0.189383	0.283092	1.44823
GO:0006629	lipid metabolic process	CLU	CLU	clusterin	0.189383	0.283092	1.44823
GO:0006629	lipid metabolic process	SERINC1	SERINC1	serine incorporator 1	0.189383	0.283092	1.44823
GO:0031668	cellular response to extracellular stimulus	SFRP2	SFRP2	secreted frizzled-related protein 2	0.191422	0.283092	4.73691
GO:0051693	actin filament capping	GSN	GSN	gelsolin	0.191422	0.283092	4.73691
GO:0032504	multicellular organism reproduction	CD9	CD9	CD9 molecule	0.191422	0.283092	4.73691
GO:0046688	response to copper ion	SOD3	SOD3	superoxide dismutase 3, extracellular	0.191422	0.283092	4.73691
GO:0071385	cellular response to glucocorticoid stimulus	ANXA1	ANXA1	annexin A1	0.191422	0.283092	4.73691
GO:0048546	digestive tract morphogenesis	SFRP2	SFRP2	secreted frizzled-related protein 2	0.191422	0.283092	4.73691
GO:0046323	glucose import	SLC2A12	SLC2A12	solute carrier family 2 (facilitated glucose transporter), member 12	0.191422	0.283092	4.73691
GO:0008631	intrinsic apoptotic signaling pathway in response to oxidative stress	UACA	UACA	uveal autoantigen with coiled-coil domains and ankyrin repeats	0.191422	0.283092	4.73691
GO:0043409	negative regulation of MAPK cascade	ASH1L	ASH1L	ash1 (absent, small, or homeotic)-like (Drosophila)	0.191422	0.283092	4.73691
GO:0030511	positive regulation of transforming growth factor beta receptor signaling pathway	TGFBR3	TGFBR3	transforming growth factor, beta receptor III	0.191422	0.283092	4.73691
GO:0032733	positive regulation of interleukin-10 production	CD34	CD34	CD34 molecule	0.191422	0.283092	4.73691
GO:0016338	calcium-independent cell-cell adhesion via plasma membrane cell-adhesion molecules	CLDN11	CLDN11	claudin 11	0.191422	0.283092	4.73691
GO:0045663	positive regulation of myoblast differentiation	IGFBP3	IGFBP3	insulin-like growth factor binding protein 3	0.191422	0.283092	4.73691
GO:0030307	positive regulation of cell growth	H3F3B	H3F3B	H3 histone, family 3B (H3.3B)	0.193952	0.286559	2.47143
GO:0030307	positive regulation of cell growth	SFRP2	SFRP2	secreted frizzled-related protein 2	0.193952	0.286559	2.47143
GO:0030182	neuron differentiation	BTG2	BTG2	BTG family, member 2	0.199103	0.291263	1.95262
GO:0030182	neuron differentiation	CHRDL1	CHRDL1	chordin-like 1	0.199103	0.291263	1.95262
GO:0030182	neuron differentiation	NTRK2	NTRK2	neurotrophic tyrosine kinase, receptor, type 2	0.199103	0.291263	1.95262
GO:0048025	negative regulation of mRNA splicing, via spliceosome	HNRNPA2B1	HNRNPA2B1	heterogeneous nuclear ribonucleoprotein A2/B1	0.200917	0.291263	4.4876
GO:0001709	cell fate determination	NOTCH2	NOTCH2	notch 2	0.200917	0.291263	4.4876
GO:0045777	positive regulation of blood pressure	ID2	ID2	inhibitor of DNA binding 2, dominant negative helix-loop-helix protein	0.200917	0.291263	4.4876
GO:0035567	non-canonical Wnt signaling pathway	SFRP2	SFRP2	secreted frizzled-related protein 2	0.200917	0.291263	4.4876
GO:0048566	embryonic digestive tract development	RARRES2	RARRES2	retinoic acid receptor responder (tazarotene induced) 2	0.200917	0.291263	4.4876
GO:0045926	negative regulation of growth	IGFBP5	IGFBP5	insulin-like growth factor binding protein 5	0.200917	0.291263	4.4876
GO:0045022	early endosome to late endosome transport	EMP2	EMP2	epithelial membrane protein 2	0.200917	0.291263	4.4876
GO:0071480	cellular response to gamma radiation	EGR1	EGR1	early growth response 1	0.200917	0.291263	4.4876
GO:0006883	cellular sodium ion homeostasis	C7	C7	complement component 7	0.200917	0.291263	4.4876
GO:0006402	mRNA catabolic process	ZFP36L2	ZFP36L2	ZFP36 ring finger protein-like 2	0.200917	0.291263	4.4876
GO:0046427	positive regulation of JAK-STAT cascade	GHR	GHR	growth hormone receptor	0.200917	0.291263	4.4876
GO:0036342	post-anal tail morphogenesis	SFRP2	SFRP2	secreted frizzled-related protein 2	0.200917	0.291263	4.4876
GO:0019835	cytolysis	C7	C7	complement component 7	0.200917	0.291263	4.4876
GO:0032402	melanosome transport	AL035458.1	ASIP	agouti signaling protein	0.200917	0.291263	4.4876
GO:1900087	positive regulation of G1/S transition of mitotic cell cycle	ANXA1	ANXA1	annexin A1	0.200917	0.291263	4.4876
GO:0032314	regulation of Rac GTPase activity	NTRK2	NTRK2	neurotrophic tyrosine kinase, receptor, type 2	0.200917	0.291263	4.4876
GO:0043011	myeloid dendritic cell differentiation	NOTCH2	NOTCH2	notch 2	0.200917	0.291263	4.4876
GO:0001676	long-chain fatty acid metabolic process	CPT1A	CPT1A	carnitine palmitoyltransferase 1A (liver)	0.200917	0.291263	4.4876
GO:0023019	signal transduction involved in regulation of gene expression	P2RY1	P2RY1	purinergic receptor P2Y, G-protein coupled, 1	0.200917	0.291263	4.4876
GO:0034976	response to endoplasmic reticulum stress	TMX1	TMX1	thioredoxin-related transmembrane protein 1	0.206772	0.29947	2.36845
GO:0034976	response to endoplasmic reticulum stress	HSPA5	HSPA5	heat shock 70kDa protein 5 (glucose-regulated protein, 78kDa)	0.206772	0.29947	2.36845
GO:0008543	fibroblast growth factor receptor signaling pathway	NCAM1	NCAM1	neural cell adhesion molecule 1	0.209123	0.300625	1.58484
GO:0008543	fibroblast growth factor receptor signaling pathway	GRB2	GRB2	growth factor receptor-bound protein 2	0.209123	0.300625	1.58484
GO:0008543	fibroblast growth factor receptor signaling pathway	FGFR1	FGFR1	fibroblast growth factor receptor 1	0.209123	0.300625	1.58484
GO:0008543	fibroblast growth factor receptor signaling pathway	PSMB4	PSMB4	proteasome (prosome, macropain) subunit, beta type, 4	0.209123	0.300625	1.58484
GO:0008543	fibroblast growth factor receptor signaling pathway	AKAP9	AKAP9	A kinase (PRKA) anchor protein 9	0.209123	0.300625	1.58484
GO:0042744	hydrogen peroxide catabolic process	HBA2	HBA2	hemoglobin, alpha 2	0.210301	0.300625	4.26322
GO:0032438	melanosome organization	AL035458.1	ASIP	agouti signaling protein	0.210301	0.300625	4.26322
GO:0042246	tissue regeneration	GSN	GSN	gelsolin	0.210301	0.300625	4.26322
GO:0045332	phospholipid translocation	ATP9A	ATP9A	ATPase, class II, type 9A	0.210301	0.300625	4.26322
GO:0071398	cellular response to fatty acid	CPT1A	CPT1A	carnitine palmitoyltransferase 1A (liver)	0.210301	0.300625	4.26322
GO:0036152	phosphatidylethanolamine acyl-chain remodeling	PLA2G2A	PLA2G2A	phospholipase A2, group IIA (platelets, synovial fluid)	0.210301	0.300625	4.26322
GO:0048168	regulation of neuronal synaptic plasticity	APOE	APOE	apolipoprotein E	0.210301	0.300625	4.26322
GO:0007276	gamete generation	FST	FST	follistatin	0.210301	0.300625	4.26322
GO:0001578	microtubule bundle formation	CAPN6	CAPN6	calpain 6	0.210301	0.300625	4.26322
GO:0060045	positive regulation of cardiac muscle cell proliferation	FGFR1	FGFR1	fibroblast growth factor receptor 1	0.210301	0.300625	4.26322
GO:0006103	2-oxoglutarate metabolic process	GHR	GHR	growth hormone receptor	0.210301	0.300625	4.26322
GO:0045662	negative regulation of myoblast differentiation	CXCL14	CXCL14	chemokine (C-X-C motif) ligand 14	0.210301	0.300625	4.26322
GO:0048741	skeletal muscle fiber development	RCAN1	RCAN1	regulator of calcineurin 1	0.210301	0.300625	4.26322
GO:0030335	positive regulation of cell migration	SYNE2	SYNE2	spectrin repeat containing, nuclear envelope 2	0.214238	0.305969	1.88083
GO:0030335	positive regulation of cell migration	HSPA5	HSPA5	heat shock 70kDa protein 5 (glucose-regulated protein, 78kDa)	0.214238	0.305969	1.88083
GO:0030335	positive regulation of cell migration	BMP2	BMP2	bone morphogenetic protein 2	0.214238	0.305969	1.88083
GO:0006281	DNA repair	SMG1	SMG1	SMG1 phosphatidylinositol 3-kinase-related kinase	0.219425	0.309722	1.48286
GO:0006281	DNA repair	MSH6	MSH6	mutS homolog 6	0.219425	0.309722	1.48286
GO:0006281	DNA repair	CDC5L	CDC5L	cell division cycle 5-like	0.219425	0.309722	1.48286
GO:0006281	DNA repair	BTG2	BTG2	BTG family, member 2	0.219425	0.309722	1.48286
GO:0006281	DNA repair	MSH3	MSH3	mutS homolog 3	0.219425	0.309722	1.48286
GO:0006281	DNA repair	RAD21	RAD21	RAD21 homolog (S. pombe)	0.219425	0.309722	1.48286
GO:0032094	response to food	GHR	GHR	growth hormone receptor	0.219575	0.309722	4.06021
GO:0048870	cell motility	CD34	CD34	CD34 molecule	0.219575	0.309722	4.06021
GO:1902042	negative regulation of extrinsic apoptotic signaling pathway via death domain receptors	SFRP2	SFRP2	secreted frizzled-related protein 2	0.219575	0.309722	4.06021
GO:0045861	negative regulation of proteolysis	CST3	CST3	cystatin C	0.219575	0.309722	4.06021
GO:0009954	proximal/distal pattern formation	DLX1	DLX1	distal-less homeobox 1	0.219575	0.309722	4.06021
GO:0051000	positive regulation of nitric-oxide synthase activity	APOE	APOE	apolipoprotein E	0.219575	0.309722	4.06021
GO:0060397	JAK-STAT cascade involved in growth hormone signaling pathway	GHR	GHR	growth hormone receptor	0.219575	0.309722	4.06021
GO:0043393	regulation of protein binding	TGFBR3	TGFBR3	transforming growth factor, beta receptor III	0.219575	0.309722	4.06021
GO:0051568	histone H3-K4 methylation	ASH1L	ASH1L	ash1 (absent, small, or homeotic)-like (Drosophila)	0.219575	0.309722	4.06021
GO:0030111	regulation of Wnt signaling pathway	SFRP2	SFRP2	secreted frizzled-related protein 2	0.219575	0.309722	4.06021
GO:0014911	positive regulation of smooth muscle cell migration	NRP1	NRP1	neuropilin 1	0.219575	0.309722	4.06021
GO:0071526	semaphorin-plexin signaling pathway	NRP1	NRP1	neuropilin 1	0.219575	0.309722	4.06021
GO:0051897	positive regulation of protein kinase B signaling	TCF7L2	TCF7L2	transcription factor 7-like 2 (T-cell specific, HMG-box)	0.21968	0.309722	2.27372
GO:0051897	positive regulation of protein kinase B signaling	IGFBP5	IGFBP5	insulin-like growth factor binding protein 5	0.21968	0.309722	2.27372
GO:0018108	peptidyl-tyrosine phosphorylation	DDR2	DDR2	discoidin domain receptor tyrosine kinase 2	0.22036	0.310366	1.85357
GO:0018108	peptidyl-tyrosine phosphorylation	FGFR1	FGFR1	fibroblast growth factor receptor 1	0.22036	0.310366	1.85357
GO:0018108	peptidyl-tyrosine phosphorylation	NTRK2	NTRK2	neurotrophic tyrosine kinase, receptor, type 2	0.22036	0.310366	1.85357
GO:0007507	heart development	NRP1	NRP1	neuropilin 1	0.220539	0.310366	1.66369
GO:0007507	heart development	BMP2	BMP2	bone morphogenetic protein 2	0.220539	0.310366	1.66369
GO:0007507	heart development	ZFP36L1	ZFP36L1	ZFP36 ring finger protein-like 1	0.220539	0.310366	1.66369
GO:0007507	heart development	ID2	ID2	inhibitor of DNA binding 2, dominant negative helix-loop-helix protein	0.220539	0.310366	1.66369
GO:0006413	translational initiation	RPS13	RPS13	ribosomal protein S13	0.223435	0.314155	1.84024
GO:0006413	translational initiation	RPL37A	RPL37A	ribosomal protein L37a	0.223435	0.314155	1.84024
GO:0006413	translational initiation	EIF1	EIF1	eukaryotic translation initiation factor 1	0.223435	0.314155	1.84024
GO:0008286	insulin receptor signaling pathway	NCAM1	NCAM1	neural cell adhesion molecule 1	0.223868	0.314477	1.54464
GO:0008286	insulin receptor signaling pathway	GRB2	GRB2	growth factor receptor-bound protein 2	0.223868	0.314477	1.54464
GO:0008286	insulin receptor signaling pathway	FGFR1	FGFR1	fibroblast growth factor receptor 1	0.223868	0.314477	1.54464
GO:0008286	insulin receptor signaling pathway	PSMB4	PSMB4	proteasome (prosome, macropain) subunit, beta type, 4	0.223868	0.314477	1.54464
GO:0008286	insulin receptor signaling pathway	AKAP9	AKAP9	A kinase (PRKA) anchor protein 9	0.223868	0.314477	1.54464
GO:0050731	positive regulation of peptidyl-tyrosine phosphorylation	NRP1	NRP1	neuropilin 1	0.228323	0.317273	2.21466
GO:0050731	positive regulation of peptidyl-tyrosine phosphorylation	GHR	GHR	growth hormone receptor	0.228323	0.317273	2.21466
GO:0006699	bile acid biosynthetic process	CH25H	CH25H	cholesterol 25-hydroxylase	0.228741	0.317273	3.87565
GO:0035924	cellular response to vascular endothelial growth factor stimulus	NRP1	NRP1	neuropilin 1	0.228741	0.317273	3.87565
GO:0032456	endocytic recycling	SNX4	SNX4	sorting nexin 4	0.228741	0.317273	3.87565
GO:0090398	cellular senescence	ID2	ID2	inhibitor of DNA binding 2, dominant negative helix-loop-helix protein	0.228741	0.317273	3.87565
GO:0006796	phosphate-containing compound metabolic process	ENPP1	ENPP1	ectonucleotide pyrophosphatase/phosphodiesterase 1	0.228741	0.317273	3.87565
GO:0007214	gamma-aminobutyric acid signaling pathway	GABRE	GABRE	gamma-aminobutyric acid (GABA) A receptor, epsilon	0.228741	0.317273	3.87565
GO:0007220	Notch receptor processing	NOTCH2	NOTCH2	notch 2	0.228741	0.317273	3.87565
GO:1990090	cellular response to nerve growth factor stimulus	NTRK2	NTRK2	neurotrophic tyrosine kinase, receptor, type 2	0.228741	0.317273	3.87565
GO:0048247	lymphocyte chemotaxis	SAA1	SAA1	serum amyloid A1	0.228741	0.317273	3.87565
GO:0051493	regulation of cytoskeleton organization	CAPN6	CAPN6	calpain 6	0.228741	0.317273	3.87565
GO:0048646	anatomical structure formation involved in morphogenesis	GRB2	GRB2	growth factor receptor-bound protein 2	0.228741	0.317273	3.87565
GO:0071158	positive regulation of cell cycle arrest	ID2	ID2	inhibitor of DNA binding 2, dominant negative helix-loop-helix protein	0.228741	0.317273	3.87565
GO:0043044	ATP-dependent chromatin remodeling	MBD2	MBD2	methyl-CpG binding domain protein 2	0.228741	0.317273	3.87565
GO:0051291	protein heterooligomerization	GRB2	GRB2	growth factor receptor-bound protein 2	0.232654	0.32183	2.18627
GO:0051291	protein heterooligomerization	HBA2	HBA2	hemoglobin, alpha 2	0.232654	0.32183	2.18627
GO:0006415	translational termination	RPS13	RPS13	ribosomal protein S13	0.232654	0.32183	2.18627
GO:0006415	translational termination	RPL37A	RPL37A	ribosomal protein L37a	0.232654	0.32183	2.18627
GO:0030216	keratinocyte differentiation	TXNIP	TXNIP	thioredoxin interacting protein	0.232654	0.32183	2.18627
GO:0030216	keratinocyte differentiation	ANXA1	ANXA1	annexin A1	0.232654	0.32183	2.18627
GO:0036151	phosphatidylcholine acyl-chain remodeling	PLA2G2A	PLA2G2A	phospholipase A2, group IIA (platelets, synovial fluid)	0.2378	0.327187	3.70715
GO:0008585	female gonad development	FST	FST	follistatin	0.2378	0.327187	3.70715
[truncated: 698 more rows]

## Sheet: Supplementary table 4.4
Supplementary table 4.4 Gene set enrichment analysis with gene cluster2 shown in Fig. 2F & G
GOID	GOTerm	DifGene	AllDifGene	GeneInGO	AllGene	P-Value	FDR	Enrichment	(-log10P)
GO:0001501	skeletal system development	16	151	151	14836	2.80532e-12	3.72266e-09	10.4108	11.552
GO:0007155	cell adhesion	24	151	540	14836	1.08762e-09	7.21635e-07	4.36674	8.96352
GO:0001503	ossification	10	151	94	14836	3.84882e-08	1.70246e-05	10.4523	7.41467
GO:0007275	multicellular organismal development	28	151	998	14836	8.09675e-07	0.000250684	2.75656	6.09169
GO:0007409	axonogenesis	9	151	102	14836	9.44553e-07	0.000250684	8.66926	6.02477
GO:0001649	osteoblast differentiation	8	151	100	14836	8.06801e-06	0.00178438	7.86013	5.09323
GO:0030198	extracellular matrix organization	13	151	294	14836	9.70407e-06	0.00183962	4.34446	5.01305
GO:0001525	angiogenesis	11	151	228	14836	2.16132e-05	0.00326409	4.74021	4.66528
GO:0030500	regulation of bone mineralization	4	151	17	14836	2.21378e-05	0.00326409	23.118	4.65487
GO:0009611	response to wounding	6	151	59	14836	2.90667e-05	0.00385715	9.99169	4.5366
GO:0010628	positive regulation of gene expression	11	151	265	14836	8.48837e-05	0.0100731	4.07837	4.07118
GO:0055010	ventricular cardiac muscle tissue morphogenesis	4	151	24	14836	9.35053e-05	0.0100731	16.3753	4.02916
GO:1902257	negative regulation of apoptotic process involved in outflow tract morphogenesis	2	151	2	14836	0.000102911	0.0100731	98.2517	3.98754
GO:0007420	brain development	10	151	226	14836	0.000106273	0.0100731	4.34742	3.97358
GO:0031175	neuron projection development	7	151	110	14836	0.000130503	0.0115451	6.25238	3.88438
GO:0001764	neuron migration	7	151	114	14836	0.000163135	0.012869	6.033	3.78745
GO:0060349	bone morphogenesis	4	151	28	14836	0.000174561	0.012869	14.036	3.75805
GO:0001958	endochondral ossification	4	151	28	14836	0.000174561	0.012869	14.036	3.75805
GO:0043065	positive regulation of apoptotic process	11	151	296	14836	0.000224046	0.0156478	3.65124	3.64966
GO:0060038	cardiac muscle cell proliferation	3	151	13	14836	0.000274285	0.0181988	22.6735	3.5618
GO:0030182	neuron differentiation	7	151	131	14836	0.000383299	0.0242208	5.25009	3.41646
GO:0030199	collagen fibril organization	4	151	38	14836	0.000581539	0.0323379	10.3423	3.23542
GO:0030154	cell differentiation	18	151	747	14836	0.000590212	0.0323379	2.36751	3.22899
GO:0022614	membrane to membrane docking	2	151	4	14836	0.00060923	0.0323379	49.1258	3.21522
GO:0038165	oncostatin-M-mediated signaling pathway	2	151	4	14836	0.00060923	0.0323379	49.1258	3.21522
GO:0007411	axon guidance	14	151	510	14836	0.000714215	0.0352212	2.6971	3.14617
GO:0008284	positive regulation of cell proliferation	13	151	459	14836	0.000833461	0.0352212	2.78273	3.07911
GO:0051216	cartilage development	5	151	73	14836	0.000880038	0.0352212	6.72957	3.0555
GO:0035567	non-canonical Wnt signaling pathway	3	151	19	14836	0.000888585	0.0352212	15.5134	3.0513
GO:0043408	regulation of MAPK cascade	4	151	43	14836	0.000934715	0.0352212	9.13969	3.02932
GO:0007566	embryo implantation	4	151	43	14836	0.000934715	0.0352212	9.13969	3.02932
GO:0022617	extracellular matrix disassembly	6	151	111	14836	0.00094722	0.0352212	5.3109	3.02355
GO:0045944	positive regulation of transcription from RNA polymerase II promoter	20	151	915	14836	0.000985472	0.0352212	2.14758	3.00636
GO:0014033	neural crest cell differentiation	2	151	5	14836	0.0010086	0.0352212	39.3007	2.99628
GO:0010894	negative regulation of steroid biosynthetic process	2	151	5	14836	0.0010086	0.0352212	39.3007	2.99628
GO:0048341	paraxial mesoderm formation	2	151	5	14836	0.0010086	0.0352212	39.3007	2.99628
GO:2000987	positive regulation of behavioral fear response	2	151	5	14836	0.0010086	0.0352212	39.3007	2.99628
GO:0051902	negative regulation of mitochondrial depolarization	2	151	5	14836	0.0010086	0.0352212	39.3007	2.99628
GO:0035050	embryonic heart tube development	3	151	21	14836	0.00120158	0.0408844	14.036	2.92025
GO:0032869	cellular response to insulin stimulus	5	151	81	14836	0.00140673	0.0463767	6.06492	2.85179
GO:0014031	mesenchymal cell development	2	151	6	14836	0.00150279	0.0463767	32.7506	2.8231
GO:0046850	regulation of bone remodeling	2	151	6	14836	0.00150279	0.0463767	32.7506	2.8231
GO:0035456	response to interferon-beta	2	151	6	14836	0.00150279	0.0463767	32.7506	2.8231
GO:0043524	negative regulation of neuron apoptotic process	6	151	124	14836	0.00167726	0.0505847	4.75411	2.7754
GO:0051966	regulation of synaptic transmission, glutamatergic	3	151	24	14836	0.00178817	0.0527312	12.2815	2.74759
GO:0031214	biomineral tissue development	3	151	25	14836	0.00201695	0.0554648	11.7902	2.6953
GO:0071549	cellular response to dexamethasone stimulus	3	151	25	14836	0.00201695	0.0554648	11.7902	2.6953
GO:0060395	SMAD protein signal transduction	4	151	53	14836	0.00205024	0.0554648	7.41522	2.68819
GO:0003376	sphingosine-1-phosphate signaling pathway	2	151	7	14836	0.00208986	0.0554648	28.0719	2.67988
GO:0007185	transmembrane receptor protein tyrosine phosphatase signaling pathway	2	151	7	14836	0.00208986	0.0554648	28.0719	2.67988
GO:0008406	gonad development	3	151	26	14836	0.00226315	0.0588862	11.3367	2.64529
GO:0008285	negative regulation of cell proliferation	11	151	396	14836	0.00243234	0.0620715	2.72921	2.61398
GO:0006754	ATP biosynthetic process	3	151	27	14836	0.00252719	0.0621368	10.9169	2.59736
GO:0032966	negative regulation of collagen biosynthetic process	2	151	8	14836	0.00276789	0.0621368	24.5629	2.55785
GO:0045124	regulation of bone resorption	2	151	8	14836	0.00276789	0.0621368	24.5629	2.55785
GO:0038084	vascular endothelial growth factor signaling pathway	2	151	8	14836	0.00276789	0.0621368	24.5629	2.55785
[truncated: 1,271 more rows]

## Sheet: Supplementary table 4.5
Supplementary table 4.5 The differntially expressed gene according to gene sets with gene cluster2 shown in Fig. 2F & G
[truncated: 2,412 more rows]

[truncated: 2 more sheets: Supplementary table 4.6, Supplementary table 4.7]
