# Supplementary material for: Single-cell RNA landscape of the osteoimmunology microenvironment in periodontitis
Source: Theranostics. 2022 Jan 1;12(3):1074–96. doi: 10.7150/thno.65694 (PMC8771561; doi:10.7150/thno.65694)
Supplement: Supplementary file 6 — Supplementary table 5. [file thnov12p1074s6.xlsx]

## Sheet: Summary
Table S5: Differential gene expression analyses depend on pseudotime of pericyte&myofibroblast subclusters
Supplementary table 5.1 Top 1000 pseudotime-depent genes classified into 3 gene cluster shown in Fig. 3D & E
Supplementary table 5.2 GO analysis with gene cluster1 shown in Fig. 3F
Supplementary table 5.3 The differntially expressed gene according to gene sets with gene cluster1 shown in Fig. 3F
Supplementary table 5.4 GO analysis with gene cluster2 shown in Fig. 3F
Supplementary table 5.5 The differntially expressed gene according to gene sets with gene cluster2 shown in Fig. 3F
Supplementary table 5.6 GO analysis with gene cluster3 shown in Fig. 3F
Supplementary table 5.7 The differntially expressed gene according to gene sets with gene cluster3 shown in Fig. 3F
Supplementary table 5.8 Pathway analysis with gene cluster1 shown in Fig. 3E
Supplementary table 5.9 Pathway analysis with gene cluster2 shown in Fig. 3E
Supplementary table 5.10 Pathway analysis with gene cluster3 shown in Fig. 3E

## Sheet: Supplementary table 5.1
Supplementary table 5.1 Top 1000 pseudotime-depent genes classified into 3 gene cluster shown in Fig. 3D & E
Gene	Cluster
GIGYF1	1
ECHDC2	1
USP19	1
UBL4A	1
CHRD	1
VPS13D	1
KMT5A	1
EHD2	1
MAP1B	1
ARPC1A	1
GPRC5C	1
MRVI1	1
TMEM131L	1
STXBP1	1
ANKRD29	1
EDIL3	1
LAMA3	1
ANP32B	1
ERAL1	1
CARMN	1
SLC27A1	1
CD81	1
INPP4B	1
RAB40B	1
HTRA1	1
IGFBP7	1
FRZB	1
SLIT3	1
PTK2	1
NDUFA4L2	1
NOTCH3	1
CLMN	1
ID3	1
SORT1	1
FBXO32	1
IL6	1
GNAS	1
CALM2	1
RPL8	1
SULF1	1
RPS18	1
RPS29	1
COBLL1	1
CTGF	1
SPARCL1	1
OAZ2	1
DTNA	1
PCGF5	1
NET1	1
SLC38A11	1
KCNA5	1
PLK2	1
FILIP1	1
RBM24	1
CASQ2	1
DSTN	1
MGST3	1
PTMAP2	1
CNNM2	1
HSDL2	1
FAM107B	1
PDE3A	1
PLS3	1
NTN4	1
CAP2	1
AOC3	1
CRIM1	1
CSRP1	1
TPM2	1
RPLP1	1
THBS1	1
ATP2A2	1
INHBA	1
RPL18	1
LTBP1	1
ACTA2	1
BCAM	1
DMPK	1
ENAH	1
MYH11	1
MSRB3	1
MYL9	1
FLNA	1
S100A4	1
CTXN1	1
CCDC3	1
NDUFA4	1
NRGN	1
CNN1	1
AC114491.1	1
PHLDA2	1
ACTG2	1
ELN	1
HCFC1R1	1
ACKR3	1
LAMA5	1
CAVIN1	1
MFGE8	1
MYLK	1
PDLIM5	1
SYTL2	1
SIPA1L2	1
SOD3	1
CD151	1
CCND1	1
ACTB	1
TPM1	1
MCAM	1
MYL6	1
SH3BGRL	1
TAGLN	1
RPS14	1
PPP1R12B	1
PPDPF	1
SYNE2	1
TINAGL1	1
PPM1L	1
MGLL	1
DYNLL2	1
RSF1	1
EZH1	1
MTATP6P1	1
PHLDB2	1
KLHL23	1
RPL32	1
ADRA2A	1
ISYNA1	1
CDC42EP3	1
CACNA2D1	1
NEXN	1
LMOD1	1
SORBS1	1
FRY	1
MAP3K20	1
LBH	1
LDB3	1
JUND	1
EFHD1	1
FAM129A	1
CYR61	1
TSC22D1	1
JUNB	1
RPS4X	1
PCDHGA6	1
SYNE1	1
NFASC	1
PIP5K1B	1
HSPA1B	1
CX3CL1	1
APLP2	1
ATP1A2	1
RGMA	1
HSPB1	1
FAM181B	1
TNS1	1
UTRN	1
NUDT4	1
PLA2G16	1
CHMP4C	1
KIAA1671	1
FZD7	1
LPP	1
PTMA	1
YWHAQ	1
ZFHX3	1
LGALSL	1
AC098934.3	1
ACAN	1
NGF	1
IGKC	1
IGHG4	1
ITGA3	1
CRIP2	1
PDLIM7	1
PEX11A	1
ADGRD1	1
OSBPL9	1
TOB2	1
AL662795.2	1
TMEM38B	1
LIMS2	1
KCNB1	1
SCN3A	1
DRD1	1
MARK1	1
RPS6KA5	1
FAM117A	1
CDS2	1
TNFAIP8L3	1
SSPN	1
ARGLU1	1
TBC1D1	1
PRELP	1
AC100803.2	1
CBX6	1
IDS	1
IER2	1
SNRPN	1
CLSTN2	1
LIAS	1
ISLR	1
SCIN	1
PSRC1	1
GPC4	1
ADAMTS1	1
TOMM7	1
RHOB	1
WWP2	1
AKAP1	1
MYLIP	1
DUSP1	1
PNRC1	1
ZNF25	1
ZNF827	1
RPS8	1
EEF1A1	1
PAPOLG	1
CEBPD	1
AP2A2	1
PGM5	1
DTWD1	1
KIF13A	1
ROCK1	1
MYC	1
L3MBTL2	1
ARHGEF9	1
CBX7	1
ANKRD10	1
AL590867.2	1
PARM1	1
NDUFS3	1
DPYSL3	1
MEOX2	1
CCL2	1
BHLHE22	1
CH25H	1
GADD45B	1
ATF3	1
PPIG	1
FHL1	1
PLCB4	1
ZFP36	1
FOSB	1
RPL34	1
MINDY2	1
TOB1	1
TMEM51	1
GOLGB1	1
FOS	1
EGR1	1
RPS27A	1
SELENBP1	1
PBXIP1	1
RPL5	1
RABGAP1	1
EIF4A2	1
NFIB	1
NTRK3	1
PDK4	1
RERGL	1
ITGA8	1
SBSPON	1
CDKN1A	1
SYNM	1
KCNAB1	1
HSPB8	1
SPEG	1
KLF2	1
MYOCD	1
NRIP2	1
SUSD5	1
RCAN2	1
VEGFA	1
ADCY5	1
NTRK2	1
SLC25A4	1
MYOM1	1
SLC45A3	1
SORBS2	1
PLN	1
ENTPD3	1
MT1A	1
REEP1	1
C11orf96	1
ITIH5	1
WTIP	1
COX7C	1
FRK	1
PPP1R12A	1
HSPA1A	1
FHL5	1
DACT3	1
MAPRE2	1
ID2	1
FDFT1	1
ARHGAP17	1
OSBPL1A	1
TP53INP2	1
MEF2C	1
LRCH1	1
PALLD	1
RPL31	1
MPDZ	1
PPP2R5A	1
ATP2B4	1
AMPH	1
SELENOW	1
DRAM1	1
MCM3	1
IDI1	1
KLHDC4	1
MEIS2	1
DLG4	1
MTA1	1
WHAMMP2	1
METTL17	1
PGBD2	1
TCFL5	1
TMOD1	1
ZNF518A	1
FGF7	1
GPRIN3	1
LRRC17	1
CCL21	1
ZNF343	1
AHNAK	1
LYSMD3	1
CD36	1
ETV2	1
CKB	1
KANK2	1
ANKRD12	1
ERCC6L2	1
SLC46A3	1
SLC6A8	1
RPL35A	1
GSN	1
RBPMS2	1
UQCRB	1
HES1	1
RPL37A	1
BTG2	1
PPP1R15A	1
JUN	1
LITAF	1
RPS6	1
MT2A	1
FOXC2	1
IGFBP5	1
ZNF204P	1
SOCS3	1
CD9	1
SCN4B	1
IRF2BPL	1
CENPC	1
HRC	1
MALAT1	1
LGI4	1
PNISR	1
MKNK2	1
SLC25A36	1
METTL7A	1
NFE2L1	1
VAMP2	1
CCNL1	1
TIMP3	1
TXNIP	1
C2orf40	1
RUFY3	1
ARHGAP44	1
H3F3B	1
CXCL12	1
GIGYF2	1
ATP1B2	1
ZFP36L1	1
SLC7A2	1
CSRP2	1
PLEKHA4	1
NDRG2	1
BTG1	1
PFN1	2
ANXA6	2
VCAN	2
CFL1	2
HSPA2	2
DKK3	2
ILF2	2
TUBB	2
COTL1	2
GPX3	2
LMNA	2
WFDC1	2
VASP	2
SDC2	2
FBLN2	2
STC2	2
IGLC2	2
EFNB2	2
CSPG4	2
ACTN4	2
KCNMB1	2
TPM4	2
ANXA2	2
TMSB10	2
KCNK6	2
TRIB2	2
STARD4	2
FN1	2
PDLIM1	2
COL6A2	2
ITGA1	2
TMSB4X	2
HLA-B	2
ZMIZ1	2
TGFBI	2
IFITM3	2
C20orf27	2
CXCL9	2
LIMS1	2
TIMP1	2
RRBP1	2
IFI27	2
SFRP2	2
STEAP1	2
IFI6	2
UNC5B	2
LIMD2	2
BRCA1	2
OLFML3	2
CENPF	2
MKI67	2
LAMC3	2
HDLBP	2
HSPA5	2
SSR3	2
EPB41L1	2
NME1	2
AP2S1	2
GNB1	2
C1QTNF6	2
LGALS1	2
S100A11	2
PCDH18	3
EXT1	3
OR2I1P	3
GREM1	3
TNC	3
SERPINE1	3
PI15	3
SLFN5	3
DCLK3	3
S100A10	3
CTSS	3
LOX	3
PCOLCE	3
TRAM1	3
CYGB	3
ANXA5	3
ITPR2	3
IFNGR1	3
MARCKS	3
TFPI	3
CHN1	3
ARPC5	3
PROCR	3
HEG1	3
CTSB	3
IFIT3	3
EMP1	3
NCOA7	3
RBP5	3
ANGPTL2	3
STK39	3
C1GALT1	3
CCDC191	3
RNF135	3
ARHGAP21	3
PRPF40A	3
AAED1	3
SPATS2	3
NIPBL	3
ATG2B	3
SNORD3A	3
SYNPO2	3
PRMT3	3
PIM3	3
STK17B	3
REEP3	3
VCAM1	3
DCLK1	3
NRCAM	3
PGAP1	3
RGS5	3
SLC38A2	3
LAPTM4A	3
PRRX1	3
EPHA3	3
SEMA5A	3
FHL2	3
MGP	3
HIC1	3
ASPN	3
LGALS3	3
C1S	3
DAB2	3
CD44	3
UGCG	3
NCK2	3
LHFPL6	3
CNPPD1	3
CCL19	3
GPC2	3
APOE	3
NR2F2	3
PMEPA1	3
CSGALNACT1	3
CHST15	3
CLSTN3	3
TMEM176A	3
UACA	3
LGALS3BP	3
FAM212B	3
PARVA	3
THY1	3
COL4A2	3
IGFBP4	3
EGFLAM	3
ADGRF5	3
MYO1B	3
FBLIM1	3
C1R	3
ARHGEF12	3
GGT5	3
G6PC3	3
LPL	3
CTSC	3
PLPPR4	3
AHR	3
DCN	3
CPXM1	3
LUM	3
TSPAN5	3
COL6A3	3
CASP4	3
APCDD1	3
COL3A1	3
GPM6B	3
FTL	3
CFH	3
CD63	3
TSPAN15	3
LIPA	3
PDIA3	3
NAV1	3
RFTN1	3
HLA-A	3
PDGFRB	3
SH2B3	3
CDH11	3
ADAM10	3
PARP14	3
IFI16	3
OAF	3
STOM	3
CCDC102B	3
GUCY1B3	3
SPARC	3
CRISPLD2	3
COL5A2	3
NID1	3
FSTL1	3
COL1A2	3
COL1A1	3
RAB31	3
PLOD1	3
SPATS2L	3
TRPC6	3
SCARB2	3
ANGPT2	3
ADAMTS12	3
KCNJ8	3
SAMHD1	3
PLOD2	3
ABCC9	3
PLXDC1	3
AVEN	3
FAM171A1	3
PRSS12	3
FAM20A	3
BICC1	3
TSPAN11	3
OSMR	3
ITPRIPL2	3
RARB	3
REM1	3
ROBO1	3
IKBIP	3
SEC31A	3
AVPR1A	3
RBM3	3
SLC12A2	3
KYNU	3
ACTG1	3
MMP16	3
CHST2	3
PEAK1	3
MYH9	3
DPYSL2	3
GUCY1A2	3
OLFML2B	3
LURAP1L	3
IL2RB	3
TNFRSF21	3
ECM1	3
PAG1	3
MEST	3
CYP26B1	3
TNFAIP6	3
TES	3
APLNR	3
S1PR3	3
MAGED1	3
PAPSS2	3
ENPEP	3
LAMC1	3
MARCKSL1	3
NREP	3
SERPINF1	3
EGFL6	3
COPG1	3
CCL8	3
F2RL2	3
CD24	3
WNT5A	3
PPA1	3
C5orf15	3
COL23A1	3
FAM114A1	3
EMILIN2	3
C3orf80	3
ACP5	3
P3H2	3
ADAM12	3
COL5A1	3
FYN	3
SPON2	3
RCN3	3
CALU	3
HSP90B1	3
CD276	3
CD248	3
CLEC11A	3
MMP14	3
CKAP4	3
POSTN	3
FMOD	3
LAMB1	3
SERPINH1	3
SEPT11	3
LOXL2	3
MXRA5	3
PXDN	3
CTSK	3
IGFBP2	3
LAPTM4B	3
COL4A1	3
FBN1	3
PRSS23	3
ACTR2	3
COL6A1	3
LAMA4	3
ECE1	3
VIM	3
RAI14	3
F2R	3
LAMB3	3
RASD2	3
TAGLN2	3
COL5A3	3
ADAMTS2	3
BGN	3
CST3	3
MYO10	3
RAN	3
SERF2	3
PA2G4	3
RHOG	3
ENTPD1-AS1	3
FMO1	3
PAMR1	3
ELOVL2	3
CYSLTR2	3
PIEZO2	3
ZNF287	3

## Sheet: Supplementary table 5.2
Supplementary table 5.2 GO analysis with gene cluster1 shown in Fig. 3F
GOID	GOTerm	DifGene	AllDifGene	GeneInGO	AllGene	P-Value	FDR	Enrichment	(-log10P)
GO:0006936	muscle contraction	14	313	94	14836	9.89294e-09	2.033e-05	7.05948	8.00467
GO:0009612	response to mechanical stimulus	11	313	61	14836	5.05433e-08	5.19332e-05	8.54743	7.29634
GO:0006415	translational termination	12	313	78	14836	7.87835e-08	5.39667e-05	7.29221	7.10356
GO:0007155	cell adhesion	32	313	540	14836	1.38514e-07	7.11615e-05	2.80885	6.85851
GO:0016071	mRNA metabolic process	18	313	200	14836	2.44655e-07	0.000100553	4.26594	6.61145
GO:0006414	translational elongation	13	313	107	14836	3.91411e-07	0.000134058	5.7588	6.40737
GO:0006614	SRP-dependent cotranslational protein targeting to membrane	12	313	95	14836	7.19876e-07	0.000207395	5.98729	6.14274
GO:0019083	viral transcription	12	313	96	14836	8.07377e-07	0.000207395	5.92492	6.09292
GO:0016070	RNA metabolic process	18	313	224	14836	1.29946e-06	0.000296711	3.80888	5.88624
GO:0000184	nuclear-transcribed mRNA catabolic process, nonsense-mediated decay	12	313	105	14836	2.12962e-06	0.000437636	5.41707	5.6717
GO:0019058	viral life cycle	13	313	127	14836	2.81775e-06	0.000526408	4.8519	5.5501
GO:0006413	translational initiation	13	313	139	14836	7.69086e-06	0.00131706	4.43303	5.11403
GO:0030308	negative regulation of cell growth	11	313	114	14836	2.88347e-05	0.00455809	4.57362	4.54009
GO:0008285	negative regulation of cell proliferation	22	313	396	14836	3.63198e-05	0.00533123	2.6333	4.43986
GO:0010628	positive regulation of gene expression	17	313	265	14836	4.9081e-05	0.00672409	3.04071	4.30909
GO:0010941	regulation of cell death	4	313	11	14836	5.70492e-05	0.00732726	17.2361	4.24375
GO:0007219	Notch signaling pathway	12	313	148	14836	7.1013e-05	0.00858421	3.84319	4.14866
GO:0010574	regulation of vascular endothelial growth factor production	3	313	5	14836	9.01324e-05	0.00986421	28.4396	4.04512
GO:0000122	negative regulation of transcription from RNA polymerase II promoter	30	313	674	14836	9.54865e-05	0.00986421	2.10976	4.02006
GO:0070527	platelet aggregation	6	313	36	14836	9.6002e-05	0.00986421	7.89989	4.01772
GO:0060292	long term synaptic depression	4	313	14	14836	0.000164584	0.0161058	13.5427	3.78361
GO:0042493	response to drug	18	313	333	14836	0.000260122	0.0242978	2.56213	3.58482
GO:1901016	regulation of potassium ion transmembrane transporter activity	3	313	7	14836	0.000305676	0.0261735	20.314	3.51474
GO:0051014	actin filament severing	3	313	7	14836	0.000305676	0.0261735	20.314	3.51474
GO:0061049	cell growth involved in cardiac muscle cell development	3	313	8	14836	0.000481447	0.0395749	17.7748	3.31745
GO:0032570	response to progesterone	5	313	33	14836	0.000591425	0.0452874	7.18172	3.2281
GO:0001558	regulation of cell growth	7	313	69	14836	0.000612423	0.0452874	4.80863	3.21295
GO:0030335	positive regulation of cell migration	10	313	136	14836	0.000617055	0.0452874	3.48525	3.20968
GO:0048739	cardiac muscle fiber development	3	313	9	14836	0.000710908	0.0503764	15.7998	3.14819
GO:0007517	muscle organ development	8	313	94	14836	0.000829072	0.0567914	4.03399	3.08141
GO:0045944	positive regulation of transcription from RNA polymerase II promoter	34	313	915	14836	0.00094059	0.0579372	1.76129	3.0266
GO:2000178	negative regulation of neural precursor cell proliferation	3	313	10	14836	0.000999761	0.0579372	14.2198	3.0001
GO:0010759	positive regulation of macrophage chemotaxis	3	313	10	14836	0.000999761	0.0579372	14.2198	3.0001
GO:0007191	adenylate cyclase-activating dopamine receptor signaling pathway	3	313	10	14836	0.000999761	0.0579372	14.2198	3.0001
GO:0007623	circadian rhythm	8	313	97	14836	0.00101945	0.0579372	3.90923	2.99164
GO:0032870	cellular response to hormone stimulus	6	313	55	14836	0.00102154	0.0579372	5.17084	2.99074
GO:0048844	artery morphogenesis	4	313	22	14836	0.0010527	0.0579372	8.61807	2.97769
GO:0014070	response to organic cyclic compound	9	313	122	14836	0.00111886	0.0579372	3.49667	2.95122
GO:0030154	cell differentiation	29	313	747	14836	0.0011589	0.0579372	1.84014	2.93595
GO:0045669	positive regulation of osteoblast differentiation	6	313	57	14836	0.00123453	0.0579372	4.98941	2.9085
GO:0045668	negative regulation of osteoblast differentiation	5	313	39	14836	0.00129405	0.0579372	6.07684	2.88805
GO:0070370	cellular heat acclimation	2	313	3	14836	0.00131251	0.0579372	31.5996	2.8819
GO:0072144	glomerular mesangial cell development	2	313	3	14836	0.00131251	0.0579372	31.5996	2.8819
GO:0010751	negative regulation of nitric oxide mediated signal transduction	2	313	3	14836	0.00131251	0.0579372	31.5996	2.8819
GO:0038179	neurotrophin signaling pathway	2	313	3	14836	0.00131251	0.0579372	31.5996	2.8819
GO:2000721	positive regulation of transcription from RNA polymerase II promoter involved in smooth muscle cell differentiation	2	313	3	14836	0.00131251	0.0579372	31.5996	2.8819
GO:0060213	positive regulation of nuclear-transcribed mRNA poly(A) tail shortening	3	313	11	14836	0.00135328	0.0579372	12.9271	2.86861
GO:0008154	actin polymerization or depolymerization	3	313	11	14836	0.00135328	0.0579372	12.9271	2.86861
GO:0001570	vasculogenesis	6	313	60	14836	0.00161573	0.064041	4.73994	2.79163
GO:0007190	activation of adenylate cyclase activity	4	313	25	14836	0.00173208	0.064041	7.5839	2.76143
GO:0051412	response to corticosterone	4	313	25	14836	0.00173208	0.064041	7.5839	2.76143
GO:0045648	positive regulation of erythrocyte differentiation	4	313	25	14836	0.00173208	0.064041	7.5839	2.76143
GO:0000002	mitochondrial genome maintenance	3	313	12	14836	0.00177632	0.064041	11.8498	2.75048
GO:0043268	positive regulation of potassium ion transport	3	313	12	14836	0.00177632	0.064041	11.8498	2.75048
GO:0043267	negative regulation of potassium ion transport	3	313	12	14836	0.00177632	0.064041	11.8498	2.75048
GO:0051481	negative regulation of cytosolic calcium ion concentration	3	313	12	14836	0.00177632	0.064041	11.8498	2.75048
GO:0048333	mesodermal cell differentiation	3	313	12	14836	0.00177632	0.064041	11.8498	2.75048
GO:0003151	outflow tract morphogenesis	5	313	43	14836	0.00201999	0.0703573	5.51155	2.69465
GO:0045785	positive regulation of cell adhesion	5	313	43	14836	0.00201999	0.0703573	5.51155	2.69465
GO:0007568	aging	10	313	160	14836	0.00212226	0.070784	2.96246	2.6732
GO:0045597	positive regulation of cell differentiation	5	313	44	14836	0.00224025	0.070784	5.38629	2.6497
GO:0048013	ephrin receptor signaling pathway	7	313	86	14836	0.00225084	0.070784	3.85809	2.64766
GO:0071356	cellular response to tumor necrosis factor	7	313	86	14836	0.00225084	0.070784	3.85809	2.64766
GO:0006412	translation	15	313	307	14836	0.00227202	0.070784	2.31593	2.64359
GO:0009987	cellular process	3	313	13	14836	0.00227335	0.070784	10.9383	2.64333
GO:0045995	regulation of embryonic development	3	313	13	14836	0.00227335	0.070784	10.9383	2.64333
GO:0019229	regulation of vasoconstriction	4	313	27	14836	0.00232472	0.0713031	7.02213	2.63363
GO:0030155	regulation of cell adhesion	5	313	45	14836	0.00247748	0.0728651	5.2666	2.60599
GO:0070434	positive regulation of nucleotide-binding oligomerization domain containing 2 signaling pathway	2	313	4	14836	0.0025884	0.0728651	23.6997	2.58697
GO:0038033	positive regulation of endothelial cell chemotaxis by VEGF-activated vascular endothelial growth factor receptor signaling pathway	2	313	4	14836	0.0025884	0.0728651	23.6997	2.58697
GO:1903237	negative regulation of leukocyte tethering or rolling	2	313	4	14836	0.0025884	0.0728651	23.6997	2.58697
GO:0046822	regulation of nucleocytoplasmic transport	2	313	4	14836	0.0025884	0.0728651	23.6997	2.58697
GO:0090131	mesenchyme migration	2	313	4	14836	0.0025884	0.0728651	23.6997	2.58697
GO:0021762	substantia nigra development	5	313	46	14836	0.00273244	0.0758807	5.1521	2.56345
GO:0048009	insulin-like growth factor receptor signaling pathway	3	313	14	14836	0.00284847	0.0767867	10.157	2.54539
GO:2000811	negative regulation of anoikis	3	313	14	14836	0.00284847	0.0767867	10.157	2.54539
GO:0006112	energy reserve metabolic process	7	313	90	14836	0.00291453	0.0767867	3.68662	2.53543
GO:0006928	cellular component movement	7	313	90	14836	0.00291453	0.0767867	3.68662	2.53543
GO:0008344	adult locomotory behavior	5	313	47	14836	0.00300587	0.0781907	5.04249	2.52203
GO:0060548	negative regulation of cell death	5	313	48	14836	0.00329851	0.0828082	4.93743	2.48168
GO:0009408	response to heat	5	313	48	14836	0.00329851	0.0828082	4.93743	2.48168
GO:0043434	response to peptide hormone	6	313	69	14836	0.00330427	0.0828082	4.12168	2.48092
GO:0033138	positive regulation of peptidyl-serine phosphorylation	6	313	70	14836	0.00355138	0.083255	4.0628	2.4496
GO:0030168	platelet activation	11	313	201	14836	0.00365666	0.083255	2.59399	2.43692
GO:0043066	negative regulation of apoptotic process	20	313	489	14836	0.0037458	0.083255	1.93862	2.42646
GO:0038124	toll-like receptor TLR6:TLR2 signaling pathway	6	313	72	14836	0.00408648	0.083255	3.94995	2.38865
GO:0038123	toll-like receptor TLR1:TLR2 signaling pathway	6	313	72	14836	0.00408648	0.083255	3.94995	2.38865
GO:0007596	blood coagulation	19	313	459	14836	0.00410941	0.083255	1.96207	2.38622
GO:0008284	positive regulation of cell proliferation	19	313	459	14836	0.00410941	0.083255	1.96207	2.38622
GO:0043065	positive regulation of apoptotic process	14	313	296	14836	0.00419971	0.083255	2.24186	2.37678
GO:0001666	response to hypoxia	10	313	176	14836	0.00421539	0.083255	2.69315	2.37516
GO:0010881	regulation of cardiac muscle contraction by regulation of the release of sequestered calcium ion	3	313	16	14836	0.00424756	0.083255	8.88738	2.37186
GO:0006941	striated muscle contraction	3	313	16	14836	0.00424756	0.083255	8.88738	2.37186
GO:0006940	regulation of smooth muscle contraction	3	313	16	14836	0.00424756	0.083255	8.88738	2.37186
GO:0043488	regulation of mRNA stability	3	313	16	14836	0.00424756	0.083255	8.88738	2.37186
GO:0007195	adenylate cyclase-inhibiting dopamine receptor signaling pathway	2	313	5	14836	0.0042539	0.083255	18.9597	2.37121
GO:0051414	response to cortisol	2	313	5	14836	0.0042539	0.083255	18.9597	2.37121
GO:0014033	neural crest cell differentiation	2	313	5	14836	0.0042539	0.083255	18.9597	2.37121
GO:1903265	positive regulation of tumor necrosis factor-mediated signaling pathway	2	313	5	14836	0.0042539	0.083255	18.9597	2.37121
GO:1990441	negative regulation of transcription from RNA polymerase II promoter in response to endoplasmic reticulum stress	2	313	5	14836	0.0042539	0.083255	18.9597	2.37121
GO:0014829	vascular smooth muscle contraction	2	313	5	14836	0.0042539	0.083255	18.9597	2.37121
GO:0042490	mechanoreceptor differentiation	2	313	5	14836	0.0042539	0.083255	18.9597	2.37121
GO:0090527	actin filament reorganization	2	313	5	14836	0.0042539	0.083255	18.9597	2.37121
GO:0071870	cellular response to catecholamine stimulus	2	313	5	14836	0.0042539	0.083255	18.9597	2.37121
GO:0040023	establishment of nucleus localization	2	313	5	14836	0.0042539	0.083255	18.9597	2.37121
GO:0010243	response to organonitrogen compound	4	313	32	14836	0.00438578	0.0834516	5.92492	2.35795
GO:0043392	negative regulation of DNA binding	4	313	32	14836	0.00438578	0.0834516	5.92492	2.35795
GO:0045214	sarcomere organization	4	313	32	14836	0.00438578	0.0834516	5.92492	2.35795
GO:0070098	chemokine-mediated signaling pathway	5	313	52	14836	0.004676	0.0874118	4.55763	2.33013
GO:0034134	toll-like receptor 2 signaling pathway	6	313	74	14836	0.00467898	0.0874118	3.84319	2.32985
GO:0043524	negative regulation of neuron apoptotic process	8	313	124	14836	0.00477101	0.0883282	3.05802	2.32139
GO:0030049	muscle filament sliding	4	313	33	14836	0.00490914	0.0899593	5.74538	2.30899
GO:0051897	positive regulation of protein kinase B signaling	6	313	75	14836	0.00499785	0.0899593	3.79195	2.30122
GO:0060749	mammary gland alveolus development	3	313	17	14836	0.00507799	0.0899593	8.36459	2.29431
GO:0043536	positive regulation of blood vessel endothelial cell migration	3	313	17	14836	0.00507799	0.0899593	8.36459	2.29431
GO:0030224	monocyte differentiation	3	313	17	14836	0.00507799	0.0899593	8.36459	2.29431
GO:0016032	viral process	21	313	541	14836	0.00545529	0.0945096	1.8399	2.26318
GO:0072593	reactive oxygen species metabolic process	4	313	34	14836	0.00547282	0.0945096	5.5764	2.26179
GO:0002548	monocyte chemotaxis	4	313	34	14836	0.00547282	0.0945096	5.5764	2.26179
GO:0007399	nervous system development	18	313	441	14836	0.0059457	0.095076	1.93467	2.2258
GO:0007519	skeletal muscle tissue development	5	313	55	14836	0.00594699	0.095076	4.30903	2.2257
GO:0030511	positive regulation of transforming growth factor beta receptor signaling pathway	3	313	18	14836	0.00599946	0.095076	7.89989	2.22189
GO:0006937	regulation of muscle contraction	3	313	18	14836	0.00599946	0.095076	7.89989	2.22189
GO:0045663	positive regulation of myoblast differentiation	3	313	18	14836	0.00599946	0.095076	7.89989	2.22189
GO:0002576	platelet degranulation	6	313	78	14836	0.00605027	0.095076	3.6461	2.21823
GO:0001944	vasculature development	4	313	35	14836	0.00607814	0.095076	5.41707	2.21623
GO:0016477	cell migration	10	313	186	14836	0.00618862	0.095076	2.54835	2.20841
GO:0032914	positive regulation of transforming growth factor beta1 production	2	313	6	14836	0.00629213	0.095076	15.7998	2.2012
GO:2001046	positive regulation of integrin-mediated signaling pathway	2	313	6	14836	0.00629213	0.095076	15.7998	2.2012
GO:0030823	regulation of cGMP metabolic process	2	313	6	14836	0.00629213	0.095076	15.7998	2.2012
GO:0021960	anterior commissure morphogenesis	2	313	6	14836	0.00629213	0.095076	15.7998	2.2012
GO:2000107	negative regulation of leukocyte apoptotic process	2	313	6	14836	0.00629213	0.095076	15.7998	2.2012
GO:2000427	positive regulation of apoptotic cell clearance	2	313	6	14836	0.00629213	0.095076	15.7998	2.2012
GO:0045578	negative regulation of B cell differentiation	2	313	6	14836	0.00629213	0.095076	15.7998	2.2012
GO:0060056	mammary gland involution	2	313	6	14836	0.00629213	0.095076	15.7998	2.2012
GO:0001661	conditioned taste aversion	2	313	6	14836	0.00629213	0.095076	15.7998	2.2012
GO:0051403	stress-activated MAPK cascade	5	313	56	14836	0.00641981	0.0958176	4.23209	2.19248
GO:0050796	regulation of insulin secretion	6	313	79	14836	0.00643446	0.0958176	3.59995	2.19149
GO:0060291	long-term synaptic potentiation	4	313	36	14836	0.00672639	0.099444	5.2666	2.17222
GO:0045926	negative regulation of growth	3	313	19	14836	0.00701443	0.101512	7.48411	2.15401
GO:0050806	positive regulation of synaptic transmission	3	313	19	14836	0.00701443	0.101512	7.48411	2.15401
GO:0006402	mRNA catabolic process	3	313	19	14836	0.00701443	0.101512	7.48411	2.15401
GO:0002755	MyD88-dependent toll-like receptor signaling pathway	6	313	81	14836	0.00725558	0.104267	3.51106	2.13933
GO:0010811	positive regulation of cell-substrate adhesion	4	313	37	14836	0.0074188	0.104422	5.12426	2.12967
GO:0042692	muscle cell differentiation	4	313	37	14836	0.0074188	0.104422	5.12426	2.12967
GO:0006904	vesicle docking involved in exocytosis	4	313	37	14836	0.0074188	0.104422	5.12426	2.12967
GO:0048661	positive regulation of smooth muscle cell proliferation	5	313	59	14836	0.00799561	0.106257	4.0169	2.09715
GO:0045737	positive regulation of cyclin-dependent protein serine/threonine kinase activity	3	313	20	14836	0.00812506	0.106257	7.1099	2.09017
GO:0030336	negative regulation of cell migration	6	313	83	14836	0.00814987	0.106257	3.42646	2.08885
GO:0048469	cell maturation	4	313	38	14836	0.00815658	0.106257	4.98941	2.08849
GO:0030334	regulation of cell migration	5	313	60	14836	0.0085756	0.106257	3.94995	2.06674
GO:0071347	cellular response to interleukin-1	5	313	60	14836	0.0085756	0.106257	3.94995	2.06674
GO:0051694	pointed-end actin filament capping	2	313	7	14836	0.00868672	0.106257	13.5427	2.06114
GO:0048842	positive regulation of axon extension involved in axon guidance	2	313	7	14836	0.00868672	0.106257	13.5427	2.06114
GO:0060509	Type I pneumocyte differentiation	2	313	7	14836	0.00868672	0.106257	13.5427	2.06114
GO:1900273	positive regulation of long-term synaptic potentiation	2	313	7	14836	0.00868672	0.106257	13.5427	2.06114
GO:0051782	negative regulation of cell division	2	313	7	14836	0.00868672	0.106257	13.5427	2.06114
GO:0001818	negative regulation of cytokine production	2	313	7	14836	0.00868672	0.106257	13.5427	2.06114
GO:0007184	SMAD protein import into nucleus	2	313	7	14836	0.00868672	0.106257	13.5427	2.06114
GO:0090050	positive regulation of cell migration involved in sprouting angiogenesis	2	313	7	14836	0.00868672	0.106257	13.5427	2.06114
GO:0030913	paranodal junction assembly	2	313	7	14836	0.00868672	0.106257	13.5427	2.06114
GO:0042989	sequestering of actin monomers	2	313	7	14836	0.00868672	0.106257	13.5427	2.06114
GO:0060710	chorio-allantoic fusion	2	313	7	14836	0.00868672	0.106257	13.5427	2.06114
GO:0051963	regulation of synapse assembly	2	313	7	14836	0.00868672	0.106257	13.5427	2.06114
GO:0051127	positive regulation of actin nucleation	2	313	7	14836	0.00868672	0.106257	13.5427	2.06114
GO:1903140	regulation of establishment of endothelial barrier	2	313	7	14836	0.00868672	0.106257	13.5427	2.06114
GO:2000727	positive regulation of cardiac muscle cell differentiation	2	313	7	14836	0.00868672	0.106257	13.5427	2.06114
GO:0006910	phagocytosis, recognition	2	313	7	14836	0.00868672	0.106257	13.5427	2.06114
GO:0001656	metanephros development	4	313	39	14836	0.00894087	0.108719	4.86147	2.04862
GO:0031100	organ regeneration	5	313	61	14836	0.00918407	0.11037	3.88519	2.03697
GO:0007612	learning	5	313	61	14836	0.00918407	0.11037	3.88519	2.03697
GO:0007010	cytoskeleton organization	7	313	112	14836	0.00956727	0.114307	2.96246	2.01921
GO:0043200	response to amino acid	4	313	40	14836	0.00977277	0.115334	4.73994	2.00998
GO:0030198	extracellular matrix organization	13	313	294	14836	0.00978478	0.115334	2.09589	2.00945
GO:0035690	cellular response to drug	5	313	62	14836	0.00982165	0.115334	3.82253	2.00782
GO:0001764	neuron migration	7	313	114	14836	0.0104893	0.117949	2.91049	1.97925
GO:0090398	cellular senescence	3	313	22	14836	0.0106407	0.117949	6.46355	1.97303
GO:0048247	lymphocyte chemotaxis	3	313	22	14836	0.0106407	0.117949	6.46355	1.97303
GO:0051493	regulation of cytoskeleton organization	3	313	22	14836	0.0106407	0.117949	6.46355	1.97303
GO:0001890	placenta development	4	313	41	14836	0.0106533	0.117949	4.62433	1.97251
GO:0032868	response to insulin	5	313	64	14836	0.0111867	0.117949	3.70308	1.9513
GO:0006655	phosphatidylglycerol biosynthetic process	2	313	8	14836	0.0114218	0.117949	11.8498	1.94227
GO:0019934	cGMP-mediated signaling	2	313	8	14836	0.0114218	0.117949	11.8498	1.94227
GO:0045822	negative regulation of heart contraction	2	313	8	14836	0.0114218	0.117949	11.8498	1.94227
GO:0071679	commissural neuron axon guidance	2	313	8	14836	0.0114218	0.117949	11.8498	1.94227
GO:0071372	cellular response to follicle-stimulating hormone stimulus	2	313	8	14836	0.0114218	0.117949	11.8498	1.94227
GO:0051764	actin crosslink formation	2	313	8	14836	0.0114218	0.117949	11.8498	1.94227
GO:0071374	cellular response to parathyroid hormone stimulus	2	313	8	14836	0.0114218	0.117949	11.8498	1.94227
GO:0007617	mating behavior	2	313	8	14836	0.0114218	0.117949	11.8498	1.94227
GO:0035634	response to stilbenoid	2	313	8	14836	0.0114218	0.117949	11.8498	1.94227
GO:0045010	actin nucleation	2	313	8	14836	0.0114218	0.117949	11.8498	1.94227
GO:0030510	regulation of BMP signaling pathway	2	313	8	14836	0.0114218	0.117949	11.8498	1.94227
GO:0051451	myoblast migration	2	313	8	14836	0.0114218	0.117949	11.8498	1.94227
GO:0016188	synaptic vesicle maturation	2	313	8	14836	0.0114218	0.117949	11.8498	1.94227
GO:2000406	positive regulation of T cell migration	2	313	8	14836	0.0114218	0.117949	11.8498	1.94227
GO:0035308	negative regulation of protein dephosphorylation	2	313	8	14836	0.0114218	0.117949	11.8498	1.94227
GO:0048667	cell morphogenesis involved in neuron differentiation	2	313	8	14836	0.0114218	0.117949	11.8498	1.94227
GO:0090286	cytoskeletal anchoring at nuclear membrane	2	313	8	14836	0.0114218	0.117949	11.8498	1.94227
GO:0055012	ventricular cardiac muscle cell differentiation	2	313	8	14836	0.0114218	0.117949	11.8498	1.94227
GO:0071277	cellular response to calcium ion	4	313	42	14836	0.0115836	0.118429	4.51422	1.93616
GO:0046718	viral entry into host cell	4	313	42	14836	0.0115836	0.118429	4.51422	1.93616
GO:0001954	positive regulation of cell-matrix adhesion	3	313	23	14836	0.0120489	0.122179	6.18253	1.91905
GO:0007411	axon guidance	19	313	510	14836	0.0120692	0.122179	1.76586	1.91832
GO:0044267	cellular protein metabolic process	21	313	584	14836	0.012404	0.124952	1.70443	1.90644
GO:0006469	negative regulation of protein kinase activity	5	313	66	14836	0.0126758	0.12584	3.59086	1.89702
GO:0034166	toll-like receptor 10 signaling pathway	5	313	66	14836	0.0126758	0.12584	3.59086	1.89702
GO:0034146	toll-like receptor 5 signaling pathway	5	313	66	14836	0.0126758	0.12584	3.59086	1.89702
GO:0001934	positive regulation of protein phosphorylation	8	313	147	14836	0.0127872	0.126335	2.57956	1.89322
GO:0034329	cell junction assembly	5	313	67	14836	0.0134683	0.128552	3.53727	1.87069
GO:2000134	negative regulation of G1/S transition of mitotic cell cycle	3	313	24	14836	0.0135588	0.128552	5.92492	1.86778
GO:0048169	regulation of long-term neuronal synaptic plasticity	3	313	24	14836	0.0135588	0.128552	5.92492	1.86778
GO:0007229	integrin-mediated signaling pathway	6	313	93	14836	0.0138373	0.128552	3.05802	1.85895
GO:0090084	negative regulation of inclusion body assembly	2	313	9	14836	0.0144821	0.128552	10.5332	1.83917
GO:0086009	membrane repolarization	2	313	9	14836	0.0144821	0.128552	10.5332	1.83917
GO:0010761	fibroblast migration	2	313	9	14836	0.0144821	0.128552	10.5332	1.83917
GO:0042340	keratan sulfate catabolic process	2	313	9	14836	0.0144821	0.128552	10.5332	1.83917
GO:0086012	membrane depolarization during cardiac muscle cell action potential	2	313	9	14836	0.0144821	0.128552	10.5332	1.83917
GO:0036376	sodium ion export from cell	2	313	9	14836	0.0144821	0.128552	10.5332	1.83917
GO:0043647	inositol phosphate metabolic process	4	313	45	14836	0.0146817	0.128552	4.21328	1.83322
GO:0060048	cardiac muscle contraction	4	313	45	14836	0.0146817	0.128552	4.21328	1.83322
GO:0030218	erythrocyte differentiation	4	313	45	14836	0.0146817	0.128552	4.21328	1.83322
GO:0010629	negative regulation of gene expression	7	313	122	14836	0.0148304	0.128552	2.71964	1.82885
GO:0010467	gene expression	26	313	783	14836	0.0149866	0.128552	1.57393	1.8243
GO:0051602	response to electrical stimulus	3	313	25	14836	0.0151715	0.128552	5.68792	1.81897
GO:0009416	response to light stimulus	3	313	25	14836	0.0151715	0.128552	5.68792	1.81897
GO:0071549	cellular response to dexamethasone stimulus	3	313	25	14836	0.0151715	0.128552	5.68792	1.81897
GO:0034142	toll-like receptor 4 signaling pathway	6	313	95	14836	0.0152407	0.128552	2.99364	1.817
GO:0035914	skeletal muscle cell differentiation	4	313	46	14836	0.0158197	0.128552	4.12168	1.8008
GO:0014003	oligodendrocyte development	3	313	26	14836	0.0168878	0.128552	5.46916	1.77243
GO:0030513	positive regulation of BMP signaling pathway	3	313	26	14836	0.0168878	0.128552	5.46916	1.77243
GO:0007179	transforming growth factor beta receptor signaling pathway	7	313	126	14836	0.0174239	0.128552	2.6333	1.75886
GO:0045766	positive regulation of angiogenesis	6	313	98	14836	0.0175263	0.128552	2.902	1.75631
GO:0006600	creatine metabolic process	2	313	10	14836	0.0178526	0.128552	9.47987	1.7483
GO:0034698	response to gonadotropin	2	313	10	14836	0.0178526	0.128552	9.47987	1.7483
GO:0033598	mammary gland epithelial cell proliferation	2	313	10	14836	0.0178526	0.128552	9.47987	1.7483
GO:0010996	response to auditory stimulus	2	313	10	14836	0.0178526	0.128552	9.47987	1.7483
GO:0045603	positive regulation of endothelial cell differentiation	2	313	10	14836	0.0178526	0.128552	9.47987	1.7483
GO:0007015	actin filament organization	5	313	72	14836	0.0179327	0.128552	3.29162	1.74635
GO:0034976	response to endoplasmic reticulum stress	5	313	72	14836	0.0179327	0.128552	3.29162	1.74635
GO:0045727	positive regulation of translation	4	313	48	14836	0.0182584	0.128552	3.94995	1.73854
GO:0061418	regulation of transcription from RNA polymerase II promoter in response to hypoxia	3	313	27	14836	0.0187082	0.128552	5.2666	1.72797
GO:0016126	sterol biosynthetic process	3	313	27	14836	0.0187082	0.128552	5.2666	1.72797
GO:0034162	toll-like receptor 9 signaling pathway	5	313	73	14836	0.0189296	0.128552	3.24653	1.72286
GO:0030036	actin cytoskeleton organization	8	313	158	14836	0.0189813	0.128552	2.39997	1.72167
GO:0050885	neuromuscular process controlling balance	4	313	49	14836	0.0195604	0.128552	3.86934	1.70862
GO:0007275	multicellular organismal development	31	313	998	14836	0.0197131	0.128552	1.47232	1.70524
GO:0030324	lung development	6	313	101	14836	0.0200371	0.128552	2.8158	1.69817
GO:0048514	blood vessel morphogenesis	3	313	28	14836	0.0206331	0.128552	5.0785	1.68544
GO:0071479	cellular response to ionizing radiation	3	313	28	14836	0.0206331	0.128552	5.0785	1.68544
GO:0008306	associative learning	3	313	28	14836	0.0206331	0.128552	5.0785	1.68544
GO:0030182	neuron differentiation	7	313	131	14836	0.021096	0.128552	2.53279	1.6758
GO:0098736	negative regulation of the force of heart contraction	1	313	1	14836	0.0210973	0.128552	47.3994	1.67577
GO:0072110	glomerular mesangial cell proliferation	1	313	1	14836	0.0210973	0.128552	47.3994	1.67577
GO:0070367	negative regulation of hepatocyte differentiation	1	313	1	14836	0.0210973	0.128552	47.3994	1.67577
GO:0098703	calcium ion import across plasma membrane	1	313	1	14836	0.0210973	0.128552	47.3994	1.67577
GO:0019935	cyclic-nucleotide-mediated signaling	1	313	1	14836	0.0210973	0.128552	47.3994	1.67577
GO:0071228	cellular response to tumor cell	1	313	1	14836	0.0210973	0.128552	47.3994	1.67577
GO:0097017	renal protein absorption	1	313	1	14836	0.0210973	0.128552	47.3994	1.67577
GO:0016479	negative regulation of transcription from RNA polymerase I promoter	1	313	1	14836	0.0210973	0.128552	47.3994	1.67577
GO:0072141	renal interstitial fibroblast development	1	313	1	14836	0.0210973	0.128552	47.3994	1.67577
GO:0043128	positive regulation of 1-phosphatidylinositol 4-kinase activity	1	313	1	14836	0.0210973	0.128552	47.3994	1.67577
GO:0040032	post-embryonic body morphogenesis	1	313	1	14836	0.0210973	0.128552	47.3994	1.67577
GO:0035508	positive regulation of myosin-light-chain-phosphatase activity	1	313	1	14836	0.0210973	0.128552	47.3994	1.67577
GO:0002605	negative regulation of dendritic cell antigen processing and presentation	1	313	1	14836	0.0210973	0.128552	47.3994	1.67577
GO:0001781	neutrophil apoptotic process	1	313	1	14836	0.0210973	0.128552	47.3994	1.67577
GO:0019056	modulation by virus of host transcription	1	313	1	14836	0.0210973	0.128552	47.3994	1.67577
GO:2000671	regulation of motor neuron apoptotic process	1	313	1	14836	0.0210973	0.128552	47.3994	1.67577
GO:0045338	farnesyl diphosphate metabolic process	1	313	1	14836	0.0210973	0.128552	47.3994	1.67577
GO:0090361	regulation of platelet-derived growth factor production	1	313	1	14836	0.0210973	0.128552	47.3994	1.67577
GO:0032058	positive regulation of translational initiation in response to stress	1	313	1	14836	0.0210973	0.128552	47.3994	1.67577
GO:2000227	negative regulation of pancreatic A cell differentiation	1	313	1	14836	0.0210973	0.128552	47.3994	1.67577
GO:1900260	negative regulation of RNA-directed RNA polymerase activity	1	313	1	14836	0.0210973	0.128552	47.3994	1.67577
GO:0061106	negative regulation of stomach neuroendocrine cell differentiation	1	313	1	14836	0.0210973	0.128552	47.3994	1.67577
GO:0090096	positive regulation of metanephric cap mesenchymal cell proliferation	1	313	1	14836	0.0210973	0.128552	47.3994	1.67577
GO:0021919	BMP signaling pathway involved in spinal cord dorsal/ventral patterning	1	313	1	14836	0.0210973	0.128552	47.3994	1.67577
GO:0060212	negative regulation of nuclear-transcribed mRNA poly(A) tail shortening	1	313	1	14836	0.0210973	0.128552	47.3994	1.67577
GO:0070091	glucagon secretion	1	313	1	14836	0.0210973	0.128552	47.3994	1.67577
GO:0061141	lung ciliated cell differentiation	1	313	1	14836	0.0210973	0.128552	47.3994	1.67577
GO:1902023	L-arginine transport	1	313	1	14836	0.0210973	0.128552	47.3994	1.67577
GO:0097553	calcium ion transmembrane import into cytosol	1	313	1	14836	0.0210973	0.128552	47.3994	1.67577
GO:0034721	histone H3-K4 demethylation, trimethyl-H3-K4-specific	1	313	1	14836	0.0210973	0.128552	47.3994	1.67577
GO:0010754	negative regulation of cGMP-mediated signaling	1	313	1	14836	0.0210973	0.128552	47.3994	1.67577
GO:1903280	negative regulation of calcium:sodium antiporter activity	1	313	1	14836	0.0210973	0.128552	47.3994	1.67577
GO:0008039	synaptic target recognition	1	313	1	14836	0.0210973	0.128552	47.3994	1.67577
GO:0097026	dendritic cell dendrite assembly	1	313	1	14836	0.0210973	0.128552	47.3994	1.67577
GO:2000502	negative regulation of natural killer cell chemotaxis	1	313	1	14836	0.0210973	0.128552	47.3994	1.67577
GO:0035684	helper T cell extravasation	1	313	1	14836	0.0210973	0.128552	47.3994	1.67577
GO:2000529	positive regulation of myeloid dendritic cell chemotaxis	1	313	1	14836	0.0210973	0.128552	47.3994	1.67577
GO:0060668	regulation of branching involved in salivary gland morphogenesis by extracellular matrix-epithelial cell signaling	1	313	1	14836	0.0210973	0.128552	47.3994	1.67577
GO:0071317	cellular response to isoquinoline alkaloid	1	313	1	14836	0.0210973	0.128552	47.3994	1.67577
GO:2000548	negative regulation of dendritic cell dendrite assembly	1	313	1	14836	0.0210973	0.128552	47.3994	1.67577
GO:0097640	L-ornithine import across plasma membrane	1	313	1	14836	0.0210973	0.128552	47.3994	1.67577
GO:0034059	response to anoxia	1	313	1	14836	0.0210973	0.128552	47.3994	1.67577
GO:0097639	L-lysine import across plasma membrane	1	313	1	14836	0.0210973	0.128552	47.3994	1.67577
GO:0002041	intussusceptive angiogenesis	1	313	1	14836	0.0210973	0.128552	47.3994	1.67577
GO:0072303	positive regulation of glomerular metanephric mesangial cell proliferation	1	313	1	14836	0.0210973	0.128552	47.3994	1.67577
GO:0048691	positive regulation of axon extension involved in regeneration	1	313	1	14836	0.0210973	0.128552	47.3994	1.67577
GO:1903249	negative regulation of citrulline biosynthetic process	1	313	1	14836	0.0210973	0.128552	47.3994	1.67577
GO:0051041	positive regulation of calcium-independent cell-cell adhesion	1	313	1	14836	0.0210973	0.128552	47.3994	1.67577
GO:1990036	calcium ion import into sarcoplasmic reticulum	1	313	1	14836	0.0210973	0.128552	47.3994	1.67577
GO:1903689	regulation of wound healing, spreading of epidermal cells	1	313	1	14836	0.0210973	0.128552	47.3994	1.67577
GO:0031439	positive regulation of mRNA cleavage	1	313	1	14836	0.0210973	0.128552	47.3994	1.67577
GO:0097205	renal filtration	1	313	1	14836	0.0210973	0.128552	47.3994	1.67577
GO:0071072	negative regulation of phospholipid biosynthetic process	1	313	1	14836	0.0210973	0.128552	47.3994	1.67577
GO:1902380	positive regulation of endoribonuclease activity	1	313	1	14836	0.0210973	0.128552	47.3994	1.67577
GO:0046880	regulation of follicle-stimulating hormone secretion	1	313	1	14836	0.0210973	0.128552	47.3994	1.67577
GO:0086050	membrane repolarization during bundle of His cell action potential	1	313	1	14836	0.0210973	0.128552	47.3994	1.67577
GO:1903170	negative regulation of calcium ion transmembrane transport	1	313	1	14836	0.0210973	0.128552	47.3994	1.67577
GO:0033552	response to vitamin B3	1	313	1	14836	0.0210973	0.128552	47.3994	1.67577
GO:1901862	negative regulation of muscle tissue development	1	313	1	14836	0.0210973	0.128552	47.3994	1.67577
GO:0071882	phospholipase C-activating adrenergic receptor signaling pathway	1	313	1	14836	0.0210973	0.128552	47.3994	1.67577
GO:0071403	cellular response to high density lipoprotein particle stimulus	1	313	1	14836	0.0210973	0.128552	47.3994	1.67577
GO:0061626	pharyngeal arch artery morphogenesis	1	313	1	14836	0.0210973	0.128552	47.3994	1.67577
GO:1901899	positive regulation of relaxation of cardiac muscle	1	313	1	14836	0.0210973	0.128552	47.3994	1.67577
GO:0071878	negative regulation of adrenergic receptor signaling pathway	1	313	1	14836	0.0210973	0.128552	47.3994	1.67577
GO:0035026	leading edge cell differentiation	1	313	1	14836	0.0210973	0.128552	47.3994	1.67577
GO:0002581	negative regulation of antigen processing and presentation of peptide or polysaccharide antigen via MHC class II	1	313	1	14836	0.0210973	0.128552	47.3994	1.67577
GO:1900454	positive regulation of long term synaptic depression	1	313	1	14836	0.0210973	0.128552	47.3994	1.67577
GO:0006984	ER-nucleus signaling pathway	1	313	1	14836	0.0210973	0.128552	47.3994	1.67577
GO:1903515	calcium ion transport from cytosol to endoplasmic reticulum	1	313	1	14836	0.0210973	0.128552	47.3994	1.67577
GO:0043990	histone H2A-S1 phosphorylation	1	313	1	14836	0.0210973	0.128552	47.3994	1.67577
GO:0003065	positive regulation of heart rate by epinephrine	1	313	1	14836	0.0210973	0.128552	47.3994	1.67577
GO:0042666	negative regulation of ectodermal cell fate specification	1	313	1	14836	0.0210973	0.128552	47.3994	1.67577
GO:1903572	positive regulation of protein kinase D signaling	1	313	1	14836	0.0210973	0.128552	47.3994	1.67577
GO:0043954	cellular component maintenance	1	313	1	14836	0.0210973	0.128552	47.3994	1.67577
GO:0061394	regulation of transcription from RNA polymerase II promoter in response to arsenic-containing substance	1	313	1	14836	0.0210973	0.128552	47.3994	1.67577
GO:1900082	negative regulation of arginine catabolic process	1	313	1	14836	0.0210973	0.128552	47.3994	1.67577
GO:0060803	BMP signaling pathway involved in mesodermal cell fate specification	1	313	1	14836	0.0210973	0.128552	47.3994	1.67577
GO:0090219	negative regulation of lipid kinase activity	1	313	1	14836	0.0210973	0.128552	47.3994	1.67577
GO:2000724	positive regulation of cardiac vascular smooth muscle cell differentiation	1	313	1	14836	0.0210973	0.128552	47.3994	1.67577
GO:0046960	sensitization	1	313	1	14836	0.0210973	0.128552	47.3994	1.67577
GO:0033233	regulation of protein sumoylation	1	313	1	14836	0.0210973	0.128552	47.3994	1.67577
GO:2000795	negative regulation of epithelial cell proliferation involved in lung morphogenesis	1	313	1	14836	0.0210973	0.128552	47.3994	1.67577
GO:0015881	creatine transport	1	313	1	14836	0.0210973	0.128552	47.3994	1.67577
GO:0002575	basophil chemotaxis	1	313	1	14836	0.0210973	0.128552	47.3994	1.67577
GO:2000334	positive regulation of blood microparticle formation	1	313	1	14836	0.0210973	0.128552	47.3994	1.67577
GO:0031571	mitotic G1 DNA damage checkpoint	2	313	11	14836	0.0215192	0.128552	8.61807	1.66717
GO:0055119	relaxation of cardiac muscle	2	313	11	14836	0.0215192	0.128552	8.61807	1.66717
GO:0040037	negative regulation of fibroblast growth factor receptor signaling pathway	2	313	11	14836	0.0215192	0.128552	8.61807	1.66717
GO:1900745	positive regulation of p38MAPK cascade	2	313	11	14836	0.0215192	0.128552	8.61807	1.66717
GO:0051896	regulation of protein kinase B signaling	2	313	11	14836	0.0215192	0.128552	8.61807	1.66717
GO:0042535	positive regulation of tumor necrosis factor biosynthetic process	2	313	11	14836	0.0215192	0.128552	8.61807	1.66717
GO:0032330	regulation of chondrocyte differentiation	2	313	11	14836	0.0215192	0.128552	8.61807	1.66717
GO:0048711	positive regulation of astrocyte differentiation	2	313	11	14836	0.0215192	0.128552	8.61807	1.66717
GO:0035666	TRIF-dependent toll-like receptor signaling pathway	5	313	76	14836	0.0221367	0.131858	3.11838	1.65489
GO:0070301	cellular response to hydrogen peroxide	4	313	51	14836	0.0223327	0.132641	3.7176	1.65106
GO:0001525	angiogenesis	10	313	228	14836	0.0231252	0.136952	2.07892	1.63591
GO:0002756	MyD88-independent toll-like receptor signaling pathway	5	313	77	14836	0.0232793	0.137468	3.07788	1.63303
GO:0032355	response to estradiol	6	313	106	14836	0.024746	0.144177	2.68298	1.60649
GO:0046907	intracellular transport	3	313	30	14836	0.0247968	0.144177	4.73994	1.6056
GO:0006661	phosphatidylinositol biosynthetic process	4	313	53	14836	0.0253329	0.144177	3.57731	1.59631
GO:0031581	hemidesmosome assembly	2	313	12	14836	0.0254677	0.144177	7.89989	1.59401
GO:0001774	microglial cell activation	2	313	12	14836	0.0254677	0.144177	7.89989	1.59401
GO:0071383	cellular response to steroid hormone stimulus	2	313	12	14836	0.0254677	0.144177	7.89989	1.59401
GO:0045956	positive regulation of calcium ion-dependent exocytosis	2	313	12	14836	0.0254677	0.144177	7.89989	1.59401
GO:0031274	positive regulation of pseudopodium assembly	2	313	12	14836	0.0254677	0.144177	7.89989	1.59401
GO:0090026	positive regulation of monocyte chemotaxis	2	313	12	14836	0.0254677	0.144177	7.89989	1.59401
GO:0048246	macrophage chemotaxis	2	313	12	14836	0.0254677	0.144177	7.89989	1.59401
GO:0030007	cellular potassium ion homeostasis	2	313	12	14836	0.0254677	0.144177	7.89989	1.59401
GO:0086064	cell communication by electrical coupling involved in cardiac conduction	2	313	12	14836	0.0254677	0.144177	7.89989	1.59401
GO:0042491	auditory receptor cell differentiation	2	313	12	14836	0.0254677	0.144177	7.89989	1.59401
GO:0060445	branching involved in salivary gland morphogenesis	2	313	12	14836	0.0254677	0.144177	7.89989	1.59401
GO:0048715	negative regulation of oligodendrocyte differentiation	2	313	12	14836	0.0254677	0.144177	7.89989	1.59401
GO:0034138	toll-like receptor 3 signaling pathway	5	313	80	14836	0.0269333	0.151781	2.96246	1.56971
GO:0001707	mesoderm formation	3	313	31	14836	0.0270356	0.151781	4.58703	1.56806
GO:0046034	ATP metabolic process	3	313	31	14836	0.0270356	0.151781	4.58703	1.56806
GO:0035556	intracellular signal transduction	16	313	445	14836	0.0271064	0.151781	1.70425	1.56693
GO:0002224	toll-like receptor signaling pathway	6	313	109	14836	0.0278991	0.154953	2.60914	1.55441
GO:0045471	response to ethanol	6	313	109	14836	0.0278991	0.154953	2.60914	1.55441
GO:0050821	protein stabilization	6	313	109	14836	0.0278991	0.154953	2.60914	1.55441
GO:0016525	negative regulation of angiogenesis	4	313	55	14836	0.0285645	0.157223	3.44723	1.54417
GO:0010332	response to gamma radiation	3	313	32	14836	0.0293787	0.157223	4.44369	1.53197
GO:2000379	positive regulation of reactive oxygen species metabolic process	3	313	32	14836	0.0293787	0.157223	4.44369	1.53197
GO:0030239	myofibril assembly	2	313	13	14836	0.0296849	0.157223	7.29221	1.52746
GO:0050710	negative regulation of cytokine secretion	2	313	13	14836	0.0296849	0.157223	7.29221	1.52746
GO:2000649	regulation of sodium ion transmembrane transporter activity	2	313	13	14836	0.0296849	0.157223	7.29221	1.52746
GO:0032026	response to magnesium ion	2	313	13	14836	0.0296849	0.157223	7.29221	1.52746
GO:0043149	stress fiber assembly	2	313	13	14836	0.0296849	0.157223	7.29221	1.52746
GO:0070498	interleukin-1-mediated signaling pathway	2	313	13	14836	0.0296849	0.157223	7.29221	1.52746
GO:1900153	positive regulation of nuclear-transcribed mRNA catabolic process, deadenylation-dependent decay	2	313	13	14836	0.0296849	0.157223	7.29221	1.52746
GO:0050927	positive regulation of positive chemotaxis	2	313	13	14836	0.0296849	0.157223	7.29221	1.52746
GO:0050921	positive regulation of chemotaxis	2	313	13	14836	0.0296849	0.157223	7.29221	1.52746
GO:1902230	negative regulation of intrinsic apoptotic signaling pathway in response to DNA damage	2	313	13	14836	0.0296849	0.157223	7.29221	1.52746
GO:0032793	positive regulation of CREB transcription factor activity	2	313	13	14836	0.0296849	0.157223	7.29221	1.52746
GO:0033630	positive regulation of cell adhesion mediated by integrin	2	313	13	14836	0.0296849	0.157223	7.29221	1.52746
GO:0048703	embryonic viscerocranium morphogenesis	2	313	13	14836	0.0296849	0.157223	7.29221	1.52746
GO:0030194	positive regulation of blood coagulation	2	313	13	14836	0.0296849	0.157223	7.29221	1.52746
GO:0090280	positive regulation of calcium ion import	2	313	13	14836	0.0296849	0.157223	7.29221	1.52746
GO:0006986	response to unfolded protein	4	313	56	14836	0.030268	0.159899	3.38567	1.51902
GO:0051384	response to glucocorticoid	5	313	83	14836	0.0309339	0.162497	2.85538	1.50957
GO:0008203	cholesterol metabolic process	5	313	83	14836	0.0309339	0.162497	2.85538	1.50957
GO:0070374	positive regulation of ERK1 and ERK2 cascade	7	313	142	14836	0.0309971	0.162497	2.33659	1.50868
GO:0032496	response to lipopolysaccharide	8	313	174	14836	0.0314417	0.163737	2.17928	1.50249
GO:0002053	positive regulation of mesenchymal cell proliferation	3	313	33	14836	0.0318257	0.163737	4.30903	1.49722
GO:0001569	patterning of blood vessels	3	313	33	14836	0.0318257	0.163737	4.30903	1.49722
GO:0017148	negative regulation of translation	4	313	57	14836	0.0320302	0.163737	3.32627	1.49444
GO:0051591	response to cAMP	4	313	57	14836	0.0320302	0.163737	3.32627	1.49444
GO:0007266	Rho protein signal transduction	4	313	58	14836	0.0338514	0.163737	3.26892	1.47042
GO:0001568	blood vessel development	4	313	58	14836	0.0338514	0.163737	3.26892	1.47042
GO:2000145	regulation of cell motility	2	313	14	14836	0.0341576	0.163737	6.77134	1.46651
GO:0043117	positive regulation of vascular permeability	2	313	14	14836	0.0341576	0.163737	6.77134	1.46651
GO:0000028	ribosomal small subunit assembly	2	313	14	14836	0.0341576	0.163737	6.77134	1.46651
GO:0002687	positive regulation of leukocyte migration	2	313	14	14836	0.0341576	0.163737	6.77134	1.46651
GO:0051893	regulation of focal adhesion assembly	2	313	14	14836	0.0341576	0.163737	6.77134	1.46651
GO:0008299	isoprenoid biosynthetic process	2	313	14	14836	0.0341576	0.163737	6.77134	1.46651
GO:0006911	phagocytosis, engulfment	2	313	14	14836	0.0341576	0.163737	6.77134	1.46651
GO:2001240	negative regulation of extrinsic apoptotic signaling pathway in absence of ligand	3	313	34	14836	0.0343759	0.163737	4.1823	1.46375
GO:0009615	response to virus	6	313	115	14836	0.0349756	0.163737	2.47301	1.45623
GO:0009611	response to wounding	4	313	59	14836	0.0357319	0.163737	3.21352	1.44694
GO:0030890	positive regulation of B cell proliferation	3	313	35	14836	0.0370289	0.163737	4.0628	1.43146
GO:0009314	response to radiation	3	313	35	14836	0.0370289	0.163737	4.0628	1.43146
GO:0006979	response to oxidative stress	6	313	117	14836	0.0375692	0.163737	2.43074	1.42517
GO:0034097	response to cytokine	4	313	60	14836	0.0376716	0.163737	3.15996	1.42399
GO:0043123	positive regulation of I-kappaB kinase/NF-kappaB signaling	7	313	149	14836	0.0387023	0.163737	2.22682	1.41226
GO:0006171	cAMP biosynthetic process	2	313	15	14836	0.0388733	0.163737	6.31991	1.41035
GO:0035994	response to muscle stretch	2	313	15	14836	0.0388733	0.163737	6.31991	1.41035
GO:2000045	regulation of G1/S transition of mitotic cell cycle	2	313	15	14836	0.0388733	0.163737	6.31991	1.41035
GO:0006878	cellular copper ion homeostasis	2	313	15	14836	0.0388733	0.163737	6.31991	1.41035
GO:0042026	protein refolding	2	313	15	14836	0.0388733	0.163737	6.31991	1.41035
GO:0021542	dentate gyrus development	2	313	15	14836	0.0388733	0.163737	6.31991	1.41035
GO:0050930	induction of positive chemotaxis	2	313	15	14836	0.0388733	0.163737	6.31991	1.41035
GO:0031529	ruffle organization	2	313	15	14836	0.0388733	0.163737	6.31991	1.41035
GO:0014902	myotube differentiation	2	313	15	14836	0.0388733	0.163737	6.31991	1.41035
GO:0045893	positive regulation of transcription, DNA-templated	18	313	543	14836	0.0396519	0.163737	1.57125	1.40174
GO:0045860	positive regulation of protein kinase activity	4	313	61	14836	0.0396707	0.163737	3.10815	1.40153
GO:0051592	response to calcium ion	4	313	61	14836	0.0396707	0.163737	3.10815	1.40153
GO:0046677	response to antibiotic	3	313	36	14836	0.0397836	0.163737	3.94995	1.4003
GO:0007631	feeding behavior	3	313	36	14836	0.0397836	0.163737	3.94995	1.4003
GO:0045184	establishment of protein localization	3	313	36	14836	0.0397836	0.163737	3.94995	1.4003
GO:0001974	blood vessel remodeling	3	313	36	14836	0.0397836	0.163737	3.94995	1.4003
GO:0010033	response to organic substance	5	313	90	14836	0.0416573	0.163737	2.6333	1.38031
GO:0050679	positive regulation of epithelial cell proliferation	4	313	62	14836	0.0417293	0.163737	3.05802	1.37956
GO:0072104	glomerular capillary formation	1	313	2	14836	0.041751	0.163737	23.6997	1.37933
GO:0042701	progesterone secretion	1	313	2	14836	0.041751	0.163737	23.6997	1.37933
GO:2000124	regulation of endocannabinoid signaling pathway	1	313	2	14836	0.041751	0.163737	23.6997	1.37933
GO:0003138	primary heart field specification	1	313	2	14836	0.041751	0.163737	23.6997	1.37933
GO:2001015	negative regulation of skeletal muscle cell differentiation	1	313	2	14836	0.041751	0.163737	23.6997	1.37933
GO:1901205	negative regulation of adrenergic receptor signaling pathway involved in heart process	1	313	2	14836	0.041751	0.163737	23.6997	1.37933
GO:2001027	negative regulation of endothelial cell chemotaxis	1	313	2	14836	0.041751	0.163737	23.6997	1.37933
GO:0036018	cellular response to erythropoietin	1	313	2	14836	0.041751	0.163737	23.6997	1.37933
GO:0003185	sinoatrial valve morphogenesis	1	313	2	14836	0.041751	0.163737	23.6997	1.37933
GO:1902174	positive regulation of keratinocyte apoptotic process	1	313	2	14836	0.041751	0.163737	23.6997	1.37933
GO:0007521	muscle cell fate determination	1	313	2	14836	0.041751	0.163737	23.6997	1.37933
GO:0003169	coronary vein morphogenesis	1	313	2	14836	0.041751	0.163737	23.6997	1.37933
GO:1902598	creatine transmembrane transport	1	313	2	14836	0.041751	0.163737	23.6997	1.37933
GO:0032509	endosome transport via multivesicular body sorting pathway	1	313	2	14836	0.041751	0.163737	23.6997	1.37933
GO:0072160	nephron tubule epithelial cell differentiation	1	313	2	14836	0.041751	0.163737	23.6997	1.37933
GO:0010721	negative regulation of cell development	1	313	2	14836	0.041751	0.163737	23.6997	1.37933
GO:0035507	regulation of myosin-light-chain-phosphatase activity	1	313	2	14836	0.041751	0.163737	23.6997	1.37933
GO:0015911	plasma membrane long-chain fatty acid transport	1	313	2	14836	0.041751	0.163737	23.6997	1.37933
GO:0032470	positive regulation of endoplasmic reticulum calcium ion concentration	1	313	2	14836	0.041751	0.163737	23.6997	1.37933
GO:0010260	organ senescence	1	313	2	14836	0.041751	0.163737	23.6997	1.37933
GO:0060689	cell differentiation involved in salivary gland development	1	313	2	14836	0.041751	0.163737	23.6997	1.37933
GO:0070473	negative regulation of uterine smooth muscle contraction	1	313	2	14836	0.041751	0.163737	23.6997	1.37933
GO:0002384	hepatic immune response	1	313	2	14836	0.041751	0.163737	23.6997	1.37933
GO:0061162	establishment of monopolar cell polarity	1	313	2	14836	0.041751	0.163737	23.6997	1.37933
GO:0060282	positive regulation of oocyte development	1	313	2	14836	0.041751	0.163737	23.6997	1.37933
GO:0001912	positive regulation of leukocyte mediated cytotoxicity	1	313	2	14836	0.041751	0.163737	23.6997	1.37933
GO:2000978	negative regulation of forebrain neuron differentiation	1	313	2	14836	0.041751	0.163737	23.6997	1.37933
GO:2000981	negative regulation of inner ear receptor cell differentiation	1	313	2	14836	0.041751	0.163737	23.6997	1.37933
GO:0050867	positive regulation of cell activation	1	313	2	14836	0.041751	0.163737	23.6997	1.37933
GO:0034381	plasma lipoprotein particle clearance	1	313	2	14836	0.041751	0.163737	23.6997	1.37933
GO:0046331	lateral inhibition	1	313	2	14836	0.041751	0.163737	23.6997	1.37933
GO:1902310	positive regulation of peptidyl-serine dephosphorylation	1	313	2	14836	0.041751	0.163737	23.6997	1.37933
GO:0003342	proepicardium development	1	313	2	14836	0.041751	0.163737	23.6997	1.37933
GO:2000382	positive regulation of mesoderm development	1	313	2	14836	0.041751	0.163737	23.6997	1.37933
GO:1902336	positive regulation of retinal ganglion cell axon guidance	1	313	2	14836	0.041751	0.163737	23.6997	1.37933
GO:0050992	dimethylallyl diphosphate biosynthetic process	1	313	2	14836	0.041751	0.163737	23.6997	1.37933
GO:0060319	primitive erythrocyte differentiation	1	313	2	14836	0.041751	0.163737	23.6997	1.37933
GO:0045188	regulation of circadian sleep/wake cycle, non-REM sleep	1	313	2	14836	0.041751	0.163737	23.6997	1.37933
GO:0036276	response to antidepressant	1	313	2	14836	0.041751	0.163737	23.6997	1.37933
GO:0006864	pyrimidine nucleotide transport	1	313	2	14836	0.041751	0.163737	23.6997	1.37933
GO:1903243	negative regulation of cardiac muscle hypertrophy in response to stress	1	313	2	14836	0.041751	0.163737	23.6997	1.37933
GO:1901020	negative regulation of calcium ion transmembrane transporter activity	1	313	2	14836	0.041751	0.163737	23.6997	1.37933
GO:0044708	single-organism behavior	1	313	2	14836	0.041751	0.163737	23.6997	1.37933
GO:1903233	regulation of calcium ion-dependent exocytosis of neurotransmitter	1	313	2	14836	0.041751	0.163737	23.6997	1.37933
GO:0021557	oculomotor nerve development	1	313	2	14836	0.041751	0.163737	23.6997	1.37933
GO:0021558	trochlear nerve development	1	313	2	14836	0.041751	0.163737	23.6997	1.37933
GO:0044691	tooth eruption	1	313	2	14836	0.041751	0.163737	23.6997	1.37933
GO:0031345	negative regulation of cell projection organization	1	313	2	14836	0.041751	0.163737	23.6997	1.37933
GO:0050902	leukocyte adhesive activation	1	313	2	14836	0.041751	0.163737	23.6997	1.37933
GO:0035759	mesangial cell-matrix adhesion	1	313	2	14836	0.041751	0.163737	23.6997	1.37933
GO:0045977	positive regulation of mitotic cell cycle, embryonic	1	313	2	14836	0.041751	0.163737	23.6997	1.37933
GO:0086052	membrane repolarization during SA node cell action potential	1	313	2	14836	0.041751	0.163737	23.6997	1.37933
GO:0046831	regulation of RNA export from nucleus	1	313	2	14836	0.041751	0.163737	23.6997	1.37933
GO:0035733	hepatic stellate cell activation	1	313	2	14836	0.041751	0.163737	23.6997	1.37933
GO:0086029	Purkinje myocyte to ventricular cardiac muscle cell signaling	1	313	2	14836	0.041751	0.163737	23.6997	1.37933
GO:0097154	GABAergic neuron differentiation	1	313	2	14836	0.041751	0.163737	23.6997	1.37933
GO:0048635	negative regulation of muscle organ development	1	313	2	14836	0.041751	0.163737	23.6997	1.37933
GO:0070563	negative regulation of vitamin D receptor signaling pathway	1	313	2	14836	0.041751	0.163737	23.6997	1.37933
GO:0071881	adenylate cyclase-inhibiting adrenergic receptor signaling pathway	1	313	2	14836	0.041751	0.163737	23.6997	1.37933
GO:0071402	cellular response to lipoprotein particle stimulus	1	313	2	14836	0.041751	0.163737	23.6997	1.37933
GO:0098900	regulation of action potential	1	313	2	14836	0.041751	0.163737	23.6997	1.37933
GO:0033124	regulation of GTP catabolic process	1	313	2	14836	0.041751	0.163737	23.6997	1.37933
GO:0014846	esophagus smooth muscle contraction	1	313	2	14836	0.041751	0.163737	23.6997	1.37933
GO:0014891	striated muscle atrophy	1	313	2	14836	0.041751	0.163737	23.6997	1.37933
GO:0001579	medium-chain fatty acid transport	1	313	2	14836	0.041751	0.163737	23.6997	1.37933
GO:1900024	regulation of substrate adhesion-dependent cell spreading	1	313	2	14836	0.041751	0.163737	23.6997	1.37933
GO:0060025	regulation of synaptic activity	1	313	2	14836	0.041751	0.163737	23.6997	1.37933
GO:1900037	regulation of cellular response to hypoxia	1	313	2	14836	0.041751	0.163737	23.6997	1.37933
GO:0072006	nephron development	1	313	2	14836	0.041751	0.163737	23.6997	1.37933
GO:0055096	low-density lipoprotein particle mediated signaling	1	313	2	14836	0.041751	0.163737	23.6997	1.37933
GO:0032803	regulation of low-density lipoprotein particle receptor catabolic process	1	313	2	14836	0.041751	0.163737	23.6997	1.37933
GO:0048343	paraxial mesodermal cell fate commitment	1	313	2	14836	0.041751	0.163737	23.6997	1.37933
GO:0035051	cardiocyte differentiation	1	313	2	14836	0.041751	0.163737	23.6997	1.37933
GO:0043516	regulation of DNA damage response, signal transduction by p53 class mediator	1	313	2	14836	0.041751	0.163737	23.6997	1.37933
GO:0038190	VEGF-activated neuropilin signaling pathway	1	313	2	14836	0.041751	0.163737	23.6997	1.37933
GO:0021740	principal sensory nucleus of trigeminal nerve development	1	313	2	14836	0.041751	0.163737	23.6997	1.37933
GO:1902257	negative regulation of apoptotic process involved in outflow tract morphogenesis	1	313	2	14836	0.041751	0.163737	23.6997	1.37933
GO:1900086	positive regulation of peptidyl-tyrosine autophosphorylation	1	313	2	14836	0.041751	0.163737	23.6997	1.37933
GO:0071931	positive regulation of transcription involved in G1/S transition of mitotic cell cycle	1	313	2	14836	0.041751	0.163737	23.6997	1.37933
GO:0038091	positive regulation of cell proliferation by VEGF-activated platelet derived growth factor receptor signaling pathway	1	313	2	14836	0.041751	0.163737	23.6997	1.37933
GO:0044346	fibroblast apoptotic process	1	313	2	14836	0.041751	0.163737	23.6997	1.37933
GO:0031022	nuclear migration along microfilament	1	313	2	14836	0.041751	0.163737	23.6997	1.37933
GO:0009107	lipoate biosynthetic process	1	313	2	14836	0.041751	0.163737	23.6997	1.37933
GO:0010565	regulation of cellular ketone metabolic process	1	313	2	14836	0.041751	0.163737	23.6997	1.37933
GO:0051946	regulation of glutamate uptake involved in transmission of nerve impulse	1	313	2	14836	0.041751	0.163737	23.6997	1.37933
GO:2000791	negative regulation of mesenchymal cell proliferation involved in lung development	1	313	2	14836	0.041751	0.163737	23.6997	1.37933
GO:0090259	regulation of retinal ganglion cell axon guidance	1	313	2	14836	0.041751	0.163737	23.6997	1.37933
GO:0035470	positive regulation of vascular wound healing	1	313	2	14836	0.041751	0.163737	23.6997	1.37933
GO:0090265	positive regulation of immune complex clearance by monocytes and macrophages	1	313	2	14836	0.041751	0.163737	23.6997	1.37933
GO:0002537	nitric oxide production involved in inflammatory response	1	313	2	14836	0.041751	0.163737	23.6997	1.37933
GO:0036303	lymph vessel morphogenesis	1	313	2	14836	0.041751	0.163737	23.6997	1.37933
GO:0071506	cellular response to mycophenolic acid	1	313	2	14836	0.041751	0.163737	23.6997	1.37933
GO:0006366	transcription from RNA polymerase II promoter	20	313	625	14836	0.0425415	0.166269	1.51678	1.37119
GO:0009409	response to cold	3	313	37	14836	0.0426394	0.166269	3.84319	1.37019
GO:0034446	substrate adhesion-dependent cell spreading	3	313	37	14836	0.0426394	0.166269	3.84319	1.37019
GO:0007264	small GTPase mediated signal transduction	21	313	666	14836	0.043674	0.167483	1.49457	1.35978
GO:0071276	cellular response to cadmium ion	2	313	16	14836	0.0438199	0.167483	5.92492	1.35833
GO:0071294	cellular response to zinc ion	2	313	16	14836	0.0438199	0.167483	5.92492	1.35833
GO:0071380	cellular response to prostaglandin E stimulus	2	313	16	14836	0.0438199	0.167483	5.92492	1.35833
GO:0021954	central nervous system neuron development	2	313	16	14836	0.0438199	0.167483	5.92492	1.35833
GO:0046928	regulation of neurotransmitter secretion	2	313	16	14836	0.0438199	0.167483	5.92492	1.35833
GO:0010880	regulation of release of sequestered calcium ion into cytosol by sarcoplasmic reticulum	2	313	16	14836	0.0438199	0.167483	5.92492	1.35833
GO:1901741	positive regulation of myoblast fusion	2	313	16	14836	0.0438199	0.167483	5.92492	1.35833
GO:2000310	regulation of N-methyl-D-aspartate selective glutamate receptor activity	2	313	16	14836	0.0438199	0.167483	5.92492	1.35833
GO:0007613	memory	4	313	63	14836	0.0438473	0.167483	3.00948	1.35806
GO:0001938	positive regulation of endothelial cell proliferation	4	313	63	14836	0.0438473	0.167483	3.00948	1.35806
GO:0008015	blood circulation	3	313	38	14836	0.045595	0.173836	3.74205	1.34108
GO:0060326	cell chemotaxis	4	313	64	14836	0.0460246	0.174691	2.96246	1.33701
GO:0043433	negative regulation of sequence-specific DNA binding transcription factor activity	4	313	64	14836	0.0460246	0.174691	2.96246	1.33701
GO:0009887	organ morphogenesis	6	313	123	14836	0.0460743	0.174691	2.31216	1.33654
GO:0016055	Wnt signaling pathway	8	313	188	14836	0.0461799	0.174769	2.01699	1.33555
GO:0048010	vascular endothelial growth factor receptor signaling pathway	10	313	257	14836	0.0464497	0.175467	1.84433	1.33302
GO:0042127	regulation of cell proliferation	8	313	189	14836	0.04738	0.178653	2.00632	1.32441
GO:0046330	positive regulation of JNK cascade	4	313	65	14836	0.0482613	0.180727	2.91688	1.3164
GO:0008333	endosome to lysosome transport	3	313	39	14836	0.0486495	0.180727	3.6461	1.31292
GO:0007160	cell-matrix adhesion	5	313	94	14836	0.0486774	0.180727	2.52124	1.31267
GO:2000114	regulation of establishment of cell polarity	2	313	17	14836	0.0489855	0.180727	5.5764	1.30993
GO:0050771	negative regulation of axonogenesis	2	313	17	14836	0.0489855	0.180727	5.5764	1.30993
GO:0070848	response to growth factor	2	313	17	14836	0.0489855	0.180727	5.5764	1.30993
GO:0048245	eosinophil chemotaxis	2	313	17	14836	0.0489855	0.180727	5.5764	1.30993
GO:0002063	chondrocyte development	2	313	17	14836	0.0489855	0.180727	5.5764	1.30993
GO:0022408	negative regulation of cell-cell adhesion	2	313	17	14836	0.0489855	0.180727	5.5764	1.30993
GO:0010460	positive regulation of heart rate	2	313	17	14836	0.0489855	0.180727	5.5764	1.30993
GO:0051968	positive regulation of synaptic transmission, glutamatergic	2	313	17	14836	0.0489855	0.180727	5.5764	1.30993
GO:0045672	positive regulation of osteoclast differentiation	2	313	17	14836	0.0489855	0.180727	5.5764	1.30993
GO:0006813	potassium ion transport	6	313	125	14836	0.0491544	0.181026	2.27517	1.30844
GO:0006874	cellular calcium ion homeostasis	5	313	95	14836	0.050535	0.1851	2.4947	1.29641
GO:0007420	brain development	9	313	226	14836	0.0506894	0.1851	1.88759	1.29508
GO:0007050	cell cycle arrest	6	313	128	14836	0.0540073	0.1851	2.22185	1.26755
GO:0031668	cellular response to extracellular stimulus	2	313	18	14836	0.0543587	0.1851	5.2666	1.26473
GO:0051693	actin filament capping	2	313	18	14836	0.0543587	0.1851	5.2666	1.26473
GO:0001894	tissue homeostasis	2	313	18	14836	0.0543587	0.1851	5.2666	1.26473
GO:0046323	glucose import	2	313	18	14836	0.0543587	0.1851	5.2666	1.26473
GO:0006939	smooth muscle contraction	2	313	18	14836	0.0543587	0.1851	5.2666	1.26473
GO:0055093	response to hyperoxia	2	313	18	14836	0.0543587	0.1851	5.2666	1.26473
GO:0006997	nucleus organization	2	313	18	14836	0.0543587	0.1851	5.2666	1.26473
GO:0051145	smooth muscle cell differentiation	2	313	18	14836	0.0543587	0.1851	5.2666	1.26473
GO:0045671	negative regulation of osteoclast differentiation	2	313	18	14836	0.0543587	0.1851	5.2666	1.26473
GO:0045638	negative regulation of myeloid cell differentiation	2	313	18	14836	0.0543587	0.1851	5.2666	1.26473
GO:0043280	positive regulation of cysteine-type endopeptidase activity involved in apoptotic process	3	313	41	14836	0.0550503	0.1851	3.46825	1.25924
GO:0010595	positive regulation of endothelial cell migration	3	313	41	14836	0.0550503	0.1851	3.46825	1.25924
GO:0006935	chemotaxis	6	313	129	14836	0.0556873	0.1851	2.20462	1.25424
GO:0045786	negative regulation of cell cycle	3	313	42	14836	0.0583938	0.1851	3.38567	1.23363
GO:0007189	adenylate cyclase-activating G-protein coupled receptor signaling pathway	3	313	42	14836	0.0583938	0.1851	3.38567	1.23363
GO:0042552	myelination	3	313	42	14836	0.0583938	0.1851	3.38567	1.23363
GO:0030514	negative regulation of BMP signaling pathway	3	313	42	14836	0.0583938	0.1851	3.38567	1.23363
GO:0090316	positive regulation of intracellular protein transport	2	313	19	14836	0.0599286	0.1851	4.98941	1.22237
GO:0045736	negative regulation of cyclin-dependent protein serine/threonine kinase activity	2	313	19	14836	0.0599286	0.1851	4.98941	1.22237
GO:0035567	non-canonical Wnt signaling pathway	2	313	19	14836	0.0599286	0.1851	4.98941	1.22237
GO:0003281	ventricular septum development	2	313	19	14836	0.0599286	0.1851	4.98941	1.22237
GO:0032148	activation of protein kinase B activity	2	313	19	14836	0.0599286	0.1851	4.98941	1.22237
GO:0051894	positive regulation of focal adhesion assembly	2	313	19	14836	0.0599286	0.1851	4.98941	1.22237
GO:0006883	cellular sodium ion homeostasis	2	313	19	14836	0.0599286	0.1851	4.98941	1.22237
GO:0002052	positive regulation of neuroblast proliferation	2	313	19	14836	0.0599286	0.1851	4.98941	1.22237
GO:0010906	regulation of glucose metabolic process	2	313	19	14836	0.0599286	0.1851	4.98941	1.22237
GO:0002026	regulation of the force of heart contraction	2	313	19	14836	0.0599286	0.1851	4.98941	1.22237
GO:0046427	positive regulation of JAK-STAT cascade	2	313	19	14836	0.0599286	0.1851	4.98941	1.22237
GO:0060021	palate development	4	313	70	14836	0.0603283	0.1851	2.70853	1.21948
GO:0072102	glomerulus morphogenesis	1	313	3	14836	0.0619702	0.1851	15.7998	1.20782
GO:2000111	positive regulation of macrophage apoptotic process	1	313	3	14836	0.0619702	0.1851	15.7998	1.20782
GO:1903416	response to glycoside	1	313	3	14836	0.0619702	0.1851	15.7998	1.20782
GO:0061448	connective tissue development	1	313	3	14836	0.0619702	0.1851	15.7998	1.20782
GO:1901660	calcium ion export	1	313	3	14836	0.0619702	0.1851	15.7998	1.20782
GO:0072540	T-helper 17 cell lineage commitment	1	313	3	14836	0.0619702	0.1851	15.7998	1.20782
GO:2001016	positive regulation of skeletal muscle cell differentiation	1	313	3	14836	0.0619702	0.1851	15.7998	1.20782
GO:0050779	RNA destabilization	1	313	3	14836	0.0619702	0.1851	15.7998	1.20782
GO:0060574	intestinal epithelial cell maturation	1	313	3	14836	0.0619702	0.1851	15.7998	1.20782
GO:0071221	cellular response to bacterial lipopeptide	1	313	3	14836	0.0619702	0.1851	15.7998	1.20782
GO:0021834	chemorepulsion involved in embryonic olfactory bulb interneuron precursor migration	1	313	3	14836	0.0619702	0.1851	15.7998	1.20782
GO:0031630	regulation of synaptic vesicle fusion to presynaptic membrane	1	313	3	14836	0.0619702	0.1851	15.7998	1.20782
GO:0043631	RNA polyadenylation	1	313	3	14836	0.0619702	0.1851	15.7998	1.20782
GO:0010701	positive regulation of norepinephrine secretion	1	313	3	14836	0.0619702	0.1851	15.7998	1.20782
GO:0042321	negative regulation of circadian sleep/wake cycle, sleep	1	313	3	14836	0.0619702	0.1851	15.7998	1.20782
GO:0003166	bundle of His development	1	313	3	14836	0.0619702	0.1851	15.7998	1.20782
GO:0051220	cytoplasmic sequestering of protein	1	313	3	14836	0.0619702	0.1851	15.7998	1.20782
GO:0031652	positive regulation of heat generation	1	313	3	14836	0.0619702	0.1851	15.7998	1.20782
GO:0032970	regulation of actin filament-based process	1	313	3	14836	0.0619702	0.1851	15.7998	1.20782
GO:0021773	striatal medium spiny neuron differentiation	1	313	3	14836	0.0619702	0.1851	15.7998	1.20782
GO:0060948	cardiac vascular smooth muscle cell development	1	313	3	14836	0.0619702	0.1851	15.7998	1.20782
GO:0030241	skeletal muscle myosin thick filament assembly	1	313	3	14836	0.0619702	0.1851	15.7998	1.20782
GO:0031565	cytokinesis checkpoint	1	313	3	14836	0.0619702	0.1851	15.7998	1.20782
GO:1902083	negative regulation of peptidyl-cysteine S-nitrosylation	1	313	3	14836	0.0619702	0.1851	15.7998	1.20782
GO:0001738	morphogenesis of a polarized epithelium	1	313	3	14836	0.0619702	0.1851	15.7998	1.20782
GO:0002693	positive regulation of cellular extravasation	1	313	3	14836	0.0619702	0.1851	15.7998	1.20782
GO:0035583	sequestering of TGFbeta in extracellular matrix	1	313	3	14836	0.0619702	0.1851	15.7998	1.20782
GO:0051799	negative regulation of hair follicle development	1	313	3	14836	0.0619702	0.1851	15.7998	1.20782
GO:0003257	positive regulation of transcription from RNA polymerase II promoter involved in myocardial precursor cell differentiation	1	313	3	14836	0.0619702	0.1851	15.7998	1.20782
GO:0016557	peroxisome membrane biogenesis	1	313	3	14836	0.0619702	0.1851	15.7998	1.20782
GO:1900222	negative regulation of beta-amyloid clearance	1	313	3	14836	0.0619702	0.1851	15.7998	1.20782
GO:0060675	ureteric bud morphogenesis	1	313	3	14836	0.0619702	0.1851	15.7998	1.20782
GO:0045079	negative regulation of chemokine biosynthetic process	1	313	3	14836	0.0619702	0.1851	15.7998	1.20782
GO:0051365	cellular response to potassium ion starvation	1	313	3	14836	0.0619702	0.1851	15.7998	1.20782
GO:0003278	apoptotic process involved in heart morphogenesis	1	313	3	14836	0.0619702	0.1851	15.7998	1.20782
GO:0010807	regulation of synaptic vesicle priming	1	313	3	14836	0.0619702	0.1851	15.7998	1.20782
GO:0060297	regulation of sarcomere organization	1	313	3	14836	0.0619702	0.1851	15.7998	1.20782
GO:0072282	metanephric nephron tubule morphogenesis	1	313	3	14836	0.0619702	0.1851	15.7998	1.20782
GO:1903288	positive regulation of potassium ion import	1	313	3	14836	0.0619702	0.1851	15.7998	1.20782
GO:1990573	potassium ion import across plasma membrane	1	313	3	14836	0.0619702	0.1851	15.7998	1.20782
GO:1903291	positive regulation of ATP catabolic process	1	313	3	14836	0.0619702	0.1851	15.7998	1.20782
GO:2000974	negative regulation of pro-B cell differentiation	1	313	3	14836	0.0619702	0.1851	15.7998	1.20782
GO:0034766	negative regulation of ion transmembrane transport	1	313	3	14836	0.0619702	0.1851	15.7998	1.20782
GO:0090068	positive regulation of cell cycle process	1	313	3	14836	0.0619702	0.1851	15.7998	1.20782
GO:1902806	regulation of cell cycle G1/S phase transition	1	313	3	14836	0.0619702	0.1851	15.7998	1.20782
GO:0072331	signal transduction by p53 class mediator	1	313	3	14836	0.0619702	0.1851	15.7998	1.20782
GO:2000366	positive regulation of STAT protein import into nucleus	1	313	3	14836	0.0619702	0.1851	15.7998	1.20782
GO:0035385	Roundabout signaling pathway	1	313	3	14836	0.0619702	0.1851	15.7998	1.20782
GO:1901492	positive regulation of lymphangiogenesis	1	313	3	14836	0.0619702	0.1851	15.7998	1.20782
GO:0003383	apical constriction	1	313	3	14836	0.0619702	0.1851	15.7998	1.20782
GO:0070141	response to UV-A	1	313	3	14836	0.0619702	0.1851	15.7998	1.20782
GO:2001269	positive regulation of cysteine-type endopeptidase activity involved in apoptotic signaling pathway	1	313	3	14836	0.0619702	0.1851	15.7998	1.20782
GO:1903278	positive regulation of sodium ion export from cell	1	313	3	14836	0.0619702	0.1851	15.7998	1.20782
GO:0071816	tail-anchored membrane protein insertion into ER membrane	1	313	3	14836	0.0619702	0.1851	15.7998	1.20782
GO:0097187	dentinogenesis	1	313	3	14836	0.0619702	0.1851	15.7998	1.20782
GO:0086016	AV node cell action potential	1	313	3	14836	0.0619702	0.1851	15.7998	1.20782
GO:0045988	negative regulation of striated muscle contraction	1	313	3	14836	0.0619702	0.1851	15.7998	1.20782
GO:0021575	hindbrain morphogenesis	1	313	3	14836	0.0619702	0.1851	15.7998	1.20782
GO:1990000	amyloid fibril formation	1	313	3	14836	0.0619702	0.1851	15.7998	1.20782
GO:0046464	acylglycerol catabolic process	1	313	3	14836	0.0619702	0.1851	15.7998	1.20782
GO:0050955	thermoception	1	313	3	14836	0.0619702	0.1851	15.7998	1.20782
GO:0071409	cellular response to cycloheximide	1	313	3	14836	0.0619702	0.1851	15.7998	1.20782
GO:0098909	regulation of cardiac muscle cell action potential involved in regulation of contraction	1	313	3	14836	0.0619702	0.1851	15.7998	1.20782
GO:0001560	regulation of cell growth by extracellular stimulus	1	313	3	14836	0.0619702	0.1851	15.7998	1.20782
GO:0071883	activation of MAPK activity by adrenergic receptor signaling pathway	1	313	3	14836	0.0619702	0.1851	15.7998	1.20782
GO:0071873	response to norepinephrine	1	313	3	14836	0.0619702	0.1851	15.7998	1.20782
GO:0060734	regulation of eIF2 alpha phosphorylation by endoplasmic reticulum stress	1	313	3	14836	0.0619702	0.1851	15.7998	1.20782
GO:0071864	positive regulation of cell proliferation in bone marrow	1	313	3	14836	0.0619702	0.1851	15.7998	1.20782
GO:0070278	extracellular matrix constituent secretion	1	313	3	14836	0.0619702	0.1851	15.7998	1.20782
GO:0070262	peptidyl-serine dephosphorylation	1	313	3	14836	0.0619702	0.1851	15.7998	1.20782
GO:0043988	histone H3-S28 phosphorylation	1	313	3	14836	0.0619702	0.1851	15.7998	1.20782
GO:0007412	axon target recognition	1	313	3	14836	0.0619702	0.1851	15.7998	1.20782
GO:0043987	histone H3-S10 phosphorylation	1	313	3	14836	0.0619702	0.1851	15.7998	1.20782
GO:0042668	auditory receptor cell fate determination	1	313	3	14836	0.0619702	0.1851	15.7998	1.20782
GO:0035910	ascending aorta morphogenesis	1	313	3	14836	0.0619702	0.1851	15.7998	1.20782
GO:0061364	apoptotic process involved in luteolysis	1	313	3	14836	0.0619702	0.1851	15.7998	1.20782
GO:0072011	glomerular endothelium development	1	313	3	14836	0.0619702	0.1851	15.7998	1.20782
GO:0031547	brain-derived neurotrophic factor receptor signaling pathway	1	313	3	14836	0.0619702	0.1851	15.7998	1.20782
GO:0072012	glomerulus vasculature development	1	313	3	14836	0.0619702	0.1851	15.7998	1.20782
GO:0072050	S-shaped body morphogenesis	1	313	3	14836	0.0619702	0.1851	15.7998	1.20782
GO:0072049	comma-shaped body morphogenesis	1	313	3	14836	0.0619702	0.1851	15.7998	1.20782
GO:0030201	heparan sulfate proteoglycan metabolic process	1	313	3	14836	0.0619702	0.1851	15.7998	1.20782
GO:1902268	negative regulation of polyamine transmembrane transport	1	313	3	14836	0.0619702	0.1851	15.7998	1.20782
GO:0032856	activation of Ras GTPase activity	1	313	3	14836	0.0619702	0.1851	15.7998	1.20782
GO:0045652	regulation of megakaryocyte differentiation	1	313	3	14836	0.0619702	0.1851	15.7998	1.20782
GO:0045661	regulation of myoblast differentiation	1	313	3	14836	0.0619702	0.1851	15.7998	1.20782
GO:0045608	negative regulation of auditory receptor cell differentiation	1	313	3	14836	0.0619702	0.1851	15.7998	1.20782
GO:0090292	nuclear matrix anchoring at nuclear membrane	1	313	3	14836	0.0619702	0.1851	15.7998	1.20782
GO:0060401	cytosolic calcium ion transport	1	313	3	14836	0.0619702	0.1851	15.7998	1.20782
GO:0000320	re-entry into mitotic cell cycle	1	313	3	14836	0.0619702	0.1851	15.7998	1.20782
GO:0015819	lysine transport	1	313	3	14836	0.0619702	0.1851	15.7998	1.20782
GO:2000304	positive regulation of ceramide biosynthetic process	1	313	3	14836	0.0619702	0.1851	15.7998	1.20782
GO:0033292	T-tubule organization	1	313	3	14836	0.0619702	0.1851	15.7998	1.20782
GO:0046543	development of secondary female sexual characteristics	1	313	3	14836	0.0619702	0.1851	15.7998	1.20782
GO:0044375	regulation of peroxisome size	1	313	3	14836	0.0619702	0.1851	15.7998	1.20782
GO:0009187	cyclic nucleotide metabolic process	1	313	3	14836	0.0619702	0.1851	15.7998	1.20782
GO:1901727	positive regulation of histone deacetylase activity	1	313	3	14836	0.0619702	0.1851	15.7998	1.20782
GO:0015853	adenine transport	1	313	3	14836	0.0619702	0.1851	15.7998	1.20782
GO:0071222	cellular response to lipopolysaccharide	5	313	102	14836	0.0646897	0.191192	2.3235	1.18916
GO:0007409	axonogenesis	5	313	102	14836	0.0646897	0.191192	2.3235	1.18916
GO:0071346	cellular response to interferon-gamma	3	313	44	14836	0.0653604	0.191192	3.23177	1.18469
GO:0060348	bone development	3	313	44	14836	0.0653604	0.191192	3.23177	1.18469
GO:0051965	positive regulation of synapse assembly	3	313	44	14836	0.0653604	0.191192	3.23177	1.18469
GO:0009749	response to glucose	4	313	72	14836	0.065563	0.191192	2.6333	1.18334
GO:0042326	negative regulation of phosphorylation	2	313	20	14836	0.0656846	0.191192	4.73994	1.18254
GO:0048041	focal adhesion assembly	2	313	20	14836	0.0656846	0.191192	4.73994	1.18254
GO:0034614	cellular response to reactive oxygen species	2	313	20	14836	0.0656846	0.191192	4.73994	1.18254
GO:0007178	transmembrane receptor protein serine/threonine kinase signaling pathway	2	313	20	14836	0.0656846	0.191192	4.73994	1.18254
GO:0045445	myoblast differentiation	2	313	20	14836	0.0656846	0.191192	4.73994	1.18254
GO:0090102	cochlea development	2	313	20	14836	0.0656846	0.191192	4.73994	1.18254
GO:0019226	transmission of nerve impulse	2	313	20	14836	0.0656846	0.191192	4.73994	1.18254
GO:0001502	cartilage condensation	2	313	20	14836	0.0656846	0.191192	4.73994	1.18254
GO:0060716	labyrinthine layer blood vessel development	2	313	20	14836	0.0656846	0.191192	4.73994	1.18254
GO:0001578	microtubule bundle formation	2	313	20	14836	0.0656846	0.191192	4.73994	1.18254
GO:0045662	negative regulation of myoblast differentiation	2	313	20	14836	0.0656846	0.191192	4.73994	1.18254
GO:0010165	response to X-ray	2	313	20	14836	0.0656846	0.191192	4.73994	1.18254
GO:0042593	glucose homeostasis	5	313	103	14836	0.0668759	0.194385	2.30094	1.17473
GO:0008654	phospholipid biosynthetic process	3	313	45	14836	0.0689803	0.200218	3.15996	1.16128
GO:0007507	heart development	8	313	205	14836	0.0693789	0.201091	1.84973	1.15877
GO:0044281	small molecule metabolic process	36	313	1329	14836	0.071445	0.204909	1.28396	1.14603
GO:0032094	response to food	2	313	21	14836	0.0716163	0.204909	4.51422	1.14499
GO:0048870	cell motility	2	313	21	14836	0.0716163	0.204909	4.51422	1.14499
GO:0030833	regulation of actin filament polymerization	2	313	21	14836	0.0716163	0.204909	4.51422	1.14499
GO:0042098	T cell proliferation	2	313	21	14836	0.0716163	0.204909	4.51422	1.14499
GO:0002181	cytoplasmic translation	2	313	21	14836	0.0716163	0.204909	4.51422	1.14499
GO:0051090	regulation of sequence-specific DNA binding transcription factor activity	2	313	21	14836	0.0716163	0.204909	4.51422	1.14499
GO:0010579	positive regulation of adenylate cyclase activity involved in G-protein coupled receptor signaling pathway	2	313	21	14836	0.0716163	0.204909	4.51422	1.14499
GO:0071901	negative regulation of protein serine/threonine kinase activity	2	313	21	14836	0.0716163	0.204909	4.51422	1.14499
GO:0006954	inflammatory response	11	313	318	14836	0.074777	0.204909	1.6396	1.12623
GO:0007611	learning or memory	3	313	47	14836	0.0764853	0.204909	3.02549	1.11642
GO:0019722	calcium-mediated signaling	3	313	47	14836	0.0764853	0.204909	3.02549	1.11642
GO:0006921	cellular component disassembly involved in execution phase of apoptosis	3	313	47	14836	0.0764853	0.204909	3.02549	1.11642
GO:0060135	maternal process involved in female pregnancy	2	313	22	14836	0.0777139	0.204909	4.30903	1.1095
GO:0035924	cellular response to vascular endothelial growth factor stimulus	2	313	22	14836	0.0777139	0.204909	4.30903	1.1095
GO:0007220	Notch receptor processing	2	313	22	14836	0.0777139	0.204909	4.30903	1.1095
GO:0050731	positive regulation of peptidyl-tyrosine phosphorylation	4	313	77	14836	0.0796438	0.204909	2.4623	1.09885
GO:0010976	positive regulation of neuron projection development	4	313	77	14836	0.0796438	0.204909	2.4623	1.09885
GO:0071320	cellular response to cAMP	3	313	48	14836	0.0803671	0.204909	2.96246	1.09492
GO:0000082	G1/S transition of mitotic cell cycle	6	313	142	14836	0.080375	0.204909	2.00279	1.09488
GO:0036003	positive regulation of transcription from RNA polymerase II promoter in response to stress	1	313	4	14836	0.0817641	0.204909	11.8498	1.08744
GO:0060591	chondroblast differentiation	1	313	4	14836	0.0817641	0.204909	11.8498	1.08744
GO:0061462	protein localization to lysosome	1	313	4	14836	0.0817641	0.204909	11.8498	1.08744
GO:2001013	epithelial cell proliferation involved in renal tubule morphogenesis	1	313	4	14836	0.0817641	0.204909	11.8498	1.08744
GO:0006659	phosphatidylserine biosynthetic process	1	313	4	14836	0.0817641	0.204909	11.8498	1.08744
GO:0043652	engulfment of apoptotic cell	1	313	4	14836	0.0817641	0.204909	11.8498	1.08744
GO:0060164	regulation of timing of neuron differentiation	1	313	4	14836	0.0817641	0.204909	11.8498	1.08744
GO:0051208	sequestering of calcium ion	1	313	4	14836	0.0817641	0.204909	11.8498	1.08744
GO:0060157	urinary bladder development	1	313	4	14836	0.0817641	0.204909	11.8498	1.08744
GO:0061009	common bile duct development	1	313	4	14836	0.0817641	0.204909	11.8498	1.08744
GO:0021861	forebrain radial glial cell differentiation	1	313	4	14836	0.0817641	0.204909	11.8498	1.08744
GO:0010748	negative regulation of plasma membrane long-chain fatty acid transport	1	313	4	14836	0.0817641	0.204909	11.8498	1.08744
GO:0061030	epithelial cell differentiation involved in mammary gland alveolus development	1	313	4	14836	0.0817641	0.204909	11.8498	1.08744
GO:0061031	endodermal digestive tract morphogenesis	1	313	4	14836	0.0817641	0.204909	11.8498	1.08744
GO:0021769	orbitofrontal cortex development	1	313	4	14836	0.0817641	0.204909	11.8498	1.08744
GO:0022614	membrane to membrane docking	1	313	4	14836	0.0817641	0.204909	11.8498	1.08744
GO:0070734	histone H3-K27 methylation	1	313	4	14836	0.0817641	0.204909	11.8498	1.08744
GO:0009249	protein lipoylation	1	313	4	14836	0.0817641	0.204909	11.8498	1.08744
GO:0001757	somite specification	1	313	4	14836	0.0817641	0.204909	11.8498	1.08744
GO:0035984	cellular response to trichostatin A	1	313	4	14836	0.0817641	0.204909	11.8498	1.08744
GO:0070314	G1 to G0 transition	1	313	4	14836	0.0817641	0.204909	11.8498	1.08744
GO:0070318	positive regulation of G0 to G1 transition	1	313	4	14836	0.0817641	0.204909	11.8498	1.08744
GO:2000676	positive regulation of type B pancreatic cell apoptotic process	1	313	4	14836	0.0817641	0.204909	11.8498	1.08744
GO:0035106	operant conditioning	1	313	4	14836	0.0817641	0.204909	11.8498	1.08744
GO:2000481	positive regulation of cAMP-dependent protein kinase activity	1	313	4	14836	0.0817641	0.204909	11.8498	1.08744
GO:0033088	negative regulation of immature T cell proliferation in thymus	1	313	4	14836	0.0817641	0.204909	11.8498	1.08744
GO:0060686	negative regulation of prostatic bud formation	1	313	4	14836	0.0817641	0.204909	11.8498	1.08744
GO:0045053	protein retention in Golgi apparatus	1	313	4	14836	0.0817641	0.204909	11.8498	1.08744
GO:0003266	regulation of secondary heart field cardioblast proliferation	1	313	4	14836	0.0817641	0.204909	11.8498	1.08744
GO:0003231	cardiac ventricle development	1	313	4	14836	0.0817641	0.204909	11.8498	1.08744
GO:0021957	corticospinal tract morphogenesis	1	313	4	14836	0.0817641	0.204909	11.8498	1.08744
GO:0009838	abscission	1	313	4	14836	0.0817641	0.204909	11.8498	1.08744
GO:0016101	diterpenoid metabolic process	1	313	4	14836	0.0817641	0.204909	11.8498	1.08744
GO:0060279	positive regulation of ovulation	1	313	4	14836	0.0817641	0.204909	11.8498	1.08744
GO:1903347	negative regulation of tight junction assembly	1	313	4	14836	0.0817641	0.204909	11.8498	1.08744
GO:0021888	hypothalamus gonadotrophin-releasing hormone neuron development	1	313	4	14836	0.0817641	0.204909	11.8498	1.08744
GO:0097084	vascular smooth muscle cell development	1	313	4	14836	0.0817641	0.204909	11.8498	1.08744
GO:0035625	epidermal growth factor-activated receptor transactivation by G-protein coupled receptor signaling pathway	1	313	4	14836	0.0817641	0.204909	11.8498	1.08744
GO:0090400	stress-induced premature senescence	1	313	4	14836	0.0817641	0.204909	11.8498	1.08744
GO:0008054	cyclin catabolic process	1	313	4	14836	0.0817641	0.204909	11.8498	1.08744
GO:0070884	regulation of calcineurin-NFAT signaling cascade	1	313	4	14836	0.0817641	0.204909	11.8498	1.08744
GO:0070873	regulation of glycogen metabolic process	1	313	4	14836	0.0817641	0.204909	11.8498	1.08744
GO:0046320	regulation of fatty acid oxidation	1	313	4	14836	0.0817641	0.204909	11.8498	1.08744
GO:0097638	L-arginine import across plasma membrane	1	313	4	14836	0.0817641	0.204909	11.8498	1.08744
GO:0071447	cellular response to hydroperoxide	1	313	4	14836	0.0817641	0.204909	11.8498	1.08744
GO:0090611	ubiquitin-independent protein catabolic process via the multivesicular body sorting pathway	1	313	4	14836	0.0817641	0.204909	11.8498	1.08744
GO:0051005	negative regulation of lipoprotein lipase activity	1	313	4	14836	0.0817641	0.204909	11.8498	1.08744
GO:0002091	negative regulation of receptor internalization	1	313	4	14836	0.0817641	0.204909	11.8498	1.08744
GO:1901029	negative regulation of mitochondrial outer membrane permeabilization involved in apoptotic signaling pathway	1	313	4	14836	0.0817641	0.204909	11.8498	1.08744
GO:0010972	negative regulation of G2/M transition of mitotic cell cycle	1	313	4	14836	0.0817641	0.204909	11.8498	1.08744
GO:0033605	positive regulation of catecholamine secretion	1	313	4	14836	0.0817641	0.204909	11.8498	1.08744
GO:0010989	negative regulation of low-density lipoprotein particle clearance	1	313	4	14836	0.0817641	0.204909	11.8498	1.08744
GO:0042992	negative regulation of transcription factor import into nucleus	1	313	4	14836	0.0817641	0.204909	11.8498	1.08744
GO:0021555	midbrain-hindbrain boundary morphogenesis	1	313	4	14836	0.0817641	0.204909	11.8498	1.08744
GO:0032204	regulation of telomere maintenance	1	313	4	14836	0.0817641	0.204909	11.8498	1.08744
GO:0021540	corpus callosum morphogenesis	1	313	4	14836	0.0817641	0.204909	11.8498	1.08744
GO:0071801	regulation of podosome assembly	1	313	4	14836	0.0817641	0.204909	11.8498	1.08744
GO:0046881	positive regulation of follicle-stimulating hormone secretion	1	313	4	14836	0.0817641	0.204909	11.8498	1.08744
GO:0060708	spongiotrophoblast differentiation	1	313	4	14836	0.0817641	0.204909	11.8498	1.08744
GO:0033504	floor plate development	1	313	4	14836	0.0817641	0.204909	11.8498	1.08744
GO:1903169	regulation of calcium ion transmembrane transport	1	313	4	14836	0.0817641	0.204909	11.8498	1.08744
GO:0046813	receptor-mediated virion attachment to host cell	1	313	4	14836	0.0817641	0.204909	11.8498	1.08744
GO:0034465	response to carbon monoxide	1	313	4	14836	0.0817641	0.204909	11.8498	1.08744
GO:0070100	negative regulation of chemokine-mediated signaling pathway	1	313	4	14836	0.0817641	0.204909	11.8498	1.08744
GO:0014834	skeletal muscle satellite cell maintenance involved in skeletal muscle regeneration	1	313	4	14836	0.0817641	0.204909	11.8498	1.08744
GO:0042063	gliogenesis	1	313	4	14836	0.0817641	0.204909	11.8498	1.08744
GO:0060718	chorionic trophoblast cell differentiation	1	313	4	14836	0.0817641	0.204909	11.8498	1.08744
GO:0033158	regulation of protein import into nucleus, translocation	1	313	4	14836	0.0817641	0.204909	11.8498	1.08744
GO:0048630	skeletal muscle tissue growth	1	313	4	14836	0.0817641	0.204909	11.8498	1.08744
GO:0061333	renal tubule morphogenesis	1	313	4	14836	0.0817641	0.204909	11.8498	1.08744
GO:0060486	Clara cell differentiation	1	313	4	14836	0.0817641	0.204909	11.8498	1.08744
GO:2000253	positive regulation of feeding behavior	1	313	4	14836	0.0817641	0.204909	11.8498	1.08744
GO:0002175	protein localization to paranode region of axon	1	313	4	14836	0.0817641	0.204909	11.8498	1.08744
GO:2001137	positive regulation of endocytic recycling	1	313	4	14836	0.0817641	0.204909	11.8498	1.08744
GO:0035065	regulation of histone acetylation	1	313	4	14836	0.0817641	0.204909	11.8498	1.08744
GO:0071107	response to parathyroid hormone	1	313	4	14836	0.0817641	0.204909	11.8498	1.08744
GO:0051584	regulation of dopamine uptake involved in synaptic transmission	1	313	4	14836	0.0817641	0.204909	11.8498	1.08744
GO:0051599	response to hydrostatic pressure	1	313	4	14836	0.0817641	0.204909	11.8498	1.08744
GO:0006021	inositol biosynthetic process	1	313	4	14836	0.0817641	0.204909	11.8498	1.08744
GO:0032354	response to follicle-stimulating hormone	1	313	4	14836	0.0817641	0.204909	11.8498	1.08744
GO:0046959	habituation	1	313	4	14836	0.0817641	0.204909	11.8498	1.08744
GO:0031077	post-embryonic camera-type eye development	1	313	4	14836	0.0817641	0.204909	11.8498	1.08744
GO:0002521	leukocyte differentiation	1	313	4	14836	0.0817641	0.204909	11.8498	1.08744
GO:0015809	arginine transport	1	313	4	14836	0.0817641	0.204909	11.8498	1.08744
GO:0032386	regulation of intracellular transport	1	313	4	14836	0.0817641	0.204909	11.8498	1.08744
GO:0032387	negative regulation of intracellular transport	1	313	4	14836	0.0817641	0.204909	11.8498	1.08744
GO:0035412	regulation of catenin import into nucleus	1	313	4	14836	0.0817641	0.204909	11.8498	1.08744
GO:0055005	ventricular cardiac myofibril assembly	1	313	4	14836	0.0817641	0.204909	11.8498	1.08744
GO:0035459	cargo loading into vesicle	1	313	4	14836	0.0817641	0.204909	11.8498	1.08744
GO:2000346	negative regulation of hepatocyte proliferation	1	313	4	14836	0.0817641	0.204909	11.8498	1.08744
GO:0071504	cellular response to heparin	1	313	4	14836	0.0817641	0.204909	11.8498	1.08744
GO:0051726	regulation of cell cycle	6	313	143	14836	0.0824924	0.206482	1.98878	1.08359
GO:0031175	neuron projection development	5	313	110	14836	0.083313	0.208282	2.15452	1.07929
GO:0032967	positive regulation of collagen biosynthetic process	2	313	23	14836	0.0839677	0.208903	4.12168	1.07589
GO:0002040	sprouting angiogenesis	2	313	23	14836	0.0839677	0.208903	4.12168	1.07589
GO:0051491	positive regulation of filopodium assembly	2	313	23	14836	0.0839677	0.208903	4.12168	1.07589
GO:0055074	calcium ion homeostasis	2	313	23	14836	0.0839677	0.208903	4.12168	1.07589
GO:0000288	nuclear-transcribed mRNA catabolic process, deadenylation-dependent decay	3	313	49	14836	0.0843328	0.209304	2.902	1.074
GO:0030178	negative regulation of Wnt signaling pathway	3	313	49	14836	0.0843328	0.209304	2.902	1.074
GO:0030900	forebrain development	4	313	79	14836	0.0856641	0.211974	2.39997	1.0672
GO:0022617	extracellular matrix disassembly	5	313	111	14836	0.085821	0.211974	2.13511	1.06641
GO:0001822	kidney development	5	313	111	14836	0.085821	0.211974	2.13511	1.06641
GO:0071456	cellular response to hypoxia	5	313	111	14836	0.085821	0.211974	2.13511	1.06641
GO:0048011	neurotrophin TRK receptor signaling pathway	12	313	366	14836	0.087988	0.217065	1.55408	1.05558
GO:0048146	positive regulation of fibroblast proliferation	3	313	50	14836	0.0883805	0.217772	2.84396	1.05364
GO:0090314	positive regulation of protein targeting to membrane	2	313	24	14836	0.0903685	0.219512	3.94995	1.04398
GO:0000462	maturation of SSU-rRNA from tricistronic rRNA transcript (SSU-rRNA, 5.8S rRNA, LSU-rRNA)	2	313	24	14836	0.0903685	0.219512	3.94995	1.04398
GO:0030866	cortical actin cytoskeleton organization	2	313	24	14836	0.0903685	0.219512	3.94995	1.04398
GO:0007606	sensory perception of chemical stimulus	2	313	24	14836	0.0903685	0.219512	3.94995	1.04398
GO:0072661	protein targeting to plasma membrane	2	313	24	14836	0.0903685	0.219512	3.94995	1.04398
GO:0000289	nuclear-transcribed mRNA poly(A) tail shortening	2	313	24	14836	0.0903685	0.219512	3.94995	1.04398
GO:0014047	glutamate secretion	2	313	24	14836	0.0903685	0.219512	3.94995	1.04398
GO:0042517	positive regulation of tyrosine phosphorylation of Stat3 protein	2	313	24	14836	0.0903685	0.219512	3.94995	1.04398
GO:0048662	negative regulation of smooth muscle cell proliferation	2	313	24	14836	0.0903685	0.219512	3.94995	1.04398
GO:0046488	phosphatidylinositol metabolic process	2	313	24	14836	0.0903685	0.219512	3.94995	1.04398
GO:0051966	regulation of synaptic transmission, glutamatergic	2	313	24	14836	0.0903685	0.219512	3.94995	1.04398
GO:0055010	ventricular cardiac muscle tissue morphogenesis	2	313	24	14836	0.0903685	0.219512	3.94995	1.04398
GO:0032869	cellular response to insulin stimulus	4	313	81	14836	0.0918995	0.222704	2.34071	1.03669
GO:0043086	negative regulation of catalytic activity	4	313	81	14836	0.0918995	0.222704	2.34071	1.03669
GO:0048666	neuron development	3	313	51	14836	0.0925085	0.222772	2.7882	1.03382
GO:0003007	heart morphogenesis	3	313	51	14836	0.0925085	0.222772	2.7882	1.03382
GO:0060070	canonical Wnt signaling pathway	4	313	82	14836	0.0950963	0.222772	2.31216	1.02184
GO:0034765	regulation of ion transmembrane transport	6	313	149	14836	0.095841	0.222772	1.9087	1.01845
GO:0031647	regulation of protein stability	3	313	52	14836	0.0967149	0.222772	2.73458	1.01451
GO:0042542	response to hydrogen peroxide	3	313	52	14836	0.0967149	0.222772	2.73458	1.01451
GO:0006959	humoral immune response	3	313	52	14836	0.0967149	0.222772	2.73458	1.01451
GO:0045773	positive regulation of axon extension	2	313	25	14836	0.0969074	0.222772	3.79195	1.01364
GO:0018146	keratan sulfate biosynthetic process	2	313	25	14836	0.0969074	0.222772	3.79195	1.01364
GO:0035987	endodermal cell differentiation	2	313	25	14836	0.0969074	0.222772	3.79195	1.01364
GO:1900740	positive regulation of protein insertion into mitochondrial membrane involved in apoptotic signaling pathway	2	313	25	14836	0.0969074	0.222772	3.79195	1.01364
GO:0006306	DNA methylation	2	313	25	14836	0.0969074	0.222772	3.79195	1.01364
GO:0090004	positive regulation of establishment of protein localization to plasma membrane	2	313	25	14836	0.0969074	0.222772	3.79195	1.01364
GO:0032757	positive regulation of interleukin-8 production	2	313	25	14836	0.0969074	0.222772	3.79195	1.01364
GO:0006479	protein methylation	2	313	25	14836	0.0969074	0.222772	3.79195	1.01364
GO:0021537	telencephalon development	2	313	25	14836	0.0969074	0.222772	3.79195	1.01364
GO:0006027	glycosaminoglycan catabolic process	2	313	25	14836	0.0969074	0.222772	3.79195	1.01364
GO:0035264	multicellular organism growth	4	313	83	14836	0.098345	0.222772	2.28431	1.00725
GO:0001501	skeletal system development	6	313	151	14836	0.100533	0.222772	1.88342	0.997691
GO:0043406	positive regulation of MAP kinase activity	3	313	53	14836	0.100998	0.222772	2.68298	0.995688
GO:0060395	SMAD protein signal transduction	3	313	53	14836	0.100998	0.222772	2.68298	0.995688
GO:1903401	L-lysine transmembrane transport	1	313	5	14836	0.101142	0.222772	9.47987	0.99507
GO:0036006	cellular response to macrophage colony-stimulating factor stimulus	1	313	5	14836	0.101142	0.222772	9.47987	0.99507
GO:0061419	positive regulation of transcription from RNA polymerase II promoter in response to hypoxia	1	313	5	14836	0.101142	0.222772	9.47987	0.99507
GO:0071205	protein localization to juxtaparanode region of axon	1	313	5	14836	0.101142	0.222772	9.47987	0.99507
GO:2001028	positive regulation of endothelial cell chemotaxis	1	313	5	14836	0.101142	0.222772	9.47987	0.99507
GO:0036016	cellular response to interleukin-3	1	313	5	14836	0.101142	0.222772	9.47987	0.99507
GO:0061000	negative regulation of dendritic spine development	1	313	5	14836	0.101142	0.222772	9.47987	0.99507
GO:0051224	negative regulation of protein transport	1	313	5	14836	0.101142	0.222772	9.47987	0.99507
GO:0043615	astrocyte cell migration	1	313	5	14836	0.101142	0.222772	9.47987	0.99507
GO:0021782	glial cell development	1	313	5	14836	0.101142	0.222772	9.47987	0.99507
GO:0010632	regulation of epithelial cell migration	1	313	5	14836	0.101142	0.222772	9.47987	0.99507
GO:0032410	negative regulation of transporter activity	1	313	5	14836	0.101142	0.222772	9.47987	0.99507
GO:0035509	negative regulation of myosin-light-chain-phosphatase activity	1	313	5	14836	0.101142	0.222772	9.47987	0.99507
GO:0032466	negative regulation of cytokinesis	1	313	5	14836	0.101142	0.222772	9.47987	0.99507
GO:0007044	cell-substrate junction assembly	1	313	5	14836	0.101142	0.222772	9.47987	0.99507
GO:0031123	RNA 3'-end processing	1	313	5	14836	0.101142	0.222772	9.47987	0.99507
GO:2000637	positive regulation of gene silencing by miRNA	1	313	5	14836	0.101142	0.222772	9.47987	0.99507
GO:1902966	positive regulation of protein localization to early endosome	1	313	5	14836	0.101142	0.222772	9.47987	0.99507
GO:0035542	regulation of SNARE complex assembly	1	313	5	14836	0.101142	0.222772	9.47987	0.99507
GO:0015672	monovalent inorganic cation transport	1	313	5	14836	0.101142	0.222772	9.47987	0.99507
GO:0060236	regulation of mitotic spindle organization	1	313	5	14836	0.101142	0.222772	9.47987	0.99507
GO:0060253	negative regulation of glial cell proliferation	1	313	5	14836	0.101142	0.222772	9.47987	0.99507
GO:0050881	musculoskeletal movement	1	313	5	14836	0.101142	0.222772	9.47987	0.99507
GO:0036155	acylglycerol acyl-chain remodeling	1	313	5	14836	0.101142	0.222772	9.47987	0.99507
GO:0045077	negative regulation of interferon-gamma biosynthetic process	1	313	5	14836	0.101142	0.222772	9.47987	0.99507
GO:0097113	alpha-amino-3-hydroxy-5-methyl-4-isoxazole propionate selective glutamate receptor clustering	1	313	5	14836	0.101142	0.222772	9.47987	0.99507
GO:0010830	regulation of myotube differentiation	1	313	5	14836	0.101142	0.222772	9.47987	0.99507
GO:1903352	L-ornithine transmembrane transport	1	313	5	14836	0.101142	0.222772	9.47987	0.99507
GO:0006353	DNA-templated transcription, termination	1	313	5	14836	0.101142	0.222772	9.47987	0.99507
GO:0097070	ductus arteriosus closure	1	313	5	14836	0.101142	0.222772	9.47987	0.99507
GO:0010757	negative regulation of plasminogen activation	1	313	5	14836	0.101142	0.222772	9.47987	0.99507
GO:0034720	histone H3-K4 demethylation	1	313	5	14836	0.101142	0.222772	9.47987	0.99507
GO:2000987	positive regulation of behavioral fear response	1	313	5	14836	0.101142	0.222772	9.47987	0.99507
GO:0070885	negative regulation of calcineurin-NFAT signaling cascade	1	313	5	14836	0.101142	0.222772	9.47987	0.99507
GO:0060372	regulation of atrial cardiac muscle cell membrane repolarization	1	313	5	14836	0.101142	0.222772	9.47987	0.99507
GO:0014009	glial cell proliferation	1	313	5	14836	0.101142	0.222772	9.47987	0.99507
GO:0038031	non-canonical Wnt signaling pathway via JNK cascade	1	313	5	14836	0.101142	0.222772	9.47987	0.99507
GO:0038007	netrin-activated signaling pathway	1	313	5	14836	0.101142	0.222772	9.47987	0.99507
GO:0072383	plus-end-directed vesicle transport along microtubule	1	313	5	14836	0.101142	0.222772	9.47987	0.99507
GO:0007262	STAT protein import into nucleus	1	313	5	14836	0.101142	0.222772	9.47987	0.99507
GO:0046882	negative regulation of follicle-stimulating hormone secretion	1	313	5	14836	0.101142	0.222772	9.47987	0.99507
GO:0019222	regulation of metabolic process	1	313	5	14836	0.101142	0.222772	9.47987	0.99507
GO:0086067	AV node cell to bundle of His cell communication	1	313	5	14836	0.101142	0.222772	9.47987	0.99507
GO:2000821	regulation of grooming behavior	1	313	5	14836	0.101142	0.222772	9.47987	0.99507
GO:0001504	neurotransmitter uptake	1	313	5	14836	0.101142	0.222772	9.47987	0.99507
GO:0060754	positive regulation of mast cell chemotaxis	1	313	5	14836	0.101142	0.222772	9.47987	0.99507
GO:0030091	protein repair	1	313	5	14836	0.101142	0.222772	9.47987	0.99507
GO:0035331	negative regulation of hippo signaling	1	313	5	14836	0.101142	0.222772	9.47987	0.99507
GO:0051534	negative regulation of NFAT protein import into nucleus	1	313	5	14836	0.101142	0.222772	9.47987	0.99507
GO:0060029	convergent extension involved in organogenesis	1	313	5	14836	0.101142	0.222772	9.47987	0.99507
GO:0070296	sarcoplasmic reticulum calcium ion transport	1	313	5	14836	0.101142	0.222772	9.47987	0.99507
GO:2000278	regulation of DNA biosynthetic process	1	313	5	14836	0.101142	0.222772	9.47987	0.99507
GO:2000288	positive regulation of myoblast proliferation	1	313	5	14836	0.101142	0.222772	9.47987	0.99507
GO:0048341	paraxial mesoderm formation	1	313	5	14836	0.101142	0.222772	9.47987	0.99507
GO:0061309	cardiac neural crest cell development involved in outflow tract morphogenesis	1	313	5	14836	0.101142	0.222772	9.47987	0.99507
GO:0030644	cellular chloride ion homeostasis	1	313	5	14836	0.101142	0.222772	9.47987	0.99507
GO:1902259	regulation of delayed rectifier potassium channel activity	1	313	5	14836	0.101142	0.222772	9.47987	0.99507
GO:0045657	positive regulation of monocyte differentiation	1	313	5	14836	0.101142	0.222772	9.47987	0.99507
GO:0010992	ubiquitin homeostasis	1	313	5	14836	0.101142	0.222772	9.47987	0.99507
GO:0051047	positive regulation of secretion	1	313	5	14836	0.101142	0.222772	9.47987	0.99507
GO:0010594	regulation of endothelial cell migration	1	313	5	14836	0.101142	0.222772	9.47987	0.99507
GO:0035860	glial cell-derived neurotrophic factor receptor signaling pathway	1	313	5	14836	0.101142	0.222772	9.47987	0.99507
GO:0010560	positive regulation of glycoprotein biosynthetic process	1	313	5	14836	0.101142	0.222772	9.47987	0.99507
GO:0046599	regulation of centriole replication	1	313	5	14836	0.101142	0.222772	9.47987	0.99507
GO:0008406	gonad development	2	313	26	14836	0.103576	0.226675	3.6461	0.984742
GO:0005978	glycogen biosynthetic process	2	313	26	14836	0.103576	0.226675	3.6461	0.984742
GO:0048663	neuron fate commitment	2	313	26	14836	0.103576	0.226675	3.6461	0.984742
GO:1900026	positive regulation of substrate adhesion-dependent cell spreading	2	313	26	14836	0.103576	0.226675	3.6461	0.984742
GO:0003091	renal water homeostasis	2	313	26	14836	0.103576	0.226675	3.6461	0.984742
GO:0048709	oligodendrocyte differentiation	2	313	26	14836	0.103576	0.226675	3.6461	0.984742
GO:0006417	regulation of translation	5	313	118	14836	0.104464	0.228376	2.00845	0.981034
GO:0000079	regulation of cyclin-dependent protein serine/threonine kinase activity	3	313	54	14836	0.105355	0.229836	2.6333	0.977343
GO:0034599	cellular response to oxidative stress	3	313	54	14836	0.105355	0.229836	2.6333	0.977343
GO:0006694	steroid biosynthetic process	3	313	55	14836	0.109786	0.237736	2.58542	0.959455
GO:0009725	response to hormone	3	313	55	14836	0.109786	0.237736	2.58542	0.959455
GO:0051259	protein oligomerization	3	313	55	14836	0.109786	0.237736	2.58542	0.959455
GO:0021766	hippocampus development	3	313	55	14836	0.109786	0.237736	2.58542	0.959455
GO:0009653	anatomical structure morphogenesis	5	313	120	14836	0.110131	0.237736	1.97497	0.958092
GO:0051056	regulation of small GTPase mediated signal transduction	6	313	155	14836	0.110273	0.237736	1.83481	0.95753
GO:0042327	positive regulation of phosphorylation	2	313	27	14836	0.110365	0.237736	3.51106	0.957168
GO:0086091	regulation of heart rate by cardiac conduction	2	313	27	14836	0.110365	0.237736	3.51106	0.957168
GO:0042476	odontogenesis	2	313	27	14836	0.110365	0.237736	3.51106	0.957168
GO:0043388	positive regulation of DNA binding	2	313	27	14836	0.110365	0.237736	3.51106	0.957168
GO:0034968	histone lysine methylation	2	313	27	14836	0.110365	0.237736	3.51106	0.957168
GO:0051924	regulation of calcium ion transport	2	313	27	14836	0.110365	0.237736	3.51106	0.957168
GO:0007565	female pregnancy	4	313	87	14836	0.111845	0.240672	2.17928	0.951383
GO:0071363	cellular response to growth factor stimulus	3	313	56	14836	0.114287	0.241044	2.53925	0.942005
GO:0045665	negative regulation of neuron differentiation	3	313	56	14836	0.114287	0.241044	2.53925	0.942005
GO:0012501	programmed cell death	6	313	157	14836	0.115319	0.241044	1.81144	0.938101
GO:0006814	sodium ion transport	5	313	122	14836	0.115944	0.241044	1.9426	0.935752
GO:0043552	positive regulation of phosphatidylinositol 3-kinase activity	2	313	28	14836	0.117268	0.241044	3.38567	0.930822
GO:0042339	keratan sulfate metabolic process	2	313	28	14836	0.117268	0.241044	3.38567	0.930822
GO:0001958	endochondral ossification	2	313	28	14836	0.117268	0.241044	3.38567	0.930822
GO:0051092	positive regulation of NF-kappaB transcription factor activity	5	313	123	14836	0.118905	0.241044	1.9268	0.924802
GO:0050792	regulation of viral process	1	313	6	14836	0.120112	0.241044	7.89989	0.920415
GO:2000121	regulation of removal of superoxide radicals	1	313	6	14836	0.120112	0.241044	7.89989	0.920415
GO:0072112	glomerular visceral epithelial cell differentiation	1	313	6	14836	0.120112	0.241044	7.89989	0.920415
GO:0051247	positive regulation of protein metabolic process	1	313	6	14836	0.120112	0.241044	7.89989	0.920415
GO:0006208	pyrimidine nucleobase catabolic process	1	313	6	14836	0.120112	0.241044	7.89989	0.920415
GO:0045823	positive regulation of heart contraction	1	313	6	14836	0.120112	0.241044	7.89989	0.920415
GO:0003149	membranous septum morphogenesis	1	313	6	14836	0.120112	0.241044	7.89989	0.920415
GO:0045838	positive regulation of membrane potential	1	313	6	14836	0.120112	0.241044	7.89989	0.920415
GO:0032515	negative regulation of phosphoprotein phosphatase activity	1	313	6	14836	0.120112	0.241044	7.89989	0.920415
GO:0021853	cerebral cortex GABAergic interneuron migration	1	313	6	14836	0.120112	0.241044	7.89989	0.920415
GO:0010649	regulation of cell communication by electrical coupling	1	313	6	14836	0.120112	0.241044	7.89989	0.920415
GO:0002634	regulation of germinal center formation	1	313	6	14836	0.120112	0.241044	7.89989	0.920415
GO:0032049	cardiolipin biosynthetic process	1	313	6	14836	0.120112	0.241044	7.89989	0.920415
GO:0060998	regulation of dendritic spine development	1	313	6	14836	0.120112	0.241044	7.89989	0.920415
GO:0001768	establishment of T cell polarity	1	313	6	14836	0.120112	0.241044	7.89989	0.920415
GO:0060982	coronary artery morphogenesis	1	313	6	14836	0.120112	0.241044	7.89989	0.920415
GO:0071636	positive regulation of transforming growth factor beta production	1	313	6	14836	0.120112	0.241044	7.89989	0.920415
GO:0003211	cardiac ventricle formation	1	313	6	14836	0.120112	0.241044	7.89989	0.920415
GO:0071321	cellular response to cGMP	1	313	6	14836	0.120112	0.241044	7.89989	0.920415
GO:0021955	central nervous system neuron axonogenesis	1	313	6	14836	0.120112	0.241044	7.89989	0.920415
GO:0007223	Wnt signaling pathway, calcium modulating pathway	1	313	6	14836	0.120112	0.241044	7.89989	0.920415
GO:0045906	negative regulation of vasoconstriction	1	313	6	14836	0.120112	0.241044	7.89989	0.920415
GO:0007176	regulation of epidermal growth factor-activated receptor activity	1	313	6	14836	0.120112	0.241044	7.89989	0.920415
GO:0060662	salivary gland cavitation	1	313	6	14836	0.120112	0.241044	7.89989	0.920415
GO:0043266	regulation of potassium ion transport	1	313	6	14836	0.120112	0.241044	7.89989	0.920415
GO:0048505	regulation of timing of cell differentiation	1	313	6	14836	0.120112	0.241044	7.89989	0.920415
GO:0048251	elastic fiber assembly	1	313	6	14836	0.120112	0.241044	7.89989	0.920415
GO:0048227	plasma membrane to endosome transport	1	313	6	14836	0.120112	0.241044	7.89989	0.920415
GO:1902305	regulation of sodium ion transmembrane transport	1	313	6	14836	0.120112	0.241044	7.89989	0.920415
GO:0042541	hemoglobin biosynthetic process	1	313	6	14836	0.120112	0.241044	7.89989	0.920415
GO:0033603	positive regulation of dopamine secretion	1	313	6	14836	0.120112	0.241044	7.89989	0.920415
GO:0033601	positive regulation of mammary gland epithelial cell proliferation	1	313	6	14836	0.120112	0.241044	7.89989	0.920415
GO:0010960	magnesium ion homeostasis	1	313	6	14836	0.120112	0.241044	7.89989	0.920415
GO:0032680	regulation of tumor necrosis factor production	1	313	6	14836	0.120112	0.241044	7.89989	0.920415
GO:0043353	enucleate erythrocyte differentiation	1	313	6	14836	0.120112	0.241044	7.89989	0.920415
GO:0009414	response to water deprivation	1	313	6	14836	0.120112	0.241044	7.89989	0.920415
GO:0070972	protein localization to endoplasmic reticulum	1	313	6	14836	0.120112	0.241044	7.89989	0.920415
GO:0086036	regulation of cardiac muscle cell membrane potential	1	313	6	14836	0.120112	0.241044	7.89989	0.920415
GO:0001973	adenosine receptor signaling pathway	1	313	6	14836	0.120112	0.241044	7.89989	0.920415
GO:0046850	regulation of bone remodeling	1	313	6	14836	0.120112	0.241044	7.89989	0.920415
GO:0060789	hair follicle placode formation	1	313	6	14836	0.120112	0.241044	7.89989	0.920415
GO:0022029	telencephalon cell migration	1	313	6	14836	0.120112	0.241044	7.89989	0.920415
GO:2000271	positive regulation of fibroblast apoptotic process	1	313	6	14836	0.120112	0.241044	7.89989	0.920415
GO:0051964	negative regulation of synapse assembly	1	313	6	14836	0.120112	0.241044	7.89989	0.920415
GO:0060452	positive regulation of cardiac muscle contraction	1	313	6	14836	0.120112	0.241044	7.89989	0.920415
GO:0031987	locomotion involved in locomotory behavior	1	313	6	14836	0.120112	0.241044	7.89989	0.920415
GO:0051150	regulation of smooth muscle cell differentiation	1	313	6	14836	0.120112	0.241044	7.89989	0.920415
GO:0051152	positive regulation of smooth muscle cell differentiation	1	313	6	14836	0.120112	0.241044	7.89989	0.920415
GO:1901385	regulation of voltage-gated calcium channel activity	1	313	6	14836	0.120112	0.241044	7.89989	0.920415
GO:1902260	negative regulation of delayed rectifier potassium channel activity	1	313	6	14836	0.120112	0.241044	7.89989	0.920415
GO:0060054	positive regulation of epithelial cell proliferation involved in wound healing	1	313	6	14836	0.120112	0.241044	7.89989	0.920415
GO:0045656	negative regulation of monocyte differentiation	1	313	6	14836	0.120112	0.241044	7.89989	0.920415
GO:0018026	peptidyl-lysine monomethylation	1	313	6	14836	0.120112	0.241044	7.89989	0.920415
GO:0033211	adiponectin-activated signaling pathway	1	313	6	14836	0.120112	0.241044	7.89989	0.920415
GO:0042596	fear response	1	313	6	14836	0.120112	0.241044	7.89989	0.920415
GO:0001667	ameboidal-type cell migration	1	313	6	14836	0.120112	0.241044	7.89989	0.920415
GO:0048311	mitochondrion distribution	1	313	6	14836	0.120112	0.241044	7.89989	0.920415
GO:0015872	dopamine transport	1	313	6	14836	0.120112	0.241044	7.89989	0.920415
GO:0043030	regulation of macrophage activation	1	313	6	14836	0.120112	0.241044	7.89989	0.920415
GO:0048733	sebaceous gland development	1	313	6	14836	0.120112	0.241044	7.89989	0.920415
GO:0071514	genetic imprinting	1	313	6	14836	0.120112	0.241044	7.89989	0.920415
GO:0007163	establishment or maintenance of cell polarity	2	313	29	14836	0.124275	0.248672	3.26892	0.905615
GO:0001937	negative regulation of endothelial cell proliferation	2	313	29	14836	0.124275	0.248672	3.26892	0.905615
GO:0050918	positive chemotaxis	2	313	29	14836	0.124275	0.248672	3.26892	0.905615
GO:0097193	intrinsic apoptotic signaling pathway	3	313	59	14836	0.128195	0.256015	2.41014	0.89213
GO:0071407	cellular response to organic cyclic compound	3	313	59	14836	0.128195	0.256015	2.41014	0.89213
GO:0042060	wound healing	4	313	92	14836	0.129802	0.258974	2.06084	0.886719
GO:0008360	regulation of cell shape	5	313	127	14836	0.131097	0.260029	1.86612	0.882406
GO:0031648	protein destabilization	2	313	30	14836	0.131381	0.260029	3.15996	0.881468
GO:0002027	regulation of heart rate	2	313	30	14836	0.131381	0.260029	3.15996	0.881468
GO:0055007	cardiac muscle cell differentiation	2	313	30	14836	0.131381	0.260029	3.15996	0.881468
GO:0045596	negative regulation of cell differentiation	3	313	60	14836	0.132959	0.260029	2.36997	0.876283
GO:0034605	cellular response to heat	4	313	94	14836	0.137301	0.260029	2.01699	0.862327
GO:0001503	ossification	4	313	94	14836	0.137301	0.260029	2.01699	0.862327
GO:0072659	protein localization to plasma membrane	3	313	61	14836	0.137784	0.260029	2.33112	0.860801
GO:0008016	regulation of heart contraction	2	313	31	14836	0.138577	0.260029	3.05802	0.858308
GO:0006833	water transport	2	313	31	14836	0.138577	0.260029	3.05802	0.858308
GO:0001975	response to amphetamine	2	313	31	14836	0.138577	0.260029	3.05802	0.858308
GO:0032781	positive regulation of ATPase activity	2	313	31	14836	0.138577	0.260029	3.05802	0.858308
GO:0031016	pancreas development	2	313	31	14836	0.138577	0.260029	3.05802	0.858308
GO:0060137	maternal process involved in parturition	1	313	7	14836	0.138682	0.260029	6.77134	0.857979
GO:2000144	positive regulation of DNA-templated transcription, initiation	1	313	7	14836	0.138682	0.260029	6.77134	0.857979
GO:2001022	positive regulation of response to DNA damage stimulus	1	313	7	14836	0.138682	0.260029	6.77134	0.857979
GO:0006623	protein targeting to vacuole	1	313	7	14836	0.138682	0.260029	6.77134	0.857979
GO:0042304	regulation of fatty acid biosynthetic process	1	313	7	14836	0.138682	0.260029	6.77134	0.857979
GO:0034616	response to laminar fluid shear stress	1	313	7	14836	0.138682	0.260029	6.77134	0.857979
GO:0040036	regulation of fibroblast growth factor receptor signaling pathway	1	313	7	14836	0.138682	0.260029	6.77134	0.857979
GO:0010694	positive regulation of alkaline phosphatase activity	1	313	7	14836	0.138682	0.260029	6.77134	0.857979
GO:0002606	positive regulation of dendritic cell antigen processing and presentation	1	313	7	14836	0.138682	0.260029	6.77134	0.857979
GO:0060510	Type II pneumocyte differentiation	1	313	7	14836	0.138682	0.260029	6.77134	0.857979
GO:0060541	respiratory system development	1	313	7	14836	0.138682	0.260029	6.77134	0.857979
GO:0060536	cartilage morphogenesis	1	313	7	14836	0.138682	0.260029	6.77134	0.857979
GO:0060539	diaphragm development	1	313	7	14836	0.138682	0.260029	6.77134	0.857979
GO:0003254	regulation of membrane depolarization	1	313	7	14836	0.138682	0.260029	6.77134	0.857979
GO:0050871	positive regulation of B cell activation	1	313	7	14836	0.138682	0.260029	6.77134	0.857979
GO:0051385	response to mineralocorticoid	1	313	7	14836	0.138682	0.260029	6.77134	0.857979
GO:0045955	negative regulation of calcium ion-dependent exocytosis	1	313	7	14836	0.138682	0.260029	6.77134	0.857979
GO:0030432	peristalsis	1	313	7	14836	0.138682	0.260029	6.77134	0.857979
GO:0097062	dendritic spine maintenance	1	313	7	14836	0.138682	0.260029	6.77134	0.857979
GO:0044539	long-chain fatty acid import	1	313	7	14836	0.138682	0.260029	6.77134	0.857979
GO:0008064	regulation of actin polymerization or depolymerization	1	313	7	14836	0.138682	0.260029	6.77134	0.857979
GO:0034351	negative regulation of glial cell apoptotic process	1	313	7	14836	0.138682	0.260029	6.77134	0.857979
GO:0071774	response to fibroblast growth factor	1	313	7	14836	0.138682	0.260029	6.77134	0.857979
GO:0090037	positive regulation of protein kinase C signaling	1	313	7	14836	0.138682	0.260029	6.77134	0.857979
GO:0060664	epithelial cell proliferation involved in salivary gland morphogenesis	1	313	7	14836	0.138682	0.260029	6.77134	0.857979
GO:0071313	cellular response to caffeine	1	313	7	14836	0.138682	0.260029	6.77134	0.857979
GO:0071318	cellular response to ATP	1	313	7	14836	0.138682	0.260029	6.77134	0.857979
GO:0090005	negative regulation of establishment of protein localization to plasma membrane	1	313	7	14836	0.138682	0.260029	6.77134	0.857979
GO:1901017	negative regulation of potassium ion transmembrane transporter activity	1	313	7	14836	0.138682	0.260029	6.77134	0.857979
GO:1901018	positive regulation of potassium ion transmembrane transporter activity	1	313	7	14836	0.138682	0.260029	6.77134	0.857979
GO:0051001	negative regulation of nitric-oxide synthase activity	1	313	7	14836	0.138682	0.260029	6.77134	0.857979
GO:0060396	growth hormone receptor signaling pathway	1	313	7	14836	0.138682	0.260029	6.77134	0.857979
GO:0010886	positive regulation of cholesterol storage	1	313	7	14836	0.138682	0.260029	6.77134	0.857979
GO:0010882	regulation of cardiac muscle contraction by calcium ion signaling	1	313	7	14836	0.138682	0.260029	6.77134	0.857979
GO:0032229	negative regulation of synaptic transmission, GABAergic	1	313	7	14836	0.138682	0.260029	6.77134	0.857979
GO:0033135	regulation of peptidyl-serine phosphorylation	1	313	7	14836	0.138682	0.260029	6.77134	0.857979
GO:0033129	positive regulation of histone phosphorylation	1	313	7	14836	0.138682	0.260029	6.77134	0.857979
GO:0045162	clustering of voltage-gated sodium channels	1	313	7	14836	0.138682	0.260029	6.77134	0.857979
GO:0014883	transition between fast and slow fiber	1	313	7	14836	0.138682	0.260029	6.77134	0.857979
GO:1901844	regulation of cell communication by electrical coupling involved in cardiac conduction	1	313	7	14836	0.138682	0.260029	6.77134	0.857979
GO:0014894	response to denervation involved in regulation of muscle adaptation	1	313	7	14836	0.138682	0.260029	6.77134	0.857979
GO:0050687	negative regulation of defense response to virus	1	313	7	14836	0.138682	0.260029	6.77134	0.857979
GO:0051971	positive regulation of transmission of nerve impulse	1	313	7	14836	0.138682	0.260029	6.77134	0.857979
GO:0070257	positive regulation of mucus secretion	1	313	7	14836	0.138682	0.260029	6.77134	0.857979
GO:0060040	retinal bipolar neuron differentiation	1	313	7	14836	0.138682	0.260029	6.77134	0.857979
GO:0032873	negative regulation of stress-activated MAPK cascade	1	313	7	14836	0.138682	0.260029	6.77134	0.857979
GO:0010518	positive regulation of phospholipase activity	1	313	7	14836	0.138682	0.260029	6.77134	0.857979
GO:0045616	regulation of keratinocyte differentiation	1	313	7	14836	0.138682	0.260029	6.77134	0.857979
GO:2000737	negative regulation of stem cell differentiation	1	313	7	14836	0.138682	0.260029	6.77134	0.857979
GO:0045630	positive regulation of T-helper 2 cell differentiation	1	313	7	14836	0.138682	0.260029	6.77134	0.857979
GO:0043462	regulation of ATPase activity	1	313	7	14836	0.138682	0.260029	6.77134	0.857979
GO:0071559	response to transforming growth factor beta	1	313	7	14836	0.138682	0.260029	6.77134	0.857979
GO:0006927	transformed cell apoptotic process	1	313	7	14836	0.138682	0.260029	6.77134	0.857979
GO:0006357	regulation of transcription from RNA polymerase II promoter	14	313	480	14836	0.139013	0.260411	1.38248	0.856946
GO:0030968	endoplasmic reticulum unfolded protein response	4	313	95	14836	0.141115	0.26402	1.99576	0.850428
GO:0007166	cell surface receptor signaling pathway	9	313	281	14836	0.141196	0.26402	1.51813	0.850177
GO:0009967	positive regulation of signal transduction	3	313	62	14836	0.142668	0.26653	2.29352	0.845673
GO:0007080	mitotic metaphase plate congression	2	313	32	14836	0.145857	0.271254	2.96246	0.836073
GO:0090002	establishment of protein localization to plasma membrane	2	313	32	14836	0.145857	0.271254	2.96246	0.836073
GO:0048678	response to axon injury	2	313	32	14836	0.145857	0.271254	2.96246	0.836073
GO:0007259	JAK-STAT cascade	2	313	32	14836	0.145857	0.271254	2.96246	0.836073
GO:0009617	response to bacterium	2	313	32	14836	0.145857	0.271254	2.96246	0.836073
GO:0030512	negative regulation of transforming growth factor beta receptor signaling pathway	3	313	64	14836	0.152605	0.27789	2.22185	0.81643
GO:0019933	cAMP-mediated signaling	2	313	33	14836	0.153214	0.27789	2.87269	0.814702
GO:0007498	mesoderm development	2	313	33	14836	0.153214	0.27789	2.87269	0.814702
GO:0046676	negative regulation of insulin secretion	2	313	33	14836	0.153214	0.27789	2.87269	0.814702
GO:0071377	cellular response to glucagon stimulus	2	313	33	14836	0.153214	0.27789	2.87269	0.814702
GO:1902017	regulation of cilium assembly	2	313	33	14836	0.153214	0.27789	2.87269	0.814702
GO:0001837	epithelial to mesenchymal transition	2	313	33	14836	0.153214	0.27789	2.87269	0.814702
GO:0007274	neuromuscular synaptic transmission	2	313	33	14836	0.153214	0.27789	2.87269	0.814702
GO:0040007	growth	2	313	33	14836	0.153214	0.27789	2.87269	0.814702
GO:0048701	embryonic cranial skeleton morphogenesis	2	313	33	14836	0.153214	0.27789	2.87269	0.814702
GO:0010107	potassium ion import	2	313	33	14836	0.153214	0.27789	2.87269	0.814702
GO:0035148	tube formation	1	313	8	14836	0.156862	0.27789	5.92492	0.804481
GO:0035195	gene silencing by miRNA	1	313	8	14836	0.156862	0.27789	5.92492	0.804481
GO:0032966	negative regulation of collagen biosynthetic process	1	313	8	14836	0.156862	0.27789	5.92492	0.804481
GO:0003181	atrioventricular valve morphogenesis	1	313	8	14836	0.156862	0.27789	5.92492	0.804481
GO:0051205	protein insertion into membrane	1	313	8	14836	0.156862	0.27789	5.92492	0.804481
GO:0060158	phospholipase C-activating dopamine receptor signaling pathway	1	313	8	14836	0.156862	0.27789	5.92492	0.804481
GO:0045741	positive regulation of epidermal growth factor-activated receptor activity	1	313	8	14836	0.156862	0.27789	5.92492	0.804481
GO:0043569	negative regulation of insulin-like growth factor receptor signaling pathway	1	313	8	14836	0.156862	0.27789	5.92492	0.804481
GO:0060907	positive regulation of macrophage cytokine production	1	313	8	14836	0.156862	0.27789	5.92492	0.804481
GO:0034695	response to prostaglandin E	1	313	8	14836	0.156862	0.27789	5.92492	0.804481
GO:0048846	axon extension involved in axon guidance	1	313	8	14836	0.156862	0.27789	5.92492	0.804481
GO:0060231	mesenchymal to epithelial transition	1	313	8	14836	0.156862	0.27789	5.92492	0.804481
GO:0035278	negative regulation of translation involved in gene silencing by miRNA	1	313	8	14836	0.156862	0.27789	5.92492	0.804481
GO:0030836	positive regulation of actin filament depolymerization	1	313	8	14836	0.156862	0.27789	5.92492	0.804481
GO:0051382	kinetochore assembly	1	313	8	14836	0.156862	0.27789	5.92492	0.804481
GO:0016584	nucleosome positioning	1	313	8	14836	0.156862	0.27789	5.92492	0.804481
GO:0009308	amine metabolic process	1	313	8	14836	0.156862	0.27789	5.92492	0.804481
GO:0007144	female meiosis I	1	313	8	14836	0.156862	0.27789	5.92492	0.804481
GO:0007172	signal complex assembly	1	313	8	14836	0.156862	0.27789	5.92492	0.804481
GO:0007199	G-protein coupled receptor signaling pathway coupled to cGMP nucleotide second messenger	1	313	8	14836	0.156862	0.27789	5.92492	0.804481
GO:0034383	low-density lipoprotein particle clearance	1	313	8	14836	0.156862	0.27789	5.92492	0.804481
GO:0050810	regulation of steroid biosynthetic process	1	313	8	14836	0.156862	0.27789	5.92492	0.804481
GO:0071493	cellular response to UV-B	1	313	8	14836	0.156862	0.27789	5.92492	0.804481
GO:0071499	cellular response to laminar fluid shear stress	1	313	8	14836	0.156862	0.27789	5.92492	0.804481
GO:0071455	cellular response to hyperoxia	1	313	8	14836	0.156862	0.27789	5.92492	0.804481
GO:0030490	maturation of SSU-rRNA	1	313	8	14836	0.156862	0.27789	5.92492	0.804481
GO:0010888	negative regulation of lipid storage	1	313	8	14836	0.156862	0.27789	5.92492	0.804481
GO:0030042	actin filament depolymerization	1	313	8	14836	0.156862	0.27789	5.92492	0.804481
GO:0045124	regulation of bone resorption	1	313	8	14836	0.156862	0.27789	5.92492	0.804481
GO:0001542	ovulation from ovarian follicle	1	313	8	14836	0.156862	0.27789	5.92492	0.804481
GO:1901409	positive regulation of phosphorylation of RNA polymerase II C-terminal domain	1	313	8	14836	0.156862	0.27789	5.92492	0.804481
GO:0035767	endothelial cell chemotaxis	1	313	8	14836	0.156862	0.27789	5.92492	0.804481
GO:0033173	calcineurin-NFAT signaling cascade	1	313	8	14836	0.156862	0.27789	5.92492	0.804481
GO:0060712	spongiotrophoblast layer development	1	313	8	14836	0.156862	0.27789	5.92492	0.804481
GO:0032811	negative regulation of epinephrine secretion	1	313	8	14836	0.156862	0.27789	5.92492	0.804481
GO:0009629	response to gravity	1	313	8	14836	0.156862	0.27789	5.92492	0.804481
GO:0010614	negative regulation of cardiac muscle hypertrophy	1	313	8	14836	0.156862	0.27789	5.92492	0.804481
GO:0044319	wound healing, spreading of cells	1	313	8	14836	0.156862	0.27789	5.92492	0.804481
GO:0045650	negative regulation of macrophage differentiation	1	313	8	14836	0.156862	0.27789	5.92492	0.804481
GO:0038084	vascular endothelial growth factor signaling pathway	1	313	8	14836	0.156862	0.27789	5.92492	0.804481
GO:0019388	galactose catabolic process	1	313	8	14836	0.156862	0.27789	5.92492	0.804481
GO:0043068	positive regulation of programmed cell death	1	313	8	14836	0.156862	0.27789	5.92492	0.804481
GO:0034101	erythrocyte homeostasis	1	313	8	14836	0.156862	0.27789	5.92492	0.804481
GO:0060426	lung vasculature development	1	313	8	14836	0.156862	0.27789	5.92492	0.804481
GO:0090090	negative regulation of canonical Wnt signaling pathway	5	313	135	14836	0.157075	0.277954	1.75553	0.803892
GO:0045892	negative regulation of transcription, DNA-templated	14	313	491	14836	0.157169	0.277954	1.35151	0.803632
GO:0000902	cell morphogenesis	3	313	65	14836	0.157654	0.278572	2.18766	0.802294
GO:0071310	cellular response to organic substance	2	313	34	14836	0.160641	0.283363	2.7882	0.794143
GO:0048754	branching morphogenesis of an epithelial tube	2	313	34	14836	0.160641	0.283363	2.7882	0.794143
GO:0001649	osteoblast differentiation	4	313	100	14836	0.160794	0.283389	1.89597	0.793731
GO:0071300	cellular response to retinoic acid	3	313	67	14836	0.167903	0.288294	2.12236	0.774942
GO:0033077	T cell differentiation in thymus	2	313	35	14836	0.168133	0.288294	2.70853	0.774347
GO:0001895	retina homeostasis	2	313	35	14836	0.168133	0.288294	2.70853	0.774347
GO:0010942	positive regulation of cell death	2	313	35	14836	0.168133	0.288294	2.70853	0.774347
GO:0031397	negative regulation of protein ubiquitination	2	313	35	14836	0.168133	0.288294	2.70853	0.774347
GO:0042059	negative regulation of epidermal growth factor receptor signaling pathway	2	313	35	14836	0.168133	0.288294	2.70853	0.774347
GO:0030901	midbrain development	2	313	35	14836	0.168133	0.288294	2.70853	0.774347
GO:0031018	endocrine pancreas development	2	313	35	14836	0.168133	0.288294	2.70853	0.774347
GO:0022904	respiratory electron transport chain	4	313	102	14836	0.168933	0.288294	1.8588	0.772285
GO:0032321	positive regulation of Rho GTPase activity	4	313	102	14836	0.168933	0.288294	1.8588	0.772285
GO:0008217	regulation of blood pressure	3	313	68	14836	0.173099	0.288294	2.09115	0.761706
GO:0002221	pattern recognition receptor signaling pathway	1	313	9	14836	0.17466	0.288294	5.2666	0.757807
GO:0003143	embryonic heart tube morphogenesis	1	313	9	14836	0.17466	0.288294	5.2666	0.757807
GO:0003139	secondary heart field specification	1	313	9	14836	0.17466	0.288294	5.2666	0.757807
GO:0002262	myeloid cell homeostasis	1	313	9	14836	0.17466	0.288294	5.2666	0.757807
GO:1902533	positive regulation of intracellular signal transduction	1	313	9	14836	0.17466	0.288294	5.2666	0.757807
GO:0071223	cellular response to lipoteichoic acid	1	313	9	14836	0.17466	0.288294	5.2666	0.757807
GO:0010700	negative regulation of norepinephrine secretion	1	313	9	14836	0.17466	0.288294	5.2666	0.757807
GO:1902188	positive regulation of viral release from host cell	1	313	9	14836	0.17466	0.288294	5.2666	0.757807
GO:0061037	negative regulation of cartilage development	1	313	9	14836	0.17466	0.288294	5.2666	0.757807
GO:0003197	endocardial cushion development	1	313	9	14836	0.17466	0.288294	5.2666	0.757807
GO:0021796	cerebral cortex regionalization	1	313	9	14836	0.17466	0.288294	5.2666	0.757807
GO:0008354	germ cell migration	1	313	9	14836	0.17466	0.288294	5.2666	0.757807
GO:0043116	negative regulation of vascular permeability	1	313	9	14836	0.17466	0.288294	5.2666	0.757807
GO:0043129	surfactant homeostasis	1	313	9	14836	0.17466	0.288294	5.2666	0.757807
GO:0032494	response to peptidoglycan	1	313	9	14836	0.17466	0.288294	5.2666	0.757807
GO:0045721	negative regulation of gluconeogenesis	1	313	9	14836	0.17466	0.288294	5.2666	0.757807
GO:0032486	Rap protein signal transduction	1	313	9	14836	0.17466	0.288294	5.2666	0.757807
GO:0090303	positive regulation of wound healing	1	313	9	14836	0.17466	0.288294	5.2666	0.757807
GO:0035988	chondrocyte proliferation	1	313	9	14836	0.17466	0.288294	5.2666	0.757807
GO:0060997	dendritic spine morphogenesis	1	313	9	14836	0.17466	0.288294	5.2666	0.757807
GO:0001771	immunological synapse formation	1	313	9	14836	0.17466	0.288294	5.2666	0.757807
GO:0060546	negative regulation of necroptotic process	1	313	9	14836	0.17466	0.288294	5.2666	0.757807
GO:0002675	positive regulation of acute inflammatory response	1	313	9	14836	0.17466	0.288294	5.2666	0.757807
GO:0032060	bleb assembly	1	313	9	14836	0.17466	0.288294	5.2666	0.757807
GO:0016559	peroxisome fission	1	313	9	14836	0.17466	0.288294	5.2666	0.757807
GO:0060670	branching involved in labyrinthine layer morphogenesis	1	313	9	14836	0.17466	0.288294	5.2666	0.757807
GO:0030857	negative regulation of epithelial cell differentiation	1	313	9	14836	0.17466	0.288294	5.2666	0.757807
GO:0090073	positive regulation of protein homodimerization activity	1	313	9	14836	0.17466	0.288294	5.2666	0.757807
GO:0048103	somatic stem cell division	1	313	9	14836	0.17466	0.288294	5.2666	0.757807
GO:0061179	negative regulation of insulin secretion involved in cellular response to glucose stimulus	1	313	9	14836	0.17466	0.288294	5.2666	0.757807
GO:0021952	central nervous system projection neuron axonogenesis	1	313	9	14836	0.17466	0.288294	5.2666	0.757807
GO:0045943	positive regulation of transcription from RNA polymerase I promoter	1	313	9	14836	0.17466	0.288294	5.2666	0.757807
GO:0097120	receptor localization to synapse	1	313	9	14836	0.17466	0.288294	5.2666	0.757807
GO:0021984	adenohypophysis development	1	313	9	14836	0.17466	0.288294	5.2666	0.757807
GO:0030431	sleep	1	313	9	14836	0.17466	0.288294	5.2666	0.757807
GO:0048935	peripheral nervous system neuron development	1	313	9	14836	0.17466	0.288294	5.2666	0.757807
GO:0048541	Peyer's patch development	1	313	9	14836	0.17466	0.288294	5.2666	0.757807
GO:0071786	endoplasmic reticulum tubular network organization	1	313	9	14836	0.17466	0.288294	5.2666	0.757807
GO:0071305	cellular response to vitamin D	1	313	9	14836	0.17466	0.288294	5.2666	0.757807
GO:0002467	germinal center formation	1	313	9	14836	0.17466	0.288294	5.2666	0.757807
GO:0060315	negative regulation of ryanodine-sensitive calcium-release channel activity	1	313	9	14836	0.17466	0.288294	5.2666	0.757807
GO:0014044	Schwann cell development	1	313	9	14836	0.17466	0.288294	5.2666	0.757807
GO:0051024	positive regulation of immunoglobulin secretion	1	313	9	14836	0.17466	0.288294	5.2666	0.757807
GO:0032731	positive regulation of interleukin-1 beta production	1	313	9	14836	0.17466	0.288294	5.2666	0.757807
GO:0042053	regulation of dopamine metabolic process	1	313	9	14836	0.17466	0.288294	5.2666	0.757807
GO:0086014	atrial cardiac muscle cell action potential	1	313	9	14836	0.17466	0.288294	5.2666	0.757807
GO:0048642	negative regulation of skeletal muscle tissue development	1	313	9	14836	0.17466	0.288294	5.2666	0.757807
GO:0070102	interleukin-6-mediated signaling pathway	1	313	9	14836	0.17466	0.288294	5.2666	0.757807
GO:0061337	cardiac conduction	1	313	9	14836	0.17466	0.288294	5.2666	0.757807
GO:0006942	regulation of striated muscle contraction	1	313	9	14836	0.17466	0.288294	5.2666	0.757807
GO:0031953	negative regulation of protein autophosphorylation	1	313	9	14836	0.17466	0.288294	5.2666	0.757807
GO:0051973	positive regulation of telomerase activity	1	313	9	14836	0.17466	0.288294	5.2666	0.757807
GO:0016322	neuron remodeling	1	313	9	14836	0.17466	0.288294	5.2666	0.757807
GO:0047497	mitochondrion transport along microtubule	1	313	9	14836	0.17466	0.288294	5.2666	0.757807
GO:0032836	glomerular basement membrane development	1	313	9	14836	0.17466	0.288294	5.2666	0.757807
GO:0040020	regulation of meiosis	1	313	9	14836	0.17466	0.288294	5.2666	0.757807
GO:0060042	retina morphogenesis in camera-type eye	1	313	9	14836	0.17466	0.288294	5.2666	0.757807
GO:0003094	glomerular filtration	1	313	9	14836	0.17466	0.288294	5.2666	0.757807
GO:0043950	positive regulation of cAMP-mediated signaling	1	313	9	14836	0.17466	0.288294	5.2666	0.757807
GO:0038180	nerve growth factor signaling pathway	1	313	9	14836	0.17466	0.288294	5.2666	0.757807
GO:0060055	angiogenesis involved in wound healing	1	313	9	14836	0.17466	0.288294	5.2666	0.757807
GO:0030150	protein import into mitochondrial matrix	1	313	9	14836	0.17466	0.288294	5.2666	0.757807
GO:0045654	positive regulation of megakaryocyte differentiation	1	313	9	14836	0.17466	0.288294	5.2666	0.757807
GO:0044342	type B pancreatic cell proliferation	1	313	9	14836	0.17466	0.288294	5.2666	0.757807
GO:0003407	neural retina development	1	313	9	14836	0.17466	0.288294	5.2666	0.757807
GO:0046548	retinal rod cell development	1	313	9	14836	0.17466	0.288294	5.2666	0.757807
GO:0003417	growth plate cartilage development	1	313	9	14836	0.17466	0.288294	5.2666	0.757807
GO:0051918	negative regulation of fibrinolysis	1	313	9	14836	0.17466	0.288294	5.2666	0.757807
GO:0042220	response to cocaine	2	313	36	14836	0.175683	0.289517	2.6333	0.755271
GO:0003333	amino acid transmembrane transport	2	313	36	14836	0.175683	0.289517	2.6333	0.755271
GO:0038096	Fc-gamma receptor signaling pathway involved in phagocytosis	4	313	104	14836	0.177215	0.291808	1.82305	0.7515
GO:0044237	cellular metabolic process	5	313	141	14836	0.177833	0.292363	1.68083	0.749989
GO:0055085	transmembrane transport	20	313	757	14836	0.177836	0.292363	1.25229	0.74998
GO:0006695	cholesterol biosynthetic process	2	313	37	14836	0.183285	0.30084	2.56213	0.736872
GO:0045740	positive regulation of DNA replication	2	313	37	14836	0.183285	0.30084	2.56213	0.736872
GO:0030203	glycosaminoglycan metabolic process	4	313	106	14836	0.185631	0.304107	1.78866	0.731348
GO:0019221	cytokine-mediated signaling pathway	8	313	261	14836	0.187647	0.304107	1.45285	0.726659
GO:0007595	lactation	2	313	38	14836	0.190935	0.304107	2.4947	0.719115
GO:0007187	G-protein coupled receptor signaling pathway, coupled to cyclic nucleotide second messenger	2	313	38	14836	0.190935	0.304107	2.4947	0.719115
GO:2001237	negative regulation of extrinsic apoptotic signaling pathway	2	313	38	14836	0.190935	0.304107	2.4947	0.719115
GO:0034080	CENP-A containing nucleosome assembly	2	313	38	14836	0.190935	0.304107	2.4947	0.719115
GO:0006446	regulation of translational initiation	2	313	38	14836	0.190935	0.304107	2.4947	0.719115
GO:0048286	lung alveolus development	2	313	38	14836	0.190935	0.304107	2.4947	0.719115
GO:0006120	mitochondrial electron transport, NADH to ubiquinone	2	313	38	14836	0.190935	0.304107	2.4947	0.719115
GO:0030199	collagen fibril organization	2	313	38	14836	0.190935	0.304107	2.4947	0.719115
GO:0060100	positive regulation of phagocytosis, engulfment	1	313	10	14836	0.192083	0.304107	4.73994	0.716511
GO:0050773	regulation of dendrite development	1	313	10	14836	0.192083	0.304107	4.73994	0.716511
GO:0031669	cellular response to nutrient levels	1	313	10	14836	0.192083	0.304107	4.73994	0.716511
GO:0009649	entrainment of circadian clock	1	313	10	14836	0.192083	0.304107	4.73994	0.716511
GO:0007097	nuclear migration	1	313	10	14836	0.192083	0.304107	4.73994	0.716511
GO:0007614	short-term memory	1	313	10	14836	0.192083	0.304107	4.73994	0.716511
GO:0086002	cardiac muscle cell action potential involved in contraction	1	313	10	14836	0.192083	0.304107	4.73994	0.716511
GO:0010763	positive regulation of fibroblast migration	1	313	10	14836	0.192083	0.304107	4.73994	0.716511
GO:0042347	negative regulation of NF-kappaB import into nucleus	1	313	10	14836	0.192083	0.304107	4.73994	0.716511
GO:0045019	negative regulation of nitric oxide biosynthetic process	1	313	10	14836	0.192083	0.304107	4.73994	0.716511
GO:0060613	fat pad development	1	313	10	14836	0.192083	0.304107	4.73994	0.716511
GO:0042551	neuron maturation	1	313	10	14836	0.192083	0.304107	4.73994	0.716511
GO:0019725	cellular homeostasis	1	313	10	14836	0.192083	0.304107	4.73994	0.716511
GO:0048643	positive regulation of skeletal muscle tissue development	1	313	10	14836	0.192083	0.304107	4.73994	0.716511
GO:0048665	neuron fate specification	1	313	10	14836	0.192083	0.304107	4.73994	0.716511
GO:0071435	potassium ion export	1	313	10	14836	0.192083	0.304107	4.73994	0.716511
GO:0030903	notochord development	1	313	10	14836	0.192083	0.304107	4.73994	0.716511
GO:0070997	neuron death	1	313	10	14836	0.192083	0.304107	4.73994	0.716511
GO:0043923	positive regulation by host of viral transcription	1	313	10	14836	0.192083	0.304107	4.73994	0.716511
GO:0043922	negative regulation by host of viral transcription	1	313	10	14836	0.192083	0.304107	4.73994	0.716511
GO:0060080	regulation of inhibitory postsynaptic membrane potential	1	313	10	14836	0.192083	0.304107	4.73994	0.716511
GO:0040011	locomotion	1	313	10	14836	0.192083	0.304107	4.73994	0.716511
GO:0006122	mitochondrial electron transport, ubiquinol to cytochrome c	1	313	10	14836	0.192083	0.304107	4.73994	0.716511
GO:0060065	uterus development	1	313	10	14836	0.192083	0.304107	4.73994	0.716511
GO:0051593	response to folic acid	1	313	10	14836	0.192083	0.304107	4.73994	0.716511
GO:0032319	regulation of Rho GTPase activity	1	313	10	14836	0.192083	0.304107	4.73994	0.716511
GO:0030595	leukocyte chemotaxis	1	313	10	14836	0.192083	0.304107	4.73994	0.716511
GO:0033690	positive regulation of osteoblast proliferation	1	313	10	14836	0.192083	0.304107	4.73994	0.716511
GO:0042116	macrophage activation	1	313	10	14836	0.192083	0.304107	4.73994	0.716511
GO:0031017	exocrine pancreas development	1	313	10	14836	0.192083	0.304107	4.73994	0.716511
GO:0002523	leukocyte migration involved in inflammatory response	1	313	10	14836	0.192083	0.304107	4.73994	0.716511
GO:0060429	epithelium development	1	313	10	14836	0.192083	0.304107	4.73994	0.716511
GO:0035414	negative regulation of catenin import into nucleus	1	313	10	14836	0.192083	0.304107	4.73994	0.716511
GO:0060416	response to growth hormone	1	313	10	14836	0.192083	0.304107	4.73994	0.716511
GO:0055013	cardiac muscle cell development	1	313	10	14836	0.192083	0.304107	4.73994	0.716511
GO:0002544	chronic inflammatory response	1	313	10	14836	0.192083	0.304107	4.73994	0.716511
GO:0042254	ribosome biogenesis	3	313	72	14836	0.194314	0.307402	1.97497	0.711496
GO:0006629	lipid metabolic process	13	313	471	14836	0.197243	0.311796	1.30826	0.704998
GO:0030819	positive regulation of cAMP biosynthetic process	2	313	39	14836	0.198626	0.312061	2.43074	0.701964
GO:0009790	embryo development	2	313	39	14836	0.198626	0.312061	2.43074	0.701964
GO:0001932	regulation of protein phosphorylation	2	313	39	14836	0.198626	0.312061	2.43074	0.701964
GO:0014823	response to activity	2	313	39	14836	0.198626	0.312061	2.43074	0.701964
GO:0045599	negative regulation of fat cell differentiation	2	313	39	14836	0.198626	0.312061	2.43074	0.701964
GO:1903507	negative regulation of nucleic acid-templated transcription	2	313	39	14836	0.198626	0.312061	2.43074	0.701964
GO:0045600	positive regulation of fat cell differentiation	2	313	39	14836	0.198626	0.312061	2.43074	0.701964
GO:0001658	branching involved in ureteric bud morphogenesis	2	313	39	14836	0.198626	0.312061	2.43074	0.701964
GO:0000187	activation of MAPK activity	4	313	110	14836	0.202839	0.317182	1.72361	0.692848
GO:0021915	neural tube development	2	313	40	14836	0.206353	0.317182	2.36997	0.685388
GO:0048167	regulation of synaptic plasticity	2	313	40	14836	0.206353	0.317182	2.36997	0.685388
GO:0009306	protein secretion	2	313	40	14836	0.206353	0.317182	2.36997	0.685388
GO:0038083	peptidyl-tyrosine autophosphorylation	2	313	40	14836	0.206353	0.317182	2.36997	0.685388
GO:0006644	phospholipid metabolic process	5	313	149	14836	0.206995	0.317182	1.59058	0.684039
GO:0071243	cellular response to arsenic-containing substance	1	313	11	14836	0.209139	0.317182	4.30903	0.679564
GO:2000147	positive regulation of cell motility	1	313	11	14836	0.209139	0.317182	4.30903	0.679564
GO:1901673	regulation of spindle assembly involved in mitosis	1	313	11	14836	0.209139	0.317182	4.30903	0.679564
GO:0006646	phosphatidylethanolamine biosynthetic process	1	313	11	14836	0.209139	0.317182	4.30903	0.679564
GO:0051272	positive regulation of cellular component movement	1	313	11	14836	0.209139	0.317182	4.30903	0.679564
GO:0036066	protein O-linked fucosylation	1	313	11	14836	0.209139	0.317182	4.30903	0.679564
GO:0061001	regulation of dendritic spine morphogenesis	1	313	11	14836	0.209139	0.317182	4.30903	0.679564
GO:0061029	eyelid development in camera-type eye	1	313	11	14836	0.209139	0.317182	4.30903	0.679564
GO:0008347	glial cell migration	1	313	11	14836	0.209139	0.317182	4.30903	0.679564
GO:0046620	regulation of organ growth	1	313	11	14836	0.209139	0.317182	4.30903	0.679564
GO:0010667	negative regulation of cardiac muscle cell apoptotic process	1	313	11	14836	0.209139	0.317182	4.30903	0.679564
GO:0015909	long-chain fatty acid transport	1	313	11	14836	0.209139	0.317182	4.30903	0.679564
GO:0032479	regulation of type I interferon production	1	313	11	14836	0.209139	0.317182	4.30903	0.679564
GO:0019082	viral protein processing	1	313	11	14836	0.209139	0.317182	4.30903	0.679564
GO:0000185	activation of MAPKKK activity	1	313	11	14836	0.209139	0.317182	4.30903	0.679564
GO:0071397	cellular response to cholesterol	1	313	11	14836	0.209139	0.317182	4.30903	0.679564
GO:0016572	histone phosphorylation	1	313	11	14836	0.209139	0.317182	4.30903	0.679564
GO:0060674	placenta blood vessel development	1	313	11	14836	0.209139	0.317182	4.30903	0.679564
GO:0050892	intestinal absorption	1	313	11	14836	0.209139	0.317182	4.30903	0.679564
GO:0007212	dopamine receptor signaling pathway	1	313	11	14836	0.209139	0.317182	4.30903	0.679564
GO:0035640	exploration behavior	1	313	11	14836	0.209139	0.317182	4.30903	0.679564
GO:0035641	locomotory exploration behavior	1	313	11	14836	0.209139	0.317182	4.30903	0.679564
GO:0001878	response to yeast	1	313	11	14836	0.209139	0.317182	4.30903	0.679564
GO:0046710	GDP metabolic process	1	313	11	14836	0.209139	0.317182	4.30903	0.679564
GO:0033197	response to vitamin E	1	313	11	14836	0.209139	0.317182	4.30903	0.679564
GO:0051016	barbed-end actin filament capping	1	313	11	14836	0.209139	0.317182	4.30903	0.679564
GO:0001945	lymph vessel development	1	313	11	14836	0.209139	0.317182	4.30903	0.679564
GO:0001946	lymphangiogenesis	1	313	11	14836	0.209139	0.317182	4.30903	0.679564
GO:0002407	dendritic cell chemotaxis	1	313	11	14836	0.209139	0.317182	4.30903	0.679564
GO:0060306	regulation of membrane repolarization	1	313	11	14836	0.209139	0.317182	4.30903	0.679564
GO:0071872	cellular response to epinephrine stimulus	1	313	11	14836	0.209139	0.317182	4.30903	0.679564
GO:0033147	negative regulation of intracellular estrogen receptor signaling pathway	1	313	11	14836	0.209139	0.317182	4.30903	0.679564
GO:0021756	striatum development	1	313	11	14836	0.209139	0.317182	4.30903	0.679564
GO:0097320	membrane tubulation	1	313	11	14836	0.209139	0.317182	4.30903	0.679564
GO:0032862	activation of Rho GTPase activity	1	313	11	14836	0.209139	0.317182	4.30903	0.679564
GO:0033628	regulation of cell adhesion mediated by integrin	1	313	11	14836	0.209139	0.317182	4.30903	0.679564
GO:0031000	response to caffeine	1	313	11	14836	0.209139	0.317182	4.30903	0.679564
GO:0043069	negative regulation of programmed cell death	1	313	11	14836	0.209139	0.317182	4.30903	0.679564
GO:0051926	negative regulation of calcium ion transport	1	313	11	14836	0.209139	0.317182	4.30903	0.679564
GO:0060413	atrial septum morphogenesis	1	313	11	14836	0.209139	0.317182	4.30903	0.679564
GO:0043032	positive regulation of macrophage activation	1	313	11	14836	0.209139	0.317182	4.30903	0.679564
GO:0061024	membrane organization	5	313	150	14836	0.210748	0.319386	1.57998	0.676237
GO:0002062	chondrocyte differentiation	2	313	41	14836	0.214113	0.323293	2.31216	0.669358
GO:0001942	hair follicle development	2	313	41	14836	0.214113	0.323293	2.31216	0.669358
GO:0001541	ovarian follicle development	2	313	41	14836	0.214113	0.323293	2.31216	0.669358
GO:0071560	cellular response to transforming growth factor beta stimulus	2	313	41	14836	0.214113	0.323293	2.31216	0.669358
GO:0042594	response to starvation	2	313	41	14836	0.214113	0.323293	2.31216	0.669358
GO:0071805	potassium ion transmembrane transport	4	313	113	14836	0.216043	0.325618	1.67785	0.665459
GO:0043154	negative regulation of cysteine-type endopeptidase activity involved in apoptotic process	3	313	76	14836	0.216128	0.325618	1.87103	0.665289
GO:0030855	epithelial cell differentiation	3	313	76	14836	0.216128	0.325618	1.87103	0.665289
GO:0006606	protein import into nucleus	2	313	42	14836	0.221899	0.327715	2.25711	0.653845
GO:0030838	positive regulation of actin filament polymerization	2	313	42	14836	0.221899	0.327715	2.25711	0.653845
GO:0051496	positive regulation of stress fiber assembly	2	313	42	14836	0.221899	0.327715	2.25711	0.653845
GO:0045595	regulation of cell differentiation	2	313	42	14836	0.221899	0.327715	2.25711	0.653845
GO:1903506	regulation of nucleic acid-templated transcription	2	313	42	14836	0.221899	0.327715	2.25711	0.653845
GO:0043547	positive regulation of GTPase activity	12	313	442	14836	0.225058	0.327715	1.28686	0.647706
GO:0060134	prepulse inhibition	1	313	12	14836	0.225837	0.327715	3.94995	0.646205
GO:0061053	somite development	1	313	12	14836	0.225837	0.327715	3.94995	0.646205
GO:1902176	negative regulation of oxidative stress-induced intrinsic apoptotic signaling pathway	1	313	12	14836	0.225837	0.327715	3.94995	0.646205
GO:0032516	positive regulation of phosphoprotein phosphatase activity	1	313	12	14836	0.225837	0.327715	3.94995	0.646205
GO:0016024	CDP-diacylglycerol biosynthetic process	1	313	12	14836	0.225837	0.327715	3.94995	0.646205
GO:0046621	negative regulation of organ growth	1	313	12	14836	0.225837	0.327715	3.94995	0.646205
GO:0033327	Leydig cell differentiation	1	313	12	14836	0.225837	0.327715	3.94995	0.646205
GO:0007034	vacuolar transport	1	313	12	14836	0.225837	0.327715	3.94995	0.646205
GO:0043568	positive regulation of insulin-like growth factor receptor signaling pathway	1	313	12	14836	0.225837	0.327715	3.94995	0.646205
GO:0032469	endoplasmic reticulum calcium ion homeostasis	1	313	12	14836	0.225837	0.327715	3.94995	0.646205
GO:0019079	viral genome replication	1	313	12	14836	0.225837	0.327715	3.94995	0.646205
GO:0046685	response to arsenic-containing substance	1	313	12	14836	0.225837	0.327715	3.94995	0.646205
GO:0070306	lens fiber cell differentiation	1	313	12	14836	0.225837	0.327715	3.94995	0.646205
GO:0070307	lens fiber cell development	1	313	12	14836	0.225837	0.327715	3.94995	0.646205
GO:0036120	cellular response to platelet-derived growth factor stimulus	1	313	12	14836	0.225837	0.327715	3.94995	0.646205
GO:0086004	regulation of cardiac muscle cell contraction	1	313	12	14836	0.225837	0.327715	3.94995	0.646205
GO:0043249	erythrocyte maturation	1	313	12	14836	0.225837	0.327715	3.94995	0.646205
GO:0045446	endothelial cell differentiation	1	313	12	14836	0.225837	0.327715	3.94995	0.646205
GO:0045475	locomotor rhythm	1	313	12	14836	0.225837	0.327715	3.94995	0.646205
GO:2000573	positive regulation of DNA biosynthetic process	1	313	12	14836	0.225837	0.327715	3.94995	0.646205
GO:0071498	cellular response to fluid shear stress	1	313	12	14836	0.225837	0.327715	3.94995	0.646205
GO:2000353	positive regulation of endothelial cell apoptotic process	1	313	12	14836	0.225837	0.327715	3.94995	0.646205
GO:0042953	lipoprotein transport	1	313	12	14836	0.225837	0.327715	3.94995	0.646205
GO:0014002	astrocyte development	1	313	12	14836	0.225837	0.327715	3.94995	0.646205
GO:0051492	regulation of stress fiber assembly	1	313	12	14836	0.225837	0.327715	3.94995	0.646205
GO:0002087	regulation of respiratory gaseous exchange by neurological system process	1	313	12	14836	0.225837	0.327715	3.94995	0.646205
GO:0007342	fusion of sperm to egg plasma membrane	1	313	12	14836	0.225837	0.327715	3.94995	0.646205
GO:0001953	negative regulation of cell-matrix adhesion	1	313	12	14836	0.225837	0.327715	3.94995	0.646205
GO:0060707	trophoblast giant cell differentiation	1	313	12	14836	0.225837	0.327715	3.94995	0.646205
GO:0046888	negative regulation of hormone secretion	1	313	12	14836	0.225837	0.327715	3.94995	0.646205
GO:1990440	positive regulation of transcription from RNA polymerase II promoter in response to endoplasmic reticulum stress	1	313	12	14836	0.225837	0.327715	3.94995	0.646205
GO:0046889	positive regulation of lipid biosynthetic process	1	313	12	14836	0.225837	0.327715	3.94995	0.646205
GO:0032695	negative regulation of interleukin-12 production	1	313	12	14836	0.225837	0.327715	3.94995	0.646205
GO:0022011	myelination in peripheral nervous system	1	313	12	14836	0.225837	0.327715	3.94995	0.646205
GO:0033160	positive regulation of protein import into nucleus, translocation	1	313	12	14836	0.225837	0.327715	3.94995	0.646205
GO:0035024	negative regulation of Rho protein signal transduction	1	313	12	14836	0.225837	0.327715	3.94995	0.646205
GO:0060081	membrane hyperpolarization	1	313	12	14836	0.225837	0.327715	3.94995	0.646205
GO:0040015	negative regulation of multicellular organism growth	1	313	12	14836	0.225837	0.327715	3.94995	0.646205
GO:0019430	removal of superoxide radicals	1	313	12	14836	0.225837	0.327715	3.94995	0.646205
GO:0006596	polyamine biosynthetic process	1	313	12	14836	0.225837	0.327715	3.94995	0.646205
GO:0045651	positive regulation of macrophage differentiation	1	313	12	14836	0.225837	0.327715	3.94995	0.646205
GO:0010510	regulation of acetyl-CoA biosynthetic process from pyruvate	1	313	12	14836	0.225837	0.327715	3.94995	0.646205
GO:0014912	negative regulation of smooth muscle cell migration	1	313	12	14836	0.225837	0.327715	3.94995	0.646205
GO:0030166	proteoglycan biosynthetic process	1	313	12	14836	0.225837	0.327715	3.94995	0.646205
GO:0035418	protein localization to synapse	1	313	12	14836	0.225837	0.327715	3.94995	0.646205
GO:0048712	negative regulation of astrocyte differentiation	1	313	12	14836	0.225837	0.327715	3.94995	0.646205
GO:0044255	cellular lipid metabolic process	5	313	154	14836	0.225972	0.327715	1.53894	0.645945
GO:0043408	regulation of MAPK cascade	2	313	43	14836	0.229707	0.332428	2.20462	0.638826
GO:0032760	positive regulation of tumor necrosis factor production	2	313	43	14836	0.229707	0.332428	2.20462	0.638826
GO:0035872	nucleotide-binding domain, leucine rich repeat containing receptor signaling pathway	2	313	43	14836	0.229707	0.332428	2.20462	0.638826
GO:0035176	social behavior	2	313	44	14836	0.237533	0.341817	2.15452	0.624276
GO:0006865	amino acid transport	2	313	44	14836	0.237533	0.341817	2.15452	0.624276
GO:0007249	I-kappaB kinase/NF-kappaB signaling	2	313	44	14836	0.237533	0.341817	2.15452	0.624276
GO:0043410	positive regulation of MAPK cascade	3	313	80	14836	0.238423	0.341817	1.77748	0.622653
GO:0030097	hemopoiesis	3	313	80	14836	0.238423	0.341817	1.77748	0.622653
GO:0045666	positive regulation of neuron differentiation	3	313	80	14836	0.238423	0.341817	1.77748	0.622653
GO:0006006	glucose metabolic process	4	313	118	14836	0.238544	0.341817	1.60676	0.622432
GO:0051642	centrosome localization	1	313	13	14836	0.242183	0.341817	3.6461	0.615857
GO:0042711	maternal behavior	1	313	13	14836	0.242183	0.341817	3.6461	0.615857
GO:0097009	energy homeostasis	1	313	13	14836	0.242183	0.341817	3.6461	0.615857
GO:0042789	mRNA transcription from RNA polymerase II promoter	1	313	13	14836	0.242183	0.341817	3.6461	0.615857
GO:0061036	positive regulation of cartilage development	1	313	13	14836	0.242183	0.341817	3.6461	0.615857
GO:0000920	cytokinetic cell separation	1	313	13	14836	0.242183	0.341817	3.6461	0.615857
GO:0031116	positive regulation of microtubule polymerization	1	313	13	14836	0.242183	0.341817	3.6461	0.615857
GO:0001779	natural killer cell differentiation	1	313	13	14836	0.242183	0.341817	3.6461	0.615857
GO:0071625	vocalization behavior	1	313	13	14836	0.242183	0.341817	3.6461	0.615857
GO:0071371	cellular response to gonadotropin stimulus	1	313	13	14836	0.242183	0.341817	3.6461	0.615857
GO:0051770	positive regulation of nitric-oxide synthase biosynthetic process	1	313	13	14836	0.242183	0.341817	3.6461	0.615857
GO:0005513	detection of calcium ion	1	313	13	14836	0.242183	0.341817	3.6461	0.615857
GO:0050995	negative regulation of lipid catabolic process	1	313	13	14836	0.242183	0.341817	3.6461	0.615857
GO:0060347	heart trabecula formation	1	313	13	14836	0.242183	0.341817	3.6461	0.615857
GO:0045197	establishment or maintenance of epithelial cell apical/basal polarity	1	313	13	14836	0.242183	0.341817	3.6461	0.615857
GO:0042993	positive regulation of transcription factor import into nucleus	1	313	13	14836	0.242183	0.341817	3.6461	0.615857
GO:0050901	leukocyte tethering or rolling	1	313	13	14836	0.242183	0.341817	3.6461	0.615857
GO:0001963	synaptic transmission, dopaminergic	1	313	13	14836	0.242183	0.341817	3.6461	0.615857
GO:0070935	3'-UTR-mediated mRNA stabilization	1	313	13	14836	0.242183	0.341817	3.6461	0.615857
GO:0032270	positive regulation of cellular protein metabolic process	1	313	13	14836	0.242183	0.341817	3.6461	0.615857
GO:0014898	cardiac muscle hypertrophy in response to stress	1	313	13	14836	0.242183	0.341817	3.6461	0.615857
GO:0002446	neutrophil mediated immunity	1	313	13	14836	0.242183	0.341817	3.6461	0.615857
GO:2001141	regulation of RNA biosynthetic process	1	313	13	14836	0.242183	0.341817	3.6461	0.615857
GO:0043537	negative regulation of blood vessel endothelial cell migration	1	313	13	14836	0.242183	0.341817	3.6461	0.615857
GO:0006119	oxidative phosphorylation	1	313	13	14836	0.242183	0.341817	3.6461	0.615857
GO:0060038	cardiac muscle cell proliferation	1	313	13	14836	0.242183	0.341817	3.6461	0.615857
GO:0035909	aorta morphogenesis	1	313	13	14836	0.242183	0.341817	3.6461	0.615857
GO:0030207	chondroitin sulfate catabolic process	1	313	13	14836	0.242183	0.341817	3.6461	0.615857
GO:0051044	positive regulation of membrane protein ectodomain proteolysis	1	313	13	14836	0.242183	0.341817	3.6461	0.615857
GO:0035094	response to nicotine	2	313	45	14836	0.245372	0.345844	2.10664	0.610174
GO:0048704	embryonic skeletal system morphogenesis	2	313	45	14836	0.245372	0.345844	2.10664	0.610174
GO:0046474	glycerophospholipid biosynthetic process	3	313	82	14836	0.249715	0.351723	1.73412	0.602556
GO:0006334	nucleosome assembly	4	313	121	14836	0.252299	0.353242	1.56692	0.598084
GO:0070373	negative regulation of ERK1 and ERK2 cascade	2	313	46	14836	0.253222	0.353242	2.06084	0.596499
GO:0014068	positive regulation of phosphatidylinositol 3-kinase signaling	2	313	46	14836	0.253222	0.353242	2.06084	0.596499
GO:0032755	positive regulation of interleukin-6 production	2	313	46	14836	0.253222	0.353242	2.06084	0.596499
GO:0006468	protein phosphorylation	15	313	585	14836	0.25478	0.353242	1.21537	0.593835
GO:0007626	locomotory behavior	3	313	83	14836	0.255391	0.353242	1.71323	0.592794
GO:0036092	phosphatidylinositol-3-phosphate biosynthetic process	1	313	14	14836	0.258185	0.353242	3.38567	0.588069
GO:0045778	positive regulation of ossification	1	313	14	14836	0.258185	0.353242	3.38567	0.588069
GO:0043122	regulation of I-kappaB kinase/NF-kappaB signaling	1	313	14	14836	0.258185	0.353242	3.38567	0.588069
GO:0045725	positive regulation of glycogen biosynthetic process	1	313	14	14836	0.258185	0.353242	3.38567	0.588069
GO:0030818	negative regulation of cAMP biosynthetic process	1	313	14	14836	0.258185	0.353242	3.38567	0.588069
GO:0036150	phosphatidylserine acyl-chain remodeling	1	313	14	14836	0.258185	0.353242	3.38567	0.588069
GO:0071354	cellular response to interleukin-6	1	313	14	14836	0.258185	0.353242	3.38567	0.588069
GO:0010812	negative regulation of cell-substrate adhesion	1	313	14	14836	0.258185	0.353242	3.38567	0.588069
GO:0010824	regulation of centrosome duplication	1	313	14	14836	0.258185	0.353242	3.38567	0.588069
GO:0007625	grooming behavior	1	313	14	14836	0.258185	0.353242	3.38567	0.588069
GO:0007215	glutamate receptor signaling pathway	1	313	14	14836	0.258185	0.353242	3.38567	0.588069
GO:0010832	negative regulation of myotube differentiation	1	313	14	14836	0.258185	0.353242	3.38567	0.588069
GO:0006275	regulation of DNA replication	1	313	14	14836	0.258185	0.353242	3.38567	0.588069
GO:0001817	regulation of cytokine production	1	313	14	14836	0.258185	0.353242	3.38567	0.588069
GO:0071732	cellular response to nitric oxide	1	313	14	14836	0.258185	0.353242	3.38567	0.588069
GO:0030949	positive regulation of vascular endothelial growth factor receptor signaling pathway	1	313	14	14836	0.258185	0.353242	3.38567	0.588069
GO:0051895	negative regulation of focal adhesion assembly	1	313	14	14836	0.258185	0.353242	3.38567	0.588069
GO:0060384	innervation	1	313	14	14836	0.258185	0.353242	3.38567	0.588069
GO:2001241	positive regulation of extrinsic apoptotic signaling pathway in absence of ligand	1	313	14	14836	0.258185	0.353242	3.38567	0.588069
GO:0002042	cell migration involved in sprouting angiogenesis	1	313	14	14836	0.258185	0.353242	3.38567	0.588069
GO:0014032	neural crest cell development	1	313	14	14836	0.258185	0.353242	3.38567	0.588069
GO:0060314	regulation of ryanodine-sensitive calcium-release channel activity	1	313	14	14836	0.258185	0.353242	3.38567	0.588069
GO:0060334	regulation of interferon-gamma-mediated signaling pathway	1	313	14	14836	0.258185	0.353242	3.38567	0.588069
GO:0051482	positive regulation of cytosolic calcium ion concentration involved in phospholipase C-activating G-protein coupled signaling pathway	1	313	14	14836	0.258185	0.353242	3.38567	0.588069
GO:0008610	lipid biosynthetic process	1	313	14	14836	0.258185	0.353242	3.38567	0.588069
GO:0030516	regulation of axon extension	1	313	14	14836	0.258185	0.353242	3.38567	0.588069
GO:0001967	suckling behavior	1	313	14	14836	0.258185	0.353242	3.38567	0.588069
GO:0071850	mitotic cell cycle arrest	1	313	14	14836	0.258185	0.353242	3.38567	0.588069
GO:0006809	nitric oxide biosynthetic process	1	313	14	14836	0.258185	0.353242	3.38567	0.588069
GO:2000251	positive regulation of actin cytoskeleton reorganization	1	313	14	14836	0.258185	0.353242	3.38567	0.588069
GO:0006998	nuclear envelope organization	1	313	14	14836	0.258185	0.353242	3.38567	0.588069
GO:0016331	morphogenesis of embryonic epithelium	1	313	14	14836	0.258185	0.353242	3.38567	0.588069
GO:0060828	regulation of canonical Wnt signaling pathway	1	313	14	14836	0.258185	0.353242	3.38567	0.588069
GO:0017156	calcium ion-dependent exocytosis	1	313	14	14836	0.258185	0.353242	3.38567	0.588069
GO:0097284	hepatocyte apoptotic process	1	313	14	14836	0.258185	0.353242	3.38567	0.588069
GO:0071542	dopaminergic neuron differentiation	1	313	14	14836	0.258185	0.353242	3.38567	0.588069
GO:0048745	smooth muscle tissue development	1	313	14	14836	0.258185	0.353242	3.38567	0.588069
GO:0030204	chondroitin sulfate metabolic process	2	313	47	14836	0.261077	0.356961	2.01699	0.583232
GO:0001843	neural tube closure	3	313	85	14836	0.266796	0.364256	1.67292	0.57382
GO:0019886	antigen processing and presentation of exogenous peptide antigen via MHC class II	3	313	85	14836	0.266796	0.364256	1.67292	0.57382
GO:0000165	MAPK cascade	7	313	247	14836	0.266943	0.364256	1.3433	0.573581
GO:0006355	regulation of transcription, DNA-templated	52	313	2265	14836	0.273783	0.365905	1.0882	0.562594
GO:0071236	cellular response to antibiotic	1	313	15	14836	0.27385	0.365905	3.15996	0.562487
GO:0071285	cellular response to lithium ion	1	313	15	14836	0.27385	0.365905	3.15996	0.562487
GO:0010744	positive regulation of macrophage derived foam cell differentiation	1	313	15	14836	0.27385	0.365905	3.15996	0.562487
GO:0031103	axon regeneration	1	313	15	14836	0.27385	0.365905	3.15996	0.562487
GO:0006198	cAMP catabolic process	1	313	15	14836	0.27385	0.365905	3.15996	0.562487
GO:0030279	negative regulation of ossification	1	313	15	14836	0.27385	0.365905	3.15996	0.562487
GO:0072520	seminiferous tubule development	1	313	15	14836	0.27385	0.365905	3.15996	0.562487
GO:1901653	cellular response to peptide	1	313	15	14836	0.27385	0.365905	3.15996	0.562487
GO:0035584	calcium-mediated signaling using intracellular calcium source	1	313	15	14836	0.27385	0.365905	3.15996	0.562487
GO:0015671	oxygen transport	1	313	15	14836	0.27385	0.365905	3.15996	0.562487
GO:2000060	positive regulation of protein ubiquitination involved in ubiquitin-dependent protein catabolic process	1	313	15	14836	0.27385	0.365905	3.15996	0.562487
GO:0015693	magnesium ion transport	1	313	15	14836	0.27385	0.365905	3.15996	0.562487
GO:0036149	phosphatidylinositol acyl-chain remodeling	1	313	15	14836	0.27385	0.365905	3.15996	0.562487
GO:1902043	positive regulation of extrinsic apoptotic signaling pathway via death domain receptors	1	313	15	14836	0.27385	0.365905	3.15996	0.562487
GO:0043277	apoptotic cell clearance	1	313	15	14836	0.27385	0.365905	3.15996	0.562487
GO:0048260	positive regulation of receptor-mediated endocytosis	1	313	15	14836	0.27385	0.365905	3.15996	0.562487
GO:0046037	GMP metabolic process	1	313	15	14836	0.27385	0.365905	3.15996	0.562487
GO:0046827	positive regulation of protein export from nucleus	1	313	15	14836	0.27385	0.365905	3.15996	0.562487
GO:0042462	eye photoreceptor cell development	1	313	15	14836	0.27385	0.365905	3.15996	0.562487
GO:0071880	adenylate cyclase-activating adrenergic receptor signaling pathway	1	313	15	14836	0.27385	0.365905	3.15996	0.562487
GO:0046426	negative regulation of JAK-STAT cascade	1	313	15	14836	0.27385	0.365905	3.15996	0.562487
GO:0034199	activation of protein kinase A activity	1	313	15	14836	0.27385	0.365905	3.15996	0.562487
GO:0071157	negative regulation of cell cycle arrest	1	313	15	14836	0.27385	0.365905	3.15996	0.562487
GO:1901379	regulation of potassium ion transmembrane transport	1	313	15	14836	0.27385	0.365905	3.15996	0.562487
GO:0031954	positive regulation of protein autophosphorylation	1	313	15	14836	0.27385	0.365905	3.15996	0.562487
GO:0051146	striated muscle cell differentiation	1	313	15	14836	0.27385	0.365905	3.15996	0.562487
GO:0030220	platelet formation	1	313	15	14836	0.27385	0.365905	3.15996	0.562487
GO:0030225	macrophage differentiation	1	313	15	14836	0.27385	0.365905	3.15996	0.562487
GO:0045667	regulation of osteoblast differentiation	1	313	15	14836	0.27385	0.365905	3.15996	0.562487
GO:0002526	acute inflammatory response	1	313	15	14836	0.27385	0.365905	3.15996	0.562487
GO:0055075	potassium ion homeostasis	1	313	15	14836	0.27385	0.365905	3.15996	0.562487
GO:0032526	response to retinoic acid	2	313	49	14836	0.276789	0.368872	1.93467	0.557851
GO:0031667	response to nutrient levels	2	313	49	14836	0.276789	0.368872	1.93467	0.557851
GO:0043525	positive regulation of neuron apoptotic process	2	313	49	14836	0.276789	0.368872	1.93467	0.557851
GO:0006091	generation of precursor metabolites and energy	2	313	49	14836	0.276789	0.368872	1.93467	0.557851
GO:0048468	cell development	2	313	50	14836	0.284639	0.378761	1.89597	0.545705
GO:0048839	inner ear development	2	313	50	14836	0.284639	0.378761	1.89597	0.545705
GO:0032924	activin receptor signaling pathway	1	313	16	14836	0.289185	0.378761	2.96246	0.538824
GO:0042311	vasodilation	1	313	16	14836	0.289185	0.378761	2.96246	0.538824
GO:0042273	ribosomal large subunit biogenesis	1	313	16	14836	0.289185	0.378761	2.96246	0.538824
GO:0015908	fatty acid transport	1	313	16	14836	0.289185	0.378761	2.96246	0.538824
GO:0043153	entrainment of circadian clock by photoperiod	1	313	16	14836	0.289185	0.378761	2.96246	0.538824
GO:0000027	ribosomal large subunit assembly	1	313	16	14836	0.289185	0.378761	2.96246	0.538824
GO:0075733	intracellular transport of virus	1	313	16	14836	0.289185	0.378761	2.96246	0.538824
GO:0042832	defense response to protozoan	1	313	16	14836	0.289185	0.378761	2.96246	0.538824
GO:0048148	behavioral response to cocaine	1	313	16	14836	0.289185	0.378761	2.96246	0.538824
GO:0050880	regulation of blood vessel size	1	313	16	14836	0.289185	0.378761	2.96246	0.538824
GO:0061178	regulation of insulin secretion involved in cellular response to glucose stimulus	1	313	16	14836	0.289185	0.378761	2.96246	0.538824
GO:0042417	dopamine metabolic process	1	313	16	14836	0.289185	0.378761	2.96246	0.538824
GO:0008037	cell recognition	1	313	16	14836	0.289185	0.378761	2.96246	0.538824
GO:0044130	negative regulation of growth of symbiont in host	1	313	16	14836	0.289185	0.378761	2.96246	0.538824
GO:0048266	behavioral response to pain	1	313	16	14836	0.289185	0.378761	2.96246	0.538824
GO:0072358	cardiovascular system development	1	313	16	14836	0.289185	0.378761	2.96246	0.538824
GO:0022409	positive regulation of cell-cell adhesion	1	313	16	14836	0.289185	0.378761	2.96246	0.538824
GO:0007263	nitric oxide mediated signal transduction	1	313	16	14836	0.289185	0.378761	2.96246	0.538824
GO:0021591	ventricular system development	1	313	16	14836	0.289185	0.378761	2.96246	0.538824
GO:0090190	positive regulation of branching involved in ureteric bud morphogenesis	1	313	16	14836	0.289185	0.378761	2.96246	0.538824
GO:0001556	oocyte maturation	1	313	16	14836	0.289185	0.378761	2.96246	0.538824
GO:0060307	regulation of ventricular cardiac muscle cell membrane repolarization	1	313	16	14836	0.289185	0.378761	2.96246	0.538824
GO:0045598	regulation of fat cell differentiation	1	313	16	14836	0.289185	0.378761	2.96246	0.538824
GO:0006595	polyamine metabolic process	1	313	16	14836	0.289185	0.378761	2.96246	0.538824
GO:0031032	actomyosin structure organization	1	313	16	14836	0.289185	0.378761	2.96246	0.538824
GO:0000910	cytokinesis	2	313	51	14836	0.292481	0.382347	1.8588	0.533902
GO:0008542	visual learning	2	313	51	14836	0.292481	0.382347	1.8588	0.533902
GO:0042102	positive regulation of T cell proliferation	2	313	51	14836	0.292481	0.382347	1.8588	0.533902
GO:0019068	virion assembly	1	313	17	14836	0.304198	0.39465	2.7882	0.516844
GO:0006895	Golgi to endosome transport	1	313	17	14836	0.304198	0.39465	2.7882	0.516844
GO:0002076	osteoblast development	1	313	17	14836	0.304198	0.39465	2.7882	0.516844
GO:0010971	positive regulation of G2/M transition of mitotic cell cycle	1	313	17	14836	0.304198	0.39465	2.7882	0.516844
GO:0031334	positive regulation of protein complex assembly	1	313	17	14836	0.304198	0.39465	2.7882	0.516844
GO:0046849	bone remodeling	1	313	17	14836	0.304198	0.39465	2.7882	0.516844
GO:0050919	negative chemotaxis	1	313	17	14836	0.304198	0.39465	2.7882	0.516844
GO:0006801	superoxide metabolic process	1	313	17	14836	0.304198	0.39465	2.7882	0.516844
GO:0045104	intermediate filament cytoskeleton organization	1	313	17	14836	0.304198	0.39465	2.7882	0.516844
GO:0034198	cellular response to amino acid starvation	1	313	17	14836	0.304198	0.39465	2.7882	0.516844
GO:0046597	negative regulation of viral entry into host cell	1	313	17	14836	0.304198	0.39465	2.7882	0.516844
GO:0010596	negative regulation of endothelial cell migration	1	313	17	14836	0.304198	0.39465	2.7882	0.516844
GO:0032313	regulation of Rab GTPase activity	2	313	53	14836	0.308128	0.399246	1.78866	0.511269
GO:0043087	regulation of GTPase activity	2	313	53	14836	0.308128	0.399246	1.78866	0.511269
GO:0000086	G2/M transition of mitotic cell cycle	4	313	133	14836	0.308694	0.399726	1.42554	0.510472
GO:0010468	regulation of gene expression	5	313	175	14836	0.310214	0.401442	1.35427	0.508338
GO:0016568	chromatin modification	7	313	261	14836	0.3134	0.40531	1.27125	0.503901
GO:0043588	skin development	2	313	54	14836	0.315927	0.407796	1.75553	0.500413
GO:0007389	pattern specification process	2	313	54	14836	0.315927	0.407796	1.75553	0.500413
GO:0007268	synaptic transmission	10	313	393	14836	0.317849	0.407796	1.20609	0.497779
GO:0032504	multicellular organism reproduction	1	313	18	14836	0.318894	0.407796	2.6333	0.496353
GO:0010719	negative regulation of epithelial to mesenchymal transition	1	313	18	14836	0.318894	0.407796	2.6333	0.496353
GO:0002690	positive regulation of leukocyte chemotaxis	1	313	18	14836	0.318894	0.407796	2.6333	0.496353
GO:0046688	response to copper ion	1	313	18	14836	0.318894	0.407796	2.6333	0.496353
GO:0048593	camera-type eye morphogenesis	1	313	18	14836	0.318894	0.407796	2.6333	0.496353
GO:0017015	regulation of transforming growth factor beta receptor signaling pathway	1	313	18	14836	0.318894	0.407796	2.6333	0.496353
GO:0046716	muscle cell cellular homeostasis	1	313	18	14836	0.318894	0.407796	2.6333	0.496353
GO:0032722	positive regulation of chemokine production	1	313	18	14836	0.318894	0.407796	2.6333	0.496353
GO:0002092	positive regulation of receptor internalization	1	313	18	14836	0.318894	0.407796	2.6333	0.496353
GO:0007292	female gamete generation	1	313	18	14836	0.318894	0.407796	2.6333	0.496353
GO:0010001	glial cell differentiation	1	313	18	14836	0.318894	0.407796	2.6333	0.496353
GO:0010039	response to iron ion	1	313	18	14836	0.318894	0.407796	2.6333	0.496353
GO:0022604	regulation of cell morphogenesis	1	313	18	14836	0.318894	0.407796	2.6333	0.496353
GO:1902236	negative regulation of endoplasmic reticulum stress-induced intrinsic apoptotic signaling pathway	1	313	18	14836	0.318894	0.407796	2.6333	0.496353
GO:2000311	regulation of alpha-amino-3-hydroxy-5-methyl-4-isoxazole propionate selective glutamate receptor activity	1	313	18	14836	0.318894	0.407796	2.6333	0.496353
GO:0007265	Ras protein signal transduction	6	313	221	14836	0.323942	0.413993	1.28686	0.489532
GO:0032922	circadian regulation of gene expression	2	313	56	14836	0.331462	0.420437	1.69283	0.479566
GO:0045732	positive regulation of protein catabolic process	2	313	56	14836	0.331462	0.420437	1.69283	0.479566
GO:0050680	negative regulation of epithelial cell proliferation	2	313	56	14836	0.331462	0.420437	1.69283	0.479566
GO:0018108	peptidyl-tyrosine phosphorylation	4	313	138	14836	0.332595	0.420437	1.37389	0.478084
GO:0001702	gastrulation with mouth forming second	1	313	19	14836	0.333281	0.420437	2.4947	0.477189
GO:0045777	positive regulation of blood pressure	1	313	19	14836	0.333281	0.420437	2.4947	0.477189
GO:0042276	error-prone translesion synthesis	1	313	19	14836	0.333281	0.420437	2.4947	0.477189
GO:0048557	embryonic digestive tract morphogenesis	1	313	19	14836	0.333281	0.420437	2.4947	0.477189
GO:0045022	early endosome to late endosome transport	1	313	19	14836	0.333281	0.420437	2.4947	0.477189
GO:0071480	cellular response to gamma radiation	1	313	19	14836	0.333281	0.420437	2.4947	0.477189
GO:0010939	regulation of necrotic cell death	1	313	19	14836	0.333281	0.420437	2.4947	0.477189
GO:0070987	error-free translesion synthesis	1	313	19	14836	0.333281	0.420437	2.4947	0.477189
GO:0001508	action potential	1	313	19	14836	0.333281	0.420437	2.4947	0.477189
GO:0097150	neuronal stem cell maintenance	1	313	19	14836	0.333281	0.420437	2.4947	0.477189
GO:2000463	positive regulation of excitatory postsynaptic membrane potential	1	313	19	14836	0.333281	0.420437	2.4947	0.477189
GO:1900087	positive regulation of G1/S transition of mitotic cell cycle	1	313	19	14836	0.333281	0.420437	2.4947	0.477189
GO:0032314	regulation of Rac GTPase activity	1	313	19	14836	0.333281	0.420437	2.4947	0.477189
GO:0030193	regulation of blood coagulation	1	313	19	14836	0.333281	0.420437	2.4947	0.477189
GO:0001676	long-chain fatty acid metabolic process	1	313	19	14836	0.333281	0.420437	2.4947	0.477189
GO:0001659	temperature homeostasis	1	313	19	14836	0.333281	0.420437	2.4947	0.477189
GO:0009190	cyclic nucleotide biosynthetic process	1	313	19	14836	0.333281	0.420437	2.4947	0.477189
GO:0008283	cell proliferation	9	313	355	14836	0.334938	0.422269	1.20167	0.475035
GO:0016337	single organismal cell-cell adhesion	3	313	97	14836	0.336038	0.423396	1.46596	0.473612
GO:0006915	apoptotic process	17	313	713	14836	0.336571	0.423808	1.13014	0.472923
GO:0001889	liver development	3	313	98	14836	0.341824	0.430159	1.451	0.466197
GO:0006260	DNA replication	4	313	140	14836	0.342186	0.43035	1.35427	0.465738
GO:0006351	transcription, DNA-templated	48	313	2141	14836	0.346573	0.43106	1.06267	0.460206
GO:0050727	regulation of inflammatory response	2	313	58	14836	0.346897	0.43106	1.63446	0.459799
GO:0032147	activation of protein kinase activity	2	313	58	14836	0.346897	0.43106	1.63446	0.459799
GO:0006977	DNA damage response, signal transduction by p53 class mediator resulting in cell cycle arrest	2	313	58	14836	0.346897	0.43106	1.63446	0.459799
GO:0030593	neutrophil chemotaxis	2	313	58	14836	0.346897	0.43106	1.63446	0.459799
GO:0045216	cell-cell junction organization	2	313	58	14836	0.346897	0.43106	1.63446	0.459799
GO:0072583	clathrin-mediated endocytosis	1	313	20	14836	0.347365	0.43106	2.36997	0.459214
GO:0030318	melanocyte differentiation	1	313	20	14836	0.347365	0.43106	2.36997	0.459214
GO:0001708	cell fate specification	1	313	20	14836	0.347365	0.43106	2.36997	0.459214
GO:0032438	melanosome organization	1	313	20	14836	0.347365	0.43106	2.36997	0.459214
GO:0007031	peroxisome organization	1	313	20	14836	0.347365	0.43106	2.36997	0.459214
GO:0042246	tissue regeneration	1	313	20	14836	0.347365	0.43106	2.36997	0.459214
GO:0071398	cellular response to fatty acid	1	313	20	14836	0.347365	0.43106	2.36997	0.459214
GO:0036152	phosphatidylethanolamine acyl-chain remodeling	1	313	20	14836	0.347365	0.43106	2.36997	0.459214
GO:0007141	male meiosis I	1	313	20	14836	0.347365	0.43106	2.36997	0.459214
GO:0034314	Arp2/3 complex-mediated actin nucleation	1	313	20	14836	0.347365	0.43106	2.36997	0.459214
GO:0006885	regulation of pH	1	313	20	14836	0.347365	0.43106	2.36997	0.459214
GO:0045987	positive regulation of smooth muscle contraction	1	313	20	14836	0.347365	0.43106	2.36997	0.459214
GO:0035307	positive regulation of protein dephosphorylation	1	313	20	14836	0.347365	0.43106	2.36997	0.459214
GO:0048675	axon extension	1	313	20	14836	0.347365	0.43106	2.36997	0.459214
GO:0060045	positive regulation of cardiac muscle cell proliferation	1	313	20	14836	0.347365	0.43106	2.36997	0.459214
GO:0046939	nucleotide phosphorylation	1	313	20	14836	0.347365	0.43106	2.36997	0.459214
GO:0060337	type I interferon signaling pathway	2	313	59	14836	0.354571	0.439736	1.60676	0.450297
GO:0006367	transcription initiation from RNA polymerase II promoter	6	313	230	14836	0.357636	0.442557	1.23651	0.446559
GO:0030301	cholesterol transport	1	313	21	14836	0.361153	0.442557	2.25711	0.442309
GO:0071364	cellular response to epidermal growth factor stimulus	1	313	21	14836	0.361153	0.442557	2.25711	0.442309
GO:0050870	positive regulation of T cell activation	1	313	21	14836	0.361153	0.442557	2.25711	0.442309
GO:0006783	heme biosynthetic process	1	313	21	14836	0.361153	0.442557	2.25711	0.442309
GO:0006352	DNA-templated transcription, initiation	1	313	21	14836	0.361153	0.442557	2.25711	0.442309
GO:0010765	positive regulation of sodium ion transport	1	313	21	14836	0.361153	0.442557	2.25711	0.442309
GO:0007194	negative regulation of adenylate cyclase activity	1	313	21	14836	0.361153	0.442557	2.25711	0.442309
GO:0034394	protein localization to cell surface	1	313	21	14836	0.361153	0.442557	2.25711	0.442309
GO:0090023	positive regulation of neutrophil chemotaxis	1	313	21	14836	0.361153	0.442557	2.25711	0.442309
GO:0060397	JAK-STAT cascade involved in growth hormone signaling pathway	1	313	21	14836	0.361153	0.442557	2.25711	0.442309
GO:0090103	cochlea morphogenesis	1	313	21	14836	0.361153	0.442557	2.25711	0.442309
GO:0021522	spinal cord motor neuron differentiation	1	313	21	14836	0.361153	0.442557	2.25711	0.442309
GO:0030902	hindbrain development	1	313	21	14836	0.361153	0.442557	2.25711	0.442309
GO:0043393	regulation of protein binding	1	313	21	14836	0.361153	0.442557	2.25711	0.442309
GO:0035066	positive regulation of histone acetylation	1	313	21	14836	0.361153	0.442557	2.25711	0.442309
GO:0035050	embryonic heart tube development	1	313	21	14836	0.361153	0.442557	2.25711	0.442309
GO:0035902	response to immobilization stress	1	313	21	14836	0.361153	0.442557	2.25711	0.442309
GO:0030111	regulation of Wnt signaling pathway	1	313	21	14836	0.361153	0.442557	2.25711	0.442309
GO:0034113	heterotypic cell-cell adhesion	1	313	21	14836	0.361153	0.442557	2.25711	0.442309
GO:0001933	negative regulation of protein phosphorylation	2	313	60	14836	0.362213	0.443328	1.57998	0.441036
GO:0006987	activation of signaling protein activity involved in unfolded protein response	2	313	60	14836	0.362213	0.443328	1.57998	0.441036
GO:0008544	epidermis development	3	313	102	14836	0.364921	0.446376	1.3941	0.437801
GO:0006656	phosphatidylcholine biosynthetic process	1	313	22	14836	0.37465	0.454221	2.15452	0.426375
GO:0050772	positive regulation of axonogenesis	1	313	22	14836	0.37465	0.454221	2.15452	0.426375
GO:0070372	regulation of ERK1 and ERK2 cascade	1	313	22	14836	0.37465	0.454221	2.15452	0.426375
GO:0006699	bile acid biosynthetic process	1	313	22	14836	0.37465	0.454221	2.15452	0.426375
GO:0032456	endocytic recycling	1	313	22	14836	0.37465	0.454221	2.15452	0.426375
GO:0001782	B cell homeostasis	1	313	22	14836	0.37465	0.454221	2.15452	0.426375
GO:1990090	cellular response to nerve growth factor stimulus	1	313	22	14836	0.37465	0.454221	2.15452	0.426375
GO:0034047	regulation of protein phosphatase type 2A activity	1	313	22	14836	0.37465	0.454221	2.15452	0.426375
GO:2001234	negative regulation of apoptotic signaling pathway	1	313	22	14836	0.37465	0.454221	2.15452	0.426375
GO:0008637	apoptotic mitochondrial changes	1	313	22	14836	0.37465	0.454221	2.15452	0.426375
GO:0032735	positive regulation of interleukin-12 production	1	313	22	14836	0.37465	0.454221	2.15452	0.426375
GO:0070542	response to fatty acid	1	313	22	14836	0.37465	0.454221	2.15452	0.426375
GO:0071158	positive regulation of cell cycle arrest	1	313	22	14836	0.37465	0.454221	2.15452	0.426375
GO:0043001	Golgi to plasma membrane protein transport	1	313	22	14836	0.37465	0.454221	2.15452	0.426375
GO:0043044	ATP-dependent chromatin remodeling	1	313	22	14836	0.37465	0.454221	2.15452	0.426375
GO:0002479	antigen processing and presentation of exogenous peptide antigen via MHC class I, TAP-dependent	2	313	62	14836	0.377392	0.457007	1.52901	0.423207
GO:0042472	inner ear morphogenesis	2	313	62	14836	0.377392	0.457007	1.52901	0.423207
GO:1902600	hydrogen ion transmembrane transport	2	313	63	14836	0.384926	0.465843	1.50474	0.414623
GO:1901687	glutathione derivative biosynthetic process	1	313	23	14836	0.387862	0.465843	2.06084	0.411322
GO:0051281	positive regulation of release of sequestered calcium ion into cytosol	1	313	23	14836	0.387862	0.465843	2.06084	0.411322
GO:0043113	receptor clustering	1	313	23	14836	0.387862	0.465843	2.06084	0.411322
GO:0036151	phosphatidylcholine acyl-chain remodeling	1	313	23	14836	0.387862	0.465843	2.06084	0.411322
GO:0071345	cellular response to cytokine stimulus	1	313	23	14836	0.387862	0.465843	2.06084	0.411322
GO:0045921	positive regulation of exocytosis	1	313	23	14836	0.387862	0.465843	2.06084	0.411322
GO:0051881	regulation of mitochondrial membrane potential	1	313	23	14836	0.387862	0.465843	2.06084	0.411322
GO:0032715	negative regulation of interleukin-6 production	1	313	23	14836	0.387862	0.465843	2.06084	0.411322
GO:0008585	female gonad development	1	313	23	14836	0.387862	0.465843	2.06084	0.411322
GO:0030041	actin filament polymerization	1	313	23	14836	0.387862	0.465843	2.06084	0.411322
GO:0097300	programmed necrotic cell death	1	313	23	14836	0.387862	0.465843	2.06084	0.411322
GO:0044344	cellular response to fibroblast growth factor stimulus	1	313	23	14836	0.387862	0.465843	2.06084	0.411322
GO:0060412	ventricular septum morphogenesis	1	313	23	14836	0.387862	0.465843	2.06084	0.411322
GO:0060333	interferon-gamma-mediated signaling pathway	2	313	64	14836	0.39242	0.470767	1.48123	0.406249
GO:0007338	single fertilization	2	313	64	14836	0.39242	0.470767	1.48123	0.406249
GO:0002230	positive regulation of defense response to virus by host	3	313	107	14836	0.393594	0.471625	1.32895	0.404951
GO:0016042	lipid catabolic process	3	313	107	14836	0.393594	0.471625	1.32895	0.404951
GO:0001701	in utero embryonic development	6	313	240	14836	0.395326	0.473423	1.18498	0.403045
GO:0009405	pathogenesis	6	313	241	14836	0.399096	0.476091	1.18007	0.398923
GO:0042590	antigen processing and presentation of exogenous peptide antigen via MHC class I	2	313	65	14836	0.399873	0.476091	1.45844	0.398078
GO:0019915	lipid storage	1	313	24	14836	0.400797	0.476091	1.97497	0.397076
GO:0048488	synaptic vesicle endocytosis	1	313	24	14836	0.400797	0.476091	1.97497	0.397076
GO:0007569	cell aging	1	313	24	14836	0.400797	0.476091	1.97497	0.397076
GO:0021772	olfactory bulb development	1	313	24	14836	0.400797	0.476091	1.97497	0.397076
GO:0006378	mRNA polyadenylation	1	313	24	14836	0.400797	0.476091	1.97497	0.397076
GO:0001824	blastocyst development	1	313	24	14836	0.400797	0.476091	1.97497	0.397076
GO:0001836	release of cytochrome c from mitochondria	1	313	24	14836	0.400797	0.476091	1.97497	0.397076
GO:0008045	motor neuron axon guidance	1	313	24	14836	0.400797	0.476091	1.97497	0.397076
GO:0043278	response to morphine	1	313	24	14836	0.400797	0.476091	1.97497	0.397076
GO:0030010	establishment of cell polarity	1	313	24	14836	0.400797	0.476091	1.97497	0.397076
GO:0030212	hyaluronan metabolic process	1	313	24	14836	0.400797	0.476091	1.97497	0.397076
GO:0002931	response to ischemia	1	313	24	14836	0.400797	0.476091	1.97497	0.397076
GO:0034220	ion transmembrane transport	7	313	287	14836	0.402658	0.478025	1.15608	0.395064
GO:0007169	transmembrane receptor protein tyrosine kinase signaling pathway	3	313	109	14836	0.404975	0.480221	1.30457	0.392572
GO:0050900	leukocyte migration	3	313	109	14836	0.404975	0.480221	1.30457	0.392572
GO:0051276	chromosome organization	1	313	25	14836	0.413459	0.486353	1.89597	0.383567
GO:0043542	endothelial cell migration	1	313	25	14836	0.413459	0.486353	1.89597	0.383567
GO:0048147	negative regulation of fibroblast proliferation	1	313	25	14836	0.413459	0.486353	1.89597	0.383567
GO:0006336	DNA replication-independent nucleosome assembly	1	313	25	14836	0.413459	0.486353	1.89597	0.383567
GO:0001819	positive regulation of cytokine production	1	313	25	14836	0.413459	0.486353	1.89597	0.383567
GO:0007159	leukocyte cell-cell adhesion	1	313	25	14836	0.413459	0.486353	1.89597	0.383567
GO:0070423	nucleotide-binding oligomerization domain containing signaling pathway	1	313	25	14836	0.413459	0.486353	1.89597	0.383567
GO:0051899	membrane depolarization	1	313	25	14836	0.413459	0.486353	1.89597	0.383567
GO:2001243	negative regulation of intrinsic apoptotic signaling pathway	1	313	25	14836	0.413459	0.486353	1.89597	0.383567
GO:0051480	cytosolic calcium ion homeostasis	1	313	25	14836	0.413459	0.486353	1.89597	0.383567
GO:0033574	response to testosterone	1	313	25	14836	0.413459	0.486353	1.89597	0.383567
GO:0007422	peripheral nervous system development	1	313	25	14836	0.413459	0.486353	1.89597	0.383567
GO:0051149	positive regulation of muscle cell differentiation	1	313	25	14836	0.413459	0.486353	1.89597	0.383567
GO:0045664	regulation of neuron differentiation	1	313	25	14836	0.413459	0.486353	1.89597	0.383567
GO:0007030	Golgi organization	2	313	67	14836	0.414649	0.487194	1.41491	0.38232
GO:0016197	endosomal transport	2	313	67	14836	0.414649	0.487194	1.41491	0.38232
GO:0006887	exocytosis	3	313	111	14836	0.416293	0.488568	1.28106	0.380601
GO:0008202	steroid metabolic process	3	313	111	14836	0.416293	0.488568	1.28106	0.380601
GO:0006633	fatty acid biosynthetic process	2	313	68	14836	0.421968	0.494663	1.3941	0.37472
GO:0040008	regulation of growth	2	313	68	14836	0.421968	0.494663	1.3941	0.37472
GO:0016050	vesicle organization	1	313	26	14836	0.425854	0.495825	1.82305	0.370739
GO:0051209	release of sequestered calcium ion into cytosol	1	313	26	14836	0.425854	0.495825	1.82305	0.370739
GO:0007052	mitotic spindle organization	1	313	26	14836	0.425854	0.495825	1.82305	0.370739
GO:0048873	homeostasis of number of cells within a tissue	1	313	26	14836	0.425854	0.495825	1.82305	0.370739
GO:0051297	centrosome organization	1	313	26	14836	0.425854	0.495825	1.82305	0.370739
GO:0050808	synapse organization	1	313	26	14836	0.425854	0.495825	1.82305	0.370739
GO:0070266	necroptotic process	1	313	26	14836	0.425854	0.495825	1.82305	0.370739
GO:0019433	triglyceride catabolic process	1	313	26	14836	0.425854	0.495825	1.82305	0.370739
GO:0043484	regulation of RNA splicing	1	313	26	14836	0.425854	0.495825	1.82305	0.370739
GO:0010575	positive regulation vascular endothelial growth factor production	1	313	26	14836	0.425854	0.495825	1.82305	0.370739
GO:0006090	pyruvate metabolic process	1	313	26	14836	0.425854	0.495825	1.82305	0.370739
GO:0071902	positive regulation of protein serine/threonine kinase activity	1	313	26	14836	0.425854	0.495825	1.82305	0.370739
GO:0006184	GTP catabolic process	6	313	249	14836	0.429192	0.49892	1.14215	0.367348
GO:0050830	defense response to Gram-positive bacterium	2	313	69	14836	0.429241	0.49892	1.37389	0.367299
GO:0030509	BMP signaling pathway	2	313	69	14836	0.429241	0.49892	1.37389	0.367299
GO:0043627	response to estrogen	2	313	70	14836	0.436465	0.504522	1.35427	0.360051
GO:0045165	cell fate commitment	2	313	70	14836	0.436465	0.504522	1.35427	0.360051
GO:0050767	regulation of neurogenesis	1	313	27	14836	0.437989	0.504522	1.75553	0.358537
GO:0031663	lipopolysaccharide-mediated signaling pathway	1	313	27	14836	0.437989	0.504522	1.75553	0.358537
GO:0060173	limb development	1	313	27	14836	0.437989	0.504522	1.75553	0.358537
GO:0046627	negative regulation of insulin receptor signaling pathway	1	313	27	14836	0.437989	0.504522	1.75553	0.358537
GO:0045787	positive regulation of cell cycle	1	313	27	14836	0.437989	0.504522	1.75553	0.358537
GO:0007093	mitotic cell cycle checkpoint	1	313	27	14836	0.437989	0.504522	1.75553	0.358537
GO:0071375	cellular response to peptide hormone stimulus	1	313	27	14836	0.437989	0.504522	1.75553	0.358537
GO:0007616	long-term memory	1	313	27	14836	0.437989	0.504522	1.75553	0.358537
GO:0006754	ATP biosynthetic process	1	313	27	14836	0.437989	0.504522	1.75553	0.358537
GO:0006270	DNA replication initiation	1	313	27	14836	0.437989	0.504522	1.75553	0.358537
GO:0060338	regulation of type I interferon-mediated signaling pathway	1	313	27	14836	0.437989	0.504522	1.75553	0.358537
GO:0019228	neuronal action potential	1	313	27	14836	0.437989	0.504522	1.75553	0.358537
GO:0019216	regulation of lipid metabolic process	1	313	27	14836	0.437989	0.504522	1.75553	0.358537
GO:0043523	regulation of neuron apoptotic process	1	313	27	14836	0.437989	0.504522	1.75553	0.358537
GO:0006811	ion transport	14	313	623	14836	0.443187	0.509887	1.06515	0.353413
GO:0071260	cellular response to mechanical stimulus	2	313	71	14836	0.443639	0.509887	1.33519	0.35297
GO:0009966	regulation of signal transduction	2	313	71	14836	0.443639	0.509887	1.33519	0.35297
GO:0035023	regulation of Rho protein signal transduction	2	313	71	14836	0.443639	0.509887	1.33519	0.35297
GO:0007173	epidermal growth factor receptor signaling pathway	7	313	299	14836	0.444047	0.510071	1.10968	0.352571
GO:0016310	phosphorylation	16	313	719	14836	0.449761	0.514742	1.05478	0.347018
GO:0006654	phosphatidic acid biosynthetic process	1	313	28	14836	0.449867	0.514742	1.69283	0.346916
GO:0045909	positive regulation of vasodilation	1	313	28	14836	0.449867	0.514742	1.69283	0.346916
GO:0046326	positive regulation of glucose import	1	313	28	14836	0.449867	0.514742	1.69283	0.346916
GO:0009060	aerobic respiration	1	313	28	14836	0.449867	0.514742	1.69283	0.346916
GO:0050690	regulation of defense response to virus by virus	1	313	28	14836	0.449867	0.514742	1.69283	0.346916
GO:0001654	eye development	1	313	28	14836	0.449867	0.514742	1.69283	0.346916
GO:0048511	rhythmic process	3	313	118	14836	0.455313	0.520683	1.20507	0.34169
GO:0051216	cartilage development	2	313	73	14836	0.457834	0.522985	1.29861	0.339292
GO:0000226	microtubule cytoskeleton organization	2	313	73	14836	0.457834	0.522985	1.29861	0.339292
GO:0042771	intrinsic apoptotic signaling pathway in response to DNA damage by p53 class mediator	1	313	29	14836	0.461495	0.523385	1.63446	0.335833
GO:0010634	positive regulation of epithelial cell migration	1	313	29	14836	0.461495	0.523385	1.63446	0.335833
GO:0001755	neural crest cell migration	1	313	29	14836	0.461495	0.523385	1.63446	0.335833
GO:0045747	positive regulation of Notch signaling pathway	1	313	29	14836	0.461495	0.523385	1.63446	0.335833
GO:0015991	ATP hydrolysis coupled proton transport	1	313	29	14836	0.461495	0.523385	1.63446	0.335833
GO:0050873	brown fat cell differentiation	1	313	29	14836	0.461495	0.523385	1.63446	0.335833
GO:0048568	embryonic organ development	1	313	29	14836	0.461495	0.523385	1.63446	0.335833
GO:0048589	developmental growth	1	313	29	14836	0.461495	0.523385	1.63446	0.335833
GO:0060612	adipose tissue development	1	313	29	14836	0.461495	0.523385	1.63446	0.335833
GO:0007339	binding of sperm to zona pellucida	1	313	29	14836	0.461495	0.523385	1.63446	0.335833
GO:0017158	regulation of calcium ion-dependent exocytosis	1	313	29	14836	0.461495	0.523385	1.63446	0.335833
GO:0051930	regulation of sensory perception of pain	1	313	29	14836	0.461495	0.523385	1.63446	0.335833
GO:0001662	behavioral fear response	1	313	29	14836	0.461495	0.523385	1.63446	0.335833
GO:0007067	mitotic nuclear division	6	313	258	14836	0.462761	0.524531	1.10231	0.334643
GO:0000278	mitotic cell cycle	9	313	398	14836	0.463949	0.525587	1.07184	0.33353
GO:0050728	negative regulation of inflammatory response	2	313	74	14836	0.464853	0.526322	1.28106	0.332684
GO:0050766	positive regulation of phagocytosis	1	313	30	14836	0.472879	0.533644	1.57998	0.32525
GO:0021983	pituitary gland development	1	313	30	14836	0.472879	0.533644	1.57998	0.32525
GO:0051017	actin filament bundle assembly	1	313	30	14836	0.472879	0.533644	1.57998	0.32525
GO:0060079	regulation of excitatory postsynaptic membrane potential	1	313	30	14836	0.472879	0.533644	1.57998	0.32525
GO:0030148	sphingolipid biosynthetic process	1	313	30	14836	0.472879	0.533644	1.57998	0.32525
GO:0031069	hair follicle morphogenesis	1	313	30	14836	0.472879	0.533644	1.57998	0.32525
GO:0046777	protein autophosphorylation	4	313	168	14836	0.474796	0.535513	1.12856	0.323493
GO:0070588	calcium ion transmembrane transport	3	313	122	14836	0.477119	0.537839	1.16556	0.321373
GO:0048008	platelet-derived growth factor receptor signaling pathway	1	313	31	14836	0.484022	0.543236	1.52901	0.315135
GO:0007528	neuromuscular junction development	1	313	31	14836	0.484022	0.543236	1.52901	0.315135
GO:0031623	receptor internalization	1	313	31	14836	0.484022	0.543236	1.52901	0.315135
GO:0045765	regulation of angiogenesis	1	313	31	14836	0.484022	0.543236	1.52901	0.315135
GO:0035116	embryonic hindlimb morphogenesis	1	313	31	14836	0.484022	0.543236	1.52901	0.315135
GO:0006363	termination of RNA polymerase I transcription	1	313	31	14836	0.484022	0.543236	1.52901	0.315135
GO:0048791	calcium ion-dependent exocytosis of neurotransmitter	1	313	31	14836	0.484022	0.543236	1.52901	0.315135
GO:0042177	negative regulation of protein catabolic process	1	313	31	14836	0.484022	0.543236	1.52901	0.315135
GO:0042787	protein ubiquitination involved in ubiquitin-dependent protein catabolic process	2	313	77	14836	0.485584	0.544692	1.23115	0.313735
GO:0030030	cell projection organization	3	313	124	14836	0.487871	0.54666	1.14676	0.311695
GO:0097190	apoptotic signaling pathway	3	313	124	14836	0.487871	0.54666	1.14676	0.311695
GO:0007585	respiratory gaseous exchange	1	313	32	14836	0.494931	0.550966	1.48123	0.305456
GO:0042769	DNA damage response, detection of DNA damage	1	313	32	14836	0.494931	0.550966	1.48123	0.305456
GO:0032480	negative regulation of type I interferon production	1	313	32	14836	0.494931	0.550966	1.48123	0.305456
GO:0070059	intrinsic apoptotic signaling pathway in response to endoplasmic reticulum stress	1	313	32	14836	0.494931	0.550966	1.48123	0.305456
GO:0006271	DNA strand elongation involved in DNA replication	1	313	32	14836	0.494931	0.550966	1.48123	0.305456
GO:0050853	B cell receptor signaling pathway	1	313	32	14836	0.494931	0.550966	1.48123	0.305456
GO:0046854	phosphatidylinositol phosphorylation	1	313	32	14836	0.494931	0.550966	1.48123	0.305456
GO:0043491	protein kinase B signaling	1	313	32	14836	0.494931	0.550966	1.48123	0.305456
GO:0042100	B cell proliferation	1	313	32	14836	0.494931	0.550966	1.48123	0.305456
GO:0000302	response to reactive oxygen species	1	313	32	14836	0.494931	0.550966	1.48123	0.305456
GO:0030177	positive regulation of Wnt signaling pathway	1	313	32	14836	0.494931	0.550966	1.48123	0.305456
GO:0051084	'de novo' posttranslational protein folding	1	313	32	14836	0.494931	0.550966	1.48123	0.305456
GO:0010951	negative regulation of endopeptidase activity	3	313	126	14836	0.498515	0.554655	1.12856	0.302322
GO:0008543	fibroblast growth factor receptor signaling pathway	6	313	269	14836	0.503075	0.557418	1.05723	0.298367
GO:0007417	central nervous system development	3	313	127	14836	0.503795	0.557418	1.11967	0.297746
GO:1901215	negative regulation of neuron death	1	313	33	14836	0.505609	0.557418	1.43634	0.296185
GO:0090307	spindle assembly involved in mitosis	1	313	33	14836	0.505609	0.557418	1.43634	0.296185
GO:0034644	cellular response to UV	1	313	33	14836	0.505609	0.557418	1.43634	0.296185
GO:0006361	transcription initiation from RNA polymerase I promoter	1	313	33	14836	0.505609	0.557418	1.43634	0.296185
GO:0006360	transcription from RNA polymerase I promoter	1	313	33	14836	0.505609	0.557418	1.43634	0.296185
GO:0034332	adherens junction organization	1	313	33	14836	0.505609	0.557418	1.43634	0.296185
GO:0030501	positive regulation of bone mineralization	1	313	33	14836	0.505609	0.557418	1.43634	0.296185
GO:0008625	extrinsic apoptotic signaling pathway via death domain receptors	1	313	33	14836	0.505609	0.557418	1.43634	0.296185
GO:0010977	negative regulation of neuron projection development	1	313	33	14836	0.505609	0.557418	1.43634	0.296185
GO:0007281	germ cell development	1	313	33	14836	0.505609	0.557418	1.43634	0.296185
GO:0030217	T cell differentiation	1	313	33	14836	0.505609	0.557418	1.43634	0.296185
GO:0032320	positive regulation of Ras GTPase activity	1	313	33	14836	0.505609	0.557418	1.43634	0.296185
GO:0034504	protein localization to nucleus	1	313	33	14836	0.505609	0.557418	1.43634	0.296185
GO:0048706	embryonic skeletal system development	1	313	33	14836	0.505609	0.557418	1.43634	0.296185
GO:0032776	DNA methylation on cytosine	1	313	33	14836	0.505609	0.557418	1.43634	0.296185
GO:0006897	endocytosis	4	313	176	14836	0.511037	0.5631	1.07726	0.291548
GO:0007628	adult walking behavior	1	313	34	14836	0.516063	0.567117	1.3941	0.287297
GO:0048545	response to steroid hormone	1	313	34	14836	0.516063	0.567117	1.3941	0.287297
GO:0071897	DNA biosynthetic process	1	313	34	14836	0.516063	0.567117	1.3941	0.287297
GO:0006953	acute-phase response	1	313	34	14836	0.516063	0.567117	1.3941	0.287297
GO:0016358	dendrite development	1	313	34	14836	0.516063	0.567117	1.3941	0.287297
GO:0016192	vesicle-mediated transport	5	313	226	14836	0.520461	0.571644	1.04866	0.283612
GO:0032851	positive regulation of Rab GTPase activity	2	313	83	14836	0.525514	0.576886	1.14215	0.279416
GO:0051258	protein polymerization	1	313	35	14836	0.526296	0.577128	1.35427	0.27877
GO:0045429	positive regulation of nitric oxide biosynthetic process	1	313	35	14836	0.526296	0.577128	1.35427	0.27877
GO:0008286	insulin receptor signaling pathway	6	313	276	14836	0.528172	0.578876	1.03042	0.277225
GO:0007267	cell-cell signaling	5	313	229	14836	0.532182	0.58296	1.03492	0.27394
GO:0050890	cognition	1	313	36	14836	0.536314	0.586861	1.31665	0.270581
GO:0070534	protein K63-linked ubiquitination	1	313	36	14836	0.536314	0.586861	1.31665	0.270581
GO:0035725	sodium ion transmembrane transport	2	313	85	14836	0.538353	0.588779	1.11528	0.268933
GO:0009791	post-embryonic development	2	313	86	14836	0.544682	0.595384	1.10231	0.263857
GO:0010501	RNA secondary structure unwinding	1	313	37	14836	0.54612	0.596638	1.28106	0.262712
GO:0006338	chromatin remodeling	2	313	87	14836	0.550951	0.601596	1.08964	0.258887
GO:0032259	methylation	4	313	186	14836	0.554672	0.605195	1.01934	0.255964
GO:0000413	protein peptidyl-prolyl isomerization	1	313	38	14836	0.55572	0.605195	1.24735	0.255144
GO:0050829	defense response to Gram-negative bacterium	1	313	38	14836	0.55572	0.605195	1.24735	0.255144
GO:0007416	synapse assembly	1	313	38	14836	0.55572	0.605195	1.24735	0.255144
GO:0017157	regulation of exocytosis	1	313	38	14836	0.55572	0.605195	1.24735	0.255144
GO:0009636	response to toxic substance	2	313	88	14836	0.557159	0.606441	1.07726	0.254021
GO:0006816	calcium ion transport	3	313	138	14836	0.559889	0.60909	1.03042	0.251898
GO:0007017	microtubule-based process	1	313	39	14836	0.565117	0.612831	1.21537	0.247862
GO:0010862	positive regulation of pathway-restricted SMAD protein phosphorylation	1	313	39	14836	0.565117	0.612831	1.21537	0.247862
GO:0007193	adenylate cyclase-inhibiting G-protein coupled receptor signaling pathway	1	313	39	14836	0.565117	0.612831	1.21537	0.247862
GO:0006024	glycosaminoglycan biosynthetic process	1	313	39	14836	0.565117	0.612831	1.21537	0.247862
GO:0008206	bile acid metabolic process	1	313	39	14836	0.565117	0.612831	1.21537	0.247862
GO:0006094	gluconeogenesis	1	313	39	14836	0.565117	0.612831	1.21537	0.247862
GO:0006955	immune response	7	313	337	14836	0.57011	0.61792	0.984556	0.244041
GO:0032956	regulation of actin cytoskeleton organization	1	313	40	14836	0.574316	0.620515	1.18498	0.240849
GO:0032091	negative regulation of protein binding	1	313	40	14836	0.574316	0.620515	1.18498	0.240849
GO:0000183	chromatin silencing at rDNA	1	313	40	14836	0.574316	0.620515	1.18498	0.240849
GO:0045859	regulation of protein kinase activity	1	313	40	14836	0.574316	0.620515	1.18498	0.240849
GO:0097192	extrinsic apoptotic signaling pathway in absence of ligand	1	313	40	14836	0.574316	0.620515	1.18498	0.240849
GO:0006520	cellular amino acid metabolic process	1	313	40	14836	0.574316	0.620515	1.18498	0.240849
GO:0050852	T cell receptor signaling pathway	2	313	91	14836	0.575416	0.621376	1.04174	0.240018
GO:0006605	protein targeting	1	313	41	14836	0.583321	0.628592	1.15608	0.234092
GO:0009953	dorsal/ventral pattern formation	1	313	41	14836	0.583321	0.628592	1.15608	0.234092
GO:0010506	regulation of autophagy	1	313	41	14836	0.583321	0.628592	1.15608	0.234092
GO:0009058	biosynthetic process	1	313	41	14836	0.583321	0.628592	1.15608	0.234092
GO:0002474	antigen processing and presentation of peptide antigen via MHC class I	2	313	93	14836	0.587279	0.632526	1.01934	0.231155
GO:0048565	digestive tract development	1	313	42	14836	0.592136	0.637089	1.12856	0.227578
GO:0001657	ureteric bud development	1	313	42	14836	0.592136	0.637089	1.12856	0.227578
GO:0006631	fatty acid metabolic process	3	313	145	14836	0.593535	0.638259	0.980676	0.226554
GO:0071230	cellular response to amino acid stimulus	1	313	43	14836	0.600765	0.643342	1.10231	0.221295
GO:0006626	protein targeting to mitochondrion	1	313	43	14836	0.600765	0.643342	1.10231	0.221295
GO:0007566	embryo implantation	1	313	43	14836	0.600765	0.643342	1.10231	0.221295
GO:0009267	cellular response to starvation	1	313	43	14836	0.600765	0.643342	1.10231	0.221295
GO:0048538	thymus development	1	313	43	14836	0.600765	0.643342	1.10231	0.221295
GO:0006836	neurotransmitter transport	1	313	43	14836	0.600765	0.643342	1.10231	0.221295
GO:0051865	protein autoubiquitination	1	313	43	14836	0.600765	0.643342	1.10231	0.221295
GO:0006521	regulation of cellular amino acid metabolic process	1	313	43	14836	0.600765	0.643342	1.10231	0.221295
GO:0050434	positive regulation of viral transcription	1	313	44	14836	0.609213	0.652048	1.07726	0.215231
GO:0051091	positive regulation of sequence-specific DNA binding transcription factor activity	2	313	97	14836	0.610266	0.652836	0.977306	0.214481
GO:0051301	cell division	7	313	351	14836	0.613182	0.655613	0.945286	0.212411
GO:0019985	translesion synthesis	1	313	45	14836	0.617482	0.65884	1.05332	0.209376
GO:0042752	regulation of circadian rhythm	1	313	45	14836	0.617482	0.65884	1.05332	0.209376
GO:0051781	positive regulation of cell division	1	313	45	14836	0.617482	0.65884	1.05332	0.209376
GO:0031532	actin cytoskeleton reorganization	1	313	45	14836	0.617482	0.65884	1.05332	0.209376
GO:0098655	cation transmembrane transport	2	313	101	14836	0.632267	0.674265	0.938601	0.199099
GO:0010923	negative regulation of phosphatase activity	1	313	47	14836	0.6335	0.67488	1.0085	0.198253
GO:0019369	arachidonic acid metabolic process	1	313	47	14836	0.6335	0.67488	1.0085	0.198253
GO:0038095	Fc-epsilon receptor signaling pathway	6	313	308	14836	0.635268	0.676413	0.923364	0.197043
GO:0006200	ATP catabolic process	6	313	309	14836	0.638379	0.679373	0.920376	0.194921
GO:0071333	cellular response to glucose stimulus	1	313	48	14836	0.641257	0.681025	0.987487	0.192968
GO:0016079	synaptic vesicle exocytosis	1	313	48	14836	0.641257	0.681025	0.987487	0.192968
GO:0009411	response to UV	1	313	48	14836	0.641257	0.681025	0.987487	0.192968
GO:0042110	T cell activation	1	313	48	14836	0.641257	0.681025	0.987487	0.192968
GO:0031047	gene silencing by RNA	1	313	49	14836	0.64885	0.688733	0.967334	0.187856
GO:0006898	receptor-mediated endocytosis	3	313	158	14836	0.651456	0.691142	0.899988	0.186115
GO:0006869	lipid transport	2	313	105	14836	0.65329	0.692016	0.902845	0.184894
GO:0006464	cellular protein modification process	2	313	105	14836	0.65329	0.692016	0.902845	0.184894
GO:0040029	regulation of gene expression, epigenetic	2	313	105	14836	0.65329	0.692016	0.902845	0.184894
GO:0032508	DNA duplex unwinding	1	313	50	14836	0.656283	0.694113	0.947987	0.182909
GO:0018149	peptide cross-linking	1	313	50	14836	0.656283	0.694113	0.947987	0.182909
GO:0001756	somitogenesis	1	313	50	14836	0.656283	0.694113	0.947987	0.182909
GO:0042384	cilium assembly	2	313	106	14836	0.658394	0.695987	0.894328	0.181514
GO:0030433	ER-associated ubiquitin-dependent protein catabolic process	1	313	51	14836	0.663559	0.701087	0.929399	0.17812
GO:0007165	signal transduction	37	313	1851	14836	0.664249	0.701455	0.947475	0.177669
GO:0000186	activation of MAPKK activity	4	313	215	14836	0.66832	0.705136	0.881849	0.175016
GO:0010466	negative regulation of peptidase activity	2	313	108	14836	0.668421	0.705136	0.877766	0.17495
GO:0032092	positive regulation of protein binding	1	313	52	14836	0.670681	0.705892	0.911526	0.173484
GO:0016236	macroautophagy	1	313	52	14836	0.670681	0.705892	0.911526	0.173484
GO:0009968	negative regulation of signal transduction	1	313	52	14836	0.670681	0.705892	0.911526	0.173484
GO:0001947	heart looping	1	313	52	14836	0.670681	0.705892	0.911526	0.173484
GO:0006886	intracellular protein transport	5	313	268	14836	0.670855	0.705892	0.884316	0.173371
GO:0007049	cell cycle	11	313	576	14836	0.675214	0.710115	0.905196	0.170558
GO:0051260	protein homooligomerization	3	313	164	14836	0.676129	0.710714	0.867061	0.16997
GO:0097191	extrinsic apoptotic signaling pathway	1	313	53	14836	0.677654	0.711446	0.894328	0.168992
GO:0032880	regulation of protein localization	1	313	53	14836	0.677654	0.711446	0.894328	0.168992
GO:0002223	stimulatory C-type lectin receptor signaling pathway	2	313	110	14836	0.67821	0.711446	0.861807	0.168636
GO:0007204	positive regulation of cytosolic calcium ion concentration	2	313	110	14836	0.67821	0.711446	0.861807	0.168636
GO:0034641	cellular nitrogen compound metabolic process	3	313	165	14836	0.680114	0.713079	0.861807	0.167418
GO:0050729	positive regulation of inflammatory response	1	313	54	14836	0.684479	0.716923	0.877766	0.16464
GO:0045454	cell redox homeostasis	1	313	54	14836	0.684479	0.716923	0.877766	0.16464
GO:0006952	defense response	2	313	112	14836	0.687763	0.719997	0.846417	0.162561
GO:0007202	activation of phospholipase C activity	1	313	55	14836	0.69116	0.722816	0.861807	0.160422
GO:0007254	JNK cascade	1	313	55	14836	0.69116	0.722816	0.861807	0.160422
GO:0005975	carbohydrate metabolic process	7	313	381	14836	0.697088	0.728543	0.870854	0.156712
GO:0021987	cerebral cortex development	1	313	56	14836	0.6977	0.728543	0.846417	0.156332
GO:0001523	retinoid metabolic process	1	313	56	14836	0.6977	0.728543	0.846417	0.156332
GO:0042632	cholesterol homeostasis	1	313	57	14836	0.704102	0.734855	0.831568	0.152365
GO:0048015	phosphatidylinositol-mediated signaling	2	313	116	14836	0.706171	0.736267	0.81723	0.15109
GO:0006461	protein complex assembly	2	313	116	14836	0.706171	0.736267	0.81723	0.15109
GO:0032436	positive regulation of proteasomal ubiquitin-dependent protein catabolic process	1	313	58	14836	0.710368	0.739892	0.81723	0.148516
GO:0019827	stem cell maintenance	1	313	58	14836	0.710368	0.739892	0.81723	0.148516
GO:0051436	negative regulation of ubiquitin-protein ligase activity involved in mitotic cell cycle	1	313	59	14836	0.716503	0.744395	0.803379	0.144782
GO:0042475	odontogenesis of dentin-containing tooth	1	313	59	14836	0.716503	0.744395	0.803379	0.144782
GO:0015758	glucose transport	1	313	59	14836	0.716503	0.744395	0.803379	0.144782
GO:0006956	complement activation	1	313	59	14836	0.716503	0.744395	0.803379	0.144782
GO:0006950	response to stress	1	313	59	14836	0.716503	0.744395	0.803379	0.144782
GO:0016049	cell growth	1	313	60	14836	0.722508	0.749875	0.789989	0.141158
GO:0038061	NIK/NF-kappaB signaling	1	313	60	14836	0.722508	0.749875	0.789989	0.141158
GO:0042391	regulation of membrane potential	2	313	121	14836	0.727902	0.755093	0.783461	0.137927
GO:0060271	cilium morphogenesis	1	313	61	14836	0.728386	0.755213	0.777039	0.137639
GO:0006325	chromatin organization	4	313	236	14836	0.73723	0.763731	0.803379	0.132397
GO:0045087	innate immune response	15	313	811	14836	0.737344	0.763731	0.876684	0.13233
GO:0032481	positive regulation of type I interferon production	1	313	63	14836	0.739772	0.764458	0.752371	0.130902
GO:0008104	protein localization	1	313	63	14836	0.739772	0.764458	0.752371	0.130902
GO:0007269	neurotransmitter secretion	1	313	63	14836	0.739772	0.764458	0.752371	0.130902
GO:1900034	regulation of cellular response to heat	1	313	63	14836	0.739772	0.764458	0.752371	0.130902
GO:0055114	oxidation-reduction process	12	313	659	14836	0.740054	0.764458	0.863114	0.130736
GO:0007218	neuropeptide signaling pathway	2	313	124	14836	0.740278	0.764458	0.764506	0.130605
GO:0061136	regulation of proteasomal protein catabolic process	1	313	64	14836	0.745286	0.7677	0.740615	0.127677
GO:0007224	smoothened signaling pathway	1	313	64	14836	0.745286	0.7677	0.740615	0.127677
GO:0051437	positive regulation of ubiquitin-protein ligase activity involved in mitotic cell cycle	1	313	64	14836	0.745286	0.7677	0.740615	0.127677
GO:0006879	cellular iron ion homeostasis	1	313	64	14836	0.745286	0.7677	0.740615	0.127677
GO:0035019	somatic stem cell maintenance	1	313	64	14836	0.745286	0.7677	0.740615	0.127677
GO:0032482	Rab protein signal transduction	1	313	65	14836	0.750683	0.772099	0.729221	0.124544
GO:0045444	fat cell differentiation	1	313	65	14836	0.750683	0.772099	0.729221	0.124544
GO:0006958	complement activation, classical pathway	1	313	65	14836	0.750683	0.772099	0.729221	0.124544
[truncated: 57 more rows]

## Sheet: Supplementary table 5.3
Supplementary table 5.3 The differntially expressed gene according to gene sets with gene cluster1 shown in Fig. 3F
GOID	GOTerm	QueryID	Symbol	Description	P-Value	FDR	Enrichment
GO:0006936	muscle contraction	TPM1	TPM1	tropomyosin 1 (alpha)	9.89294e-09	2.033e-05	7.05948
GO:0006936	muscle contraction	TMOD1	TMOD1	tropomodulin 1	9.89294e-09	2.033e-05	7.05948
GO:0006936	muscle contraction	UTRN	UTRN	utrophin	9.89294e-09	2.033e-05	7.05948
GO:0006936	muscle contraction	ACTG2	ACTG2	actin, gamma 2, smooth muscle, enteric	9.89294e-09	2.033e-05	7.05948
GO:0006936	muscle contraction	MYH11	MYH11	myosin, heavy chain 11, smooth muscle	9.89294e-09	2.033e-05	7.05948
GO:0006936	muscle contraction	LMOD1	LMOD1	leiomodin 1 (smooth muscle)	9.89294e-09	2.033e-05	7.05948
GO:0006936	muscle contraction	MYL6	MYL6	myosin, light chain 6, alkali, smooth muscle and non-muscle	9.89294e-09	2.033e-05	7.05948
GO:0006936	muscle contraction	ACTA2	ACTA2	actin, alpha 2, smooth muscle, aorta	9.89294e-09	2.033e-05	7.05948
GO:0006936	muscle contraction	SORBS1	SORBS1	sorbin and SH3 domain containing 1	9.89294e-09	2.033e-05	7.05948
GO:0006936	muscle contraction	TPM2	TPM2	tropomyosin 2 (beta)	9.89294e-09	2.033e-05	7.05948
GO:0006936	muscle contraction	MYOM1	MYOM1	myomesin 1	9.89294e-09	2.033e-05	7.05948
GO:0006936	muscle contraction	SLC6A8	SLC6A8	solute carrier family 6 (neurotransmitter transporter), member 8	9.89294e-09	2.033e-05	7.05948
GO:0006936	muscle contraction	HRC	HRC	histidine rich calcium binding protein	9.89294e-09	2.033e-05	7.05948
GO:0006936	muscle contraction	DRD1	DRD1	dopamine receptor D1	9.89294e-09	2.033e-05	7.05948
GO:0009612	response to mechanical stimulus	CXCL12	CXCL12	chemokine (C-X-C motif) ligand 12	5.05433e-08	5.19332e-05	8.54743
GO:0009612	response to mechanical stimulus	TXNIP	TXNIP	thioredoxin interacting protein	5.05433e-08	5.19332e-05	8.54743
GO:0009612	response to mechanical stimulus	MEIS2	MEIS2	Meis homeobox 2	5.05433e-08	5.19332e-05	8.54743
GO:0009612	response to mechanical stimulus	IL6	IL6	interleukin 6	5.05433e-08	5.19332e-05	8.54743
GO:0009612	response to mechanical stimulus	FOS	FOS	FBJ murine osteosarcoma viral oncogene homolog	5.05433e-08	5.19332e-05	8.54743
GO:0009612	response to mechanical stimulus	JUND	JUND	jun D proto-oncogene	5.05433e-08	5.19332e-05	8.54743
GO:0009612	response to mechanical stimulus	BTG2	BTG2	BTG family, member 2	5.05433e-08	5.19332e-05	8.54743
GO:0009612	response to mechanical stimulus	JUN	JUN	jun proto-oncogene	5.05433e-08	5.19332e-05	8.54743
GO:0009612	response to mechanical stimulus	THBS1	THBS1	thrombospondin 1	5.05433e-08	5.19332e-05	8.54743
GO:0009612	response to mechanical stimulus	CCL2	CCL2	chemokine (C-C motif) ligand 2	5.05433e-08	5.19332e-05	8.54743
GO:0009612	response to mechanical stimulus	KCNA5	KCNA5	potassium voltage-gated channel, shaker-related subfamily, member 5	5.05433e-08	5.19332e-05	8.54743
GO:0006415	translational termination	RPS8	RPS8	ribosomal protein S8	7.87835e-08	5.39667e-05	7.29221
GO:0006415	translational termination	RPL37A	RPL37A	ribosomal protein L37a	7.87835e-08	5.39667e-05	7.29221
GO:0006415	translational termination	RPS14	RPS14	ribosomal protein S14	7.87835e-08	5.39667e-05	7.29221
GO:0006415	translational termination	RPL34	RPL34	ribosomal protein L34	7.87835e-08	5.39667e-05	7.29221
GO:0006415	translational termination	RPL18	RPL18	ribosomal protein L18	7.87835e-08	5.39667e-05	7.29221
GO:0006415	translational termination	RPS27A	RPS27A	ribosomal protein S27a	7.87835e-08	5.39667e-05	7.29221
GO:0006415	translational termination	RPL5	RPL5	ribosomal protein L5	7.87835e-08	5.39667e-05	7.29221
GO:0006415	translational termination	RPS29	RPS29	ribosomal protein S29	7.87835e-08	5.39667e-05	7.29221
GO:0006415	translational termination	RPL31	RPL31	ribosomal protein L31	7.87835e-08	5.39667e-05	7.29221
GO:0006415	translational termination	RPLP1	RPLP1	ribosomal protein, large, P1	7.87835e-08	5.39667e-05	7.29221
GO:0006415	translational termination	RPS18	RPS18	ribosomal protein S18	7.87835e-08	5.39667e-05	7.29221
GO:0006415	translational termination	RPL8	RPL8	ribosomal protein L8	7.87835e-08	5.39667e-05	7.29221
GO:0007155	cell adhesion	CXCL12	CXCL12	chemokine (C-X-C motif) ligand 12	1.38514e-07	7.11615e-05	2.80885
GO:0007155	cell adhesion	PTK2	PTK2	protein tyrosine kinase 2	1.38514e-07	7.11615e-05	2.80885
GO:0007155	cell adhesion	ACAN	ACAN	aggrecan	1.38514e-07	7.11615e-05	2.80885
GO:0007155	cell adhesion	BCAM	BCAM	basal cell adhesion molecule (Lutheran blood group)	1.38514e-07	7.11615e-05	2.80885
GO:0007155	cell adhesion	CYR61	CYR61	cysteine-rich, angiogenic inducer, 61	1.38514e-07	7.11615e-05	2.80885
GO:0007155	cell adhesion	NFASC	NFASC	neurofascin	1.38514e-07	7.11615e-05	2.80885
GO:0007155	cell adhesion	LPP	LPP	LIM domain containing preferred translocation partner in lipoma	1.38514e-07	7.11615e-05	2.80885
GO:0007155	cell adhesion	CLSTN2	CLSTN2	calsyntenin 2	1.38514e-07	7.11615e-05	2.80885
GO:0007155	cell adhesion	AOC3	AOC3	amine oxidase, copper containing 3	1.38514e-07	7.11615e-05	2.80885
GO:0007155	cell adhesion	ITGA8	ITGA8	integrin, alpha 8	1.38514e-07	7.11615e-05	2.80885
GO:0007155	cell adhesion	HES1	HES1	hes family bHLH transcription factor 1	1.38514e-07	7.11615e-05	2.80885
GO:0007155	cell adhesion	ATP1B2	ATP1B2	ATPase, Na+/K+ transporting, beta 2 polypeptide	1.38514e-07	7.11615e-05	2.80885
GO:0007155	cell adhesion	CD151	CD151	CD151 molecule (Raph blood group)	1.38514e-07	7.11615e-05	2.80885
GO:0007155	cell adhesion	PGM5	PGM5	phosphoglucomutase 5	1.38514e-07	7.11615e-05	2.80885
GO:0007155	cell adhesion	MPDZ	MPDZ	multiple PDZ domain protein	1.38514e-07	7.11615e-05	2.80885
GO:0007155	cell adhesion	EDIL3	EDIL3	EGF-like repeats and discoidin I-like domains 3	1.38514e-07	7.11615e-05	2.80885
GO:0007155	cell adhesion	THBS1	THBS1	thrombospondin 1	1.38514e-07	7.11615e-05	2.80885
GO:0007155	cell adhesion	RHOB	RHOB	ras homolog family member B	1.38514e-07	7.11615e-05	2.80885
GO:0007155	cell adhesion	CCL2	CCL2	chemokine (C-C motif) ligand 2	1.38514e-07	7.11615e-05	2.80885
GO:0007155	cell adhesion	LAMA3	LAMA3	laminin, alpha 3	1.38514e-07	7.11615e-05	2.80885
GO:0007155	cell adhesion	SUSD5	SUSD5	sushi domain containing 5	1.38514e-07	7.11615e-05	2.80885
GO:0007155	cell adhesion	CD36	CD36	CD36 molecule (thrombospondin receptor)	1.38514e-07	7.11615e-05	2.80885
GO:0007155	cell adhesion	ACKR3	ACKR3	atypical chemokine receptor 3	1.38514e-07	7.11615e-05	2.80885
GO:0007155	cell adhesion	ATP2A2	ATP2A2	ATPase, Ca++ transporting, cardiac muscle, slow twitch 2	1.38514e-07	7.11615e-05	2.80885
GO:0007155	cell adhesion	MFGE8	MFGE8	milk fat globule-EGF factor 8 protein	1.38514e-07	7.11615e-05	2.80885
GO:0007155	cell adhesion	LAMA5	LAMA5	laminin, alpha 5	1.38514e-07	7.11615e-05	2.80885
GO:0007155	cell adhesion	CTGF	CTGF	connective tissue growth factor	1.38514e-07	7.11615e-05	2.80885
GO:0007155	cell adhesion	CX3CL1	CX3CL1	chemokine (C-X3-C motif) ligand 1	1.38514e-07	7.11615e-05	2.80885
GO:0007155	cell adhesion	IGFBP7	IGFBP7	insulin-like growth factor binding protein 7	1.38514e-07	7.11615e-05	2.80885
GO:0007155	cell adhesion	ITGA3	ITGA3	integrin, alpha 3 (antigen CD49C, alpha 3 subunit of VLA-3 receptor)	1.38514e-07	7.11615e-05	2.80885
GO:0007155	cell adhesion	SORBS2	SORBS2	sorbin and SH3 domain containing 2	1.38514e-07	7.11615e-05	2.80885
GO:0007155	cell adhesion	CD9	CD9	CD9 molecule	1.38514e-07	7.11615e-05	2.80885
GO:0016071	mRNA metabolic process	RPS8	RPS8	ribosomal protein S8	2.44655e-07	0.000100553	4.26594
GO:0016071	mRNA metabolic process	RPL37A	RPL37A	ribosomal protein L37a	2.44655e-07	0.000100553	4.26594
GO:0016071	mRNA metabolic process	ZFP36	ZFP36	ZFP36 ring finger protein	2.44655e-07	0.000100553	4.26594
GO:0016071	mRNA metabolic process	HSPA1A	HSPA1A	heat shock 70kDa protein 1A	2.44655e-07	0.000100553	4.26594
GO:0016071	mRNA metabolic process	EIF4A2	EIF4A2	eukaryotic translation initiation factor 4A2	2.44655e-07	0.000100553	4.26594
GO:0016071	mRNA metabolic process	RPS14	RPS14	ribosomal protein S14	2.44655e-07	0.000100553	4.26594
GO:0016071	mRNA metabolic process	RPL34	RPL34	ribosomal protein L34	2.44655e-07	0.000100553	4.26594
GO:0016071	mRNA metabolic process	RPL18	RPL18	ribosomal protein L18	2.44655e-07	0.000100553	4.26594
GO:0016071	mRNA metabolic process	RPS27A	RPS27A	ribosomal protein S27a	2.44655e-07	0.000100553	4.26594
GO:0016071	mRNA metabolic process	RPL5	RPL5	ribosomal protein L5	2.44655e-07	0.000100553	4.26594
GO:0016071	mRNA metabolic process	RPS29	RPS29	ribosomal protein S29	2.44655e-07	0.000100553	4.26594
GO:0016071	mRNA metabolic process	HSPA1B	HSPA1B	heat shock 70kDa protein 1B	2.44655e-07	0.000100553	4.26594
GO:0016071	mRNA metabolic process	RPL31	RPL31	ribosomal protein L31	2.44655e-07	0.000100553	4.26594
GO:0016071	mRNA metabolic process	RPLP1	RPLP1	ribosomal protein, large, P1	2.44655e-07	0.000100553	4.26594
GO:0016071	mRNA metabolic process	RPS18	RPS18	ribosomal protein S18	2.44655e-07	0.000100553	4.26594
GO:0016071	mRNA metabolic process	ZFP36L1	ZFP36L1	ZFP36 ring finger protein-like 1	2.44655e-07	0.000100553	4.26594
GO:0016071	mRNA metabolic process	HSPB1	HSPB1	heat shock 27kDa protein 1	2.44655e-07	0.000100553	4.26594
GO:0016071	mRNA metabolic process	RPL8	RPL8	ribosomal protein L8	2.44655e-07	0.000100553	4.26594
GO:0006414	translational elongation	RPS8	RPS8	ribosomal protein S8	3.91411e-07	0.000134058	5.7588
GO:0006414	translational elongation	RPL37A	RPL37A	ribosomal protein L37a	3.91411e-07	0.000134058	5.7588
GO:0006414	translational elongation	RPS14	RPS14	ribosomal protein S14	3.91411e-07	0.000134058	5.7588
GO:0006414	translational elongation	EEF1A1	EEF1A1	eukaryotic translation elongation factor 1 alpha 1	3.91411e-07	0.000134058	5.7588
GO:0006414	translational elongation	RPL34	RPL34	ribosomal protein L34	3.91411e-07	0.000134058	5.7588
GO:0006414	translational elongation	RPL18	RPL18	ribosomal protein L18	3.91411e-07	0.000134058	5.7588
GO:0006414	translational elongation	RPS27A	RPS27A	ribosomal protein S27a	3.91411e-07	0.000134058	5.7588
GO:0006414	translational elongation	RPL5	RPL5	ribosomal protein L5	3.91411e-07	0.000134058	5.7588
GO:0006414	translational elongation	RPS29	RPS29	ribosomal protein S29	3.91411e-07	0.000134058	5.7588
GO:0006414	translational elongation	RPL31	RPL31	ribosomal protein L31	3.91411e-07	0.000134058	5.7588
GO:0006414	translational elongation	RPLP1	RPLP1	ribosomal protein, large, P1	3.91411e-07	0.000134058	5.7588
GO:0006414	translational elongation	RPS18	RPS18	ribosomal protein S18	3.91411e-07	0.000134058	5.7588
GO:0006414	translational elongation	RPL8	RPL8	ribosomal protein L8	3.91411e-07	0.000134058	5.7588
GO:0006614	SRP-dependent cotranslational protein targeting to membrane	RPS8	RPS8	ribosomal protein S8	7.19876e-07	0.000207395	5.98729
GO:0006614	SRP-dependent cotranslational protein targeting to membrane	RPL37A	RPL37A	ribosomal protein L37a	7.19876e-07	0.000207395	5.98729
GO:0006614	SRP-dependent cotranslational protein targeting to membrane	RPS14	RPS14	ribosomal protein S14	7.19876e-07	0.000207395	5.98729
GO:0006614	SRP-dependent cotranslational protein targeting to membrane	RPL34	RPL34	ribosomal protein L34	7.19876e-07	0.000207395	5.98729
GO:0006614	SRP-dependent cotranslational protein targeting to membrane	RPL18	RPL18	ribosomal protein L18	7.19876e-07	0.000207395	5.98729
GO:0006614	SRP-dependent cotranslational protein targeting to membrane	RPS27A	RPS27A	ribosomal protein S27a	7.19876e-07	0.000207395	5.98729
GO:0006614	SRP-dependent cotranslational protein targeting to membrane	RPL5	RPL5	ribosomal protein L5	7.19876e-07	0.000207395	5.98729
GO:0006614	SRP-dependent cotranslational protein targeting to membrane	RPS29	RPS29	ribosomal protein S29	7.19876e-07	0.000207395	5.98729
GO:0006614	SRP-dependent cotranslational protein targeting to membrane	RPL31	RPL31	ribosomal protein L31	7.19876e-07	0.000207395	5.98729
GO:0006614	SRP-dependent cotranslational protein targeting to membrane	RPLP1	RPLP1	ribosomal protein, large, P1	7.19876e-07	0.000207395	5.98729
GO:0006614	SRP-dependent cotranslational protein targeting to membrane	RPS18	RPS18	ribosomal protein S18	7.19876e-07	0.000207395	5.98729
GO:0006614	SRP-dependent cotranslational protein targeting to membrane	RPL8	RPL8	ribosomal protein L8	7.19876e-07	0.000207395	5.98729
GO:0019083	viral transcription	RPS8	RPS8	ribosomal protein S8	8.07377e-07	0.000207395	5.92492
GO:0019083	viral transcription	RPL37A	RPL37A	ribosomal protein L37a	8.07377e-07	0.000207395	5.92492
GO:0019083	viral transcription	RPS14	RPS14	ribosomal protein S14	8.07377e-07	0.000207395	5.92492
GO:0019083	viral transcription	RPL34	RPL34	ribosomal protein L34	8.07377e-07	0.000207395	5.92492
GO:0019083	viral transcription	RPL18	RPL18	ribosomal protein L18	8.07377e-07	0.000207395	5.92492
GO:0019083	viral transcription	RPS27A	RPS27A	ribosomal protein S27a	8.07377e-07	0.000207395	5.92492
GO:0019083	viral transcription	RPL5	RPL5	ribosomal protein L5	8.07377e-07	0.000207395	5.92492
GO:0019083	viral transcription	RPS29	RPS29	ribosomal protein S29	8.07377e-07	0.000207395	5.92492
GO:0019083	viral transcription	RPL31	RPL31	ribosomal protein L31	8.07377e-07	0.000207395	5.92492
GO:0019083	viral transcription	RPLP1	RPLP1	ribosomal protein, large, P1	8.07377e-07	0.000207395	5.92492
GO:0019083	viral transcription	RPS18	RPS18	ribosomal protein S18	8.07377e-07	0.000207395	5.92492
GO:0019083	viral transcription	RPL8	RPL8	ribosomal protein L8	8.07377e-07	0.000207395	5.92492
GO:0016070	RNA metabolic process	RPS8	RPS8	ribosomal protein S8	1.29946e-06	0.000296711	3.80888
GO:0016070	RNA metabolic process	RPL37A	RPL37A	ribosomal protein L37a	1.29946e-06	0.000296711	3.80888
GO:0016070	RNA metabolic process	ZFP36	ZFP36	ZFP36 ring finger protein	1.29946e-06	0.000296711	3.80888
GO:0016070	RNA metabolic process	HSPA1A	HSPA1A	heat shock 70kDa protein 1A	1.29946e-06	0.000296711	3.80888
GO:0016070	RNA metabolic process	EIF4A2	EIF4A2	eukaryotic translation initiation factor 4A2	1.29946e-06	0.000296711	3.80888
GO:0016070	RNA metabolic process	RPS14	RPS14	ribosomal protein S14	1.29946e-06	0.000296711	3.80888
GO:0016070	RNA metabolic process	RPL34	RPL34	ribosomal protein L34	1.29946e-06	0.000296711	3.80888
GO:0016070	RNA metabolic process	RPL18	RPL18	ribosomal protein L18	1.29946e-06	0.000296711	3.80888
GO:0016070	RNA metabolic process	RPS27A	RPS27A	ribosomal protein S27a	1.29946e-06	0.000296711	3.80888
GO:0016070	RNA metabolic process	RPL5	RPL5	ribosomal protein L5	1.29946e-06	0.000296711	3.80888
GO:0016070	RNA metabolic process	RPS29	RPS29	ribosomal protein S29	1.29946e-06	0.000296711	3.80888
GO:0016070	RNA metabolic process	HSPA1B	HSPA1B	heat shock 70kDa protein 1B	1.29946e-06	0.000296711	3.80888
GO:0016070	RNA metabolic process	RPL31	RPL31	ribosomal protein L31	1.29946e-06	0.000296711	3.80888
GO:0016070	RNA metabolic process	RPLP1	RPLP1	ribosomal protein, large, P1	1.29946e-06	0.000296711	3.80888
GO:0016070	RNA metabolic process	RPS18	RPS18	ribosomal protein S18	1.29946e-06	0.000296711	3.80888
GO:0016070	RNA metabolic process	ZFP36L1	ZFP36L1	ZFP36 ring finger protein-like 1	1.29946e-06	0.000296711	3.80888
GO:0016070	RNA metabolic process	HSPB1	HSPB1	heat shock 27kDa protein 1	1.29946e-06	0.000296711	3.80888
GO:0016070	RNA metabolic process	RPL8	RPL8	ribosomal protein L8	1.29946e-06	0.000296711	3.80888
GO:0000184	nuclear-transcribed mRNA catabolic process, nonsense-mediated decay	RPS8	RPS8	ribosomal protein S8	2.12962e-06	0.000437636	5.41707
GO:0000184	nuclear-transcribed mRNA catabolic process, nonsense-mediated decay	RPL37A	RPL37A	ribosomal protein L37a	2.12962e-06	0.000437636	5.41707
GO:0000184	nuclear-transcribed mRNA catabolic process, nonsense-mediated decay	RPS14	RPS14	ribosomal protein S14	2.12962e-06	0.000437636	5.41707
GO:0000184	nuclear-transcribed mRNA catabolic process, nonsense-mediated decay	RPL34	RPL34	ribosomal protein L34	2.12962e-06	0.000437636	5.41707
GO:0000184	nuclear-transcribed mRNA catabolic process, nonsense-mediated decay	RPL18	RPL18	ribosomal protein L18	2.12962e-06	0.000437636	5.41707
GO:0000184	nuclear-transcribed mRNA catabolic process, nonsense-mediated decay	RPS27A	RPS27A	ribosomal protein S27a	2.12962e-06	0.000437636	5.41707
GO:0000184	nuclear-transcribed mRNA catabolic process, nonsense-mediated decay	RPL5	RPL5	ribosomal protein L5	2.12962e-06	0.000437636	5.41707
GO:0000184	nuclear-transcribed mRNA catabolic process, nonsense-mediated decay	RPS29	RPS29	ribosomal protein S29	2.12962e-06	0.000437636	5.41707
GO:0000184	nuclear-transcribed mRNA catabolic process, nonsense-mediated decay	RPL31	RPL31	ribosomal protein L31	2.12962e-06	0.000437636	5.41707
GO:0000184	nuclear-transcribed mRNA catabolic process, nonsense-mediated decay	RPLP1	RPLP1	ribosomal protein, large, P1	2.12962e-06	0.000437636	5.41707
GO:0000184	nuclear-transcribed mRNA catabolic process, nonsense-mediated decay	RPS18	RPS18	ribosomal protein S18	2.12962e-06	0.000437636	5.41707
GO:0000184	nuclear-transcribed mRNA catabolic process, nonsense-mediated decay	RPL8	RPL8	ribosomal protein L8	2.12962e-06	0.000437636	5.41707
GO:0019058	viral life cycle	RPS8	RPS8	ribosomal protein S8	2.81775e-06	0.000526408	4.8519
GO:0019058	viral life cycle	RPL37A	RPL37A	ribosomal protein L37a	2.81775e-06	0.000526408	4.8519
GO:0019058	viral life cycle	RPS14	RPS14	ribosomal protein S14	2.81775e-06	0.000526408	4.8519
GO:0019058	viral life cycle	RPL34	RPL34	ribosomal protein L34	2.81775e-06	0.000526408	4.8519
GO:0019058	viral life cycle	RPL18	RPL18	ribosomal protein L18	2.81775e-06	0.000526408	4.8519
GO:0019058	viral life cycle	RPS27A	RPS27A	ribosomal protein S27a	2.81775e-06	0.000526408	4.8519
GO:0019058	viral life cycle	CHMP4C	CHMP4C	charged multivesicular body protein 4C	2.81775e-06	0.000526408	4.8519
GO:0019058	viral life cycle	RPL5	RPL5	ribosomal protein L5	2.81775e-06	0.000526408	4.8519
GO:0019058	viral life cycle	RPS29	RPS29	ribosomal protein S29	2.81775e-06	0.000526408	4.8519
GO:0019058	viral life cycle	RPL31	RPL31	ribosomal protein L31	2.81775e-06	0.000526408	4.8519
GO:0019058	viral life cycle	RPLP1	RPLP1	ribosomal protein, large, P1	2.81775e-06	0.000526408	4.8519
GO:0019058	viral life cycle	RPS18	RPS18	ribosomal protein S18	2.81775e-06	0.000526408	4.8519
GO:0019058	viral life cycle	RPL8	RPL8	ribosomal protein L8	2.81775e-06	0.000526408	4.8519
GO:0006413	translational initiation	RPS8	RPS8	ribosomal protein S8	7.69086e-06	0.00131706	4.43303
GO:0006413	translational initiation	RPL37A	RPL37A	ribosomal protein L37a	7.69086e-06	0.00131706	4.43303
GO:0006413	translational initiation	EIF4A2	EIF4A2	eukaryotic translation initiation factor 4A2	7.69086e-06	0.00131706	4.43303
GO:0006413	translational initiation	RPS14	RPS14	ribosomal protein S14	7.69086e-06	0.00131706	4.43303
GO:0006413	translational initiation	RPL34	RPL34	ribosomal protein L34	7.69086e-06	0.00131706	4.43303
GO:0006413	translational initiation	RPL18	RPL18	ribosomal protein L18	7.69086e-06	0.00131706	4.43303
GO:0006413	translational initiation	RPS27A	RPS27A	ribosomal protein S27a	7.69086e-06	0.00131706	4.43303
GO:0006413	translational initiation	RPL5	RPL5	ribosomal protein L5	7.69086e-06	0.00131706	4.43303
GO:0006413	translational initiation	RPS29	RPS29	ribosomal protein S29	7.69086e-06	0.00131706	4.43303
GO:0006413	translational initiation	RPL31	RPL31	ribosomal protein L31	7.69086e-06	0.00131706	4.43303
GO:0006413	translational initiation	RPLP1	RPLP1	ribosomal protein, large, P1	7.69086e-06	0.00131706	4.43303
GO:0006413	translational initiation	RPS18	RPS18	ribosomal protein S18	7.69086e-06	0.00131706	4.43303
GO:0006413	translational initiation	RPL8	RPL8	ribosomal protein L8	7.69086e-06	0.00131706	4.43303
GO:0030308	negative regulation of cell growth	INHBA	INHBA	inhibin, beta A	2.88347e-05	0.00455809	4.57362
GO:0030308	negative regulation of cell growth	SLIT3	SLIT3	slit homolog 3 (Drosophila)	2.88347e-05	0.00455809	4.57362
GO:0030308	negative regulation of cell growth	HSPA1A	HSPA1A	heat shock 70kDa protein 1A	2.88347e-05	0.00455809	4.57362
GO:0030308	negative regulation of cell growth	FRZB	FRZB	frizzled-related protein	2.88347e-05	0.00455809	4.57362
GO:0030308	negative regulation of cell growth	CDKN1A	CDKN1A	cyclin-dependent kinase inhibitor 1A (p21, Cip1)	2.88347e-05	0.00455809	4.57362
GO:0030308	negative regulation of cell growth	PSRC1	PSRC1	proline/serine-rich coiled-coil 1	2.88347e-05	0.00455809	4.57362
GO:0030308	negative regulation of cell growth	NDUFS3	NDUFS3	NADH dehydrogenase (ubiquinone) Fe-S protein 3, 30kDa (NADH-coenzyme Q reductase)	2.88347e-05	0.00455809	4.57362
GO:0030308	negative regulation of cell growth	DACT3	DACT3	dishevelled-binding antagonist of beta-catenin 3	2.88347e-05	0.00455809	4.57362
GO:0030308	negative regulation of cell growth	HSPA1B	HSPA1B	heat shock 70kDa protein 1B	2.88347e-05	0.00455809	4.57362
GO:0030308	negative regulation of cell growth	FHL1	FHL1	four and a half LIM domains 1	2.88347e-05	0.00455809	4.57362
GO:0030308	negative regulation of cell growth	BTG1	BTG1	B-cell translocation gene 1, anti-proliferative	2.88347e-05	0.00455809	4.57362
GO:0008285	negative regulation of cell proliferation	SPEG	SPEG	SPEG complex locus	3.63198e-05	0.00533123	2.6333
GO:0008285	negative regulation of cell proliferation	INHBA	INHBA	inhibin, beta A	3.63198e-05	0.00533123	2.6333
GO:0008285	negative regulation of cell proliferation	IL6	IL6	interleukin 6	3.63198e-05	0.00533123	2.6333
GO:0008285	negative regulation of cell proliferation	FRK	FRK	fyn-related Src family tyrosine kinase	3.63198e-05	0.00533123	2.6333
GO:0008285	negative regulation of cell proliferation	SCIN	SCIN	scinderin	3.63198e-05	0.00533123	2.6333
GO:0008285	negative regulation of cell proliferation	MYOCD	MYOCD	myocardin	3.63198e-05	0.00533123	2.6333
GO:0008285	negative regulation of cell proliferation	SLIT3	SLIT3	slit homolog 3 (Drosophila)	3.63198e-05	0.00533123	2.6333
GO:0008285	negative regulation of cell proliferation	BTG2	BTG2	BTG family, member 2	3.63198e-05	0.00533123	2.6333
GO:0008285	negative regulation of cell proliferation	HSPA1A	HSPA1A	heat shock 70kDa protein 1A	3.63198e-05	0.00533123	2.6333
GO:0008285	negative regulation of cell proliferation	JUN	JUN	jun proto-oncogene	3.63198e-05	0.00533123	2.6333
GO:0008285	negative regulation of cell proliferation	FRZB	FRZB	frizzled-related protein	3.63198e-05	0.00533123	2.6333
GO:0008285	negative regulation of cell proliferation	CDKN1A	CDKN1A	cyclin-dependent kinase inhibitor 1A (p21, Cip1)	3.63198e-05	0.00533123	2.6333
GO:0008285	negative regulation of cell proliferation	ADAMTS1	ADAMTS1	ADAM metallopeptidase with thrombospondin type 1 motif, 1	3.63198e-05	0.00533123	2.6333
GO:0008285	negative regulation of cell proliferation	TOB2	TOB2	transducer of ERBB2, 2	3.63198e-05	0.00533123	2.6333
GO:0008285	negative regulation of cell proliferation	NFIB	NFIB	nuclear factor I/B	3.63198e-05	0.00533123	2.6333
GO:0008285	negative regulation of cell proliferation	KANK2	KANK2	KN motif and ankyrin repeat domains 2	3.63198e-05	0.00533123	2.6333
GO:0008285	negative regulation of cell proliferation	CLMN	CLMN	calmin (calponin-like, transmembrane)	3.63198e-05	0.00533123	2.6333
GO:0008285	negative regulation of cell proliferation	HSPA1B	HSPA1B	heat shock 70kDa protein 1B	3.63198e-05	0.00533123	2.6333
GO:0008285	negative regulation of cell proliferation	TOB1	TOB1	transducer of ERBB2, 1	3.63198e-05	0.00533123	2.6333
GO:0008285	negative regulation of cell proliferation	IGFBP7	IGFBP7	insulin-like growth factor binding protein 7	3.63198e-05	0.00533123	2.6333
GO:0008285	negative regulation of cell proliferation	BTG1	BTG1	B-cell translocation gene 1, anti-proliferative	3.63198e-05	0.00533123	2.6333
GO:0008285	negative regulation of cell proliferation	CD9	CD9	CD9 molecule	3.63198e-05	0.00533123	2.6333
GO:0010628	positive regulation of gene expression	PPP1R15A	PPP1R15A	protein phosphatase 1, regulatory subunit 15A	4.9081e-05	0.00672409	3.04071
GO:0010628	positive regulation of gene expression	INHBA	INHBA	inhibin, beta A	4.9081e-05	0.00672409	3.04071
GO:0010628	positive regulation of gene expression	NTRK3	NTRK3	neurotrophic tyrosine kinase, receptor, type 3	4.9081e-05	0.00672409	3.04071
GO:0010628	positive regulation of gene expression	ACTG2	ACTG2	actin, gamma 2, smooth muscle, enteric	4.9081e-05	0.00672409	3.04071
GO:0010628	positive regulation of gene expression	IL6	IL6	interleukin 6	4.9081e-05	0.00672409	3.04071
GO:0010628	positive regulation of gene expression	MEF2C	MEF2C	myocyte enhancer factor 2C	4.9081e-05	0.00672409	3.04071
GO:0010628	positive regulation of gene expression	EGR1	EGR1	early growth response 1	4.9081e-05	0.00672409	3.04071
GO:0010628	positive regulation of gene expression	ACTA2	ACTA2	actin, alpha 2, smooth muscle, aorta	4.9081e-05	0.00672409	3.04071
GO:0010628	positive regulation of gene expression	HSPA1A	HSPA1A	heat shock 70kDa protein 1A	4.9081e-05	0.00672409	3.04071
GO:0010628	positive regulation of gene expression	ETV2	ETV2	ets variant 2	4.9081e-05	0.00672409	3.04071
GO:0010628	positive regulation of gene expression	GSN	GSN	gelsolin	4.9081e-05	0.00672409	3.04071
GO:0010628	positive regulation of gene expression	HSPA1B	HSPA1B	heat shock 70kDa protein 1B	4.9081e-05	0.00672409	3.04071
GO:0010628	positive regulation of gene expression	VEGFA	VEGFA	vascular endothelial growth factor A	4.9081e-05	0.00672409	3.04071
GO:0010628	positive regulation of gene expression	CTGF	CTGF	connective tissue growth factor	4.9081e-05	0.00672409	3.04071
GO:0010628	positive regulation of gene expression	ID2	ID2	inhibitor of DNA binding 2, dominant negative helix-loop-helix protein	4.9081e-05	0.00672409	3.04071
GO:0010628	positive regulation of gene expression	NTRK2	NTRK2	neurotrophic tyrosine kinase, receptor, type 2	4.9081e-05	0.00672409	3.04071
GO:0010628	positive regulation of gene expression	ITGA3	ITGA3	integrin, alpha 3 (antigen CD49C, alpha 3 subunit of VLA-3 receptor)	4.9081e-05	0.00672409	3.04071
GO:0010941	regulation of cell death	JUND	JUND	jun D proto-oncogene	5.70492e-05	0.00732726	17.2361
GO:0010941	regulation of cell death	HSPA1A	HSPA1A	heat shock 70kDa protein 1A	5.70492e-05	0.00732726	17.2361
GO:0010941	regulation of cell death	JUN	JUN	jun proto-oncogene	5.70492e-05	0.00732726	17.2361
GO:0010941	regulation of cell death	HSPA1B	HSPA1B	heat shock 70kDa protein 1B	5.70492e-05	0.00732726	17.2361
GO:0007219	Notch signaling pathway	CCND1	CCND1	cyclin D1	7.1013e-05	0.00858421	3.84319
GO:0007219	Notch signaling pathway	RCAN2	RCAN2	regulator of calcineurin 2	7.1013e-05	0.00858421	3.84319
GO:0007219	Notch signaling pathway	MYC	MYC	v-myc avian myelocytomatosis viral oncogene homolog	7.1013e-05	0.00858421	3.84319
GO:0007219	Notch signaling pathway	NOTCH3	NOTCH3	notch 3	7.1013e-05	0.00858421	3.84319
GO:0007219	Notch signaling pathway	HES1	HES1	hes family bHLH transcription factor 1	7.1013e-05	0.00858421	3.84319
GO:0007219	Notch signaling pathway	FOXC2	FOXC2	forkhead box C2 (MFH-1, mesenchyme forkhead 1)	7.1013e-05	0.00858421	3.84319
GO:0007219	Notch signaling pathway	ETV2	ETV2	ets variant 2	7.1013e-05	0.00858421	3.84319
GO:0007219	Notch signaling pathway	RPS27A	RPS27A	ribosomal protein S27a	7.1013e-05	0.00858421	3.84319
GO:0007219	Notch signaling pathway	NRIP2	NRIP2	nuclear receptor interacting protein 2	7.1013e-05	0.00858421	3.84319
GO:0007219	Notch signaling pathway	SUSD5	SUSD5	sushi domain containing 5	7.1013e-05	0.00858421	3.84319
GO:0007219	Notch signaling pathway	KCNA5	KCNA5	potassium voltage-gated channel, shaker-related subfamily, member 5	7.1013e-05	0.00858421	3.84319
GO:0007219	Notch signaling pathway	SORBS2	SORBS2	sorbin and SH3 domain containing 2	7.1013e-05	0.00858421	3.84319
GO:0010574	regulation of vascular endothelial growth factor production	IL6	IL6	interleukin 6	9.01324e-05	0.00986421	28.4396
GO:0010574	regulation of vascular endothelial growth factor production	NDRG2	NDRG2	NDRG family member 2	9.01324e-05	0.00986421	28.4396
GO:0010574	regulation of vascular endothelial growth factor production	CCL2	CCL2	chemokine (C-C motif) ligand 2	9.01324e-05	0.00986421	28.4396
GO:0000122	negative regulation of transcription from RNA polymerase II promoter	CCND1	CCND1	cyclin D1	9.54865e-05	0.00986421	2.10976
GO:0000122	negative regulation of transcription from RNA polymerase II promoter	CBX6	CBX6	chromobox homolog 6	9.54865e-05	0.00986421	2.10976
GO:0000122	negative regulation of transcription from RNA polymerase II promoter	MYC	MYC	v-myc avian myelocytomatosis viral oncogene homolog	9.54865e-05	0.00986421	2.10976
GO:0000122	negative regulation of transcription from RNA polymerase II promoter	TXNIP	TXNIP	thioredoxin interacting protein	9.54865e-05	0.00986421	2.10976
GO:0000122	negative regulation of transcription from RNA polymerase II promoter	MEIS2	MEIS2	Meis homeobox 2	9.54865e-05	0.00986421	2.10976
GO:0000122	negative regulation of transcription from RNA polymerase II promoter	MEF2C	MEF2C	myocyte enhancer factor 2C	9.54865e-05	0.00986421	2.10976
GO:0000122	negative regulation of transcription from RNA polymerase II promoter	MYOCD	MYOCD	myocardin	9.54865e-05	0.00986421	2.10976
GO:0000122	negative regulation of transcription from RNA polymerase II promoter	NOTCH3	NOTCH3	notch 3	9.54865e-05	0.00986421	2.10976
GO:0000122	negative regulation of transcription from RNA polymerase II promoter	ZFP36	ZFP36	ZFP36 ring finger protein	9.54865e-05	0.00986421	2.10976
GO:0000122	negative regulation of transcription from RNA polymerase II promoter	HES1	HES1	hes family bHLH transcription factor 1	9.54865e-05	0.00986421	2.10976
GO:0000122	negative regulation of transcription from RNA polymerase II promoter	JUND	JUND	jun D proto-oncogene	9.54865e-05	0.00986421	2.10976
GO:0000122	negative regulation of transcription from RNA polymerase II promoter	EGR1	EGR1	early growth response 1	9.54865e-05	0.00986421	2.10976
GO:0000122	negative regulation of transcription from RNA polymerase II promoter	BTG2	BTG2	BTG family, member 2	9.54865e-05	0.00986421	2.10976
GO:0000122	negative regulation of transcription from RNA polymerase II promoter	ID3	ID3	inhibitor of DNA binding 3, dominant negative helix-loop-helix protein	9.54865e-05	0.00986421	2.10976
GO:0000122	negative regulation of transcription from RNA polymerase II promoter	FOXC2	FOXC2	forkhead box C2 (MFH-1, mesenchyme forkhead 1)	9.54865e-05	0.00986421	2.10976
GO:0000122	negative regulation of transcription from RNA polymerase II promoter	ATF3	ATF3	activating transcription factor 3	9.54865e-05	0.00986421	2.10976
GO:0000122	negative regulation of transcription from RNA polymerase II promoter	RPS14	RPS14	ribosomal protein S14	9.54865e-05	0.00986421	2.10976
GO:0000122	negative regulation of transcription from RNA polymerase II promoter	RPS27A	RPS27A	ribosomal protein S27a	9.54865e-05	0.00986421	2.10976
GO:0000122	negative regulation of transcription from RNA polymerase II promoter	IRF2BPL	IRF2BPL	interferon regulatory factor 2 binding protein-like	9.54865e-05	0.00986421	2.10976
GO:0000122	negative regulation of transcription from RNA polymerase II promoter	CBX7	CBX7	chromobox homolog 7	9.54865e-05	0.00986421	2.10976
GO:0000122	negative regulation of transcription from RNA polymerase II promoter	NFIB	NFIB	nuclear factor I/B	9.54865e-05	0.00986421	2.10976
GO:0000122	negative regulation of transcription from RNA polymerase II promoter	KANK2	KANK2	KN motif and ankyrin repeat domains 2	9.54865e-05	0.00986421	2.10976
GO:0000122	negative regulation of transcription from RNA polymerase II promoter	EZH1	EZH1	enhancer of zeste 1 polycomb repressive complex 2 subunit	9.54865e-05	0.00986421	2.10976
GO:0000122	negative regulation of transcription from RNA polymerase II promoter	NRIP2	NRIP2	nuclear receptor interacting protein 2	9.54865e-05	0.00986421	2.10976
GO:0000122	negative regulation of transcription from RNA polymerase II promoter	ZFHX3	ZFHX3	zinc finger homeobox 3	9.54865e-05	0.00986421	2.10976
GO:0000122	negative regulation of transcription from RNA polymerase II promoter	CD36	CD36	CD36 molecule (thrombospondin receptor)	9.54865e-05	0.00986421	2.10976
GO:0000122	negative regulation of transcription from RNA polymerase II promoter	VEGFA	VEGFA	vascular endothelial growth factor A	9.54865e-05	0.00986421	2.10976
GO:0000122	negative regulation of transcription from RNA polymerase II promoter	WWP2	WWP2	WW domain containing E3 ubiquitin protein ligase 2	9.54865e-05	0.00986421	2.10976
GO:0000122	negative regulation of transcription from RNA polymerase II promoter	ID2	ID2	inhibitor of DNA binding 2, dominant negative helix-loop-helix protein	9.54865e-05	0.00986421	2.10976
GO:0000122	negative regulation of transcription from RNA polymerase II promoter	KMT5A	SETD8	SET domain containing (lysine methyltransferase) 8	9.54865e-05	0.00986421	2.10976
GO:0070527	platelet aggregation	STXBP1	STXBP1	syntaxin binding protein 1	9.6002e-05	0.00986421	7.89989
GO:0070527	platelet aggregation	ACTB	ACTB	actin, beta	9.6002e-05	0.00986421	7.89989
GO:0070527	platelet aggregation	CSRP1	CSRP1	cysteine and glycine-rich protein 1	9.6002e-05	0.00986421	7.89989
GO:0070527	platelet aggregation	FLNA	FLNA	filamin A, alpha	9.6002e-05	0.00986421	7.89989
GO:0070527	platelet aggregation	GNAS	GNAS	GNAS complex locus	9.6002e-05	0.00986421	7.89989
GO:0070527	platelet aggregation	HSPB1	HSPB1	heat shock 27kDa protein 1	9.6002e-05	0.00986421	7.89989
GO:0060292	long term synaptic depression	STXBP1	STXBP1	syntaxin binding protein 1	0.000164584	0.0161058	13.5427
GO:0060292	long term synaptic depression	MGLL	MGLL	monoglyceride lipase	0.000164584	0.0161058	13.5427
GO:0060292	long term synaptic depression	PLK2	PLK2	polo-like kinase 2	0.000164584	0.0161058	13.5427
GO:0060292	long term synaptic depression	DRD1	DRD1	dopamine receptor D1	0.000164584	0.0161058	13.5427
GO:0042493	response to drug	CCND1	CCND1	cyclin D1	0.000260122	0.0242978	2.56213
GO:0042493	response to drug	INHBA	INHBA	inhibin, beta A	0.000260122	0.0242978	2.56213
GO:0042493	response to drug	MYC	MYC	v-myc avian myelocytomatosis viral oncogene homolog	0.000260122	0.0242978	2.56213
GO:0042493	response to drug	TXNIP	TXNIP	thioredoxin interacting protein	0.000260122	0.0242978	2.56213
GO:0042493	response to drug	IL6	IL6	interleukin 6	0.000260122	0.0242978	2.56213
GO:0042493	response to drug	FOS	FOS	FBJ murine osteosarcoma viral oncogene homolog	0.000260122	0.0242978	2.56213
GO:0042493	response to drug	JUND	JUND	jun D proto-oncogene	0.000260122	0.0242978	2.56213
GO:0042493	response to drug	EGR1	EGR1	early growth response 1	0.000260122	0.0242978	2.56213
GO:0042493	response to drug	SOCS3	SOCS3	suppressor of cytokine signaling 3	0.000260122	0.0242978	2.56213
GO:0042493	response to drug	JUN	JUN	jun proto-oncogene	0.000260122	0.0242978	2.56213
GO:0042493	response to drug	CDKN1A	CDKN1A	cyclin-dependent kinase inhibitor 1A (p21, Cip1)	0.000260122	0.0242978	2.56213
GO:0042493	response to drug	THBS1	THBS1	thrombospondin 1	0.000260122	0.0242978	2.56213
GO:0042493	response to drug	CBX7	CBX7	chromobox homolog 7	0.000260122	0.0242978	2.56213
GO:0042493	response to drug	GNAS	GNAS	GNAS complex locus	0.000260122	0.0242978	2.56213
GO:0042493	response to drug	CCL2	CCL2	chemokine (C-C motif) ligand 2	0.000260122	0.0242978	2.56213
GO:0042493	response to drug	ITGA3	ITGA3	integrin, alpha 3 (antigen CD49C, alpha 3 subunit of VLA-3 receptor)	0.000260122	0.0242978	2.56213
GO:0042493	response to drug	PDE3A	PDE3A	phosphodiesterase 3A, cGMP-inhibited	0.000260122	0.0242978	2.56213
GO:0042493	response to drug	DRD1	DRD1	dopamine receptor D1	0.000260122	0.0242978	2.56213
GO:1901016	regulation of potassium ion transmembrane transporter activity	KCNAB1	KCNAB1	potassium voltage-gated channel, shaker-related subfamily, beta member 1	0.000305676	0.0261735	20.314
GO:1901016	regulation of potassium ion transmembrane transporter activity	FHL1	FHL1	four and a half LIM domains 1	0.000305676	0.0261735	20.314
GO:1901016	regulation of potassium ion transmembrane transporter activity	WWP2	WWP2	WW domain containing E3 ubiquitin protein ligase 2	0.000305676	0.0261735	20.314
GO:0051014	actin filament severing	SCIN	SCIN	scinderin	0.000305676	0.0261735	20.314
GO:0051014	actin filament severing	GSN	GSN	gelsolin	0.000305676	0.0261735	20.314
GO:0051014	actin filament severing	DSTN	DSTN	destrin (actin depolymerizing factor)	0.000305676	0.0261735	20.314
GO:0061049	cell growth involved in cardiac muscle cell development	MYOCD	MYOCD	myocardin	0.000481447	0.0395749	17.7748
GO:0061049	cell growth involved in cardiac muscle cell development	PDLIM5	PDLIM5	PDZ and LIM domain 5	0.000481447	0.0395749	17.7748
GO:0061049	cell growth involved in cardiac muscle cell development	SORBS2	SORBS2	sorbin and SH3 domain containing 2	0.000481447	0.0395749	17.7748
GO:0032570	response to progesterone	TXNIP	TXNIP	thioredoxin interacting protein	0.000591425	0.0452874	7.18172
GO:0032570	response to progesterone	FOS	FOS	FBJ murine osteosarcoma viral oncogene homolog	0.000591425	0.0452874	7.18172
GO:0032570	response to progesterone	SOCS3	SOCS3	suppressor of cytokine signaling 3	0.000591425	0.0452874	7.18172
GO:0032570	response to progesterone	THBS1	THBS1	thrombospondin 1	0.000591425	0.0452874	7.18172
GO:0032570	response to progesterone	CCL2	CCL2	chemokine (C-C motif) ligand 2	0.000591425	0.0452874	7.18172
GO:0001558	regulation of cell growth	CRIM1	CRIM1	cysteine rich transmembrane BMP regulator 1 (chordin-like)	0.000612423	0.0452874	4.80863
GO:0001558	regulation of cell growth	CYR61	CYR61	cysteine-rich, angiogenic inducer, 61	0.000612423	0.0452874	4.80863
GO:0001558	regulation of cell growth	HTRA1	HTRA1	HtrA serine peptidase 1	0.000612423	0.0452874	4.80863
GO:0001558	regulation of cell growth	NET1	NET1	neuroepithelial cell transforming 1	0.000612423	0.0452874	4.80863
GO:0001558	regulation of cell growth	CTGF	CTGF	connective tissue growth factor	0.000612423	0.0452874	4.80863
GO:0001558	regulation of cell growth	IGFBP5	IGFBP5	insulin-like growth factor binding protein 5	0.000612423	0.0452874	4.80863
GO:0001558	regulation of cell growth	IGFBP7	IGFBP7	insulin-like growth factor binding protein 7	0.000612423	0.0452874	4.80863
GO:0030335	positive regulation of cell migration	CXCL12	CXCL12	chemokine (C-X-C motif) ligand 12	0.000617055	0.0452874	3.48525
GO:0030335	positive regulation of cell migration	NTRK3	NTRK3	neurotrophic tyrosine kinase, receptor, type 3	0.000617055	0.0452874	3.48525
GO:0030335	positive regulation of cell migration	PTK2	PTK2	protein tyrosine kinase 2	0.000617055	0.0452874	3.48525
GO:0030335	positive regulation of cell migration	CYR61	CYR61	cysteine-rich, angiogenic inducer, 61	0.000617055	0.0452874	3.48525
GO:0030335	positive regulation of cell migration	SYNE2	SYNE2	spectrin repeat containing, nuclear envelope 2	0.000617055	0.0452874	3.48525
GO:0030335	positive regulation of cell migration	RUFY3	RUFY3	RUN and FYVE domain containing 3	0.000617055	0.0452874	3.48525
GO:0030335	positive regulation of cell migration	ADRA2A	ADRA2A	adrenoceptor alpha 2A	0.000617055	0.0452874	3.48525
GO:0030335	positive regulation of cell migration	THBS1	THBS1	thrombospondin 1	0.000617055	0.0452874	3.48525
GO:0030335	positive regulation of cell migration	VEGFA	VEGFA	vascular endothelial growth factor A	0.000617055	0.0452874	3.48525
GO:0030335	positive regulation of cell migration	DRD1	DRD1	dopamine receptor D1	0.000617055	0.0452874	3.48525
GO:0048739	cardiac muscle fiber development	MYH11	MYH11	myosin, heavy chain 11, smooth muscle	0.000710908	0.0503764	15.7998
GO:0048739	cardiac muscle fiber development	VEGFA	VEGFA	vascular endothelial growth factor A	0.000710908	0.0503764	15.7998
GO:0048739	cardiac muscle fiber development	NEXN	NEXN	nexilin (F actin binding protein)	0.000710908	0.0503764	15.7998
GO:0007517	muscle organ development	SPEG	SPEG	SPEG complex locus	0.000829072	0.0567914	4.03399
GO:0007517	muscle organ development	UTRN	UTRN	utrophin	0.000829072	0.0567914	4.03399
GO:0007517	muscle organ development	MEF2C	MEF2C	myocyte enhancer factor 2C	0.000829072	0.0567914	4.03399
GO:0007517	muscle organ development	ID3	ID3	inhibitor of DNA binding 3, dominant negative helix-loop-helix protein	0.000829072	0.0567914	4.03399
GO:0007517	muscle organ development	TAGLN	TAGLN	transgelin	0.000829072	0.0567914	4.03399
GO:0007517	muscle organ development	ZFHX3	ZFHX3	zinc finger homeobox 3	0.000829072	0.0567914	4.03399
GO:0007517	muscle organ development	FHL1	FHL1	four and a half LIM domains 1	0.000829072	0.0567914	4.03399
GO:0007517	muscle organ development	LAMA5	LAMA5	laminin, alpha 5	0.000829072	0.0567914	4.03399
GO:0045944	positive regulation of transcription from RNA polymerase II promoter	CCNL1	CCNL1	cyclin L1	0.00094059	0.0579372	1.76129
GO:0045944	positive regulation of transcription from RNA polymerase II promoter	PPP1R12A	PPP1R12A	protein phosphatase 1, regulatory subunit 12A	0.00094059	0.0579372	1.76129
GO:0045944	positive regulation of transcription from RNA polymerase II promoter	INHBA	INHBA	inhibin, beta A	0.00094059	0.0579372	1.76129
GO:0045944	positive regulation of transcription from RNA polymerase II promoter	MYC	MYC	v-myc avian myelocytomatosis viral oncogene homolog	0.00094059	0.0579372	1.76129
GO:0045944	positive regulation of transcription from RNA polymerase II promoter	MEIS2	MEIS2	Meis homeobox 2	0.00094059	0.0579372	1.76129
GO:0045944	positive regulation of transcription from RNA polymerase II promoter	IL6	IL6	interleukin 6	0.00094059	0.0579372	1.76129
GO:0045944	positive regulation of transcription from RNA polymerase II promoter	RPS6KA5	RPS6KA5	ribosomal protein S6 kinase, 90kDa, polypeptide 5	0.00094059	0.0579372	1.76129
GO:0045944	positive regulation of transcription from RNA polymerase II promoter	MEF2C	MEF2C	myocyte enhancer factor 2C	0.00094059	0.0579372	1.76129
GO:0045944	positive regulation of transcription from RNA polymerase II promoter	CYR61	CYR61	cysteine-rich, angiogenic inducer, 61	0.00094059	0.0579372	1.76129
GO:0045944	positive regulation of transcription from RNA polymerase II promoter	MYOCD	MYOCD	myocardin	0.00094059	0.0579372	1.76129
GO:0045944	positive regulation of transcription from RNA polymerase II promoter	PCGF5	PCGF5	polycomb group ring finger 5	0.00094059	0.0579372	1.76129
GO:0045944	positive regulation of transcription from RNA polymerase II promoter	CD81	CD81	CD81 molecule	0.00094059	0.0579372	1.76129
GO:0045944	positive regulation of transcription from RNA polymerase II promoter	NOTCH3	NOTCH3	notch 3	0.00094059	0.0579372	1.76129
GO:0045944	positive regulation of transcription from RNA polymerase II promoter	FOS	FOS	FBJ murine osteosarcoma viral oncogene homolog	0.00094059	0.0579372	1.76129
GO:0045944	positive regulation of transcription from RNA polymerase II promoter	HES1	HES1	hes family bHLH transcription factor 1	0.00094059	0.0579372	1.76129
GO:0045944	positive regulation of transcription from RNA polymerase II promoter	JUND	JUND	jun D proto-oncogene	0.00094059	0.0579372	1.76129
GO:0045944	positive regulation of transcription from RNA polymerase II promoter	EGR1	EGR1	early growth response 1	0.00094059	0.0579372	1.76129
GO:0045944	positive regulation of transcription from RNA polymerase II promoter	BTG2	BTG2	BTG family, member 2	0.00094059	0.0579372	1.76129
GO:0045944	positive regulation of transcription from RNA polymerase II promoter	CEBPD	CEBPD	CCAAT/enhancer binding protein (C/EBP), delta	0.00094059	0.0579372	1.76129
GO:0045944	positive regulation of transcription from RNA polymerase II promoter	KLF2	KLF2	Kruppel-like factor 2	0.00094059	0.0579372	1.76129
GO:0045944	positive regulation of transcription from RNA polymerase II promoter	FOXC2	FOXC2	forkhead box C2 (MFH-1, mesenchyme forkhead 1)	0.00094059	0.0579372	1.76129
GO:0045944	positive regulation of transcription from RNA polymerase II promoter	ATF3	ATF3	activating transcription factor 3	0.00094059	0.0579372	1.76129
GO:0045944	positive regulation of transcription from RNA polymerase II promoter	JUN	JUN	jun proto-oncogene	0.00094059	0.0579372	1.76129
GO:0045944	positive regulation of transcription from RNA polymerase II promoter	NFE2L1	NFE2L1	nuclear factor, erythroid 2-like 1	0.00094059	0.0579372	1.76129
GO:0045944	positive regulation of transcription from RNA polymerase II promoter	ETV2	ETV2	ets variant 2	0.00094059	0.0579372	1.76129
GO:0045944	positive regulation of transcription from RNA polymerase II promoter	FHL5	FHL5	four and a half LIM domains 5	0.00094059	0.0579372	1.76129
GO:0045944	positive regulation of transcription from RNA polymerase II promoter	RPS27A	RPS27A	ribosomal protein S27a	0.00094059	0.0579372	1.76129
GO:0045944	positive regulation of transcription from RNA polymerase II promoter	IRF2BPL	IRF2BPL	interferon regulatory factor 2 binding protein-like	0.00094059	0.0579372	1.76129
GO:0045944	positive regulation of transcription from RNA polymerase II promoter	NFIB	NFIB	nuclear factor I/B	0.00094059	0.0579372	1.76129
GO:0045944	positive regulation of transcription from RNA polymerase II promoter	EZH1	EZH1	enhancer of zeste 1 polycomb repressive complex 2 subunit	0.00094059	0.0579372	1.76129
GO:0045944	positive regulation of transcription from RNA polymerase II promoter	MEOX2	MEOX2	mesenchyme homeobox 2	0.00094059	0.0579372	1.76129
GO:0045944	positive regulation of transcription from RNA polymerase II promoter	VEGFA	VEGFA	vascular endothelial growth factor A	0.00094059	0.0579372	1.76129
GO:0045944	positive regulation of transcription from RNA polymerase II promoter	WWP2	WWP2	WW domain containing E3 ubiquitin protein ligase 2	0.00094059	0.0579372	1.76129
GO:0045944	positive regulation of transcription from RNA polymerase II promoter	RGMA	RGMA	repulsive guidance molecule family member a	0.00094059	0.0579372	1.76129
GO:2000178	negative regulation of neural precursor cell proliferation	BTG2	BTG2	BTG family, member 2	0.000999761	0.0579372	14.2198
GO:2000178	negative regulation of neural precursor cell proliferation	LIMS2	LIMS2	LIM and senescent cell antigen-like domains 2	0.000999761	0.0579372	14.2198
GO:2000178	negative regulation of neural precursor cell proliferation	ID2	ID2	inhibitor of DNA binding 2, dominant negative helix-loop-helix protein	0.000999761	0.0579372	14.2198
GO:0010759	positive regulation of macrophage chemotaxis	THBS1	THBS1	thrombospondin 1	0.000999761	0.0579372	14.2198
GO:0010759	positive regulation of macrophage chemotaxis	CCL2	CCL2	chemokine (C-C motif) ligand 2	0.000999761	0.0579372	14.2198
GO:0010759	positive regulation of macrophage chemotaxis	CX3CL1	CX3CL1	chemokine (C-X3-C motif) ligand 1	0.000999761	0.0579372	14.2198
GO:0007191	adenylate cyclase-activating dopamine receptor signaling pathway	ADCY5	ADCY5	adenylate cyclase 5	0.000999761	0.0579372	14.2198
GO:0007191	adenylate cyclase-activating dopamine receptor signaling pathway	GNAS	GNAS	GNAS complex locus	0.000999761	0.0579372	14.2198
GO:0007191	adenylate cyclase-activating dopamine receptor signaling pathway	DRD1	DRD1	dopamine receptor D1	0.000999761	0.0579372	14.2198
GO:0007623	circadian rhythm	NTRK3	NTRK3	neurotrophic tyrosine kinase, receptor, type 3	0.00101945	0.0579372	3.90923
GO:0007623	circadian rhythm	JUND	JUND	jun D proto-oncogene	0.00101945	0.0579372	3.90923
GO:0007623	circadian rhythm	EGR1	EGR1	early growth response 1	0.00101945	0.0579372	3.90923
GO:0007623	circadian rhythm	ID3	ID3	inhibitor of DNA binding 3, dominant negative helix-loop-helix protein	0.00101945	0.0579372	3.90923
GO:0007623	circadian rhythm	JUN	JUN	jun proto-oncogene	0.00101945	0.0579372	3.90923
GO:0007623	circadian rhythm	RPS27A	RPS27A	ribosomal protein S27a	0.00101945	0.0579372	3.90923
GO:0007623	circadian rhythm	ID2	ID2	inhibitor of DNA binding 2, dominant negative helix-loop-helix protein	0.00101945	0.0579372	3.90923
GO:0007623	circadian rhythm	NTRK2	NTRK2	neurotrophic tyrosine kinase, receptor, type 2	0.00101945	0.0579372	3.90923
GO:0032870	cellular response to hormone stimulus	SLIT3	SLIT3	slit homolog 3 (Drosophila)	0.00102154	0.0579372	5.17084
GO:0032870	cellular response to hormone stimulus	FOS	FOS	FBJ murine osteosarcoma viral oncogene homolog	0.00102154	0.0579372	5.17084
GO:0032870	cellular response to hormone stimulus	JUND	JUND	jun D proto-oncogene	0.00102154	0.0579372	5.17084
GO:0032870	cellular response to hormone stimulus	ADRA2A	ADRA2A	adrenoceptor alpha 2A	0.00102154	0.0579372	5.17084
GO:0032870	cellular response to hormone stimulus	JUN	JUN	jun proto-oncogene	0.00102154	0.0579372	5.17084
GO:0032870	cellular response to hormone stimulus	IGFBP7	IGFBP7	insulin-like growth factor binding protein 7	0.00102154	0.0579372	5.17084
GO:0048844	artery morphogenesis	NOTCH3	NOTCH3	notch 3	0.0010527	0.0579372	8.61807
GO:0048844	artery morphogenesis	HES1	HES1	hes family bHLH transcription factor 1	0.0010527	0.0579372	8.61807
GO:0048844	artery morphogenesis	FOXC2	FOXC2	forkhead box C2 (MFH-1, mesenchyme forkhead 1)	0.0010527	0.0579372	8.61807
GO:0048844	artery morphogenesis	VEGFA	VEGFA	vascular endothelial growth factor A	0.0010527	0.0579372	8.61807
GO:0014070	response to organic cyclic compound	CCND1	CCND1	cyclin D1	0.00111886	0.0579372	3.49667
GO:0014070	response to organic cyclic compound	IL6	IL6	interleukin 6	0.00111886	0.0579372	3.49667
GO:0014070	response to organic cyclic compound	FOS	FOS	FBJ murine osteosarcoma viral oncogene homolog	0.00111886	0.0579372	3.49667
GO:0014070	response to organic cyclic compound	JUND	JUND	jun D proto-oncogene	0.00111886	0.0579372	3.49667
GO:0014070	response to organic cyclic compound	BTG2	BTG2	BTG family, member 2	0.00111886	0.0579372	3.49667
GO:0014070	response to organic cyclic compound	JUN	JUN	jun proto-oncogene	0.00111886	0.0579372	3.49667
GO:0014070	response to organic cyclic compound	CDKN1A	CDKN1A	cyclin-dependent kinase inhibitor 1A (p21, Cip1)	0.00111886	0.0579372	3.49667
GO:0014070	response to organic cyclic compound	CTGF	CTGF	connective tissue growth factor	0.00111886	0.0579372	3.49667
GO:0014070	response to organic cyclic compound	IGFBP7	IGFBP7	insulin-like growth factor binding protein 7	0.00111886	0.0579372	3.49667
GO:0030154	cell differentiation	SPEG	SPEG	SPEG complex locus	0.0011589	0.0579372	1.84014
GO:0030154	cell differentiation	INHBA	INHBA	inhibin, beta A	0.0011589	0.0579372	1.84014
GO:0030154	cell differentiation	NTRK3	NTRK3	neurotrophic tyrosine kinase, receptor, type 3	0.0011589	0.0579372	1.84014
GO:0030154	cell differentiation	RBM24	RBM24	RNA binding motif protein 24	0.0011589	0.0579372	1.84014
GO:0030154	cell differentiation	PTK2	PTK2	protein tyrosine kinase 2	0.0011589	0.0579372	1.84014
GO:0030154	cell differentiation	FRK	FRK	fyn-related Src family tyrosine kinase	0.0011589	0.0579372	1.84014
GO:0030154	cell differentiation	PPDPF	PPDPF	pancreatic progenitor cell differentiation and proliferation factor	0.0011589	0.0579372	1.84014
GO:0030154	cell differentiation	MEF2C	MEF2C	myocyte enhancer factor 2C	0.0011589	0.0579372	1.84014
GO:0030154	cell differentiation	SLIT3	SLIT3	slit homolog 3 (Drosophila)	0.0011589	0.0579372	1.84014
GO:0030154	cell differentiation	NOTCH3	NOTCH3	notch 3	0.0011589	0.0579372	1.84014
GO:0030154	cell differentiation	RUFY3	RUFY3	RUN and FYVE domain containing 3	0.0011589	0.0579372	1.84014
GO:0030154	cell differentiation	ITGA8	ITGA8	integrin, alpha 8	0.0011589	0.0579372	1.84014
GO:0030154	cell differentiation	FOXC2	FOXC2	forkhead box C2 (MFH-1, mesenchyme forkhead 1)	0.0011589	0.0579372	1.84014
GO:0030154	cell differentiation	FRZB	FRZB	frizzled-related protein	0.0011589	0.0579372	1.84014
GO:0030154	cell differentiation	PDLIM7	PDLIM7	PDZ and LIM domain 7 (enigma)	0.0011589	0.0579372	1.84014
GO:0030154	cell differentiation	ETV2	ETV2	ets variant 2	0.0011589	0.0579372	1.84014
GO:0030154	cell differentiation	PBXIP1	PBXIP1	pre-B-cell leukemia homeobox interacting protein 1	0.0011589	0.0579372	1.84014
GO:0030154	cell differentiation	NDRG2	NDRG2	NDRG family member 2	0.0011589	0.0579372	1.84014
GO:0030154	cell differentiation	RHOB	RHOB	ras homolog family member B	0.0011589	0.0579372	1.84014
GO:0030154	cell differentiation	TCFL5	TCFL5	transcription factor-like 5 (basic helix-loop-helix)	0.0011589	0.0579372	1.84014
GO:0030154	cell differentiation	CSRP2	CSRP2	cysteine and glycine-rich protein 2	0.0011589	0.0579372	1.84014
GO:0030154	cell differentiation	SORT1	SORT1	sortilin 1	0.0011589	0.0579372	1.84014
GO:0030154	cell differentiation	VEGFA	VEGFA	vascular endothelial growth factor A	0.0011589	0.0579372	1.84014
GO:0030154	cell differentiation	FHL1	FHL1	four and a half LIM domains 1	0.0011589	0.0579372	1.84014
GO:0030154	cell differentiation	LAMA5	LAMA5	laminin, alpha 5	0.0011589	0.0579372	1.84014
GO:0030154	cell differentiation	CTGF	CTGF	connective tissue growth factor	0.0011589	0.0579372	1.84014
GO:0030154	cell differentiation	GADD45B	GADD45B	growth arrest and DNA-damage-inducible, beta	0.0011589	0.0579372	1.84014
GO:0030154	cell differentiation	NTRK2	NTRK2	neurotrophic tyrosine kinase, receptor, type 2	0.0011589	0.0579372	1.84014
GO:0030154	cell differentiation	AC114491.1	NTNG1	netrin G1	0.0011589	0.0579372	1.84014
GO:0045669	positive regulation of osteoblast differentiation	IL6	IL6	interleukin 6	0.00123453	0.0579372	4.98941
GO:0045669	positive regulation of osteoblast differentiation	MEF2C	MEF2C	myocyte enhancer factor 2C	0.00123453	0.0579372	4.98941
GO:0045669	positive regulation of osteoblast differentiation	CYR61	CYR61	cysteine-rich, angiogenic inducer, 61	0.00123453	0.0579372	4.98941
GO:0045669	positive regulation of osteoblast differentiation	JUND	JUND	jun D proto-oncogene	0.00123453	0.0579372	4.98941
GO:0045669	positive regulation of osteoblast differentiation	PDLIM7	PDLIM7	PDZ and LIM domain 7 (enigma)	0.00123453	0.0579372	4.98941
GO:0045669	positive regulation of osteoblast differentiation	GNAS	GNAS	GNAS complex locus	0.00123453	0.0579372	4.98941
GO:0045668	negative regulation of osteoblast differentiation	ID3	ID3	inhibitor of DNA binding 3, dominant negative helix-loop-helix protein	0.00129405	0.0579372	6.07684
GO:0045668	negative regulation of osteoblast differentiation	CHRD	CHRD	chordin	0.00129405	0.0579372	6.07684
GO:0045668	negative regulation of osteoblast differentiation	TOB1	TOB1	transducer of ERBB2, 1	0.00129405	0.0579372	6.07684
GO:0045668	negative regulation of osteoblast differentiation	IGFBP5	IGFBP5	insulin-like growth factor binding protein 5	0.00129405	0.0579372	6.07684
GO:0045668	negative regulation of osteoblast differentiation	ID2	ID2	inhibitor of DNA binding 2, dominant negative helix-loop-helix protein	0.00129405	0.0579372	6.07684
GO:0070370	cellular heat acclimation	HSPA1A	HSPA1A	heat shock 70kDa protein 1A	0.00131251	0.0579372	31.5996
GO:0070370	cellular heat acclimation	HSPA1B	HSPA1B	heat shock 70kDa protein 1B	0.00131251	0.0579372	31.5996
GO:0072144	glomerular mesangial cell development	ACTA2	ACTA2	actin, alpha 2, smooth muscle, aorta	0.00131251	0.0579372	31.5996
GO:0072144	glomerular mesangial cell development	FOXC2	FOXC2	forkhead box C2 (MFH-1, mesenchyme forkhead 1)	0.00131251	0.0579372	31.5996
GO:0010751	negative regulation of nitric oxide mediated signal transduction	THBS1	THBS1	thrombospondin 1	0.00131251	0.0579372	31.5996
GO:0010751	negative regulation of nitric oxide mediated signal transduction	ATP2B4	ATP2B4	ATPase, Ca++ transporting, plasma membrane 4	0.00131251	0.0579372	31.5996
GO:0038179	neurotrophin signaling pathway	NTRK3	NTRK3	neurotrophic tyrosine kinase, receptor, type 3	0.00131251	0.0579372	31.5996
GO:0038179	neurotrophin signaling pathway	NTRK2	NTRK2	neurotrophic tyrosine kinase, receptor, type 2	0.00131251	0.0579372	31.5996
GO:2000721	positive regulation of transcription from RNA polymerase II promoter involved in smooth muscle cell differentiation	MYOCD	MYOCD	myocardin	0.00131251	0.0579372	31.5996
GO:2000721	positive regulation of transcription from RNA polymerase II promoter involved in smooth muscle cell differentiation	ITGA8	ITGA8	integrin, alpha 8	0.00131251	0.0579372	31.5996
GO:0060213	positive regulation of nuclear-transcribed mRNA poly(A) tail shortening	ZFP36	ZFP36	ZFP36 ring finger protein	0.00135328	0.0579372	12.9271
GO:0060213	positive regulation of nuclear-transcribed mRNA poly(A) tail shortening	BTG2	BTG2	BTG family, member 2	0.00135328	0.0579372	12.9271
GO:0060213	positive regulation of nuclear-transcribed mRNA poly(A) tail shortening	TOB1	TOB1	transducer of ERBB2, 1	0.00135328	0.0579372	12.9271
GO:0008154	actin polymerization or depolymerization	ENAH	ENAH	enabled homolog (Drosophila)	0.00135328	0.0579372	12.9271
GO:0008154	actin polymerization or depolymerization	GSN	GSN	gelsolin	0.00135328	0.0579372	12.9271
GO:0008154	actin polymerization or depolymerization	DSTN	DSTN	destrin (actin depolymerizing factor)	0.00135328	0.0579372	12.9271
GO:0001570	vasculogenesis	PTK2	PTK2	protein tyrosine kinase 2	0.00161573	0.064041	4.73994
GO:0001570	vasculogenesis	MYOCD	MYOCD	myocardin	0.00161573	0.064041	4.73994
GO:0001570	vasculogenesis	VEGFA	VEGFA	vascular endothelial growth factor A	0.00161573	0.064041	4.73994
GO:0001570	vasculogenesis	ACKR3	ACKR3	atypical chemokine receptor 3	0.00161573	0.064041	4.73994
GO:0001570	vasculogenesis	ZFP36L1	ZFP36L1	ZFP36 ring finger protein-like 1	0.00161573	0.064041	4.73994
GO:0001570	vasculogenesis	NTRK2	NTRK2	neurotrophic tyrosine kinase, receptor, type 2	0.00161573	0.064041	4.73994
GO:0007190	activation of adenylate cyclase activity	CAP2	CAP2	CAP, adenylate cyclase-associated protein, 2 (yeast)	0.00173208	0.064041	7.5839
GO:0007190	activation of adenylate cyclase activity	GNAS	GNAS	GNAS complex locus	0.00173208	0.064041	7.5839
GO:0007190	activation of adenylate cyclase activity	NTRK2	NTRK2	neurotrophic tyrosine kinase, receptor, type 2	0.00173208	0.064041	7.5839
GO:0007190	activation of adenylate cyclase activity	DRD1	DRD1	dopamine receptor D1	0.00173208	0.064041	7.5839
GO:0051412	response to corticosterone	CCND1	CCND1	cyclin D1	0.00173208	0.064041	7.5839
GO:0051412	response to corticosterone	NTRK3	NTRK3	neurotrophic tyrosine kinase, receptor, type 3	0.00173208	0.064041	7.5839
GO:0051412	response to corticosterone	FOS	FOS	FBJ murine osteosarcoma viral oncogene homolog	0.00173208	0.064041	7.5839
GO:0051412	response to corticosterone	CDKN1A	CDKN1A	cyclin-dependent kinase inhibitor 1A (p21, Cip1)	0.00173208	0.064041	7.5839
GO:0045648	positive regulation of erythrocyte differentiation	INHBA	INHBA	inhibin, beta A	0.00173208	0.064041	7.5839
GO:0045648	positive regulation of erythrocyte differentiation	HSPA1A	HSPA1A	heat shock 70kDa protein 1A	0.00173208	0.064041	7.5839
GO:0045648	positive regulation of erythrocyte differentiation	HSPA1B	HSPA1B	heat shock 70kDa protein 1B	0.00173208	0.064041	7.5839
GO:0045648	positive regulation of erythrocyte differentiation	ID2	ID2	inhibitor of DNA binding 2, dominant negative helix-loop-helix protein	0.00173208	0.064041	7.5839
GO:0000002	mitochondrial genome maintenance	MEF2C	MEF2C	myocyte enhancer factor 2C	0.00177632	0.064041	11.8498
GO:0000002	mitochondrial genome maintenance	SLC25A36	SLC25A36	solute carrier family 25 (pyrimidine nucleotide carrier ), member 36	0.00177632	0.064041	11.8498
GO:0000002	mitochondrial genome maintenance	SLC25A4	SLC25A4	solute carrier family 25 (mitochondrial carrier; adenine nucleotide translocator), member 4	0.00177632	0.064041	11.8498
GO:0043268	positive regulation of potassium ion transport	ADRA2A	ADRA2A	adrenoceptor alpha 2A	0.00177632	0.064041	11.8498
GO:0043268	positive regulation of potassium ion transport	FHL1	FHL1	four and a half LIM domains 1	0.00177632	0.064041	11.8498
GO:0043268	positive regulation of potassium ion transport	DRD1	DRD1	dopamine receptor D1	0.00177632	0.064041	11.8498
GO:0043267	negative regulation of potassium ion transport	PLCB4	PLCB4	phospholipase C, beta 4	0.00177632	0.064041	11.8498
GO:0043267	negative regulation of potassium ion transport	CASQ2	CASQ2	calsequestrin 2 (cardiac muscle)	0.00177632	0.064041	11.8498
GO:0043267	negative regulation of potassium ion transport	KCNA5	KCNA5	potassium voltage-gated channel, shaker-related subfamily, member 5	0.00177632	0.064041	11.8498
GO:0051481	negative regulation of cytosolic calcium ion concentration	HRC	HRC	histidine rich calcium binding protein	0.00177632	0.064041	11.8498
GO:0051481	negative regulation of cytosolic calcium ion concentration	ATP1A2	ATP1A2	ATPase, Na+/K+ transporting, alpha 2 polypeptide	0.00177632	0.064041	11.8498
GO:0051481	negative regulation of cytosolic calcium ion concentration	KCNA5	KCNA5	potassium voltage-gated channel, shaker-related subfamily, member 5	0.00177632	0.064041	11.8498
GO:0048333	mesodermal cell differentiation	INHBA	INHBA	inhibin, beta A	0.00177632	0.064041	11.8498
GO:0048333	mesodermal cell differentiation	ITGA8	ITGA8	integrin, alpha 8	0.00177632	0.064041	11.8498
GO:0048333	mesodermal cell differentiation	ITGA3	ITGA3	integrin, alpha 3 (antigen CD49C, alpha 3 subunit of VLA-3 receptor)	0.00177632	0.064041	11.8498
GO:0003151	outflow tract morphogenesis	MEF2C	MEF2C	myocyte enhancer factor 2C	0.00201999	0.0703573	5.51155
GO:0003151	outflow tract morphogenesis	HES1	HES1	hes family bHLH transcription factor 1	0.00201999	0.0703573	5.51155
GO:0003151	outflow tract morphogenesis	JUN	JUN	jun proto-oncogene	0.00201999	0.0703573	5.51155
GO:0003151	outflow tract morphogenesis	THBS1	THBS1	thrombospondin 1	0.00201999	0.0703573	5.51155
GO:0003151	outflow tract morphogenesis	VEGFA	VEGFA	vascular endothelial growth factor A	0.00201999	0.0703573	5.51155
GO:0045785	positive regulation of cell adhesion	TPM1	TPM1	tropomyosin 1 (alpha)	0.00201999	0.0703573	5.51155
GO:0045785	positive regulation of cell adhesion	CXCL12	CXCL12	chemokine (C-X-C motif) ligand 12	0.00201999	0.0703573	5.51155
GO:0045785	positive regulation of cell adhesion	CCL2	CCL2	chemokine (C-C motif) ligand 2	0.00201999	0.0703573	5.51155
GO:0045785	positive regulation of cell adhesion	CHRD	CHRD	chordin	0.00201999	0.0703573	5.51155
GO:0045785	positive regulation of cell adhesion	VEGFA	VEGFA	vascular endothelial growth factor A	0.00201999	0.0703573	5.51155
GO:0007568	aging	LITAF	LITAF	lipopolysaccharide-induced TNF factor	0.00212226	0.070784	2.96246
GO:0007568	aging	IL6	IL6	interleukin 6	0.00212226	0.070784	2.96246
GO:0007568	aging	FOS	FOS	FBJ murine osteosarcoma viral oncogene homolog	0.00212226	0.070784	2.96246
GO:0007568	aging	JUND	JUND	jun D proto-oncogene	0.00212226	0.070784	2.96246
GO:0007568	aging	SOCS3	SOCS3	suppressor of cytokine signaling 3	0.00212226	0.070784	2.96246
GO:0007568	aging	JUN	JUN	jun proto-oncogene	0.00212226	0.070784	2.96246
GO:0007568	aging	GSN	GSN	gelsolin	0.00212226	0.070784	2.96246
GO:0007568	aging	CCL2	CCL2	chemokine (C-C motif) ligand 2	0.00212226	0.070784	2.96246
GO:0007568	aging	CX3CL1	CX3CL1	chemokine (C-X3-C motif) ligand 1	0.00212226	0.070784	2.96246
GO:0007568	aging	NTRK2	NTRK2	neurotrophic tyrosine kinase, receptor, type 2	0.00212226	0.070784	2.96246
GO:0045597	positive regulation of cell differentiation	CYR61	CYR61	cysteine-rich, angiogenic inducer, 61	0.00224025	0.070784	5.38629
GO:0045597	positive regulation of cell differentiation	JUND	JUND	jun D proto-oncogene	0.00224025	0.070784	5.38629
GO:0045597	positive regulation of cell differentiation	SOCS3	SOCS3	suppressor of cytokine signaling 3	0.00224025	0.070784	5.38629
GO:0045597	positive regulation of cell differentiation	JUN	JUN	jun proto-oncogene	0.00224025	0.070784	5.38629
GO:0045597	positive regulation of cell differentiation	CTGF	CTGF	connective tissue growth factor	0.00224025	0.070784	5.38629
GO:0048013	ephrin receptor signaling pathway	ACTB	ACTB	actin, beta	0.00225084	0.070784	3.85809
GO:0048013	ephrin receptor signaling pathway	PTK2	PTK2	protein tyrosine kinase 2	0.00225084	0.070784	3.85809
GO:0048013	ephrin receptor signaling pathway	MYH11	MYH11	myosin, heavy chain 11, smooth muscle	0.00225084	0.070784	3.85809
GO:0048013	ephrin receptor signaling pathway	MYL6	MYL6	myosin, light chain 6, alkali, smooth muscle and non-muscle	0.00225084	0.070784	3.85809
GO:0048013	ephrin receptor signaling pathway	ARPC1A	ARPC1A	actin related protein 2/3 complex, subunit 1A, 41kDa	0.00225084	0.070784	3.85809
GO:0048013	ephrin receptor signaling pathway	ROCK1	ROCK1	Rho-associated, coiled-coil containing protein kinase 1	0.00225084	0.070784	3.85809
GO:0048013	ephrin receptor signaling pathway	AP2A2	AP2A2	adaptor-related protein complex 2, alpha 2 subunit	0.00225084	0.070784	3.85809
GO:0071356	cellular response to tumor necrosis factor	IL6	IL6	interleukin 6	0.00225084	0.070784	3.85809
GO:0071356	cellular response to tumor necrosis factor	KLF2	KLF2	Kruppel-like factor 2	0.00225084	0.070784	3.85809
GO:0071356	cellular response to tumor necrosis factor	CCL21	CCL21	chemokine (C-C motif) ligand 21	0.00225084	0.070784	3.85809
GO:0071356	cellular response to tumor necrosis factor	THBS1	THBS1	thrombospondin 1	0.00225084	0.070784	3.85809
GO:0071356	cellular response to tumor necrosis factor	CCL2	CCL2	chemokine (C-C motif) ligand 2	0.00225084	0.070784	3.85809
GO:0071356	cellular response to tumor necrosis factor	CX3CL1	CX3CL1	chemokine (C-X3-C motif) ligand 1	0.00225084	0.070784	3.85809
GO:0071356	cellular response to tumor necrosis factor	NTRK2	NTRK2	neurotrophic tyrosine kinase, receptor, type 2	0.00225084	0.070784	3.85809
GO:0006412	translation	RPS8	RPS8	ribosomal protein S8	0.00227202	0.070784	2.31593
GO:0006412	translation	RPL37A	RPL37A	ribosomal protein L37a	0.00227202	0.070784	2.31593
GO:0006412	translation	EIF4A2	EIF4A2	eukaryotic translation initiation factor 4A2	0.00227202	0.070784	2.31593
GO:0006412	translation	RPS14	RPS14	ribosomal protein S14	0.00227202	0.070784	2.31593
GO:0006412	translation	EEF1A1	EEF1A1	eukaryotic translation elongation factor 1 alpha 1	0.00227202	0.070784	2.31593
GO:0006412	translation	METTL17	METTL17	methyltransferase like 17	0.00227202	0.070784	2.31593
GO:0006412	translation	RPL34	RPL34	ribosomal protein L34	0.00227202	0.070784	2.31593
GO:0006412	translation	RPL18	RPL18	ribosomal protein L18	0.00227202	0.070784	2.31593
GO:0006412	translation	RPS27A	RPS27A	ribosomal protein S27a	0.00227202	0.070784	2.31593
GO:0006412	translation	RPL5	RPL5	ribosomal protein L5	0.00227202	0.070784	2.31593
GO:0006412	translation	RPS29	RPS29	ribosomal protein S29	0.00227202	0.070784	2.31593
GO:0006412	translation	RPL31	RPL31	ribosomal protein L31	0.00227202	0.070784	2.31593
GO:0006412	translation	RPLP1	RPLP1	ribosomal protein, large, P1	0.00227202	0.070784	2.31593
GO:0006412	translation	RPS18	RPS18	ribosomal protein S18	0.00227202	0.070784	2.31593
GO:0006412	translation	RPL8	RPL8	ribosomal protein L8	0.00227202	0.070784	2.31593
GO:0009987	cellular process	JUN	JUN	jun proto-oncogene	0.00227335	0.070784	10.9383
GO:0009987	cellular process	MAP1B	MAP1B	microtubule-associated protein 1B	0.00227335	0.070784	10.9383
GO:0009987	cellular process	PSRC1	PSRC1	proline/serine-rich coiled-coil 1	0.00227335	0.070784	10.9383
GO:0045995	regulation of embryonic development	PHLDA2	PHLDA2	pleckstrin homology-like domain, family A, member 2	0.00227335	0.070784	10.9383
GO:0045995	regulation of embryonic development	LAMA3	LAMA3	laminin, alpha 3	0.00227335	0.070784	10.9383
GO:0045995	regulation of embryonic development	LAMA5	LAMA5	laminin, alpha 5	0.00227335	0.070784	10.9383
GO:0019229	regulation of vasoconstriction	ADRA2A	ADRA2A	adrenoceptor alpha 2A	0.00232472	0.0713031	7.02213
GO:0019229	regulation of vasoconstriction	ATP1A2	ATP1A2	ATPase, Na+/K+ transporting, alpha 2 polypeptide	0.00232472	0.0713031	7.02213
GO:0019229	regulation of vasoconstriction	KCNA5	KCNA5	potassium voltage-gated channel, shaker-related subfamily, member 5	0.00232472	0.0713031	7.02213
GO:0019229	regulation of vasoconstriction	DRD1	DRD1	dopamine receptor D1	0.00232472	0.0713031	7.02213
GO:0030155	regulation of cell adhesion	PPP1R12A	PPP1R12A	protein phosphatase 1, regulatory subunit 12A	0.00247748	0.0728651	5.2666
GO:0030155	regulation of cell adhesion	ROCK1	ROCK1	Rho-associated, coiled-coil containing protein kinase 1	0.00247748	0.0728651	5.2666
GO:0030155	regulation of cell adhesion	GSN	GSN	gelsolin	0.00247748	0.0728651	5.2666
GO:0030155	regulation of cell adhesion	LAMA3	LAMA3	laminin, alpha 3	0.00247748	0.0728651	5.2666
GO:0030155	regulation of cell adhesion	LAMA5	LAMA5	laminin, alpha 5	0.00247748	0.0728651	5.2666
GO:0070434	positive regulation of nucleotide-binding oligomerization domain containing 2 signaling pathway	HSPA1A	HSPA1A	heat shock 70kDa protein 1A	0.0025884	0.0728651	23.6997
GO:0070434	positive regulation of nucleotide-binding oligomerization domain containing 2 signaling pathway	HSPA1B	HSPA1B	heat shock 70kDa protein 1B	0.0025884	0.0728651	23.6997
GO:0038033	positive regulation of endothelial cell chemotaxis by VEGF-activated vascular endothelial growth factor receptor signaling pathway	VEGFA	VEGFA	vascular endothelial growth factor A	0.0025884	0.0728651	23.6997
GO:0038033	positive regulation of endothelial cell chemotaxis by VEGF-activated vascular endothelial growth factor receptor signaling pathway	HSPB1	HSPB1	heat shock 27kDa protein 1	0.0025884	0.0728651	23.6997
GO:1903237	negative regulation of leukocyte tethering or rolling	CXCL12	CXCL12	chemokine (C-X-C motif) ligand 12	0.0025884	0.0728651	23.6997
GO:1903237	negative regulation of leukocyte tethering or rolling	CCL21	CCL21	chemokine (C-C motif) ligand 21	0.0025884	0.0728651	23.6997
GO:0046822	regulation of nucleocytoplasmic transport	PPP1R12A	PPP1R12A	protein phosphatase 1, regulatory subunit 12A	0.0025884	0.0728651	23.6997
GO:0046822	regulation of nucleocytoplasmic transport	INPP4B	INPP4B	inositol polyphosphate-4-phosphatase, type II, 105kDa	0.0025884	0.0728651	23.6997
GO:0090131	mesenchyme migration	ACTG2	ACTG2	actin, gamma 2, smooth muscle, enteric	0.0025884	0.0728651	23.6997
GO:0090131	mesenchyme migration	ACTA2	ACTA2	actin, alpha 2, smooth muscle, aorta	0.0025884	0.0728651	23.6997
GO:0021762	substantia nigra development	YWHAQ	YWHAQ	tyrosine 3-monooxygenase/tryptophan 5-monooxygenase activation protein, theta	0.00273244	0.0758807	5.1521
GO:0021762	substantia nigra development	ACTB	ACTB	actin, beta	0.00273244	0.0758807	5.1521
GO:0021762	substantia nigra development	NDRG2	NDRG2	NDRG family member 2	0.00273244	0.0758807	5.1521
GO:0021762	substantia nigra development	NDUFS3	NDUFS3	NADH dehydrogenase (ubiquinone) Fe-S protein 3, 30kDa (NADH-coenzyme Q reductase)	0.00273244	0.0758807	5.1521
GO:0021762	substantia nigra development	CKB	CKB	creatine kinase, brain	0.00273244	0.0758807	5.1521
GO:0048009	insulin-like growth factor receptor signaling pathway	GIGYF1	GIGYF1	GRB10 interacting GYF protein 1	0.00284847	0.0767867	10.157
GO:0048009	insulin-like growth factor receptor signaling pathway	CRIM1	CRIM1	cysteine rich transmembrane BMP regulator 1 (chordin-like)	0.00284847	0.0767867	10.157
GO:0048009	insulin-like growth factor receptor signaling pathway	GIGYF2	GIGYF2	GRB10 interacting GYF protein 2	0.00284847	0.0767867	10.157
GO:2000811	negative regulation of anoikis	PTK2	PTK2	protein tyrosine kinase 2	0.00284847	0.0767867	10.157
GO:2000811	negative regulation of anoikis	PDK4	PDK4	pyruvate dehydrogenase kinase, isozyme 4	0.00284847	0.0767867	10.157
GO:2000811	negative regulation of anoikis	NTRK2	NTRK2	neurotrophic tyrosine kinase, receptor, type 2	0.00284847	0.0767867	10.157
GO:0006112	energy reserve metabolic process	MYC	MYC	v-myc avian myelocytomatosis viral oncogene homolog	0.00291453	0.0767867	3.68662
GO:0006112	energy reserve metabolic process	STXBP1	STXBP1	syntaxin binding protein 1	0.00291453	0.0767867	3.68662
GO:0006112	energy reserve metabolic process	KCNB1	KCNB1	potassium voltage-gated channel, Shab-related subfamily, member 1	0.00291453	0.0767867	3.68662
GO:0006112	energy reserve metabolic process	ADRA2A	ADRA2A	adrenoceptor alpha 2A	0.00291453	0.0767867	3.68662
GO:0006112	energy reserve metabolic process	ADCY5	ADCY5	adenylate cyclase 5	0.00291453	0.0767867	3.68662
GO:0006112	energy reserve metabolic process	GNAS	GNAS	GNAS complex locus	0.00291453	0.0767867	3.68662
GO:0006112	energy reserve metabolic process	SLC25A4	SLC25A4	solute carrier family 25 (mitochondrial carrier; adenine nucleotide translocator), member 4	0.00291453	0.0767867	3.68662
GO:0006928	cellular component movement	TPM1	TPM1	tropomyosin 1 (alpha)	0.00291453	0.0767867	3.68662
GO:0006928	cellular component movement	ACTB	ACTB	actin, beta	0.00291453	0.0767867	3.68662
GO:0006928	cellular component movement	ADRA2A	ADRA2A	adrenoceptor alpha 2A	0.00291453	0.0767867	3.68662
GO:0006928	cellular component movement	MYLIP	MYLIP	myosin regulatory light chain interacting protein	0.00291453	0.0767867	3.68662
GO:0006928	cellular component movement	DSTN	DSTN	destrin (actin depolymerizing factor)	0.00291453	0.0767867	3.68662
GO:0006928	cellular component movement	HSPB1	HSPB1	heat shock 27kDa protein 1	0.00291453	0.0767867	3.68662
GO:0006928	cellular component movement	CD9	CD9	CD9 molecule	0.00291453	0.0767867	3.68662
GO:0008344	adult locomotory behavior	CXCL12	CXCL12	chemokine (C-X-C motif) ligand 12	0.00300587	0.0781907	5.04249
GO:0008344	adult locomotory behavior	TMOD1	TMOD1	tropomodulin 1	0.00300587	0.0781907	5.04249
GO:0008344	adult locomotory behavior	LGI4	LGI4	leucine-rich repeat LGI family, member 4	0.00300587	0.0781907	5.04249
GO:0008344	adult locomotory behavior	ATP1A2	ATP1A2	ATPase, Na+/K+ transporting, alpha 2 polypeptide	0.00300587	0.0781907	5.04249
GO:0008344	adult locomotory behavior	GIGYF2	GIGYF2	GRB10 interacting GYF protein 2	0.00300587	0.0781907	5.04249
GO:0060548	negative regulation of cell death	NTRK3	NTRK3	neurotrophic tyrosine kinase, receptor, type 3	0.00329851	0.0828082	4.93743
GO:0060548	negative regulation of cell death	CYR61	CYR61	cysteine-rich, angiogenic inducer, 61	0.00329851	0.0828082	4.93743
GO:0060548	negative regulation of cell death	HSPA1A	HSPA1A	heat shock 70kDa protein 1A	0.00329851	0.0828082	4.93743
GO:0060548	negative regulation of cell death	HSPA1B	HSPA1B	heat shock 70kDa protein 1B	0.00329851	0.0828082	4.93743
GO:0060548	negative regulation of cell death	CTGF	CTGF	connective tissue growth factor	0.00329851	0.0828082	4.93743
GO:0009408	response to heat	CXCL12	CXCL12	chemokine (C-X-C motif) ligand 12	0.00329851	0.0828082	4.93743
GO:0009408	response to heat	IL6	IL6	interleukin 6	0.00329851	0.0828082	4.93743
GO:0009408	response to heat	SOCS3	SOCS3	suppressor of cytokine signaling 3	0.00329851	0.0828082	4.93743
GO:0009408	response to heat	CCL2	CCL2	chemokine (C-C motif) ligand 2	0.00329851	0.0828082	4.93743
GO:0009408	response to heat	IGFBP7	IGFBP7	insulin-like growth factor binding protein 7	0.00329851	0.0828082	4.93743
GO:0043434	response to peptide hormone	CXCL12	CXCL12	chemokine (C-X-C motif) ligand 12	0.00330427	0.0828082	4.12168
GO:0043434	response to peptide hormone	JUND	JUND	jun D proto-oncogene	0.00330427	0.0828082	4.12168
GO:0043434	response to peptide hormone	BTG2	BTG2	BTG family, member 2	0.00330427	0.0828082	4.12168
GO:0043434	response to peptide hormone	ATP2A2	ATP2A2	ATPase, Ca++ transporting, cardiac muscle, slow twitch 2	0.00330427	0.0828082	4.12168
GO:0043434	response to peptide hormone	CTGF	CTGF	connective tissue growth factor	0.00330427	0.0828082	4.12168
GO:0043434	response to peptide hormone	BTG1	BTG1	B-cell translocation gene 1, anti-proliferative	0.00330427	0.0828082	4.12168
GO:0033138	positive regulation of peptidyl-serine phosphorylation	PPP1R15A	PPP1R15A	protein phosphatase 1, regulatory subunit 15A	0.00355138	0.083255	4.0628
GO:0033138	positive regulation of peptidyl-serine phosphorylation	NTRK3	NTRK3	neurotrophic tyrosine kinase, receptor, type 3	0.00355138	0.083255	4.0628
GO:0033138	positive regulation of peptidyl-serine phosphorylation	IL6	IL6	interleukin 6	0.00355138	0.083255	4.0628
GO:0033138	positive regulation of peptidyl-serine phosphorylation	ATP2B4	ATP2B4	ATPase, Ca++ transporting, plasma membrane 4	0.00355138	0.083255	4.0628
GO:0033138	positive regulation of peptidyl-serine phosphorylation	VEGFA	VEGFA	vascular endothelial growth factor A	0.00355138	0.083255	4.0628
GO:0033138	positive regulation of peptidyl-serine phosphorylation	NTRK2	NTRK2	neurotrophic tyrosine kinase, receptor, type 2	0.00355138	0.083255	4.0628
GO:0030168	platelet activation	PTK2	PTK2	protein tyrosine kinase 2	0.00365666	0.083255	2.59399
GO:0030168	platelet activation	IL6	IL6	interleukin 6	0.00365666	0.083255	2.59399
GO:0030168	platelet activation	FLNA	FLNA	filamin A, alpha	0.00365666	0.083255	2.59399
GO:0030168	platelet activation	ADRA2A	ADRA2A	adrenoceptor alpha 2A	0.00365666	0.083255	2.59399
GO:0030168	platelet activation	MGLL	MGLL	monoglyceride lipase	0.00365666	0.083255	2.59399
GO:0030168	platelet activation	THBS1	THBS1	thrombospondin 1	0.00365666	0.083255	2.59399
GO:0030168	platelet activation	RHOB	RHOB	ras homolog family member B	0.00365666	0.083255	2.59399
GO:0030168	platelet activation	CD36	CD36	CD36 molecule (thrombospondin receptor)	0.00365666	0.083255	2.59399
GO:0030168	platelet activation	VEGFA	VEGFA	vascular endothelial growth factor A	0.00365666	0.083255	2.59399
GO:0030168	platelet activation	CX3CL1	CX3CL1	chemokine (C-X3-C motif) ligand 1	0.00365666	0.083255	2.59399
GO:0030168	platelet activation	CD9	CD9	CD9 molecule	0.00365666	0.083255	2.59399
GO:0043066	negative regulation of apoptotic process	MYC	MYC	v-myc avian myelocytomatosis viral oncogene homolog	0.0037458	0.083255	1.93862
GO:0043066	negative regulation of apoptotic process	PTK2	PTK2	protein tyrosine kinase 2	0.0037458	0.083255	1.93862
GO:0043066	negative regulation of apoptotic process	IL6	IL6	interleukin 6	0.0037458	0.083255	1.93862
GO:0043066	negative regulation of apoptotic process	CYR61	CYR61	cysteine-rich, angiogenic inducer, 61	0.0037458	0.083255	1.93862
GO:0043066	negative regulation of apoptotic process	FLNA	FLNA	filamin A, alpha	0.0037458	0.083255	1.93862
GO:0043066	negative regulation of apoptotic process	EGR1	EGR1	early growth response 1	0.0037458	0.083255	1.93862
GO:0043066	negative regulation of apoptotic process	SOCS3	SOCS3	suppressor of cytokine signaling 3	0.0037458	0.083255	1.93862
GO:0043066	negative regulation of apoptotic process	BTG2	BTG2	BTG family, member 2	0.0037458	0.083255	1.93862
GO:0043066	negative regulation of apoptotic process	HSPA1A	HSPA1A	heat shock 70kDa protein 1A	0.0037458	0.083255	1.93862
GO:0043066	negative regulation of apoptotic process	JUN	JUN	jun proto-oncogene	0.0037458	0.083255	1.93862
GO:0043066	negative regulation of apoptotic process	CDKN1A	CDKN1A	cyclin-dependent kinase inhibitor 1A (p21, Cip1)	0.0037458	0.083255	1.93862
GO:0043066	negative regulation of apoptotic process	THBS1	THBS1	thrombospondin 1	0.0037458	0.083255	1.93862
GO:0043066	negative regulation of apoptotic process	RPS27A	RPS27A	ribosomal protein S27a	0.0037458	0.083255	1.93862
GO:0043066	negative regulation of apoptotic process	TSC22D1	TSC22D1	TSC22 domain family, member 1	0.0037458	0.083255	1.93862
GO:0043066	negative regulation of apoptotic process	HSPA1B	HSPA1B	heat shock 70kDa protein 1B	0.0037458	0.083255	1.93862
GO:0043066	negative regulation of apoptotic process	LIMS2	LIMS2	LIM and senescent cell antigen-like domains 2	0.0037458	0.083255	1.93862
GO:0043066	negative regulation of apoptotic process	VEGFA	VEGFA	vascular endothelial growth factor A	0.0037458	0.083255	1.93862
GO:0043066	negative regulation of apoptotic process	PLK2	PLK2	polo-like kinase 2	0.0037458	0.083255	1.93862
GO:0043066	negative regulation of apoptotic process	HSPB1	HSPB1	heat shock 27kDa protein 1	0.0037458	0.083255	1.93862
GO:0043066	negative regulation of apoptotic process	PDE3A	PDE3A	phosphodiesterase 3A, cGMP-inhibited	0.0037458	0.083255	1.93862
GO:0038124	toll-like receptor TLR6:TLR2 signaling pathway	RPS6KA5	RPS6KA5	ribosomal protein S6 kinase, 90kDa, polypeptide 5	0.00408648	0.083255	3.94995
GO:0038124	toll-like receptor TLR6:TLR2 signaling pathway	MEF2C	MEF2C	myocyte enhancer factor 2C	0.00408648	0.083255	3.94995
GO:0038124	toll-like receptor TLR6:TLR2 signaling pathway	FOS	FOS	FBJ murine osteosarcoma viral oncogene homolog	0.00408648	0.083255	3.94995
GO:0038124	toll-like receptor TLR6:TLR2 signaling pathway	JUN	JUN	jun proto-oncogene	0.00408648	0.083255	3.94995
GO:0038124	toll-like receptor TLR6:TLR2 signaling pathway	RPS27A	RPS27A	ribosomal protein S27a	0.00408648	0.083255	3.94995
GO:0038124	toll-like receptor TLR6:TLR2 signaling pathway	CD36	CD36	CD36 molecule (thrombospondin receptor)	0.00408648	0.083255	3.94995
GO:0038123	toll-like receptor TLR1:TLR2 signaling pathway	RPS6KA5	RPS6KA5	ribosomal protein S6 kinase, 90kDa, polypeptide 5	0.00408648	0.083255	3.94995
GO:0038123	toll-like receptor TLR1:TLR2 signaling pathway	MEF2C	MEF2C	myocyte enhancer factor 2C	0.00408648	0.083255	3.94995
GO:0038123	toll-like receptor TLR1:TLR2 signaling pathway	FOS	FOS	FBJ murine osteosarcoma viral oncogene homolog	0.00408648	0.083255	3.94995
GO:0038123	toll-like receptor TLR1:TLR2 signaling pathway	JUN	JUN	jun proto-oncogene	0.00408648	0.083255	3.94995
GO:0038123	toll-like receptor TLR1:TLR2 signaling pathway	RPS27A	RPS27A	ribosomal protein S27a	0.00408648	0.083255	3.94995
GO:0038123	toll-like receptor TLR1:TLR2 signaling pathway	CD36	CD36	CD36 molecule (thrombospondin receptor)	0.00408648	0.083255	3.94995
GO:0007596	blood coagulation	ACTB	ACTB	actin, beta	0.00410941	0.083255	1.96207
GO:0007596	blood coagulation	PTK2	PTK2	protein tyrosine kinase 2	0.00410941	0.083255	1.96207
GO:0007596	blood coagulation	EHD2	EHD2	EH-domain containing 2	0.00410941	0.083255	1.96207
GO:0007596	blood coagulation	H3F3B	H3F3B	H3 histone, family 3B (H3.3B)	0.00410941	0.083255	1.96207
GO:0007596	blood coagulation	FLNA	FLNA	filamin A, alpha	0.00410941	0.083255	1.96207
GO:0007596	blood coagulation	ATP1B2	ATP1B2	ATPase, Na+/K+ transporting, beta 2 polypeptide	0.00410941	0.083255	1.96207
GO:0007596	blood coagulation	ADRA2A	ADRA2A	adrenoceptor alpha 2A	0.00410941	0.083255	1.96207
GO:0007596	blood coagulation	MGLL	MGLL	monoglyceride lipase	0.00410941	0.083255	1.96207
GO:0007596	blood coagulation	THBS1	THBS1	thrombospondin 1	0.00410941	0.083255	1.96207
GO:0007596	blood coagulation	ATP2B4	ATP2B4	ATPase, Ca++ transporting, plasma membrane 4	0.00410941	0.083255	1.96207
GO:0007596	blood coagulation	AKAP1	AKAP1	A kinase (PRKA) anchor protein 1	0.00410941	0.083255	1.96207
GO:0007596	blood coagulation	GNAS	GNAS	GNAS complex locus	0.00410941	0.083255	1.96207
GO:0007596	blood coagulation	RHOB	RHOB	ras homolog family member B	0.00410941	0.083255	1.96207
GO:0007596	blood coagulation	CD36	CD36	CD36 molecule (thrombospondin receptor)	0.00410941	0.083255	1.96207
GO:0007596	blood coagulation	VEGFA	VEGFA	vascular endothelial growth factor A	0.00410941	0.083255	1.96207
GO:0007596	blood coagulation	ATP2A2	ATP2A2	ATPase, Ca++ transporting, cardiac muscle, slow twitch 2	0.00410941	0.083255	1.96207
GO:0007596	blood coagulation	ITGA3	ITGA3	integrin, alpha 3 (antigen CD49C, alpha 3 subunit of VLA-3 receptor)	0.00410941	0.083255	1.96207
GO:0007596	blood coagulation	PDE3A	PDE3A	phosphodiesterase 3A, cGMP-inhibited	0.00410941	0.083255	1.96207
GO:0007596	blood coagulation	CD9	CD9	CD9 molecule	0.00410941	0.083255	1.96207
GO:0008284	positive regulation of cell proliferation	CCND1	CCND1	cyclin D1	0.00410941	0.083255	1.96207
GO:0008284	positive regulation of cell proliferation	CXCL12	CXCL12	chemokine (C-X-C motif) ligand 12	0.00410941	0.083255	1.96207
GO:0008284	positive regulation of cell proliferation	MYC	MYC	v-myc avian myelocytomatosis viral oncogene homolog	0.00410941	0.083255	1.96207
GO:0008284	positive regulation of cell proliferation	NTRK3	NTRK3	neurotrophic tyrosine kinase, receptor, type 3	0.00410941	0.083255	1.96207
GO:0008284	positive regulation of cell proliferation	PTK2	PTK2	protein tyrosine kinase 2	0.00410941	0.083255	1.96207
GO:0008284	positive regulation of cell proliferation	IL6	IL6	interleukin 6	0.00410941	0.083255	1.96207
GO:0008284	positive regulation of cell proliferation	MYOCD	MYOCD	myocardin	0.00410941	0.083255	1.96207
GO:0008284	positive regulation of cell proliferation	CRIP2	CRIP2	cysteine-rich protein 2	0.00410941	0.083255	1.96207
GO:0008284	positive regulation of cell proliferation	CD81	CD81	CD81 molecule	0.00410941	0.083255	1.96207
GO:0008284	positive regulation of cell proliferation	HES1	HES1	hes family bHLH transcription factor 1	0.00410941	0.083255	1.96207
GO:0008284	positive regulation of cell proliferation	ADRA2A	ADRA2A	adrenoceptor alpha 2A	0.00410941	0.083255	1.96207
GO:0008284	positive regulation of cell proliferation	ATF3	ATF3	activating transcription factor 3	0.00410941	0.083255	1.96207
GO:0008284	positive regulation of cell proliferation	JUN	JUN	jun proto-oncogene	0.00410941	0.083255	1.96207
GO:0008284	positive regulation of cell proliferation	TSC22D1	TSC22D1	TSC22 domain family, member 1	0.00410941	0.083255	1.96207
GO:0008284	positive regulation of cell proliferation	VEGFA	VEGFA	vascular endothelial growth factor A	0.00410941	0.083255	1.96207
GO:0008284	positive regulation of cell proliferation	MFGE8	MFGE8	milk fat globule-EGF factor 8 protein	0.00410941	0.083255	1.96207
GO:0008284	positive regulation of cell proliferation	CTGF	CTGF	connective tissue growth factor	0.00410941	0.083255	1.96207
GO:0008284	positive regulation of cell proliferation	ID2	ID2	inhibitor of DNA binding 2, dominant negative helix-loop-helix protein	0.00410941	0.083255	1.96207
GO:0008284	positive regulation of cell proliferation	NTRK2	NTRK2	neurotrophic tyrosine kinase, receptor, type 2	0.00410941	0.083255	1.96207
GO:0043065	positive regulation of apoptotic process	NTRK3	NTRK3	neurotrophic tyrosine kinase, receptor, type 3	0.00419971	0.083255	2.24186
GO:0043065	positive regulation of apoptotic process	TXNIP	TXNIP	thioredoxin interacting protein	0.00419971	0.083255	2.24186
GO:0043065	positive regulation of apoptotic process	IL6	IL6	interleukin 6	0.00419971	0.083255	2.24186
GO:0043065	positive regulation of apoptotic process	SCIN	SCIN	scinderin	0.00419971	0.083255	2.24186
GO:0043065	positive regulation of apoptotic process	CYR61	CYR61	cysteine-rich, angiogenic inducer, 61	0.00419971	0.083255	2.24186
GO:0043065	positive regulation of apoptotic process	ID3	ID3	inhibitor of DNA binding 3, dominant negative helix-loop-helix protein	0.00419971	0.083255	2.24186
GO:0043065	positive regulation of apoptotic process	ARHGEF9	ARHGEF9	Cdc42 guanine nucleotide exchange factor (GEF) 9	0.00419971	0.083255	2.24186
GO:0043065	positive regulation of apoptotic process	JUN	JUN	jun proto-oncogene	0.00419971	0.083255	2.24186
GO:0043065	positive regulation of apoptotic process	FRZB	FRZB	frizzled-related protein	0.00419971	0.083255	2.24186
GO:0043065	positive regulation of apoptotic process	RPS27A	RPS27A	ribosomal protein S27a	0.00419971	0.083255	2.24186
GO:0043065	positive regulation of apoptotic process	RHOB	RHOB	ras homolog family member B	0.00419971	0.083255	2.24186
GO:0043065	positive regulation of apoptotic process	TSC22D1	TSC22D1	TSC22 domain family, member 1	0.00419971	0.083255	2.24186
GO:0043065	positive regulation of apoptotic process	NET1	NET1	neuroepithelial cell transforming 1	0.00419971	0.083255	2.24186
GO:0043065	positive regulation of apoptotic process	GADD45B	GADD45B	growth arrest and DNA-damage-inducible, beta	0.00419971	0.083255	2.24186
GO:0001666	response to hypoxia	CXCL12	CXCL12	chemokine (C-X-C motif) ligand 12	0.00421539	0.083255	2.69315
GO:0001666	response to hypoxia	MYOCD	MYOCD	myocardin	0.00421539	0.083255	2.69315
GO:0001666	response to hypoxia	WTIP	WTIP	Wilms tumor 1 interacting protein	0.00421539	0.083255	2.69315
GO:0001666	response to hypoxia	SOCS3	SOCS3	suppressor of cytokine signaling 3	0.00421539	0.083255	2.69315
GO:0001666	response to hypoxia	THBS1	THBS1	thrombospondin 1	0.00421539	0.083255	2.69315
GO:0001666	response to hypoxia	CCL2	CCL2	chemokine (C-C motif) ligand 2	0.00421539	0.083255	2.69315
GO:0001666	response to hypoxia	VEGFA	VEGFA	vascular endothelial growth factor A	0.00421539	0.083255	2.69315
GO:0001666	response to hypoxia	KCNA5	KCNA5	potassium voltage-gated channel, shaker-related subfamily, member 5	0.00421539	0.083255	2.69315
GO:0001666	response to hypoxia	CX3CL1	CX3CL1	chemokine (C-X3-C motif) ligand 1	0.00421539	0.083255	2.69315
GO:0001666	response to hypoxia	SOD3	SOD3	superoxide dismutase 3, extracellular	0.00421539	0.083255	2.69315
GO:0010881	regulation of cardiac muscle contraction by regulation of the release of sequestered calcium ion	CASQ2	CASQ2	calsequestrin 2 (cardiac muscle)	0.00424756	0.083255	8.88738
GO:0010881	regulation of cardiac muscle contraction by regulation of the release of sequestered calcium ion	HRC	HRC	histidine rich calcium binding protein	0.00424756	0.083255	8.88738
GO:0010881	regulation of cardiac muscle contraction by regulation of the release of sequestered calcium ion	ATP1A2	ATP1A2	ATPase, Na+/K+ transporting, alpha 2 polypeptide	0.00424756	0.083255	8.88738
GO:0006941	striated muscle contraction	CASQ2	CASQ2	calsequestrin 2 (cardiac muscle)	0.00424756	0.083255	8.88738
GO:0006941	striated muscle contraction	DTNA	DTNA	dystrobrevin, alpha	0.00424756	0.083255	8.88738
GO:0006941	striated muscle contraction	MYOM1	MYOM1	myomesin 1	0.00424756	0.083255	8.88738
GO:0006940	regulation of smooth muscle contraction	ADRA2A	ADRA2A	adrenoceptor alpha 2A	0.00424756	0.083255	8.88738
GO:0006940	regulation of smooth muscle contraction	ATP1A2	ATP1A2	ATPase, Na+/K+ transporting, alpha 2 polypeptide	0.00424756	0.083255	8.88738
GO:0006940	regulation of smooth muscle contraction	CNN1	CNN1	calponin 1, basic, smooth muscle	0.00424756	0.083255	8.88738
GO:0043488	regulation of mRNA stability	RBM24	RBM24	RNA binding motif protein 24	0.00424756	0.083255	8.88738
GO:0043488	regulation of mRNA stability	ZFP36	ZFP36	ZFP36 ring finger protein	0.00424756	0.083255	8.88738
GO:0043488	regulation of mRNA stability	ZFP36L1	ZFP36L1	ZFP36 ring finger protein-like 1	0.00424756	0.083255	8.88738
GO:0007195	adenylate cyclase-inhibiting dopamine receptor signaling pathway	FLNA	FLNA	filamin A, alpha	0.0042539	0.083255	18.9597
GO:0007195	adenylate cyclase-inhibiting dopamine receptor signaling pathway	ADCY5	ADCY5	adenylate cyclase 5	0.0042539	0.083255	18.9597
GO:0051414	response to cortisol	SLIT3	SLIT3	slit homolog 3 (Drosophila)	0.0042539	0.083255	18.9597
GO:0051414	response to cortisol	IGFBP7	IGFBP7	insulin-like growth factor binding protein 7	0.0042539	0.083255	18.9597
GO:0014033	neural crest cell differentiation	MEF2C	MEF2C	myocyte enhancer factor 2C	0.0042539	0.083255	18.9597
GO:0014033	neural crest cell differentiation	FRZB	FRZB	frizzled-related protein	0.0042539	0.083255	18.9597
GO:1903265	positive regulation of tumor necrosis factor-mediated signaling pathway	HSPA1A	HSPA1A	heat shock 70kDa protein 1A	0.0042539	0.083255	18.9597
GO:1903265	positive regulation of tumor necrosis factor-mediated signaling pathway	HSPA1B	HSPA1B	heat shock 70kDa protein 1B	0.0042539	0.083255	18.9597
GO:1990441	negative regulation of transcription from RNA polymerase II promoter in response to endoplasmic reticulum stress	PPP1R15A	PPP1R15A	protein phosphatase 1, regulatory subunit 15A	0.0042539	0.083255	18.9597
GO:1990441	negative regulation of transcription from RNA polymerase II promoter in response to endoplasmic reticulum stress	JUN	JUN	jun proto-oncogene	0.0042539	0.083255	18.9597
GO:0014829	vascular smooth muscle contraction	ACTG2	ACTG2	actin, gamma 2, smooth muscle, enteric	0.0042539	0.083255	18.9597
GO:0014829	vascular smooth muscle contraction	ACTA2	ACTA2	actin, alpha 2, smooth muscle, aorta	0.0042539	0.083255	18.9597
GO:0042490	mechanoreceptor differentiation	NTRK3	NTRK3	neurotrophic tyrosine kinase, receptor, type 3	0.0042539	0.083255	18.9597
GO:0042490	mechanoreceptor differentiation	NTRK2	NTRK2	neurotrophic tyrosine kinase, receptor, type 2	0.0042539	0.083255	18.9597
GO:0090527	actin filament reorganization	GSN	GSN	gelsolin	0.0042539	0.083255	18.9597
GO:0090527	actin filament reorganization	FRY	FRY	furry homolog (Drosophila)	0.0042539	0.083255	18.9597
GO:0071870	cellular response to catecholamine stimulus	GNAS	GNAS	GNAS complex locus	0.0042539	0.083255	18.9597
GO:0071870	cellular response to catecholamine stimulus	DRD1	DRD1	dopamine receptor D1	0.0042539	0.083255	18.9597
GO:0040023	establishment of nucleus localization	PTK2	PTK2	protein tyrosine kinase 2	0.0042539	0.083255	18.9597
GO:0040023	establishment of nucleus localization	SYNE1	SYNE1	spectrin repeat containing, nuclear envelope 1	0.0042539	0.083255	18.9597
GO:0010243	response to organonitrogen compound	CCND1	CCND1	cyclin D1	0.00438578	0.0834516	5.92492
GO:0010243	response to organonitrogen compound	BTG2	BTG2	BTG family, member 2	0.00438578	0.0834516	5.92492
GO:0010243	response to organonitrogen compound	CDKN1A	CDKN1A	cyclin-dependent kinase inhibitor 1A (p21, Cip1)	0.00438578	0.0834516	5.92492
GO:0010243	response to organonitrogen compound	MGST3	MGST3	microsomal glutathione S-transferase 3	0.00438578	0.0834516	5.92492
GO:0043392	negative regulation of DNA binding	RSF1	RSF1	remodeling and spacing factor 1	0.00438578	0.0834516	5.92492
GO:0043392	negative regulation of DNA binding	JUN	JUN	jun proto-oncogene	0.00438578	0.0834516	5.92492
GO:0043392	negative regulation of DNA binding	NFIB	NFIB	nuclear factor I/B	0.00438578	0.0834516	5.92492
GO:0043392	negative regulation of DNA binding	ID2	ID2	inhibitor of DNA binding 2, dominant negative helix-loop-helix protein	0.00438578	0.0834516	5.92492
GO:0045214	sarcomere organization	TPM1	TPM1	tropomyosin 1 (alpha)	0.00438578	0.0834516	5.92492
GO:0045214	sarcomere organization	ACTB	ACTB	actin, beta	0.00438578	0.0834516	5.92492
GO:0045214	sarcomere organization	CASQ2	CASQ2	calsequestrin 2 (cardiac muscle)	0.00438578	0.0834516	5.92492
GO:0045214	sarcomere organization	LDB3	LDB3	LIM domain binding 3	0.00438578	0.0834516	5.92492
GO:0070098	chemokine-mediated signaling pathway	CXCL12	CXCL12	chemokine (C-X-C motif) ligand 12	0.004676	0.0874118	4.55763
GO:0070098	chemokine-mediated signaling pathway	CCL21	CCL21	chemokine (C-C motif) ligand 21	0.004676	0.0874118	4.55763
GO:0070098	chemokine-mediated signaling pathway	CCL2	CCL2	chemokine (C-C motif) ligand 2	0.004676	0.0874118	4.55763
GO:0070098	chemokine-mediated signaling pathway	ACKR3	ACKR3	atypical chemokine receptor 3	0.004676	0.0874118	4.55763
GO:0070098	chemokine-mediated signaling pathway	CX3CL1	CX3CL1	chemokine (C-X3-C motif) ligand 1	0.004676	0.0874118	4.55763
GO:0034134	toll-like receptor 2 signaling pathway	RPS6KA5	RPS6KA5	ribosomal protein S6 kinase, 90kDa, polypeptide 5	0.00467898	0.0874118	3.84319
GO:0034134	toll-like receptor 2 signaling pathway	MEF2C	MEF2C	myocyte enhancer factor 2C	0.00467898	0.0874118	3.84319
GO:0034134	toll-like receptor 2 signaling pathway	FOS	FOS	FBJ murine osteosarcoma viral oncogene homolog	0.00467898	0.0874118	3.84319
GO:0034134	toll-like receptor 2 signaling pathway	JUN	JUN	jun proto-oncogene	0.00467898	0.0874118	3.84319
GO:0034134	toll-like receptor 2 signaling pathway	RPS27A	RPS27A	ribosomal protein S27a	0.00467898	0.0874118	3.84319
GO:0034134	toll-like receptor 2 signaling pathway	CD36	CD36	CD36 molecule (thrombospondin receptor)	0.00467898	0.0874118	3.84319
GO:0043524	negative regulation of neuron apoptotic process	STXBP1	STXBP1	syntaxin binding protein 1	0.00477101	0.0883282	3.05802
GO:0043524	negative regulation of neuron apoptotic process	MEF2C	MEF2C	myocyte enhancer factor 2C	0.00477101	0.0883282	3.05802
GO:0043524	negative regulation of neuron apoptotic process	BTG2	BTG2	BTG family, member 2	0.00477101	0.0883282	3.05802
GO:0043524	negative regulation of neuron apoptotic process	JUN	JUN	jun proto-oncogene	0.00477101	0.0883282	3.05802
GO:0043524	negative regulation of neuron apoptotic process	ROCK1	ROCK1	Rho-associated, coiled-coil containing protein kinase 1	0.00477101	0.0883282	3.05802
GO:0043524	negative regulation of neuron apoptotic process	CCL2	CCL2	chemokine (C-C motif) ligand 2	0.00477101	0.0883282	3.05802
GO:0043524	negative regulation of neuron apoptotic process	VEGFA	VEGFA	vascular endothelial growth factor A	0.00477101	0.0883282	3.05802
GO:0043524	negative regulation of neuron apoptotic process	NTRK2	NTRK2	neurotrophic tyrosine kinase, receptor, type 2	0.00477101	0.0883282	3.05802
GO:0030049	muscle filament sliding	TPM1	TPM1	tropomyosin 1 (alpha)	0.00490914	0.0899593	5.74538
GO:0030049	muscle filament sliding	TMOD1	TMOD1	tropomodulin 1	0.00490914	0.0899593	5.74538
GO:0030049	muscle filament sliding	MYL6	MYL6	myosin, light chain 6, alkali, smooth muscle and non-muscle	0.00490914	0.0899593	5.74538
GO:0030049	muscle filament sliding	TPM2	TPM2	tropomyosin 2 (beta)	0.00490914	0.0899593	5.74538
GO:0051897	positive regulation of protein kinase B signaling	PTK2	PTK2	protein tyrosine kinase 2	0.00499785	0.0899593	3.79195
GO:0051897	positive regulation of protein kinase B signaling	IL6	IL6	interleukin 6	0.00499785	0.0899593	3.79195
GO:0051897	positive regulation of protein kinase B signaling	CCL21	CCL21	chemokine (C-C motif) ligand 21	0.00499785	0.0899593	3.79195
GO:0051897	positive regulation of protein kinase B signaling	THBS1	THBS1	thrombospondin 1	0.00499785	0.0899593	3.79195
GO:0051897	positive regulation of protein kinase B signaling	VEGFA	VEGFA	vascular endothelial growth factor A	0.00499785	0.0899593	3.79195
GO:0051897	positive regulation of protein kinase B signaling	IGFBP5	IGFBP5	insulin-like growth factor binding protein 5	0.00499785	0.0899593	3.79195
GO:0060749	mammary gland alveolus development	CCND1	CCND1	cyclin D1	0.00507799	0.0899593	8.36459
GO:0060749	mammary gland alveolus development	VEGFA	VEGFA	vascular endothelial growth factor A	0.00507799	0.0899593	8.36459
GO:0060749	mammary gland alveolus development	ID2	ID2	inhibitor of DNA binding 2, dominant negative helix-loop-helix protein	0.00507799	0.0899593	8.36459
GO:0043536	positive regulation of blood vessel endothelial cell migration	THBS1	THBS1	thrombospondin 1	0.00507799	0.0899593	8.36459
GO:0043536	positive regulation of blood vessel endothelial cell migration	VEGFA	VEGFA	vascular endothelial growth factor A	0.00507799	0.0899593	8.36459
GO:0043536	positive regulation of blood vessel endothelial cell migration	HSPB1	HSPB1	heat shock 27kDa protein 1	0.00507799	0.0899593	8.36459
GO:0030224	monocyte differentiation	MEF2C	MEF2C	myocyte enhancer factor 2C	0.00507799	0.0899593	8.36459
GO:0030224	monocyte differentiation	JUN	JUN	jun proto-oncogene	0.00507799	0.0899593	8.36459
GO:0030224	monocyte differentiation	VEGFA	VEGFA	vascular endothelial growth factor A	0.00507799	0.0899593	8.36459
GO:0016032	viral process	RPS8	RPS8	ribosomal protein S8	0.00545529	0.0945096	1.8399
GO:0016032	viral process	CD81	CD81	CD81 molecule	0.00545529	0.0945096	1.8399
GO:0016032	viral process	RPL37A	RPL37A	ribosomal protein L37a	0.00545529	0.0945096	1.8399
GO:0016032	viral process	EIF4A2	EIF4A2	eukaryotic translation initiation factor 4A2	0.00545529	0.0945096	1.8399
GO:0016032	viral process	MPDZ	MPDZ	multiple PDZ domain protein	0.00545529	0.0945096	1.8399
GO:0016032	viral process	RPS14	RPS14	ribosomal protein S14	0.00545529	0.0945096	1.8399
GO:0016032	viral process	AP2A2	AP2A2	adaptor-related protein complex 2, alpha 2 subunit	0.00545529	0.0945096	1.8399
GO:0016032	viral process	RPL34	RPL34	ribosomal protein L34	0.00545529	0.0945096	1.8399
GO:0016032	viral process	RPL18	RPL18	ribosomal protein L18	0.00545529	0.0945096	1.8399
GO:0016032	viral process	RPS27A	RPS27A	ribosomal protein S27a	0.00545529	0.0945096	1.8399
GO:0016032	viral process	CHMP4C	CHMP4C	charged multivesicular body protein 4C	0.00545529	0.0945096	1.8399
GO:0016032	viral process	RPL5	RPL5	ribosomal protein L5	0.00545529	0.0945096	1.8399
GO:0016032	viral process	RPS29	RPS29	ribosomal protein S29	0.00545529	0.0945096	1.8399
GO:0016032	viral process	SLC25A4	SLC25A4	solute carrier family 25 (mitochondrial carrier; adenine nucleotide translocator), member 4	0.00545529	0.0945096	1.8399
GO:0016032	viral process	ACKR3	ACKR3	atypical chemokine receptor 3	0.00545529	0.0945096	1.8399
GO:0016032	viral process	RPL31	RPL31	ribosomal protein L31	0.00545529	0.0945096	1.8399
GO:0016032	viral process	WWP2	WWP2	WW domain containing E3 ubiquitin protein ligase 2	0.00545529	0.0945096	1.8399
GO:0016032	viral process	MFGE8	MFGE8	milk fat globule-EGF factor 8 protein	0.00545529	0.0945096	1.8399
GO:0016032	viral process	RPLP1	RPLP1	ribosomal protein, large, P1	0.00545529	0.0945096	1.8399
GO:0016032	viral process	RPS18	RPS18	ribosomal protein S18	0.00545529	0.0945096	1.8399
GO:0016032	viral process	RPL8	RPL8	ribosomal protein L8	0.00545529	0.0945096	1.8399
GO:0072593	reactive oxygen species metabolic process	CYR61	CYR61	cysteine-rich, angiogenic inducer, 61	0.00547282	0.0945096	5.5764
GO:0072593	reactive oxygen species metabolic process	PDK4	PDK4	pyruvate dehydrogenase kinase, isozyme 4	0.00547282	0.0945096	5.5764
GO:0072593	reactive oxygen species metabolic process	NDUFS3	NDUFS3	NADH dehydrogenase (ubiquinone) Fe-S protein 3, 30kDa (NADH-coenzyme Q reductase)	0.00547282	0.0945096	5.5764
GO:0072593	reactive oxygen species metabolic process	CTGF	CTGF	connective tissue growth factor	0.00547282	0.0945096	5.5764
GO:0002548	monocyte chemotaxis	IL6	IL6	interleukin 6	0.00547282	0.0945096	5.5764
GO:0002548	monocyte chemotaxis	CCL21	CCL21	chemokine (C-C motif) ligand 21	0.00547282	0.0945096	5.5764
GO:0002548	monocyte chemotaxis	CCL2	CCL2	chemokine (C-C motif) ligand 2	0.00547282	0.0945096	5.5764
GO:0002548	monocyte chemotaxis	CX3CL1	CX3CL1	chemokine (C-X3-C motif) ligand 1	0.00547282	0.0945096	5.5764
GO:0007399	nervous system development	INHBA	INHBA	inhibin, beta A	0.0059457	0.095076	1.93467
GO:0007399	nervous system development	NRGN	NRGN	neurogranin (protein kinase C substrate, RC3)	0.0059457	0.095076	1.93467
GO:0007399	nervous system development	NTRK3	NTRK3	neurotrophic tyrosine kinase, receptor, type 3	0.0059457	0.095076	1.93467
GO:0007399	nervous system development	DLG4	DLG4	discs, large homolog 4 (Drosophila)	0.0059457	0.095076	1.93467
GO:0007399	nervous system development	CRIM1	CRIM1	cysteine rich transmembrane BMP regulator 1 (chordin-like)	0.0059457	0.095076	1.93467
GO:0007399	nervous system development	MEF2C	MEF2C	myocyte enhancer factor 2C	0.0059457	0.095076	1.93467
GO:0007399	nervous system development	SLIT3	SLIT3	slit homolog 3 (Drosophila)	0.0059457	0.095076	1.93467
GO:0007399	nervous system development	RUFY3	RUFY3	RUN and FYVE domain containing 3	0.0059457	0.095076	1.93467
GO:0007399	nervous system development	FOS	FOS	FBJ murine osteosarcoma viral oncogene homolog	0.0059457	0.095076	1.93467
GO:0007399	nervous system development	ITGA8	ITGA8	integrin, alpha 8	0.0059457	0.095076	1.93467
GO:0007399	nervous system development	HES1	HES1	hes family bHLH transcription factor 1	0.0059457	0.095076	1.93467
GO:0007399	nervous system development	MAP1B	MAP1B	microtubule-associated protein 1B	0.0059457	0.095076	1.93467
GO:0007399	nervous system development	DPYSL3	DPYSL3	dihydropyrimidinase-like 3	0.0059457	0.095076	1.93467
GO:0007399	nervous system development	MYLIP	MYLIP	myosin regulatory light chain interacting protein	0.0059457	0.095076	1.93467
GO:0007399	nervous system development	NDRG2	NDRG2	NDRG family member 2	0.0059457	0.095076	1.93467
GO:0007399	nervous system development	VEGFA	VEGFA	vascular endothelial growth factor A	0.0059457	0.095076	1.93467
GO:0007399	nervous system development	NTRK2	NTRK2	neurotrophic tyrosine kinase, receptor, type 2	0.0059457	0.095076	1.93467
GO:0007399	nervous system development	AC114491.1	NTNG1	netrin G1	0.0059457	0.095076	1.93467
GO:0007519	skeletal muscle tissue development	MEF2C	MEF2C	myocyte enhancer factor 2C	0.00594699	0.095076	4.30903
GO:0007519	skeletal muscle tissue development	MYL6	MYL6	myosin, light chain 6, alkali, smooth muscle and non-muscle	0.00594699	0.095076	4.30903
GO:0007519	skeletal muscle tissue development	ELN	ELN	elastin	0.00594699	0.095076	4.30903
GO:0007519	skeletal muscle tissue development	MEOX2	MEOX2	mesenchyme homeobox 2	0.00594699	0.095076	4.30903
GO:0007519	skeletal muscle tissue development	KCNAB1	KCNAB1	potassium voltage-gated channel, shaker-related subfamily, beta member 1	0.00594699	0.095076	4.30903
GO:0030511	positive regulation of transforming growth factor beta receptor signaling pathway	MYOCD	MYOCD	myocardin	0.00599946	0.095076	7.89989
GO:0030511	positive regulation of transforming growth factor beta receptor signaling pathway	ITGA8	ITGA8	integrin, alpha 8	0.00599946	0.095076	7.89989
GO:0030511	positive regulation of transforming growth factor beta receptor signaling pathway	THBS1	THBS1	thrombospondin 1	0.00599946	0.095076	7.89989
GO:0006937	regulation of muscle contraction	TPM1	TPM1	tropomyosin 1 (alpha)	0.00599946	0.095076	7.89989
GO:0006937	regulation of muscle contraction	PPP1R12B	PPP1R12B	protein phosphatase 1, regulatory subunit 12B	0.00599946	0.095076	7.89989
GO:0006937	regulation of muscle contraction	ATP1A2	ATP1A2	ATPase, Na+/K+ transporting, alpha 2 polypeptide	0.00599946	0.095076	7.89989
GO:0045663	positive regulation of myoblast differentiation	MEF2C	MEF2C	myocyte enhancer factor 2C	0.00599946	0.095076	7.89989
GO:0045663	positive regulation of myoblast differentiation	ZFHX3	ZFHX3	zinc finger homeobox 3	0.00599946	0.095076	7.89989
GO:0045663	positive regulation of myoblast differentiation	BTG1	BTG1	B-cell translocation gene 1, anti-proliferative	0.00599946	0.095076	7.89989
GO:0002576	platelet degranulation	STXBP1	STXBP1	syntaxin binding protein 1	0.00605027	0.095076	3.6461
GO:0002576	platelet degranulation	FLNA	FLNA	filamin A, alpha	0.00605027	0.095076	3.6461
GO:0002576	platelet degranulation	THBS1	THBS1	thrombospondin 1	0.00605027	0.095076	3.6461
GO:0002576	platelet degranulation	CD36	CD36	CD36 molecule (thrombospondin receptor)	0.00605027	0.095076	3.6461
GO:0002576	platelet degranulation	VEGFA	VEGFA	vascular endothelial growth factor A	0.00605027	0.095076	3.6461
GO:0002576	platelet degranulation	CD9	CD9	CD9 molecule	0.00605027	0.095076	3.6461
GO:0001944	vasculature development	ANP32B	ANP32B	acidic (leucine-rich) nuclear phosphoprotein 32 family, member B	0.00607814	0.095076	5.41707
GO:0001944	vasculature development	FRZB	FRZB	frizzled-related protein	0.00607814	0.095076	5.41707
GO:0001944	vasculature development	FZD7	FZD7	frizzled class receptor 7	0.00607814	0.095076	5.41707
GO:0001944	vasculature development	VEGFA	VEGFA	vascular endothelial growth factor A	0.00607814	0.095076	5.41707
GO:0016477	cell migration	PTK2	PTK2	protein tyrosine kinase 2	0.00618862	0.095076	2.54835
GO:0016477	cell migration	FRK	FRK	fyn-related Src family tyrosine kinase	0.00618862	0.095076	2.54835
GO:0016477	cell migration	HES1	HES1	hes family bHLH transcription factor 1	0.00618862	0.095076	2.54835
GO:0016477	cell migration	CD151	CD151	CD151 molecule (Raph blood group)	0.00618862	0.095076	2.54835
GO:0016477	cell migration	THBS1	THBS1	thrombospondin 1	0.00618862	0.095076	2.54835
GO:0016477	cell migration	VEGFA	VEGFA	vascular endothelial growth factor A	0.00618862	0.095076	2.54835
GO:0016477	cell migration	LAMA5	LAMA5	laminin, alpha 5	0.00618862	0.095076	2.54835
GO:0016477	cell migration	CTGF	CTGF	connective tissue growth factor	0.00618862	0.095076	2.54835
GO:0016477	cell migration	BTG1	BTG1	B-cell translocation gene 1, anti-proliferative	0.00618862	0.095076	2.54835
GO:0016477	cell migration	SORBS2	SORBS2	sorbin and SH3 domain containing 2	0.00618862	0.095076	2.54835
GO:0032914	positive regulation of transforming growth factor beta1 production	THBS1	THBS1	thrombospondin 1	0.00629213	0.095076	15.7998
GO:0032914	positive regulation of transforming growth factor beta1 production	CX3CL1	CX3CL1	chemokine (C-X3-C motif) ligand 1	0.00629213	0.095076	15.7998
GO:2001046	positive regulation of integrin-mediated signaling pathway	FLNA	FLNA	filamin A, alpha	0.00629213	0.095076	15.7998
GO:2001046	positive regulation of integrin-mediated signaling pathway	LIMS2	LIMS2	LIM and senescent cell antigen-like domains 2	0.00629213	0.095076	15.7998
GO:0030823	regulation of cGMP metabolic process	THBS1	THBS1	thrombospondin 1	0.00629213	0.095076	15.7998
GO:0030823	regulation of cGMP metabolic process	VEGFA	VEGFA	vascular endothelial growth factor A	0.00629213	0.095076	15.7998
GO:0021960	anterior commissure morphogenesis	BHLHE22	BHLHE22	basic helix-loop-helix family, member e22	0.00629213	0.095076	15.7998
GO:0021960	anterior commissure morphogenesis	NFIB	NFIB	nuclear factor I/B	0.00629213	0.095076	15.7998
GO:2000107	negative regulation of leukocyte apoptotic process	CXCL12	CXCL12	chemokine (C-X-C motif) ligand 12	0.00629213	0.095076	15.7998
GO:2000107	negative regulation of leukocyte apoptotic process	CCL21	CCL21	chemokine (C-C motif) ligand 21	0.00629213	0.095076	15.7998
GO:2000427	positive regulation of apoptotic cell clearance	CCL2	CCL2	chemokine (C-C motif) ligand 2	0.00629213	0.095076	15.7998
GO:2000427	positive regulation of apoptotic cell clearance	MFGE8	MFGE8	milk fat globule-EGF factor 8 protein	0.00629213	0.095076	15.7998
GO:0045578	negative regulation of B cell differentiation	INHBA	INHBA	inhibin, beta A	0.00629213	0.095076	15.7998
GO:0045578	negative regulation of B cell differentiation	ID2	ID2	inhibitor of DNA binding 2, dominant negative helix-loop-helix protein	0.00629213	0.095076	15.7998
GO:0060056	mammary gland involution	FRZB	FRZB	frizzled-related protein	0.00629213	0.095076	15.7998
GO:0060056	mammary gland involution	IGFBP5	IGFBP5	insulin-like growth factor binding protein 5	0.00629213	0.095076	15.7998
GO:0001661	conditioned taste aversion	FOS	FOS	FBJ murine osteosarcoma viral oncogene homolog	0.00629213	0.095076	15.7998
GO:0001661	conditioned taste aversion	DRD1	DRD1	dopamine receptor D1	0.00629213	0.095076	15.7998
GO:0051403	stress-activated MAPK cascade	RPS6KA5	RPS6KA5	ribosomal protein S6 kinase, 90kDa, polypeptide 5	0.00641981	0.0958176	4.23209
GO:0051403	stress-activated MAPK cascade	MEF2C	MEF2C	myocyte enhancer factor 2C	0.00641981	0.0958176	4.23209
GO:0051403	stress-activated MAPK cascade	FOS	FOS	FBJ murine osteosarcoma viral oncogene homolog	0.00641981	0.0958176	4.23209
GO:0051403	stress-activated MAPK cascade	JUN	JUN	jun proto-oncogene	0.00641981	0.0958176	4.23209
GO:0051403	stress-activated MAPK cascade	RPS27A	RPS27A	ribosomal protein S27a	0.00641981	0.0958176	4.23209
GO:0050796	regulation of insulin secretion	STXBP1	STXBP1	syntaxin binding protein 1	0.00643446	0.0958176	3.59995
GO:0050796	regulation of insulin secretion	KCNB1	KCNB1	potassium voltage-gated channel, Shab-related subfamily, member 1	0.00643446	0.0958176	3.59995
GO:0050796	regulation of insulin secretion	ADRA2A	ADRA2A	adrenoceptor alpha 2A	0.00643446	0.0958176	3.59995
GO:0050796	regulation of insulin secretion	GNAS	GNAS	GNAS complex locus	0.00643446	0.0958176	3.59995
GO:0050796	regulation of insulin secretion	SLC25A4	SLC25A4	solute carrier family 25 (mitochondrial carrier; adenine nucleotide translocator), member 4	0.00643446	0.0958176	3.59995
GO:0050796	regulation of insulin secretion	KCNA5	KCNA5	potassium voltage-gated channel, shaker-related subfamily, member 5	0.00643446	0.0958176	3.59995
GO:0060291	long-term synaptic potentiation	EGR1	EGR1	early growth response 1	0.00672639	0.099444	5.2666
GO:0060291	long-term synaptic potentiation	PLK2	PLK2	polo-like kinase 2	0.00672639	0.099444	5.2666
GO:0060291	long-term synaptic potentiation	NTRK2	NTRK2	neurotrophic tyrosine kinase, receptor, type 2	0.00672639	0.099444	5.2666
GO:0060291	long-term synaptic potentiation	DRD1	DRD1	dopamine receptor D1	0.00672639	0.099444	5.2666
GO:0045926	negative regulation of growth	MT1A	MT1A	metallothionein 1A	0.00701443	0.101512	7.48411
GO:0045926	negative regulation of growth	IGFBP5	IGFBP5	insulin-like growth factor binding protein 5	0.00701443	0.101512	7.48411
GO:0045926	negative regulation of growth	MT2A	MT2A	metallothionein 2A	0.00701443	0.101512	7.48411
GO:0050806	positive regulation of synaptic transmission	DLG4	DLG4	discs, large homolog 4 (Drosophila)	0.00701443	0.101512	7.48411
GO:0050806	positive regulation of synaptic transmission	CLSTN2	CLSTN2	calsyntenin 2	0.00701443	0.101512	7.48411
GO:0050806	positive regulation of synaptic transmission	CCL2	CCL2	chemokine (C-C motif) ligand 2	0.00701443	0.101512	7.48411
GO:0006402	mRNA catabolic process	ZFP36	ZFP36	ZFP36 ring finger protein	0.00701443	0.101512	7.48411
GO:0006402	mRNA catabolic process	HSPA1A	HSPA1A	heat shock 70kDa protein 1A	0.00701443	0.101512	7.48411
GO:0006402	mRNA catabolic process	HSPA1B	HSPA1B	heat shock 70kDa protein 1B	0.00701443	0.101512	7.48411
GO:0002755	MyD88-dependent toll-like receptor signaling pathway	RPS6KA5	RPS6KA5	ribosomal protein S6 kinase, 90kDa, polypeptide 5	0.00725558	0.104267	3.51106
GO:0002755	MyD88-dependent toll-like receptor signaling pathway	MEF2C	MEF2C	myocyte enhancer factor 2C	0.00725558	0.104267	3.51106
GO:0002755	MyD88-dependent toll-like receptor signaling pathway	FOS	FOS	FBJ murine osteosarcoma viral oncogene homolog	0.00725558	0.104267	3.51106
GO:0002755	MyD88-dependent toll-like receptor signaling pathway	JUN	JUN	jun proto-oncogene	0.00725558	0.104267	3.51106
GO:0002755	MyD88-dependent toll-like receptor signaling pathway	RPS27A	RPS27A	ribosomal protein S27a	0.00725558	0.104267	3.51106
GO:0002755	MyD88-dependent toll-like receptor signaling pathway	CD36	CD36	CD36 molecule (thrombospondin receptor)	0.00725558	0.104267	3.51106
GO:0010811	positive regulation of cell-substrate adhesion	CYR61	CYR61	cysteine-rich, angiogenic inducer, 61	0.0074188	0.104422	5.12426
GO:0010811	positive regulation of cell-substrate adhesion	EDIL3	EDIL3	EGF-like repeats and discoidin I-like domains 3	0.0074188	0.104422	5.12426
GO:0010811	positive regulation of cell-substrate adhesion	THBS1	THBS1	thrombospondin 1	0.0074188	0.104422	5.12426
GO:0010811	positive regulation of cell-substrate adhesion	ITGA3	ITGA3	integrin, alpha 3 (antigen CD49C, alpha 3 subunit of VLA-3 receptor)	0.0074188	0.104422	5.12426
GO:0042692	muscle cell differentiation	SPEG	SPEG	SPEG complex locus	0.0074188	0.104422	5.12426
GO:0042692	muscle cell differentiation	MEF2C	MEF2C	myocyte enhancer factor 2C	0.0074188	0.104422	5.12426
GO:0042692	muscle cell differentiation	MYOCD	MYOCD	myocardin	0.0074188	0.104422	5.12426
GO:0042692	muscle cell differentiation	SYNE1	SYNE1	spectrin repeat containing, nuclear envelope 1	0.0074188	0.104422	5.12426
GO:0006904	vesicle docking involved in exocytosis	SYTL2	SYTL2	synaptotagmin-like 2	0.0074188	0.104422	5.12426
GO:0006904	vesicle docking involved in exocytosis	STXBP1	STXBP1	syntaxin binding protein 1	0.0074188	0.104422	5.12426
GO:0006904	vesicle docking involved in exocytosis	KCNB1	KCNB1	potassium voltage-gated channel, Shab-related subfamily, member 1	0.0074188	0.104422	5.12426
GO:0006904	vesicle docking involved in exocytosis	RAB40B	RAB40B	RAB40B, member RAS oncogene family	0.0074188	0.104422	5.12426
GO:0048661	positive regulation of smooth muscle cell proliferation	IL6	IL6	interleukin 6	0.00799561	0.106257	4.0169
GO:0048661	positive regulation of smooth muscle cell proliferation	NOTCH3	NOTCH3	notch 3	0.00799561	0.106257	4.0169
GO:0048661	positive regulation of smooth muscle cell proliferation	JUN	JUN	jun proto-oncogene	0.00799561	0.106257	4.0169
GO:0048661	positive regulation of smooth muscle cell proliferation	CX3CL1	CX3CL1	chemokine (C-X3-C motif) ligand 1	0.00799561	0.106257	4.0169
GO:0048661	positive regulation of smooth muscle cell proliferation	ID2	ID2	inhibitor of DNA binding 2, dominant negative helix-loop-helix protein	0.00799561	0.106257	4.0169
GO:0045737	positive regulation of cyclin-dependent protein serine/threonine kinase activity	CCND1	CCND1	cyclin D1	0.00812506	0.106257	7.1099
GO:0045737	positive regulation of cyclin-dependent protein serine/threonine kinase activity	CCNL1	CCNL1	cyclin L1	0.00812506	0.106257	7.1099
GO:0045737	positive regulation of cyclin-dependent protein serine/threonine kinase activity	PSRC1	PSRC1	proline/serine-rich coiled-coil 1	0.00812506	0.106257	7.1099
GO:0030336	negative regulation of cell migration	TPM1	TPM1	tropomyosin 1 (alpha)	0.00814987	0.106257	3.42646
GO:0030336	negative regulation of cell migration	DPYSL3	DPYSL3	dihydropyrimidinase-like 3	0.00814987	0.106257	3.42646
GO:0030336	negative regulation of cell migration	SULF1	SULF1	sulfatase 1	0.00814987	0.106257	3.42646
GO:0030336	negative regulation of cell migration	CHRD	CHRD	chordin	0.00814987	0.106257	3.42646
GO:0030336	negative regulation of cell migration	IGFBP5	IGFBP5	insulin-like growth factor binding protein 5	0.00814987	0.106257	3.42646
GO:0030336	negative regulation of cell migration	DRD1	DRD1	dopamine receptor D1	0.00814987	0.106257	3.42646
GO:0048469	cell maturation	HES1	HES1	hes family bHLH transcription factor 1	0.00815658	0.106257	4.98941
GO:0048469	cell maturation	CCL21	CCL21	chemokine (C-C motif) ligand 21	0.00815658	0.106257	4.98941
GO:0048469	cell maturation	VEGFA	VEGFA	vascular endothelial growth factor A	0.00815658	0.106257	4.98941
GO:0048469	cell maturation	ID2	ID2	inhibitor of DNA binding 2, dominant negative helix-loop-helix protein	0.00815658	0.106257	4.98941
GO:0030334	regulation of cell migration	CXCL12	CXCL12	chemokine (C-X-C motif) ligand 12	0.0085756	0.106257	3.94995
GO:0030334	regulation of cell migration	PHLDA2	PHLDA2	pleckstrin homology-like domain, family A, member 2	0.0085756	0.106257	3.94995
GO:0030334	regulation of cell migration	LAMA3	LAMA3	laminin, alpha 3	0.0085756	0.106257	3.94995
GO:0030334	regulation of cell migration	LAMA5	LAMA5	laminin, alpha 5	0.0085756	0.106257	3.94995
GO:0030334	regulation of cell migration	NEXN	NEXN	nexilin (F actin binding protein)	0.0085756	0.106257	3.94995
GO:0071347	cellular response to interleukin-1	IL6	IL6	interleukin 6	0.0085756	0.106257	3.94995
GO:0071347	cellular response to interleukin-1	KLF2	KLF2	Kruppel-like factor 2	0.0085756	0.106257	3.94995
GO:0071347	cellular response to interleukin-1	CCL21	CCL21	chemokine (C-C motif) ligand 21	0.0085756	0.106257	3.94995
GO:0071347	cellular response to interleukin-1	CCL2	CCL2	chemokine (C-C motif) ligand 2	0.0085756	0.106257	3.94995
GO:0071347	cellular response to interleukin-1	CX3CL1	CX3CL1	chemokine (C-X3-C motif) ligand 1	0.0085756	0.106257	3.94995
GO:0051694	pointed-end actin filament capping	TMOD1	TMOD1	tropomodulin 1	0.00868672	0.106257	13.5427
GO:0051694	pointed-end actin filament capping	LMOD1	LMOD1	leiomodin 1 (smooth muscle)	0.00868672	0.106257	13.5427
GO:0048842	positive regulation of axon extension involved in axon guidance	CXCL12	CXCL12	chemokine (C-X-C motif) ligand 12	0.00868672	0.106257	13.5427
GO:0048842	positive regulation of axon extension involved in axon guidance	VEGFA	VEGFA	vascular endothelial growth factor A	0.00868672	0.106257	13.5427
GO:0060509	Type I pneumocyte differentiation	KLF2	KLF2	Kruppel-like factor 2	0.00868672	0.106257	13.5427
GO:0060509	Type I pneumocyte differentiation	NFIB	NFIB	nuclear factor I/B	0.00868672	0.106257	13.5427
GO:1900273	positive regulation of long-term synaptic potentiation	NRGN	NRGN	neurogranin (protein kinase C substrate, RC3)	0.00868672	0.106257	13.5427
GO:1900273	positive regulation of long-term synaptic potentiation	DRD1	DRD1	dopamine receptor D1	0.00868672	0.106257	13.5427
GO:0051782	negative regulation of cell division	MYC	MYC	v-myc avian myelocytomatosis viral oncogene homolog	0.00868672	0.106257	13.5427
GO:0051782	negative regulation of cell division	TXNIP	TXNIP	thioredoxin interacting protein	0.00868672	0.106257	13.5427
GO:0001818	negative regulation of cytokine production	RPS6KA5	RPS6KA5	ribosomal protein S6 kinase, 90kDa, polypeptide 5	0.00868672	0.106257	13.5427
GO:0001818	negative regulation of cytokine production	NDRG2	NDRG2	NDRG family member 2	0.00868672	0.106257	13.5427
GO:0007184	SMAD protein import into nucleus	JUN	JUN	jun proto-oncogene	0.00868672	0.106257	13.5427
GO:0007184	SMAD protein import into nucleus	TOB1	TOB1	transducer of ERBB2, 1	0.00868672	0.106257	13.5427
GO:0090050	positive regulation of cell migration involved in sprouting angiogenesis	FOXC2	FOXC2	forkhead box C2 (MFH-1, mesenchyme forkhead 1)	0.00868672	0.106257	13.5427
GO:0090050	positive regulation of cell migration involved in sprouting angiogenesis	VEGFA	VEGFA	vascular endothelial growth factor A	0.00868672	0.106257	13.5427
GO:0030913	paranodal junction assembly	NFASC	NFASC	neurofascin	0.00868672	0.106257	13.5427
GO:0030913	paranodal junction assembly	CD9	CD9	CD9 molecule	0.00868672	0.106257	13.5427
GO:0042989	sequestering of actin monomers	SCIN	SCIN	scinderin	0.00868672	0.106257	13.5427
GO:0042989	sequestering of actin monomers	GSN	GSN	gelsolin	0.00868672	0.106257	13.5427
GO:0060710	chorio-allantoic fusion	CYR61	CYR61	cysteine-rich, angiogenic inducer, 61	0.00868672	0.106257	13.5427
GO:0060710	chorio-allantoic fusion	ZFP36L1	ZFP36L1	ZFP36 ring finger protein-like 1	0.00868672	0.106257	13.5427
GO:0051963	regulation of synapse assembly	MEF2C	MEF2C	myocyte enhancer factor 2C	0.00868672	0.106257	13.5427
GO:0051963	regulation of synapse assembly	PDLIM5	PDLIM5	PDZ and LIM domain 5	0.00868672	0.106257	13.5427
GO:0051127	positive regulation of actin nucleation	SCIN	SCIN	scinderin	0.00868672	0.106257	13.5427
GO:0051127	positive regulation of actin nucleation	GSN	GSN	gelsolin	0.00868672	0.106257	13.5427
GO:1903140	regulation of establishment of endothelial barrier	PPP1R12A	PPP1R12A	protein phosphatase 1, regulatory subunit 12A	0.00868672	0.106257	13.5427
GO:1903140	regulation of establishment of endothelial barrier	ROCK1	ROCK1	Rho-associated, coiled-coil containing protein kinase 1	0.00868672	0.106257	13.5427
GO:2000727	positive regulation of cardiac muscle cell differentiation	MEF2C	MEF2C	myocyte enhancer factor 2C	0.00868672	0.106257	13.5427
GO:2000727	positive regulation of cardiac muscle cell differentiation	MYOCD	MYOCD	myocardin	0.00868672	0.106257	13.5427
GO:0006910	phagocytosis, recognition	CD36	CD36	CD36 molecule (thrombospondin receptor)	0.00868672	0.106257	13.5427
GO:0006910	phagocytosis, recognition	MFGE8	MFGE8	milk fat globule-EGF factor 8 protein	0.00868672	0.106257	13.5427
GO:0001656	metanephros development	ITGA8	ITGA8	integrin, alpha 8	0.00894087	0.108719	4.86147
GO:0001656	metanephros development	ID3	ID3	inhibitor of DNA binding 3, dominant negative helix-loop-helix protein	0.00894087	0.108719	4.86147
GO:0001656	metanephros development	FOXC2	FOXC2	forkhead box C2 (MFH-1, mesenchyme forkhead 1)	0.00894087	0.108719	4.86147
GO:0001656	metanephros development	ID2	ID2	inhibitor of DNA binding 2, dominant negative helix-loop-helix protein	0.00894087	0.108719	4.86147
GO:0031100	organ regeneration	CCND1	CCND1	cyclin D1	0.00918407	0.11037	3.88519
GO:0031100	organ regeneration	CXCL12	CXCL12	chemokine (C-X-C motif) ligand 12	0.00918407	0.11037	3.88519
GO:0031100	organ regeneration	SOCS3	SOCS3	suppressor of cytokine signaling 3	0.00918407	0.11037	3.88519
GO:0031100	organ regeneration	CDKN1A	CDKN1A	cyclin-dependent kinase inhibitor 1A (p21, Cip1)	0.00918407	0.11037	3.88519
GO:0031100	organ regeneration	CCL2	CCL2	chemokine (C-C motif) ligand 2	0.00918407	0.11037	3.88519
GO:0007612	learning	DLG4	DLG4	discs, large homolog 4 (Drosophila)	0.00918407	0.11037	3.88519
GO:0007612	learning	AMPH	AMPH	amphiphysin	0.00918407	0.11037	3.88519
GO:0007612	learning	JUN	JUN	jun proto-oncogene	0.00918407	0.11037	3.88519
GO:0007612	learning	NTRK2	NTRK2	neurotrophic tyrosine kinase, receptor, type 2	0.00918407	0.11037	3.88519
GO:0007612	learning	DRD1	DRD1	dopamine receptor D1	0.00918407	0.11037	3.88519
GO:0007010	cytoskeleton organization	TPM1	TPM1	tropomyosin 1 (alpha)	0.00956727	0.114307	2.96246
GO:0007010	cytoskeleton organization	PTK2	PTK2	protein tyrosine kinase 2	0.00956727	0.114307	2.96246
GO:0007010	cytoskeleton organization	WTIP	WTIP	Wilms tumor 1 interacting protein	0.00956727	0.114307	2.96246
GO:0007010	cytoskeleton organization	CAP2	CAP2	CAP, adenylate cyclase-associated protein, 2 (yeast)	0.00956727	0.114307	2.96246
GO:0007010	cytoskeleton organization	CCL2	CCL2	chemokine (C-C motif) ligand 2	0.00956727	0.114307	2.96246
GO:0007010	cytoskeleton organization	LAMA5	LAMA5	laminin, alpha 5	0.00956727	0.114307	2.96246
GO:0007010	cytoskeleton organization	MARK1	MARK1	MAP/microtubule affinity-regulating kinase 1	0.00956727	0.114307	2.96246
GO:0043200	response to amino acid	IL6	IL6	interleukin 6	0.00977277	0.115334	4.73994
GO:0043200	response to amino acid	CCL2	CCL2	chemokine (C-C motif) ligand 2	0.00977277	0.115334	4.73994
GO:0043200	response to amino acid	CTGF	CTGF	connective tissue growth factor	0.00977277	0.115334	4.73994
GO:0043200	response to amino acid	DRD1	DRD1	dopamine receptor D1	0.00977277	0.115334	4.73994
GO:0030198	extracellular matrix organization	PTK2	PTK2	protein tyrosine kinase 2	0.00978478	0.115334	2.09589
GO:0030198	extracellular matrix organization	ACAN	ACAN	aggrecan	0.00978478	0.115334	2.09589
GO:0030198	extracellular matrix organization	CYR61	CYR61	cysteine-rich, angiogenic inducer, 61	0.00978478	0.115334	2.09589
GO:0030198	extracellular matrix organization	LTBP1	LTBP1	latent transforming growth factor beta binding protein 1	0.00978478	0.115334	2.09589
GO:0030198	extracellular matrix organization	ITGA8	ITGA8	integrin, alpha 8	0.00978478	0.115334	2.09589
GO:0030198	extracellular matrix organization	CD151	CD151	CD151 molecule (Raph blood group)	0.00978478	0.115334	2.09589
GO:0030198	extracellular matrix organization	ELN	ELN	elastin	0.00978478	0.115334	2.09589
GO:0030198	extracellular matrix organization	THBS1	THBS1	thrombospondin 1	0.00978478	0.115334	2.09589
GO:0030198	extracellular matrix organization	NTN4	NTN4	netrin 4	0.00978478	0.115334	2.09589
GO:0030198	extracellular matrix organization	LAMA3	LAMA3	laminin, alpha 3	0.00978478	0.115334	2.09589
GO:0030198	extracellular matrix organization	APLP2	APLP2	amyloid beta (A4) precursor-like protein 2	0.00978478	0.115334	2.09589
GO:0030198	extracellular matrix organization	LAMA5	LAMA5	laminin, alpha 5	0.00978478	0.115334	2.09589
GO:0030198	extracellular matrix organization	ITGA3	ITGA3	integrin, alpha 3 (antigen CD49C, alpha 3 subunit of VLA-3 receptor)	0.00978478	0.115334	2.09589
GO:0035690	cellular response to drug	MYC	MYC	v-myc avian myelocytomatosis viral oncogene homolog	0.00982165	0.115334	3.82253
GO:0035690	cellular response to drug	MEF2C	MEF2C	myocyte enhancer factor 2C	0.00982165	0.115334	3.82253
GO:0035690	cellular response to drug	EGR1	EGR1	early growth response 1	0.00982165	0.115334	3.82253
GO:0035690	cellular response to drug	CCL2	CCL2	chemokine (C-C motif) ligand 2	0.00982165	0.115334	3.82253
GO:0035690	cellular response to drug	MT2A	MT2A	metallothionein 2A	0.00982165	0.115334	3.82253
GO:0001764	neuron migration	CXCL12	CXCL12	chemokine (C-X-C motif) ligand 12	0.0104893	0.117949	2.91049
GO:0001764	neuron migration	NTRK3	NTRK3	neurotrophic tyrosine kinase, receptor, type 3	0.0104893	0.117949	2.91049
GO:0001764	neuron migration	PTK2	PTK2	protein tyrosine kinase 2	0.0104893	0.117949	2.91049
GO:0001764	neuron migration	MEF2C	MEF2C	myocyte enhancer factor 2C	0.0104893	0.117949	2.91049
GO:0001764	neuron migration	NTRK2	NTRK2	neurotrophic tyrosine kinase, receptor, type 2	0.0104893	0.117949	2.91049
GO:0001764	neuron migration	ITGA3	ITGA3	integrin, alpha 3 (antigen CD49C, alpha 3 subunit of VLA-3 receptor)	0.0104893	0.117949	2.91049
GO:0001764	neuron migration	MARK1	MARK1	MAP/microtubule affinity-regulating kinase 1	0.0104893	0.117949	2.91049
GO:0090398	cellular senescence	C2orf40	C2orf40	chromosome 2 open reading frame 40	0.0106407	0.117949	6.46355
GO:0090398	cellular senescence	CDKN1A	CDKN1A	cyclin-dependent kinase inhibitor 1A (p21, Cip1)	0.0106407	0.117949	6.46355
GO:0090398	cellular senescence	ID2	ID2	inhibitor of DNA binding 2, dominant negative helix-loop-helix protein	0.0106407	0.117949	6.46355
GO:0048247	lymphocyte chemotaxis	CCL21	CCL21	chemokine (C-C motif) ligand 21	0.0106407	0.117949	6.46355
GO:0048247	lymphocyte chemotaxis	CCL2	CCL2	chemokine (C-C motif) ligand 2	0.0106407	0.117949	6.46355
GO:0048247	lymphocyte chemotaxis	CX3CL1	CX3CL1	chemokine (C-X3-C motif) ligand 1	0.0106407	0.117949	6.46355
GO:0051493	regulation of cytoskeleton organization	PTK2	PTK2	protein tyrosine kinase 2	0.0106407	0.117949	6.46355
GO:0051493	regulation of cytoskeleton organization	ROCK1	ROCK1	Rho-associated, coiled-coil containing protein kinase 1	0.0106407	0.117949	6.46355
GO:0051493	regulation of cytoskeleton organization	NEXN	NEXN	nexilin (F actin binding protein)	0.0106407	0.117949	6.46355
GO:0001890	placenta development	PTK2	PTK2	protein tyrosine kinase 2	0.0106533	0.117949	4.62433
GO:0001890	placenta development	PHLDA2	PHLDA2	pleckstrin homology-like domain, family A, member 2	0.0106533	0.117949	4.62433
GO:0001890	placenta development	HTRA1	HTRA1	HtrA serine peptidase 1	0.0106533	0.117949	4.62433
GO:0001890	placenta development	ETV2	ETV2	ets variant 2	0.0106533	0.117949	4.62433
GO:0032868	response to insulin	IL6	IL6	interleukin 6	0.0111867	0.117949	3.70308
GO:0032868	response to insulin	EGR1	EGR1	early growth response 1	0.0111867	0.117949	3.70308
GO:0032868	response to insulin	SOCS3	SOCS3	suppressor of cytokine signaling 3	0.0111867	0.117949	3.70308
GO:0032868	response to insulin	SLC27A1	SLC27A1	solute carrier family 27 (fatty acid transporter), member 1	0.0111867	0.117949	3.70308
GO:0032868	response to insulin	SORT1	SORT1	sortilin 1	0.0111867	0.117949	3.70308
GO:0006655	phosphatidylglycerol biosynthetic process	CDS2	CDS2	CDP-diacylglycerol synthase (phosphatidate cytidylyltransferase) 2	0.0114218	0.117949	11.8498
GO:0006655	phosphatidylglycerol biosynthetic process	SLC27A1	SLC27A1	solute carrier family 27 (fatty acid transporter), member 1	0.0114218	0.117949	11.8498
GO:0019934	cGMP-mediated signaling	CD36	CD36	CD36 molecule (thrombospondin receptor)	0.0114218	0.117949	11.8498
GO:0019934	cGMP-mediated signaling	PDE3A	PDE3A	phosphodiesterase 3A, cGMP-inhibited	0.0114218	0.117949	11.8498
GO:0045822	negative regulation of heart contraction	ATP2A2	ATP2A2	ATPase, Ca++ transporting, cardiac muscle, slow twitch 2	0.0114218	0.117949	11.8498
GO:0045822	negative regulation of heart contraction	ATP1A2	ATP1A2	ATPase, Na+/K+ transporting, alpha 2 polypeptide	0.0114218	0.117949	11.8498
GO:0071679	commissural neuron axon guidance	NFIB	NFIB	nuclear factor I/B	0.0114218	0.117949	11.8498
GO:0071679	commissural neuron axon guidance	VEGFA	VEGFA	vascular endothelial growth factor A	0.0114218	0.117949	11.8498
GO:0071372	cellular response to follicle-stimulating hormone stimulus	INHBA	INHBA	inhibin, beta A	0.0114218	0.117949	11.8498
GO:0071372	cellular response to follicle-stimulating hormone stimulus	EGR1	EGR1	early growth response 1	0.0114218	0.117949	11.8498
GO:0051764	actin crosslink formation	FLNA	FLNA	filamin A, alpha	0.0114218	0.117949	11.8498
GO:0051764	actin crosslink formation	DPYSL3	DPYSL3	dihydropyrimidinase-like 3	0.0114218	0.117949	11.8498
GO:0071374	cellular response to parathyroid hormone stimulus	MEF2C	MEF2C	myocyte enhancer factor 2C	0.0114218	0.117949	11.8498
GO:0071374	cellular response to parathyroid hormone stimulus	ADAMTS1	ADAMTS1	ADAM metallopeptidase with thrombospondin type 1 motif, 1	0.0114218	0.117949	11.8498
GO:0007617	mating behavior	APLP2	APLP2	amyloid beta (A4) precursor-like protein 2	0.0114218	0.117949	11.8498
GO:0007617	mating behavior	DRD1	DRD1	dopamine receptor D1	0.0114218	0.117949	11.8498
GO:0035634	response to stilbenoid	IDI1	IDI1	isopentenyl-diphosphate delta isomerase 1	0.0114218	0.117949	11.8498
GO:0035634	response to stilbenoid	CD36	CD36	CD36 molecule (thrombospondin receptor)	0.0114218	0.117949	11.8498
GO:0045010	actin nucleation	SCIN	SCIN	scinderin	0.0114218	0.117949	11.8498
GO:0045010	actin nucleation	GSN	GSN	gelsolin	0.0114218	0.117949	11.8498
GO:0030510	regulation of BMP signaling pathway	RGMA	RGMA	repulsive guidance molecule family member a	0.0114218	0.117949	11.8498
GO:0030510	regulation of BMP signaling pathway	ITGA3	ITGA3	integrin, alpha 3 (antigen CD49C, alpha 3 subunit of VLA-3 receptor)	0.0114218	0.117949	11.8498
GO:0051451	myoblast migration	ROCK1	ROCK1	Rho-associated, coiled-coil containing protein kinase 1	0.0114218	0.117949	11.8498
GO:0051451	myoblast migration	NET1	NET1	neuroepithelial cell transforming 1	0.0114218	0.117949	11.8498
GO:0016188	synaptic vesicle maturation	STXBP1	STXBP1	syntaxin binding protein 1	0.0114218	0.117949	11.8498
GO:0016188	synaptic vesicle maturation	DLG4	DLG4	discs, large homolog 4 (Drosophila)	0.0114218	0.117949	11.8498
GO:2000406	positive regulation of T cell migration	CXCL12	CXCL12	chemokine (C-X-C motif) ligand 12	0.0114218	0.117949	11.8498
GO:2000406	positive regulation of T cell migration	CCL21	CCL21	chemokine (C-C motif) ligand 21	0.0114218	0.117949	11.8498
GO:0035308	negative regulation of protein dephosphorylation	PPP1R15A	PPP1R15A	protein phosphatase 1, regulatory subunit 15A	0.0114218	0.117949	11.8498
GO:0035308	negative regulation of protein dephosphorylation	AKAP1	AKAP1	A kinase (PRKA) anchor protein 1	0.0114218	0.117949	11.8498
GO:0048667	cell morphogenesis involved in neuron differentiation	MEF2C	MEF2C	myocyte enhancer factor 2C	0.0114218	0.117949	11.8498
GO:0048667	cell morphogenesis involved in neuron differentiation	HES1	HES1	hes family bHLH transcription factor 1	0.0114218	0.117949	11.8498
GO:0090286	cytoskeletal anchoring at nuclear membrane	SYNE2	SYNE2	spectrin repeat containing, nuclear envelope 2	0.0114218	0.117949	11.8498
GO:0090286	cytoskeletal anchoring at nuclear membrane	SYNE1	SYNE1	spectrin repeat containing, nuclear envelope 1	0.0114218	0.117949	11.8498
GO:0055012	ventricular cardiac muscle cell differentiation	MEF2C	MEF2C	myocyte enhancer factor 2C	0.0114218	0.117949	11.8498
GO:0055012	ventricular cardiac muscle cell differentiation	MYOCD	MYOCD	myocardin	0.0114218	0.117949	11.8498
GO:0071277	cellular response to calcium ion	MEF2C	MEF2C	myocyte enhancer factor 2C	0.0115836	0.118429	4.51422
GO:0071277	cellular response to calcium ion	FOS	FOS	FBJ murine osteosarcoma viral oncogene homolog	0.0115836	0.118429	4.51422
GO:0071277	cellular response to calcium ion	JUND	JUND	jun D proto-oncogene	0.0115836	0.118429	4.51422
GO:0071277	cellular response to calcium ion	JUN	JUN	jun proto-oncogene	0.0115836	0.118429	4.51422
GO:0046718	viral entry into host cell	CD81	CD81	CD81 molecule	0.0115836	0.118429	4.51422
GO:0046718	viral entry into host cell	HSPA1A	HSPA1A	heat shock 70kDa protein 1A	0.0115836	0.118429	4.51422
GO:0046718	viral entry into host cell	HSPA1B	HSPA1B	heat shock 70kDa protein 1B	0.0115836	0.118429	4.51422
GO:0046718	viral entry into host cell	WWP2	WWP2	WW domain containing E3 ubiquitin protein ligase 2	0.0115836	0.118429	4.51422
GO:0001954	positive regulation of cell-matrix adhesion	UTRN	UTRN	utrophin	0.0120489	0.122179	6.18253
GO:0001954	positive regulation of cell-matrix adhesion	CCL21	CCL21	chemokine (C-C motif) ligand 21	0.0120489	0.122179	6.18253
GO:0001954	positive regulation of cell-matrix adhesion	CD36	CD36	CD36 molecule (thrombospondin receptor)	0.0120489	0.122179	6.18253
GO:0007411	axon guidance	CXCL12	CXCL12	chemokine (C-X-C motif) ligand 12	0.0120692	0.122179	1.76586
GO:0007411	axon guidance	ACTB	ACTB	actin, beta	0.0120692	0.122179	1.76586
GO:0007411	axon guidance	PTK2	PTK2	protein tyrosine kinase 2	0.0120692	0.122179	1.76586
GO:0007411	axon guidance	MYH11	MYH11	myosin, heavy chain 11, smooth muscle	0.0120692	0.122179	1.76586
GO:0007411	axon guidance	DLG4	DLG4	discs, large homolog 4 (Drosophila)	0.0120692	0.122179	1.76586
GO:0007411	axon guidance	RPS6KA5	RPS6KA5	ribosomal protein S6 kinase, 90kDa, polypeptide 5	0.0120692	0.122179	1.76586
GO:0007411	axon guidance	NFASC	NFASC	neurofascin	0.0120692	0.122179	1.76586
GO:0007411	axon guidance	SLIT3	SLIT3	slit homolog 3 (Drosophila)	0.0120692	0.122179	1.76586
GO:0007411	axon guidance	MYL6	MYL6	myosin, light chain 6, alkali, smooth muscle and non-muscle	0.0120692	0.122179	1.76586
GO:0007411	axon guidance	ARPC1A	ARPC1A	actin related protein 2/3 complex, subunit 1A, 41kDa	0.0120692	0.122179	1.76586
GO:0007411	axon guidance	ENAH	ENAH	enabled homolog (Drosophila)	0.0120692	0.122179	1.76586
GO:0007411	axon guidance	ROCK1	ROCK1	Rho-associated, coiled-coil containing protein kinase 1	0.0120692	0.122179	1.76586
GO:0007411	axon guidance	DPYSL3	DPYSL3	dihydropyrimidinase-like 3	0.0120692	0.122179	1.76586
GO:0007411	axon guidance	AP2A2	AP2A2	adaptor-related protein complex 2, alpha 2 subunit	0.0120692	0.122179	1.76586
GO:0007411	axon guidance	CAP2	CAP2	CAP, adenylate cyclase-associated protein, 2 (yeast)	0.0120692	0.122179	1.76586
GO:0007411	axon guidance	RPS27A	RPS27A	ribosomal protein S27a	0.0120692	0.122179	1.76586
GO:0007411	axon guidance	RHOB	RHOB	ras homolog family member B	0.0120692	0.122179	1.76586
GO:0007411	axon guidance	NTN4	NTN4	netrin 4	0.0120692	0.122179	1.76586
GO:0007411	axon guidance	RGMA	RGMA	repulsive guidance molecule family member a	0.0120692	0.122179	1.76586
GO:0044267	cellular protein metabolic process	TOMM7	TOMM7	translocase of outer mitochondrial membrane 7 homolog (yeast)	0.012404	0.124952	1.70443
GO:0044267	cellular protein metabolic process	ACTB	ACTB	actin, beta	0.012404	0.124952	1.70443
GO:0044267	cellular protein metabolic process	RPS8	RPS8	ribosomal protein S8	0.012404	0.124952	1.70443
GO:0044267	cellular protein metabolic process	RPL37A	RPL37A	ribosomal protein L37a	0.012404	0.124952	1.70443
GO:0044267	cellular protein metabolic process	ATF3	ATF3	activating transcription factor 3	0.012404	0.124952	1.70443
GO:0044267	cellular protein metabolic process	EIF4A2	EIF4A2	eukaryotic translation initiation factor 4A2	0.012404	0.124952	1.70443
GO:0044267	cellular protein metabolic process	RPS14	RPS14	ribosomal protein S14	0.012404	0.124952	1.70443
GO:0044267	cellular protein metabolic process	EEF1A1	EEF1A1	eukaryotic translation elongation factor 1 alpha 1	0.012404	0.124952	1.70443
GO:0044267	cellular protein metabolic process	THBS1	THBS1	thrombospondin 1	0.012404	0.124952	1.70443
GO:0044267	cellular protein metabolic process	RPL34	RPL34	ribosomal protein L34	0.012404	0.124952	1.70443
GO:0044267	cellular protein metabolic process	RPL18	RPL18	ribosomal protein L18	0.012404	0.124952	1.70443
GO:0044267	cellular protein metabolic process	RPS27A	RPS27A	ribosomal protein S27a	0.012404	0.124952	1.70443
GO:0044267	cellular protein metabolic process	RPL5	RPL5	ribosomal protein L5	0.012404	0.124952	1.70443
GO:0044267	cellular protein metabolic process	RPS29	RPS29	ribosomal protein S29	0.012404	0.124952	1.70443
GO:0044267	cellular protein metabolic process	CCL2	CCL2	chemokine (C-C motif) ligand 2	0.012404	0.124952	1.70443
GO:0044267	cellular protein metabolic process	RPL31	RPL31	ribosomal protein L31	0.012404	0.124952	1.70443
GO:0044267	cellular protein metabolic process	RPLP1	RPLP1	ribosomal protein, large, P1	0.012404	0.124952	1.70443
GO:0044267	cellular protein metabolic process	RPS18	RPS18	ribosomal protein S18	0.012404	0.124952	1.70443
GO:0044267	cellular protein metabolic process	IGFBP5	IGFBP5	insulin-like growth factor binding protein 5	0.012404	0.124952	1.70443
GO:0044267	cellular protein metabolic process	GIGYF2	GIGYF2	GRB10 interacting GYF protein 2	0.012404	0.124952	1.70443
GO:0044267	cellular protein metabolic process	RPL8	RPL8	ribosomal protein L8	0.012404	0.124952	1.70443
GO:0006469	negative regulation of protein kinase activity	IL6	IL6	interleukin 6	0.0126758	0.12584	3.59086
GO:0006469	negative regulation of protein kinase activity	SOCS3	SOCS3	suppressor of cytokine signaling 3	0.0126758	0.12584	3.59086
GO:0006469	negative regulation of protein kinase activity	GADD45B	GADD45B	growth arrest and DNA-damage-inducible, beta	0.0126758	0.12584	3.59086
GO:0006469	negative regulation of protein kinase activity	HSPB1	HSPB1	heat shock 27kDa protein 1	0.0126758	0.12584	3.59086
GO:0006469	negative regulation of protein kinase activity	DRD1	DRD1	dopamine receptor D1	0.0126758	0.12584	3.59086
GO:0034166	toll-like receptor 10 signaling pathway	RPS6KA5	RPS6KA5	ribosomal protein S6 kinase, 90kDa, polypeptide 5	0.0126758	0.12584	3.59086
GO:0034166	toll-like receptor 10 signaling pathway	MEF2C	MEF2C	myocyte enhancer factor 2C	0.0126758	0.12584	3.59086
GO:0034166	toll-like receptor 10 signaling pathway	FOS	FOS	FBJ murine osteosarcoma viral oncogene homolog	0.0126758	0.12584	3.59086
GO:0034166	toll-like receptor 10 signaling pathway	JUN	JUN	jun proto-oncogene	0.0126758	0.12584	3.59086
GO:0034166	toll-like receptor 10 signaling pathway	RPS27A	RPS27A	ribosomal protein S27a	0.0126758	0.12584	3.59086
GO:0034146	toll-like receptor 5 signaling pathway	RPS6KA5	RPS6KA5	ribosomal protein S6 kinase, 90kDa, polypeptide 5	0.0126758	0.12584	3.59086
GO:0034146	toll-like receptor 5 signaling pathway	MEF2C	MEF2C	myocyte enhancer factor 2C	0.0126758	0.12584	3.59086
GO:0034146	toll-like receptor 5 signaling pathway	FOS	FOS	FBJ murine osteosarcoma viral oncogene homolog	0.0126758	0.12584	3.59086
GO:0034146	toll-like receptor 5 signaling pathway	JUN	JUN	jun proto-oncogene	0.0126758	0.12584	3.59086
GO:0034146	toll-like receptor 5 signaling pathway	RPS27A	RPS27A	ribosomal protein S27a	0.0126758	0.12584	3.59086
GO:0001934	positive regulation of protein phosphorylation	CCND1	CCND1	cyclin D1	0.0127872	0.126335	2.57956
GO:0001934	positive regulation of protein phosphorylation	NTRK3	NTRK3	neurotrophic tyrosine kinase, receptor, type 3	0.0127872	0.126335	2.57956
GO:0001934	positive regulation of protein phosphorylation	PTK2	PTK2	protein tyrosine kinase 2	0.0127872	0.126335	2.57956
GO:0001934	positive regulation of protein phosphorylation	CYR61	CYR61	cysteine-rich, angiogenic inducer, 61	0.0127872	0.126335	2.57956
GO:0001934	positive regulation of protein phosphorylation	VEGFA	VEGFA	vascular endothelial growth factor A	0.0127872	0.126335	2.57956
GO:0001934	positive regulation of protein phosphorylation	FAM129A	FAM129A	family with sequence similarity 129, member A	0.0127872	0.126335	2.57956
GO:0001934	positive regulation of protein phosphorylation	CTGF	CTGF	connective tissue growth factor	0.0127872	0.126335	2.57956
GO:0001934	positive regulation of protein phosphorylation	NTRK2	NTRK2	neurotrophic tyrosine kinase, receptor, type 2	0.0127872	0.126335	2.57956
GO:0034329	cell junction assembly	ACTB	ACTB	actin, beta	0.0134683	0.128552	3.53727
GO:0034329	cell junction assembly	FLNA	FLNA	filamin A, alpha	0.0134683	0.128552	3.53727
GO:0034329	cell junction assembly	CD151	CD151	CD151 molecule (Raph blood group)	0.0134683	0.128552	3.53727
GO:0034329	cell junction assembly	LAMA3	LAMA3	laminin, alpha 3	0.0134683	0.128552	3.53727
GO:0034329	cell junction assembly	LIMS2	LIMS2	LIM and senescent cell antigen-like domains 2	0.0134683	0.128552	3.53727
GO:2000134	negative regulation of G1/S transition of mitotic cell cycle	CDKN1A	CDKN1A	cyclin-dependent kinase inhibitor 1A (p21, Cip1)	0.0135588	0.128552	5.92492
GO:2000134	negative regulation of G1/S transition of mitotic cell cycle	KANK2	KANK2	KN motif and ankyrin repeat domains 2	0.0135588	0.128552	5.92492
GO:2000134	negative regulation of G1/S transition of mitotic cell cycle	FHL1	FHL1	four and a half LIM domains 1	0.0135588	0.128552	5.92492
GO:0048169	regulation of long-term neuronal synaptic plasticity	DLG4	DLG4	discs, large homolog 4 (Drosophila)	0.0135588	0.128552	5.92492
GO:0048169	regulation of long-term neuronal synaptic plasticity	EGR1	EGR1	early growth response 1	0.0135588	0.128552	5.92492
GO:0048169	regulation of long-term neuronal synaptic plasticity	DRD1	DRD1	dopamine receptor D1	0.0135588	0.128552	5.92492
GO:0007229	integrin-mediated signaling pathway	PTK2	PTK2	protein tyrosine kinase 2	0.0138373	0.128552	3.05802
GO:0007229	integrin-mediated signaling pathway	ITGA8	ITGA8	integrin, alpha 8	0.0138373	0.128552	3.05802
GO:0007229	integrin-mediated signaling pathway	ADAMTS1	ADAMTS1	ADAM metallopeptidase with thrombospondin type 1 motif, 1	0.0138373	0.128552	3.05802
GO:0007229	integrin-mediated signaling pathway	LAMA5	LAMA5	laminin, alpha 5	0.0138373	0.128552	3.05802
GO:0007229	integrin-mediated signaling pathway	CTGF	CTGF	connective tissue growth factor	0.0138373	0.128552	3.05802
GO:0007229	integrin-mediated signaling pathway	ITGA3	ITGA3	integrin, alpha 3 (antigen CD49C, alpha 3 subunit of VLA-3 receptor)	0.0138373	0.128552	3.05802
GO:0090084	negative regulation of inclusion body assembly	HSPA1A	HSPA1A	heat shock 70kDa protein 1A	0.0144821	0.128552	10.5332
GO:0090084	negative regulation of inclusion body assembly	HSPA1B	HSPA1B	heat shock 70kDa protein 1B	0.0144821	0.128552	10.5332
GO:0086009	membrane repolarization	ATP1B2	ATP1B2	ATPase, Na+/K+ transporting, beta 2 polypeptide	0.0144821	0.128552	10.5332
GO:0086009	membrane repolarization	ATP1A2	ATP1A2	ATPase, Na+/K+ transporting, alpha 2 polypeptide	0.0144821	0.128552	10.5332
GO:0010761	fibroblast migration	SYNE2	SYNE2	spectrin repeat containing, nuclear envelope 2	0.0144821	0.128552	10.5332
GO:0010761	fibroblast migration	TNS1	TNS1	tensin 1	0.0144821	0.128552	10.5332
GO:0042340	keratan sulfate catabolic process	ACAN	ACAN	aggrecan	0.0144821	0.128552	10.5332
GO:0042340	keratan sulfate catabolic process	PRELP	PRELP	proline/arginine-rich end leucine-rich repeat protein	0.0144821	0.128552	10.5332
GO:0086012	membrane depolarization during cardiac muscle cell action potential	ATP1A2	ATP1A2	ATPase, Na+/K+ transporting, alpha 2 polypeptide	0.0144821	0.128552	10.5332
GO:0086012	membrane depolarization during cardiac muscle cell action potential	SCN4B	SCN4B	sodium channel, voltage-gated, type IV, beta subunit	0.0144821	0.128552	10.5332
GO:0036376	sodium ion export from cell	ATP1B2	ATP1B2	ATPase, Na+/K+ transporting, beta 2 polypeptide	0.0144821	0.128552	10.5332
GO:0036376	sodium ion export from cell	ATP1A2	ATP1A2	ATPase, Na+/K+ transporting, alpha 2 polypeptide	0.0144821	0.128552	10.5332
GO:0043647	inositol phosphate metabolic process	PLCB4	PLCB4	phospholipase C, beta 4	0.0146817	0.128552	4.21328
GO:0043647	inositol phosphate metabolic process	NUDT4	NUDT4	nudix (nucleoside diphosphate linked moiety X)-type motif 4	0.0146817	0.128552	4.21328
GO:0043647	inositol phosphate metabolic process	INPP4B	INPP4B	inositol polyphosphate-4-phosphatase, type II, 105kDa	0.0146817	0.128552	4.21328
GO:0043647	inositol phosphate metabolic process	ISYNA1	ISYNA1	inositol-3-phosphate synthase 1	0.0146817	0.128552	4.21328
GO:0060048	cardiac muscle contraction	TPM1	TPM1	tropomyosin 1 (alpha)	0.0146817	0.128552	4.21328
GO:0060048	cardiac muscle contraction	CASQ2	CASQ2	calsequestrin 2 (cardiac muscle)	0.0146817	0.128552	4.21328
GO:0060048	cardiac muscle contraction	ATP1A2	ATP1A2	ATPase, Na+/K+ transporting, alpha 2 polypeptide	0.0146817	0.128552	4.21328
GO:0060048	cardiac muscle contraction	SCN4B	SCN4B	sodium channel, voltage-gated, type IV, beta subunit	0.0146817	0.128552	4.21328
GO:0030218	erythrocyte differentiation	INHBA	INHBA	inhibin, beta A	0.0146817	0.128552	4.21328
GO:0030218	erythrocyte differentiation	NFE2L1	NFE2L1	nuclear factor, erythroid 2-like 1	0.0146817	0.128552	4.21328
GO:0030218	erythrocyte differentiation	ETV2	ETV2	ets variant 2	0.0146817	0.128552	4.21328
GO:0030218	erythrocyte differentiation	RPS14	RPS14	ribosomal protein S14	0.0146817	0.128552	4.21328
GO:0010629	negative regulation of gene expression	MEF2C	MEF2C	myocyte enhancer factor 2C	0.0148304	0.128552	2.71964
GO:0010629	negative regulation of gene expression	SLIT3	SLIT3	slit homolog 3 (Drosophila)	0.0148304	0.128552	2.71964
GO:0010629	negative regulation of gene expression	CDKN1A	CDKN1A	cyclin-dependent kinase inhibitor 1A (p21, Cip1)	0.0148304	0.128552	2.71964
GO:0010629	negative regulation of gene expression	CD36	CD36	CD36 molecule (thrombospondin receptor)	0.0148304	0.128552	2.71964
GO:0010629	negative regulation of gene expression	WWP2	WWP2	WW domain containing E3 ubiquitin protein ligase 2	0.0148304	0.128552	2.71964
GO:0010629	negative regulation of gene expression	CTGF	CTGF	connective tissue growth factor	0.0148304	0.128552	2.71964
GO:0010629	negative regulation of gene expression	ID2	ID2	inhibitor of DNA binding 2, dominant negative helix-loop-helix protein	0.0148304	0.128552	2.71964
GO:0010467	gene expression	YWHAQ	YWHAQ	tyrosine 3-monooxygenase/tryptophan 5-monooxygenase activation protein, theta	0.0149866	0.128552	1.57393
GO:0010467	gene expression	MYC	MYC	v-myc avian myelocytomatosis viral oncogene homolog	0.0149866	0.128552	1.57393
GO:0010467	gene expression	RPS8	RPS8	ribosomal protein S8	0.0149866	0.128552	1.57393
GO:0010467	gene expression	NOTCH3	NOTCH3	notch 3	0.0149866	0.128552	1.57393
GO:0010467	gene expression	RPL37A	RPL37A	ribosomal protein L37a	0.0149866	0.128552	1.57393
GO:0010467	gene expression	H3F3B	H3F3B	H3 histone, family 3B (H3.3B)	0.0149866	0.128552	1.57393
GO:0010467	gene expression	ZFP36	ZFP36	ZFP36 ring finger protein	0.0149866	0.128552	1.57393
GO:0010467	gene expression	HSPA1A	HSPA1A	heat shock 70kDa protein 1A	0.0149866	0.128552	1.57393
GO:0010467	gene expression	CAVIN1	PTRF	polymerase I and transcript release factor	0.0149866	0.128552	1.57393
GO:0010467	gene expression	EIF4A2	EIF4A2	eukaryotic translation initiation factor 4A2	0.0149866	0.128552	1.57393
GO:0010467	gene expression	RPS14	RPS14	ribosomal protein S14	0.0149866	0.128552	1.57393
GO:0010467	gene expression	EEF1A1	EEF1A1	eukaryotic translation elongation factor 1 alpha 1	0.0149866	0.128552	1.57393
GO:0010467	gene expression	RPL34	RPL34	ribosomal protein L34	0.0149866	0.128552	1.57393
GO:0010467	gene expression	RPL18	RPL18	ribosomal protein L18	0.0149866	0.128552	1.57393
GO:0010467	gene expression	RPS27A	RPS27A	ribosomal protein S27a	0.0149866	0.128552	1.57393
GO:0010467	gene expression	RPL5	RPL5	ribosomal protein L5	0.0149866	0.128552	1.57393
GO:0010467	gene expression	RPS29	RPS29	ribosomal protein S29	0.0149866	0.128552	1.57393
GO:0010467	gene expression	HSPA1B	HSPA1B	heat shock 70kDa protein 1B	0.0149866	0.128552	1.57393
GO:0010467	gene expression	RPL31	RPL31	ribosomal protein L31	0.0149866	0.128552	1.57393
GO:0010467	gene expression	RPLP1	RPLP1	ribosomal protein, large, P1	0.0149866	0.128552	1.57393
GO:0010467	gene expression	RPS18	RPS18	ribosomal protein S18	0.0149866	0.128552	1.57393
GO:0010467	gene expression	CTGF	CTGF	connective tissue growth factor	0.0149866	0.128552	1.57393
GO:0010467	gene expression	COX7C	COX7C	cytochrome c oxidase subunit VIIc	0.0149866	0.128552	1.57393
GO:0010467	gene expression	ZFP36L1	ZFP36L1	ZFP36 ring finger protein-like 1	0.0149866	0.128552	1.57393
GO:0010467	gene expression	HSPB1	HSPB1	heat shock 27kDa protein 1	0.0149866	0.128552	1.57393
GO:0010467	gene expression	RPL8	RPL8	ribosomal protein L8	0.0149866	0.128552	1.57393
GO:0051602	response to electrical stimulus	IL6	IL6	interleukin 6	0.0151715	0.128552	5.68792
GO:0051602	response to electrical stimulus	EGR1	EGR1	early growth response 1	0.0151715	0.128552	5.68792
GO:0051602	response to electrical stimulus	BTG2	BTG2	BTG family, member 2	0.0151715	0.128552	5.68792
GO:0009416	response to light stimulus	FOS	FOS	FBJ murine osteosarcoma viral oncogene homolog	0.0151715	0.128552	5.68792
GO:0009416	response to light stimulus	JUND	JUND	jun D proto-oncogene	0.0151715	0.128552	5.68792
GO:0009416	response to light stimulus	NTRK2	NTRK2	neurotrophic tyrosine kinase, receptor, type 2	0.0151715	0.128552	5.68792
GO:0071549	cellular response to dexamethasone stimulus	FBXO32	FBXO32	F-box protein 32	0.0151715	0.128552	5.68792
GO:0071549	cellular response to dexamethasone stimulus	IL6	IL6	interleukin 6	0.0151715	0.128552	5.68792
GO:0071549	cellular response to dexamethasone stimulus	CCL2	CCL2	chemokine (C-C motif) ligand 2	0.0151715	0.128552	5.68792
GO:0034142	toll-like receptor 4 signaling pathway	RPS6KA5	RPS6KA5	ribosomal protein S6 kinase, 90kDa, polypeptide 5	0.0152407	0.128552	2.99364
GO:0034142	toll-like receptor 4 signaling pathway	MEF2C	MEF2C	myocyte enhancer factor 2C	0.0152407	0.128552	2.99364
GO:0034142	toll-like receptor 4 signaling pathway	FOS	FOS	FBJ murine osteosarcoma viral oncogene homolog	0.0152407	0.128552	2.99364
GO:0034142	toll-like receptor 4 signaling pathway	JUN	JUN	jun proto-oncogene	0.0152407	0.128552	2.99364
GO:0034142	toll-like receptor 4 signaling pathway	RPS27A	RPS27A	ribosomal protein S27a	0.0152407	0.128552	2.99364
GO:0034142	toll-like receptor 4 signaling pathway	CD36	CD36	CD36 molecule (thrombospondin receptor)	0.0152407	0.128552	2.99364
GO:0035914	skeletal muscle cell differentiation	FOS	FOS	FBJ murine osteosarcoma viral oncogene homolog	0.0158197	0.128552	4.12168
GO:0035914	skeletal muscle cell differentiation	EGR1	EGR1	early growth response 1	0.0158197	0.128552	4.12168
GO:0035914	skeletal muscle cell differentiation	BTG2	BTG2	BTG family, member 2	0.0158197	0.128552	4.12168
GO:0035914	skeletal muscle cell differentiation	ATF3	ATF3	activating transcription factor 3	0.0158197	0.128552	4.12168
GO:0014003	oligodendrocyte development	GSN	GSN	gelsolin	0.0168878	0.128552	5.46916
GO:0014003	oligodendrocyte development	ID2	ID2	inhibitor of DNA binding 2, dominant negative helix-loop-helix protein	0.0168878	0.128552	5.46916
GO:0014003	oligodendrocyte development	CD9	CD9	CD9 molecule	0.0168878	0.128552	5.46916
GO:0030513	positive regulation of BMP signaling pathway	CYR61	CYR61	cysteine-rich, angiogenic inducer, 61	0.0168878	0.128552	5.46916
GO:0030513	positive regulation of BMP signaling pathway	HES1	HES1	hes family bHLH transcription factor 1	0.0168878	0.128552	5.46916
GO:0030513	positive regulation of BMP signaling pathway	SULF1	SULF1	sulfatase 1	0.0168878	0.128552	5.46916
GO:0007179	transforming growth factor beta receptor signaling pathway	PPP1R15A	PPP1R15A	protein phosphatase 1, regulatory subunit 15A	0.0174239	0.128552	2.6333
GO:0007179	transforming growth factor beta receptor signaling pathway	MYC	MYC	v-myc avian myelocytomatosis viral oncogene homolog	0.0174239	0.128552	2.6333
GO:0007179	transforming growth factor beta receptor signaling pathway	PTK2	PTK2	protein tyrosine kinase 2	0.0174239	0.128552	2.6333
GO:0007179	transforming growth factor beta receptor signaling pathway	FOS	FOS	FBJ murine osteosarcoma viral oncogene homolog	0.0174239	0.128552	2.6333
GO:0007179	transforming growth factor beta receptor signaling pathway	JUN	JUN	jun proto-oncogene	0.0174239	0.128552	2.6333
GO:0007179	transforming growth factor beta receptor signaling pathway	RPS27A	RPS27A	ribosomal protein S27a	0.0174239	0.128552	2.6333
GO:0007179	transforming growth factor beta receptor signaling pathway	CCL2	CCL2	chemokine (C-C motif) ligand 2	0.0174239	0.128552	2.6333
GO:0045766	positive regulation of angiogenesis	THBS1	THBS1	thrombospondin 1	0.0175263	0.128552	2.902
GO:0045766	positive regulation of angiogenesis	RHOB	RHOB	ras homolog family member B	0.0175263	0.128552	2.902
GO:0045766	positive regulation of angiogenesis	VEGFA	VEGFA	vascular endothelial growth factor A	0.0175263	0.128552	2.902
GO:0045766	positive regulation of angiogenesis	CX3CL1	CX3CL1	chemokine (C-X3-C motif) ligand 1	0.0175263	0.128552	2.902
GO:0045766	positive regulation of angiogenesis	HSPB1	HSPB1	heat shock 27kDa protein 1	0.0175263	0.128552	2.902
GO:0045766	positive regulation of angiogenesis	BTG1	BTG1	B-cell translocation gene 1, anti-proliferative	0.0175263	0.128552	2.902
GO:0006600	creatine metabolic process	SLC6A8	SLC6A8	solute carrier family 6 (neurotransmitter transporter), member 8	0.0178526	0.128552	9.47987
GO:0006600	creatine metabolic process	CKB	CKB	creatine kinase, brain	0.0178526	0.128552	9.47987
GO:0034698	response to gonadotropin	EGR1	EGR1	early growth response 1	0.0178526	0.128552	9.47987
GO:0034698	response to gonadotropin	ITGA3	ITGA3	integrin, alpha 3 (antigen CD49C, alpha 3 subunit of VLA-3 receptor)	0.0178526	0.128552	9.47987
GO:0033598	mammary gland epithelial cell proliferation	CCND1	CCND1	cyclin D1	0.0178526	0.128552	9.47987
GO:0033598	mammary gland epithelial cell proliferation	ID2	ID2	inhibitor of DNA binding 2, dominant negative helix-loop-helix protein	0.0178526	0.128552	9.47987
GO:0010996	response to auditory stimulus	IL6	IL6	interleukin 6	0.0178526	0.128552	9.47987
GO:0010996	response to auditory stimulus	NTRK2	NTRK2	neurotrophic tyrosine kinase, receptor, type 2	0.0178526	0.128552	9.47987
GO:0045603	positive regulation of endothelial cell differentiation	ETV2	ETV2	ets variant 2	0.0178526	0.128552	9.47987
GO:0045603	positive regulation of endothelial cell differentiation	BTG1	BTG1	B-cell translocation gene 1, anti-proliferative	0.0178526	0.128552	9.47987
GO:0007015	actin filament organization	TMOD1	TMOD1	tropomodulin 1	0.0179327	0.128552	3.29162
GO:0007015	actin filament organization	LMOD1	LMOD1	leiomodin 1 (smooth muscle)	0.0179327	0.128552	3.29162
GO:0007015	actin filament organization	RUFY3	RUFY3	RUN and FYVE domain containing 3	0.0179327	0.128552	3.29162
GO:0007015	actin filament organization	SORBS1	SORBS1	sorbin and SH3 domain containing 1	0.0179327	0.128552	3.29162
GO:0007015	actin filament organization	SORBS2	SORBS2	sorbin and SH3 domain containing 2	0.0179327	0.128552	3.29162
GO:0034976	response to endoplasmic reticulum stress	PPP1R15A	PPP1R15A	protein phosphatase 1, regulatory subunit 15A	0.0179327	0.128552	3.29162
GO:0034976	response to endoplasmic reticulum stress	THBS1	THBS1	thrombospondin 1	0.0179327	0.128552	3.29162
GO:0034976	response to endoplasmic reticulum stress	USP19	USP19	ubiquitin specific peptidase 19	0.0179327	0.128552	3.29162
GO:0034976	response to endoplasmic reticulum stress	ATP2A2	ATP2A2	ATPase, Ca++ transporting, cardiac muscle, slow twitch 2	0.0179327	0.128552	3.29162
GO:0034976	response to endoplasmic reticulum stress	FAM129A	FAM129A	family with sequence similarity 129, member A	0.0179327	0.128552	3.29162
GO:0045727	positive regulation of translation	MYC	MYC	v-myc avian myelocytomatosis viral oncogene homolog	0.0182584	0.128552	3.94995
GO:0045727	positive regulation of translation	IL6	IL6	interleukin 6	0.0182584	0.128552	3.94995
GO:0045727	positive regulation of translation	THBS1	THBS1	thrombospondin 1	0.0182584	0.128552	3.94995
GO:0045727	positive regulation of translation	FAM129A	FAM129A	family with sequence similarity 129, member A	0.0182584	0.128552	3.94995
GO:0061418	regulation of transcription from RNA polymerase II promoter in response to hypoxia	EGR1	EGR1	early growth response 1	0.0187082	0.128552	5.2666
GO:0061418	regulation of transcription from RNA polymerase II promoter in response to hypoxia	RPS27A	RPS27A	ribosomal protein S27a	0.0187082	0.128552	5.2666
GO:0061418	regulation of transcription from RNA polymerase II promoter in response to hypoxia	VEGFA	VEGFA	vascular endothelial growth factor A	0.0187082	0.128552	5.2666
GO:0016126	sterol biosynthetic process	CH25H	CH25H	cholesterol 25-hydroxylase	0.0187082	0.128552	5.2666
GO:0016126	sterol biosynthetic process	FDFT1	FDFT1	farnesyl-diphosphate farnesyltransferase 1	0.0187082	0.128552	5.2666
GO:0016126	sterol biosynthetic process	IDI1	IDI1	isopentenyl-diphosphate delta isomerase 1	0.0187082	0.128552	5.2666
GO:0034162	toll-like receptor 9 signaling pathway	RPS6KA5	RPS6KA5	ribosomal protein S6 kinase, 90kDa, polypeptide 5	0.0189296	0.128552	3.24653
GO:0034162	toll-like receptor 9 signaling pathway	MEF2C	MEF2C	myocyte enhancer factor 2C	0.0189296	0.128552	3.24653
GO:0034162	toll-like receptor 9 signaling pathway	FOS	FOS	FBJ murine osteosarcoma viral oncogene homolog	0.0189296	0.128552	3.24653
GO:0034162	toll-like receptor 9 signaling pathway	JUN	JUN	jun proto-oncogene	0.0189296	0.128552	3.24653
GO:0034162	toll-like receptor 9 signaling pathway	RPS27A	RPS27A	ribosomal protein S27a	0.0189296	0.128552	3.24653
GO:0030036	actin cytoskeleton organization	EHD2	EHD2	EH-domain containing 2	0.0189813	0.128552	2.39997
GO:0030036	actin cytoskeleton organization	FRK	FRK	fyn-related Src family tyrosine kinase	0.0189813	0.128552	2.39997
GO:0030036	actin cytoskeleton organization	FLNA	FLNA	filamin A, alpha	0.0189813	0.128552	2.39997
GO:0030036	actin cytoskeleton organization	ARPC1A	ARPC1A	actin related protein 2/3 complex, subunit 1A, 41kDa	0.0189813	0.128552	2.39997
GO:0030036	actin cytoskeleton organization	ADRA2A	ADRA2A	adrenoceptor alpha 2A	0.0189813	0.128552	2.39997
GO:0030036	actin cytoskeleton organization	ENAH	ENAH	enabled homolog (Drosophila)	0.0189813	0.128552	2.39997
GO:0030036	actin cytoskeleton organization	ROCK1	ROCK1	Rho-associated, coiled-coil containing protein kinase 1	0.0189813	0.128552	2.39997
GO:0030036	actin cytoskeleton organization	PDLIM7	PDLIM7	PDZ and LIM domain 7 (enigma)	0.0189813	0.128552	2.39997
GO:0050885	neuromuscular process controlling balance	DLG4	DLG4	discs, large homolog 4 (Drosophila)	0.0195604	0.128552	3.86934
GO:0050885	neuromuscular process controlling balance	ADCY5	ADCY5	adenylate cyclase 5	0.0195604	0.128552	3.86934
GO:0050885	neuromuscular process controlling balance	APLP2	APLP2	amyloid beta (A4) precursor-like protein 2	0.0195604	0.128552	3.86934
GO:0050885	neuromuscular process controlling balance	GIGYF2	GIGYF2	GRB10 interacting GYF protein 2	0.0195604	0.128552	3.86934
GO:0007275	multicellular organismal development	NTRK3	NTRK3	neurotrophic tyrosine kinase, receptor, type 3	0.0197131	0.128552	1.47232
GO:0007275	multicellular organismal development	PTK2	PTK2	protein tyrosine kinase 2	0.0197131	0.128552	1.47232
GO:0007275	multicellular organismal development	MEIS2	MEIS2	Meis homeobox 2	0.0197131	0.128552	1.47232
GO:0007275	multicellular organismal development	PPDPF	PPDPF	pancreatic progenitor cell differentiation and proliferation factor	0.0197131	0.128552	1.47232
GO:0007275	multicellular organismal development	MEF2C	MEF2C	myocyte enhancer factor 2C	0.0197131	0.128552	1.47232
GO:0007275	multicellular organismal development	SLIT3	SLIT3	slit homolog 3 (Drosophila)	0.0197131	0.128552	1.47232
GO:0007275	multicellular organismal development	NOTCH3	NOTCH3	notch 3	0.0197131	0.128552	1.47232
GO:0007275	multicellular organismal development	RUFY3	RUFY3	RUN and FYVE domain containing 3	0.0197131	0.128552	1.47232
GO:0007275	multicellular organismal development	ITGA8	ITGA8	integrin, alpha 8	0.0197131	0.128552	1.47232
GO:0007275	multicellular organismal development	LBH	LBH	limb bud and heart development	0.0197131	0.128552	1.47232
GO:0007275	multicellular organismal development	ID3	ID3	inhibitor of DNA binding 3, dominant negative helix-loop-helix protein	0.0197131	0.128552	1.47232
GO:0007275	multicellular organismal development	FOXC2	FOXC2	forkhead box C2 (MFH-1, mesenchyme forkhead 1)	0.0197131	0.128552	1.47232
GO:0007275	multicellular organismal development	FRZB	FRZB	frizzled-related protein	0.0197131	0.128552	1.47232
GO:0007275	multicellular organismal development	PDLIM7	PDLIM7	PDZ and LIM domain 7 (enigma)	0.0197131	0.128552	1.47232
GO:0007275	multicellular organismal development	EDIL3	EDIL3	EGF-like repeats and discoidin I-like domains 3	0.0197131	0.128552	1.47232
GO:0007275	multicellular organismal development	PBXIP1	PBXIP1	pre-B-cell leukemia homeobox interacting protein 1	0.0197131	0.128552	1.47232
GO:0007275	multicellular organismal development	NDRG2	NDRG2	NDRG family member 2	0.0197131	0.128552	1.47232
GO:0007275	multicellular organismal development	RHOB	RHOB	ras homolog family member B	0.0197131	0.128552	1.47232
GO:0007275	multicellular organismal development	FZD7	FZD7	frizzled class receptor 7	0.0197131	0.128552	1.47232
GO:0007275	multicellular organismal development	TCFL5	TCFL5	transcription factor-like 5 (basic helix-loop-helix)	0.0197131	0.128552	1.47232
GO:0007275	multicellular organismal development	MEOX2	MEOX2	mesenchyme homeobox 2	0.0197131	0.128552	1.47232
GO:0007275	multicellular organismal development	CSRP2	CSRP2	cysteine and glycine-rich protein 2	0.0197131	0.128552	1.47232
GO:0007275	multicellular organismal development	SORT1	SORT1	sortilin 1	0.0197131	0.128552	1.47232
GO:0007275	multicellular organismal development	CHRD	CHRD	chordin	0.0197131	0.128552	1.47232
GO:0007275	multicellular organismal development	VEGFA	VEGFA	vascular endothelial growth factor A	0.0197131	0.128552	1.47232
GO:0007275	multicellular organismal development	ACKR3	ACKR3	atypical chemokine receptor 3	0.0197131	0.128552	1.47232
GO:0007275	multicellular organismal development	FHL1	FHL1	four and a half LIM domains 1	0.0197131	0.128552	1.47232
GO:0007275	multicellular organismal development	GADD45B	GADD45B	growth arrest and DNA-damage-inducible, beta	0.0197131	0.128552	1.47232
GO:0007275	multicellular organismal development	ID2	ID2	inhibitor of DNA binding 2, dominant negative helix-loop-helix protein	0.0197131	0.128552	1.47232
GO:0007275	multicellular organismal development	NTRK2	NTRK2	neurotrophic tyrosine kinase, receptor, type 2	0.0197131	0.128552	1.47232
GO:0007275	multicellular organismal development	AC114491.1	NTNG1	netrin G1	0.0197131	0.128552	1.47232
GO:0030324	lung development	HES1	HES1	hes family bHLH transcription factor 1	0.0200371	0.128552	2.8158
GO:0030324	lung development	NFIB	NFIB	nuclear factor I/B	0.0200371	0.128552	2.8158
GO:0030324	lung development	VEGFA	VEGFA	vascular endothelial growth factor A	0.0200371	0.128552	2.8158
GO:0030324	lung development	LAMA5	LAMA5	laminin, alpha 5	0.0200371	0.128552	2.8158
GO:0030324	lung development	CTGF	CTGF	connective tissue growth factor	0.0200371	0.128552	2.8158
GO:0030324	lung development	ITGA3	ITGA3	integrin, alpha 3 (antigen CD49C, alpha 3 subunit of VLA-3 receptor)	0.0200371	0.128552	2.8158
GO:0048514	blood vessel morphogenesis	ETV2	ETV2	ets variant 2	0.0206331	0.128552	5.0785
GO:0048514	blood vessel morphogenesis	THBS1	THBS1	thrombospondin 1	0.0206331	0.128552	5.0785
GO:0048514	blood vessel morphogenesis	VEGFA	VEGFA	vascular endothelial growth factor A	0.0206331	0.128552	5.0785
GO:0071479	cellular response to ionizing radiation	CDKN1A	CDKN1A	cyclin-dependent kinase inhibitor 1A (p21, Cip1)	0.0206331	0.128552	5.0785
GO:0071479	cellular response to ionizing radiation	RHOB	RHOB	ras homolog family member B	0.0206331	0.128552	5.0785
GO:0071479	cellular response to ionizing radiation	NET1	NET1	neuroepithelial cell transforming 1	0.0206331	0.128552	5.0785
GO:0008306	associative learning	NRGN	NRGN	neurogranin (protein kinase C substrate, RC3)	0.0206331	0.128552	5.0785
GO:0008306	associative learning	BTG2	BTG2	BTG family, member 2	0.0206331	0.128552	5.0785
GO:0008306	associative learning	DRD1	DRD1	dopamine receptor D1	0.0206331	0.128552	5.0785
GO:0030182	neuron differentiation	MEF2C	MEF2C	myocyte enhancer factor 2C	0.021096	0.128552	2.53279
GO:0030182	neuron differentiation	IER2	IER2	immediate early response 2	0.021096	0.128552	2.53279
GO:0030182	neuron differentiation	BTG2	BTG2	BTG family, member 2	0.021096	0.128552	2.53279
GO:0030182	neuron differentiation	ID3	ID3	inhibitor of DNA binding 3, dominant negative helix-loop-helix protein	0.021096	0.128552	2.53279
GO:0030182	neuron differentiation	BHLHE22	BHLHE22	basic helix-loop-helix family, member e22	0.021096	0.128552	2.53279
GO:0030182	neuron differentiation	FZD7	FZD7	frizzled class receptor 7	0.021096	0.128552	2.53279
GO:0030182	neuron differentiation	NTRK2	NTRK2	neurotrophic tyrosine kinase, receptor, type 2	0.021096	0.128552	2.53279
GO:0098736	negative regulation of the force of heart contraction	ATP2B4	ATP2B4	ATPase, Ca++ transporting, plasma membrane 4	0.0210973	0.128552	47.3994
GO:0072110	glomerular mesangial cell proliferation	EGR1	EGR1	early growth response 1	0.0210973	0.128552	47.3994
GO:0070367	negative regulation of hepatocyte differentiation	FRZB	FRZB	frizzled-related protein	0.0210973	0.128552	47.3994
GO:0098703	calcium ion import across plasma membrane	ATP2B4	ATP2B4	ATPase, Ca++ transporting, plasma membrane 4	0.0210973	0.128552	47.3994
GO:0019935	cyclic-nucleotide-mediated signaling	NUDT4	NUDT4	nudix (nucleoside diphosphate linked moiety X)-type motif 4	0.0210973	0.128552	47.3994
GO:0071228	cellular response to tumor cell	TXNIP	TXNIP	thioredoxin interacting protein	0.0210973	0.128552	47.3994
GO:0097017	renal protein absorption	GSN	GSN	gelsolin	0.0210973	0.128552	47.3994
GO:0016479	negative regulation of transcription from RNA polymerase I promoter	FLNA	FLNA	filamin A, alpha	0.0210973	0.128552	47.3994
GO:0072141	renal interstitial fibroblast development	HES1	HES1	hes family bHLH transcription factor 1	0.0210973	0.128552	47.3994
GO:0043128	positive regulation of 1-phosphatidylinositol 4-kinase activity	CD81	CD81	CD81 molecule	0.0210973	0.128552	47.3994
GO:0040032	post-embryonic body morphogenesis	GNAS	GNAS	GNAS complex locus	0.0210973	0.128552	47.3994
GO:0035508	positive regulation of myosin-light-chain-phosphatase activity	PPP1R12A	PPP1R12A	protein phosphatase 1, regulatory subunit 12A	0.0210973	0.128552	47.3994
GO:0002605	negative regulation of dendritic cell antigen processing and presentation	THBS1	THBS1	thrombospondin 1	0.0210973	0.128552	47.3994
GO:0001781	neutrophil apoptotic process	IL6	IL6	interleukin 6	0.0210973	0.128552	47.3994
GO:0019056	modulation by virus of host transcription	NTRK3	NTRK3	neurotrophic tyrosine kinase, receptor, type 3	0.0210973	0.128552	47.3994
GO:2000671	regulation of motor neuron apoptotic process	KCNB1	KCNB1	potassium voltage-gated channel, Shab-related subfamily, member 1	0.0210973	0.128552	47.3994
GO:0045338	farnesyl diphosphate metabolic process	FDFT1	FDFT1	farnesyl-diphosphate farnesyltransferase 1	0.0210973	0.128552	47.3994
GO:0090361	regulation of platelet-derived growth factor production	NDRG2	NDRG2	NDRG family member 2	0.0210973	0.128552	47.3994
GO:0032058	positive regulation of translational initiation in response to stress	PPP1R15A	PPP1R15A	protein phosphatase 1, regulatory subunit 15A	0.0210973	0.128552	47.3994
GO:2000227	negative regulation of pancreatic A cell differentiation	HES1	HES1	hes family bHLH transcription factor 1	0.0210973	0.128552	47.3994
GO:1900260	negative regulation of RNA-directed RNA polymerase activity	EIF4A2	EIF4A2	eukaryotic translation initiation factor 4A2	0.0210973	0.128552	47.3994
GO:0061106	negative regulation of stomach neuroendocrine cell differentiation	HES1	HES1	hes family bHLH transcription factor 1	0.0210973	0.128552	47.3994
GO:0090096	positive regulation of metanephric cap mesenchymal cell proliferation	MYC	MYC	v-myc avian myelocytomatosis viral oncogene homolog	0.0210973	0.128552	47.3994
GO:0021919	BMP signaling pathway involved in spinal cord dorsal/ventral patterning	CHRD	CHRD	chordin	0.0210973	0.128552	47.3994
GO:0060212	negative regulation of nuclear-transcribed mRNA poly(A) tail shortening	TOB1	TOB1	transducer of ERBB2, 1	0.0210973	0.128552	47.3994
GO:0070091	glucagon secretion	IL6	IL6	interleukin 6	0.0210973	0.128552	47.3994
GO:0061141	lung ciliated cell differentiation	NFIB	NFIB	nuclear factor I/B	0.0210973	0.128552	47.3994
GO:1902023	L-arginine transport	SLC7A2	SLC7A2	solute carrier family 7 (cationic amino acid transporter, y+ system), member 2	0.0210973	0.128552	47.3994
GO:0097553	calcium ion transmembrane import into cytosol	ATP2B4	ATP2B4	ATPase, Ca++ transporting, plasma membrane 4	0.0210973	0.128552	47.3994
GO:0034721	histone H3-K4 demethylation, trimethyl-H3-K4-specific	AC098934.3	KDM5B	lysine (K)-specific demethylase 5B	0.0210973	0.128552	47.3994
GO:0010754	negative regulation of cGMP-mediated signaling	THBS1	THBS1	thrombospondin 1	0.0210973	0.128552	47.3994
GO:1903280	negative regulation of calcium:sodium antiporter activity	ATP1A2	ATP1A2	ATPase, Na+/K+ transporting, alpha 2 polypeptide	0.0210973	0.128552	47.3994
GO:0008039	synaptic target recognition	DYNLL2	DYNLL2	dynein, light chain, LC8-type 2	0.0210973	0.128552	47.3994
GO:0097026	dendritic cell dendrite assembly	CCL21	CCL21	chemokine (C-C motif) ligand 21	0.0210973	0.128552	47.3994
GO:2000502	negative regulation of natural killer cell chemotaxis	CCL2	CCL2	chemokine (C-C motif) ligand 2	0.0210973	0.128552	47.3994
GO:0035684	helper T cell extravasation	CCL2	CCL2	chemokine (C-C motif) ligand 2	0.0210973	0.128552	47.3994
GO:2000529	positive regulation of myeloid dendritic cell chemotaxis	CCL21	CCL21	chemokine (C-C motif) ligand 21	0.0210973	0.128552	47.3994
GO:0060668	regulation of branching involved in salivary gland morphogenesis by extracellular matrix-epithelial cell signaling	NTN4	NTN4	netrin 4	0.0210973	0.128552	47.3994
GO:0071317	cellular response to isoquinoline alkaloid	EGR1	EGR1	early growth response 1	0.0210973	0.128552	47.3994
GO:2000548	negative regulation of dendritic cell dendrite assembly	CCL21	CCL21	chemokine (C-C motif) ligand 21	0.0210973	0.128552	47.3994
GO:0097640	L-ornithine import across plasma membrane	SLC7A2	SLC7A2	solute carrier family 7 (cationic amino acid transporter, y+ system), member 2	0.0210973	0.128552	47.3994
GO:0034059	response to anoxia	CTGF	CTGF	connective tissue growth factor	0.0210973	0.128552	47.3994
GO:0097639	L-lysine import across plasma membrane	SLC7A2	SLC7A2	solute carrier family 7 (cationic amino acid transporter, y+ system), member 2	0.0210973	0.128552	47.3994
GO:0002041	intussusceptive angiogenesis	CYR61	CYR61	cysteine-rich, angiogenic inducer, 61	0.0210973	0.128552	47.3994
GO:0072303	positive regulation of glomerular metanephric mesangial cell proliferation	EGR1	EGR1	early growth response 1	0.0210973	0.128552	47.3994
GO:0048691	positive regulation of axon extension involved in regeneration	NTRK3	NTRK3	neurotrophic tyrosine kinase, receptor, type 3	0.0210973	0.128552	47.3994
GO:1903249	negative regulation of citrulline biosynthetic process	ATP2B4	ATP2B4	ATPase, Ca++ transporting, plasma membrane 4	0.0210973	0.128552	47.3994
GO:0051041	positive regulation of calcium-independent cell-cell adhesion	CX3CL1	CX3CL1	chemokine (C-X3-C motif) ligand 1	0.0210973	0.128552	47.3994
GO:1990036	calcium ion import into sarcoplasmic reticulum	ATP2A2	ATP2A2	ATPase, Ca++ transporting, cardiac muscle, slow twitch 2	0.0210973	0.128552	47.3994
GO:1903689	regulation of wound healing, spreading of epidermal cells	GSN	GSN	gelsolin	0.0210973	0.128552	47.3994
GO:0031439	positive regulation of mRNA cleavage	HSPA1A	HSPA1A	heat shock 70kDa protein 1A	0.0210973	0.128552	47.3994
GO:0097205	renal filtration	ITGA3	ITGA3	integrin, alpha 3 (antigen CD49C, alpha 3 subunit of VLA-3 receptor)	0.0210973	0.128552	47.3994
GO:0071072	negative regulation of phospholipid biosynthetic process	SLC27A1	SLC27A1	solute carrier family 27 (fatty acid transporter), member 1	0.0210973	0.128552	47.3994
GO:1902380	positive regulation of endoribonuclease activity	HSPA1A	HSPA1A	heat shock 70kDa protein 1A	0.0210973	0.128552	47.3994
GO:0046880	regulation of follicle-stimulating hormone secretion	INHBA	INHBA	inhibin, beta A	0.0210973	0.128552	47.3994
GO:0086050	membrane repolarization during bundle of His cell action potential	KCNA5	KCNA5	potassium voltage-gated channel, shaker-related subfamily, member 5	0.0210973	0.128552	47.3994
GO:1903170	negative regulation of calcium ion transmembrane transport	ATP1A2	ATP1A2	ATPase, Na+/K+ transporting, alpha 2 polypeptide	0.0210973	0.128552	47.3994
GO:0033552	response to vitamin B3	CCL2	CCL2	chemokine (C-C motif) ligand 2	0.0210973	0.128552	47.3994
GO:1901862	negative regulation of muscle tissue development	IGFBP5	IGFBP5	insulin-like growth factor binding protein 5	0.0210973	0.128552	47.3994
GO:0071882	phospholipase C-activating adrenergic receptor signaling pathway	ADRA2A	ADRA2A	adrenoceptor alpha 2A	0.0210973	0.128552	47.3994
GO:0071403	cellular response to high density lipoprotein particle stimulus	CCL2	CCL2	chemokine (C-C motif) ligand 2	0.0210973	0.128552	47.3994
GO:0061626	pharyngeal arch artery morphogenesis	HES1	HES1	hes family bHLH transcription factor 1	0.0210973	0.128552	47.3994
GO:1901899	positive regulation of relaxation of cardiac muscle	HRC	HRC	histidine rich calcium binding protein	0.0210973	0.128552	47.3994
GO:0071878	negative regulation of adrenergic receptor signaling pathway	ADRA2A	ADRA2A	adrenoceptor alpha 2A	0.0210973	0.128552	47.3994
GO:0035026	leading edge cell differentiation	JUN	JUN	jun proto-oncogene	0.0210973	0.128552	47.3994
GO:0002581	negative regulation of antigen processing and presentation of peptide or polysaccharide antigen via MHC class II	THBS1	THBS1	thrombospondin 1	0.0210973	0.128552	47.3994
GO:1900454	positive regulation of long term synaptic depression	KCNB1	KCNB1	potassium voltage-gated channel, Shab-related subfamily, member 1	0.0210973	0.128552	47.3994
GO:0006984	ER-nucleus signaling pathway	ATP2A2	ATP2A2	ATPase, Ca++ transporting, cardiac muscle, slow twitch 2	0.0210973	0.128552	47.3994
GO:1903515	calcium ion transport from cytosol to endoplasmic reticulum	ATP2A2	ATP2A2	ATPase, Ca++ transporting, cardiac muscle, slow twitch 2	0.0210973	0.128552	47.3994
GO:0043990	histone H2A-S1 phosphorylation	RPS6KA5	RPS6KA5	ribosomal protein S6 kinase, 90kDa, polypeptide 5	0.0210973	0.128552	47.3994
GO:0003065	positive regulation of heart rate by epinephrine	TPM1	TPM1	tropomyosin 1 (alpha)	0.0210973	0.128552	47.3994
GO:0042666	negative regulation of ectodermal cell fate specification	FZD7	FZD7	frizzled class receptor 7	0.0210973	0.128552	47.3994
GO:1903572	positive regulation of protein kinase D signaling	VEGFA	VEGFA	vascular endothelial growth factor A	0.0210973	0.128552	47.3994
GO:0043954	cellular component maintenance	MYOCD	MYOCD	myocardin	0.0210973	0.128552	47.3994
GO:0061394	regulation of transcription from RNA polymerase II promoter in response to arsenic-containing substance	ATF3	ATF3	activating transcription factor 3	0.0210973	0.128552	47.3994
GO:1900082	negative regulation of arginine catabolic process	ATP2B4	ATP2B4	ATPase, Ca++ transporting, plasma membrane 4	0.0210973	0.128552	47.3994
GO:0060803	BMP signaling pathway involved in mesodermal cell fate specification	ETV2	ETV2	ets variant 2	0.0210973	0.128552	47.3994
GO:0090219	negative regulation of lipid kinase activity	PPP2R5A	PPP2R5A	protein phosphatase 2, regulatory subunit B', alpha	0.0210973	0.128552	47.3994
GO:2000724	positive regulation of cardiac vascular smooth muscle cell differentiation	MYOCD	MYOCD	myocardin	0.0210973	0.128552	47.3994
GO:0046960	sensitization	DRD1	DRD1	dopamine receptor D1	0.0210973	0.128552	47.3994
GO:0033233	regulation of protein sumoylation	EGR1	EGR1	early growth response 1	0.0210973	0.128552	47.3994
GO:2000795	negative regulation of epithelial cell proliferation involved in lung morphogenesis	NFIB	NFIB	nuclear factor I/B	0.0210973	0.128552	47.3994
GO:0015881	creatine transport	SLC6A8	SLC6A8	solute carrier family 6 (neurotransmitter transporter), member 8	0.0210973	0.128552	47.3994
GO:0002575	basophil chemotaxis	VEGFA	VEGFA	vascular endothelial growth factor A	0.0210973	0.128552	47.3994
GO:2000334	positive regulation of blood microparticle formation	CD36	CD36	CD36 molecule (thrombospondin receptor)	0.0210973	0.128552	47.3994
GO:0031571	mitotic G1 DNA damage checkpoint	CCND1	CCND1	cyclin D1	0.0215192	0.128552	8.61807
GO:0031571	mitotic G1 DNA damage checkpoint	GIGYF2	GIGYF2	GRB10 interacting GYF protein 2	0.0215192	0.128552	8.61807
GO:0055119	relaxation of cardiac muscle	ATP2A2	ATP2A2	ATPase, Ca++ transporting, cardiac muscle, slow twitch 2	0.0215192	0.128552	8.61807
GO:0055119	relaxation of cardiac muscle	ATP1A2	ATP1A2	ATPase, Na+/K+ transporting, alpha 2 polypeptide	0.0215192	0.128552	8.61807
GO:0040037	negative regulation of fibroblast growth factor receptor signaling pathway	THBS1	THBS1	thrombospondin 1	0.0215192	0.128552	8.61807
GO:0040037	negative regulation of fibroblast growth factor receptor signaling pathway	SULF1	SULF1	sulfatase 1	0.0215192	0.128552	8.61807
GO:1900745	positive regulation of p38MAPK cascade	VEGFA	VEGFA	vascular endothelial growth factor A	0.0215192	0.128552	8.61807
GO:1900745	positive regulation of p38MAPK cascade	GADD45B	GADD45B	growth arrest and DNA-damage-inducible, beta	0.0215192	0.128552	8.61807
GO:0051896	regulation of protein kinase B signaling	INPP4B	INPP4B	inositol polyphosphate-4-phosphatase, type II, 105kDa	0.0215192	0.128552	8.61807
GO:0051896	regulation of protein kinase B signaling	NTRK2	NTRK2	neurotrophic tyrosine kinase, receptor, type 2	0.0215192	0.128552	8.61807
GO:0042535	positive regulation of tumor necrosis factor biosynthetic process	THBS1	THBS1	thrombospondin 1	0.0215192	0.128552	8.61807
GO:0042535	positive regulation of tumor necrosis factor biosynthetic process	HSPB1	HSPB1	heat shock 27kDa protein 1	0.0215192	0.128552	8.61807
GO:0032330	regulation of chondrocyte differentiation	SCIN	SCIN	scinderin	0.0215192	0.128552	8.61807
GO:0032330	regulation of chondrocyte differentiation	CTGF	CTGF	connective tissue growth factor	0.0215192	0.128552	8.61807
GO:0048711	positive regulation of astrocyte differentiation	HES1	HES1	hes family bHLH transcription factor 1	0.0215192	0.128552	8.61807
GO:0048711	positive regulation of astrocyte differentiation	ID2	ID2	inhibitor of DNA binding 2, dominant negative helix-loop-helix protein	0.0215192	0.128552	8.61807
GO:0035666	TRIF-dependent toll-like receptor signaling pathway	RPS6KA5	RPS6KA5	ribosomal protein S6 kinase, 90kDa, polypeptide 5	0.0221367	0.131858	3.11838
GO:0035666	TRIF-dependent toll-like receptor signaling pathway	MEF2C	MEF2C	myocyte enhancer factor 2C	0.0221367	0.131858	3.11838
GO:0035666	TRIF-dependent toll-like receptor signaling pathway	FOS	FOS	FBJ murine osteosarcoma viral oncogene homolog	0.0221367	0.131858	3.11838
GO:0035666	TRIF-dependent toll-like receptor signaling pathway	JUN	JUN	jun proto-oncogene	0.0221367	0.131858	3.11838
GO:0035666	TRIF-dependent toll-like receptor signaling pathway	RPS27A	RPS27A	ribosomal protein S27a	0.0221367	0.131858	3.11838
GO:0070301	cellular response to hydrogen peroxide	IL6	IL6	interleukin 6	0.0223327	0.132641	3.7176
GO:0070301	cellular response to hydrogen peroxide	KLF2	KLF2	Kruppel-like factor 2	0.0223327	0.132641	3.7176
GO:0070301	cellular response to hydrogen peroxide	RHOB	RHOB	ras homolog family member B	0.0223327	0.132641	3.7176
GO:0070301	cellular response to hydrogen peroxide	NET1	NET1	neuroepithelial cell transforming 1	0.0223327	0.132641	3.7176
GO:0001525	angiogenesis	PTK2	PTK2	protein tyrosine kinase 2	0.0231252	0.136952	2.07892
GO:0001525	angiogenesis	JUN	JUN	jun proto-oncogene	0.0231252	0.136952	2.07892
GO:0001525	angiogenesis	RHOB	RHOB	ras homolog family member B	0.0231252	0.136952	2.07892
GO:0001525	angiogenesis	MEOX2	MEOX2	mesenchyme homeobox 2	0.0231252	0.136952	2.07892
GO:0001525	angiogenesis	CCL2	CCL2	chemokine (C-C motif) ligand 2	0.0231252	0.136952	2.07892
GO:0001525	angiogenesis	VEGFA	VEGFA	vascular endothelial growth factor A	0.0231252	0.136952	2.07892
GO:0001525	angiogenesis	ACKR3	ACKR3	atypical chemokine receptor 3	0.0231252	0.136952	2.07892
GO:0001525	angiogenesis	MFGE8	MFGE8	milk fat globule-EGF factor 8 protein	0.0231252	0.136952	2.07892
GO:0001525	angiogenesis	LAMA5	LAMA5	laminin, alpha 5	0.0231252	0.136952	2.07892
GO:0001525	angiogenesis	CTGF	CTGF	connective tissue growth factor	0.0231252	0.136952	2.07892
GO:0002756	MyD88-independent toll-like receptor signaling pathway	RPS6KA5	RPS6KA5	ribosomal protein S6 kinase, 90kDa, polypeptide 5	0.0232793	0.137468	3.07788
GO:0002756	MyD88-independent toll-like receptor signaling pathway	MEF2C	MEF2C	myocyte enhancer factor 2C	0.0232793	0.137468	3.07788
GO:0002756	MyD88-independent toll-like receptor signaling pathway	FOS	FOS	FBJ murine osteosarcoma viral oncogene homolog	0.0232793	0.137468	3.07788
GO:0002756	MyD88-independent toll-like receptor signaling pathway	JUN	JUN	jun proto-oncogene	0.0232793	0.137468	3.07788
GO:0002756	MyD88-independent toll-like receptor signaling pathway	RPS27A	RPS27A	ribosomal protein S27a	0.0232793	0.137468	3.07788
GO:0032355	response to estradiol	CCND1	CCND1	cyclin D1	0.024746	0.144177	2.68298
GO:0032355	response to estradiol	TXNIP	TXNIP	thioredoxin interacting protein	0.024746	0.144177	2.68298
GO:0032355	response to estradiol	SLC25A36	SLC25A36	solute carrier family 25 (pyrimidine nucleotide carrier ), member 36	0.024746	0.144177	2.68298
GO:0032355	response to estradiol	SOCS3	SOCS3	suppressor of cytokine signaling 3	0.024746	0.144177	2.68298
GO:0032355	response to estradiol	CTGF	CTGF	connective tissue growth factor	0.024746	0.144177	2.68298
GO:0032355	response to estradiol	DRD1	DRD1	dopamine receptor D1	0.024746	0.144177	2.68298
GO:0046907	intracellular transport	NUDT4	NUDT4	nudix (nucleoside diphosphate linked moiety X)-type motif 4	0.0247968	0.144177	4.73994
GO:0046907	intracellular transport	ENAH	ENAH	enabled homolog (Drosophila)	0.0247968	0.144177	4.73994
GO:0046907	intracellular transport	GNAS	GNAS	GNAS complex locus	0.0247968	0.144177	4.73994
GO:0006661	phosphatidylinositol biosynthetic process	PIP5K1B	PIP5K1B	phosphatidylinositol-4-phosphate 5-kinase, type I, beta	0.0253329	0.144177	3.57731
GO:0006661	phosphatidylinositol biosynthetic process	CD81	CD81	CD81 molecule	0.0253329	0.144177	3.57731
GO:0006661	phosphatidylinositol biosynthetic process	INPP4B	INPP4B	inositol polyphosphate-4-phosphatase, type II, 105kDa	0.0253329	0.144177	3.57731
GO:0006661	phosphatidylinositol biosynthetic process	SLC27A1	SLC27A1	solute carrier family 27 (fatty acid transporter), member 1	0.0253329	0.144177	3.57731
GO:0031581	hemidesmosome assembly	CD151	CD151	CD151 molecule (Raph blood group)	0.0254677	0.144177	7.89989
GO:0031581	hemidesmosome assembly	LAMA3	LAMA3	laminin, alpha 3	0.0254677	0.144177	7.89989
GO:0001774	microglial cell activation	JUN	JUN	jun proto-oncogene	0.0254677	0.144177	7.89989
GO:0001774	microglial cell activation	CX3CL1	CX3CL1	chemokine (C-X3-C motif) ligand 1	0.0254677	0.144177	7.89989
GO:0071383	cellular response to steroid hormone stimulus	EGR1	EGR1	early growth response 1	0.0254677	0.144177	7.89989
GO:0071383	cellular response to steroid hormone stimulus	ATP1A2	ATP1A2	ATPase, Na+/K+ transporting, alpha 2 polypeptide	0.0254677	0.144177	7.89989
GO:0045956	positive regulation of calcium ion-dependent exocytosis	STXBP1	STXBP1	syntaxin binding protein 1	0.0254677	0.144177	7.89989
GO:0045956	positive regulation of calcium ion-dependent exocytosis	KCNB1	KCNB1	potassium voltage-gated channel, Shab-related subfamily, member 1	0.0254677	0.144177	7.89989
GO:0031274	positive regulation of pseudopodium assembly	CCL21	CCL21	chemokine (C-C motif) ligand 21	0.0254677	0.144177	7.89989
GO:0031274	positive regulation of pseudopodium assembly	CDC42EP3	CDC42EP3	CDC42 effector protein (Rho GTPase binding) 3	0.0254677	0.144177	7.89989
GO:0090026	positive regulation of monocyte chemotaxis	CXCL12	CXCL12	chemokine (C-X-C motif) ligand 12	0.0254677	0.144177	7.89989
GO:0090026	positive regulation of monocyte chemotaxis	CCL2	CCL2	chemokine (C-C motif) ligand 2	0.0254677	0.144177	7.89989
GO:0048246	macrophage chemotaxis	CCL2	CCL2	chemokine (C-C motif) ligand 2	0.0254677	0.144177	7.89989
GO:0048246	macrophage chemotaxis	CX3CL1	CX3CL1	chemokine (C-X3-C motif) ligand 1	0.0254677	0.144177	7.89989
GO:0030007	cellular potassium ion homeostasis	ATP1B2	ATP1B2	ATPase, Na+/K+ transporting, beta 2 polypeptide	0.0254677	0.144177	7.89989
GO:0030007	cellular potassium ion homeostasis	ATP1A2	ATP1A2	ATPase, Na+/K+ transporting, alpha 2 polypeptide	0.0254677	0.144177	7.89989
GO:0086064	cell communication by electrical coupling involved in cardiac conduction	ATP1B2	ATP1B2	ATPase, Na+/K+ transporting, beta 2 polypeptide	0.0254677	0.144177	7.89989
GO:0086064	cell communication by electrical coupling involved in cardiac conduction	ATP1A2	ATP1A2	ATPase, Na+/K+ transporting, alpha 2 polypeptide	0.0254677	0.144177	7.89989
GO:0042491	auditory receptor cell differentiation	HES1	HES1	hes family bHLH transcription factor 1	0.0254677	0.144177	7.89989
GO:0042491	auditory receptor cell differentiation	PLS3	PLS3	plastin 3	0.0254677	0.144177	7.89989
GO:0060445	branching involved in salivary gland morphogenesis	IL6	IL6	interleukin 6	0.0254677	0.144177	7.89989
GO:0060445	branching involved in salivary gland morphogenesis	LAMA5	LAMA5	laminin, alpha 5	0.0254677	0.144177	7.89989
GO:0048715	negative regulation of oligodendrocyte differentiation	HES1	HES1	hes family bHLH transcription factor 1	0.0254677	0.144177	7.89989
GO:0048715	negative regulation of oligodendrocyte differentiation	ID2	ID2	inhibitor of DNA binding 2, dominant negative helix-loop-helix protein	0.0254677	0.144177	7.89989
GO:0034138	toll-like receptor 3 signaling pathway	RPS6KA5	RPS6KA5	ribosomal protein S6 kinase, 90kDa, polypeptide 5	0.0269333	0.151781	2.96246
GO:0034138	toll-like receptor 3 signaling pathway	MEF2C	MEF2C	myocyte enhancer factor 2C	0.0269333	0.151781	2.96246
GO:0034138	toll-like receptor 3 signaling pathway	FOS	FOS	FBJ murine osteosarcoma viral oncogene homolog	0.0269333	0.151781	2.96246
GO:0034138	toll-like receptor 3 signaling pathway	JUN	JUN	jun proto-oncogene	0.0269333	0.151781	2.96246
GO:0034138	toll-like receptor 3 signaling pathway	RPS27A	RPS27A	ribosomal protein S27a	0.0269333	0.151781	2.96246
GO:0001707	mesoderm formation	INHBA	INHBA	inhibin, beta A	0.0270356	0.151781	4.58703
GO:0001707	mesoderm formation	ETV2	ETV2	ets variant 2	0.0270356	0.151781	4.58703
GO:0001707	mesoderm formation	CHRD	CHRD	chordin	0.0270356	0.151781	4.58703
GO:0046034	ATP metabolic process	HSPA1A	HSPA1A	heat shock 70kDa protein 1A	0.0270356	0.151781	4.58703
GO:0046034	ATP metabolic process	HSPA1B	HSPA1B	heat shock 70kDa protein 1B	0.0270356	0.151781	4.58703
GO:0046034	ATP metabolic process	ATP1A2	ATP1A2	ATPase, Na+/K+ transporting, alpha 2 polypeptide	0.0270356	0.151781	4.58703
GO:0035556	intracellular signal transduction	PLCB4	PLCB4	phospholipase C, beta 4	0.0271064	0.151781	1.70425
GO:0035556	intracellular signal transduction	NRGN	NRGN	neurogranin (protein kinase C substrate, RC3)	0.0271064	0.151781	1.70425
GO:0035556	intracellular signal transduction	NUDT4	NUDT4	nudix (nucleoside diphosphate linked moiety X)-type motif 4	0.0271064	0.151781	1.70425
GO:0035556	intracellular signal transduction	RPS6KA5	RPS6KA5	ribosomal protein S6 kinase, 90kDa, polypeptide 5	0.0271064	0.151781	1.70425
GO:0035556	intracellular signal transduction	MKNK2	MKNK2	MAP kinase interacting serine/threonine kinase 2	0.0271064	0.151781	1.70425
GO:0035556	intracellular signal transduction	ZFP36	ZFP36	ZFP36 ring finger protein	0.0271064	0.151781	1.70425
GO:0035556	intracellular signal transduction	SOCS3	SOCS3	suppressor of cytokine signaling 3	0.0271064	0.151781	1.70425
GO:0035556	intracellular signal transduction	ADCY5	ADCY5	adenylate cyclase 5	0.0271064	0.151781	1.70425
GO:0035556	intracellular signal transduction	ROCK1	ROCK1	Rho-associated, coiled-coil containing protein kinase 1	0.0271064	0.151781	1.70425
GO:0035556	intracellular signal transduction	NET1	NET1	neuroepithelial cell transforming 1	0.0271064	0.151781	1.70425
GO:0035556	intracellular signal transduction	RAB40B	RAB40B	RAB40B, member RAS oncogene family	0.0271064	0.151781	1.70425
GO:0035556	intracellular signal transduction	CTGF	CTGF	connective tissue growth factor	0.0271064	0.151781	1.70425
[truncated: 3,165 more rows]

## Sheet: Supplementary table 5.4
Supplementary table 5.4 GO analysis with gene cluster2 shown in Fig. 3F
[truncated: 522 more rows]

## Sheet: Supplementary table 5.5
Supplementary table 5.5 The differntially expressed gene according to gene sets with gene cluster2 shown in Fig. 3F
[truncated: 741 more rows]

[truncated: 5 more sheets: Supplementary table 5.6, Supplementary table 5.7, Supplementary table 5.8, Supplementary table 5.9, Supplementary table 5.10]
