# Supplementary material for: Single-cell RNA landscape of the osteoimmunology microenvironment in periodontitis
Source: Theranostics. 2022 Jan 1;12(3):1074–96. doi: 10.7150/thno.65694 (PMC8771561; doi:10.7150/thno.65694)
Supplement: Supplementary file 7 — Supplementary table 6. [file thnov12p1074s7.xlsx]

## Sheet: Summary
Table S6: Differential gene expression analyses depend on pseudotime of osteoclastic lineage cells clusters
Supplementary table 6.1 Top 1000 pseudotime-depent genes classified into 3 gene cluster shown in Fig. 4E
Supplementary table 6.2 Pathway analysis with gene cluster1 shown in Fig. 4E & F
Supplementary table 6.3 The differntially expressed gene according to gene sets with gene cluster1 shown in Fig. 4E & F
Supplementary table 6.4 Pathway analysis with gene cluster2 shown in Fig. 4E & F
Supplementary table 6.5 The differntially expressed gene according to gene sets with gene cluster2 shown in Fig. 4E & F
Supplementary table 6.6 Pathway analysis with gene cluster3 shown in Fig. 4E & F
Supplementary table 6.7 The differntially expressed gene according to gene sets with gene cluster3 shown in Fig. 4E & F
Supplementary table 6.8 GO analysis with gene cluster1 shown in fig. S5E
Supplementary table 6.9 The differntially expressed gene according to gene sets with gene cluster1 shown in fig. S5E
Supplementary table 6.10 GO analysis with gene cluster2 shown in fig. S5E
Supplementary table 6.11 The differntially expressed gene according to gene sets with gene cluster2 shown in fig. S5E
Supplementary table 6.12 GO analysis with gene cluster3 shown in fig. S5E
Supplementary table 6.13 The differntially expressed gene according to gene sets with gene cluster3 shown in fig. S5E

## Sheet: Supplementary table 6.1
Supplementary table 6.1 Top 1000 pseudotime-depent genes classified into 3 gene cluster shown in Fig. 4E
Gene	Cluster
EFHD2	1
CD83	1
COTL1	1
SH3KBP1	1
RGS2	1
JUND	1
RPL11	1
TAGLN2	1
FOSB	1
BTG1	1
AL450405.1	1
SERPINB9	1
RASSF5	1
RPS13	1
FGL2	1
MSN	1
CORO1A	1
LCP1	1
PTPRC	1
LIMD2	1
MXD1	1
ITGAM	1
VASP	1
G0S2	1
THBD	1
OLR1	1
ETV3	1
FCN1	1
NAMPT	1
NFKB1	1
PDE4B	1
NFKB2	1
PNRC1	1
GPR84	1
DIAPH1	1
IL1B	1
SERPINA1	1
VIM	1
PTGS2	1
AREG	1
NR4A2	1
CYCS	1
ATP1B3	1
PPP1R15B	1
TNFAIP3	1
SPN	1
FOSL2	1
BIRC3	1
SEPT9	1
FTH1P20	1
LILRA1	1
ADGRE5	1
TMEM52B	1
TNIP3	1
COL1A1	1
JMJD1C	1
HBEGF	1
IER3	1
SERP1	1
NFKBIA	1
CREB5	1
BACH1	1
FTH1	1
CYBB	1
BCL6	1
NAMPTP1	1
GABARAPL1	1
ZFP36	1
PPP1CB	1
POU2F2	1
TET2	1
EZR	1
REL	1
C1orf162	1
PARVG	1
CREM	1
SYAP1	1
DUSP2	1
MOB3A	1
RNF19B	1
LCP2	1
IFITM3	1
RPS9	1
RPL35A	1
SKIL	1
CD93	1
LYN	1
BCL3	1
PIM3	1
SSH2	1
CD37	1
OAZ1	1
PABPC1	1
LYZ	1
WAS	1
IL1RN	1
NDEL1	1
KDM6B	1
S100A6	1
SLC7A5	1
LSP1	1
SOCS3	1
ARL5B	1
NFKBID	1
PLAUR	1
MNDA	1
ZC3H12A	1
STXBP2	1
FGD4	1
TIMP1	1
PPIF	1
CDKN1A	1
IGHG2	1
PMAIP1	1
RNASE2	1
TNFRSF1B	1
CARD16	1
NFKBIZ	1
TWISTNB	1
FPR1	1
HCK	1
TAGAP	1
SLC2A3	1
CASP1	1
CD300E	1
HCAR2	1
RARA	1
NRGN	1
ARRB2	1
UPP1	1
SELENOK	1
EREG	1
BABAM2	1
SMAP2	1
NFIL3	1
NFE2L2	1
FTH1P8	1
CDC42EP3	1
BAZ1A	1
BCL2A1	1
NLRP3	1
THAP2	1
PILRA	1
SRGN	1
CLEC7A	1
FGR	1
PPP1R15A	1
IFITM2	1
TREM1	1
MYD88	1
C9orf72	1
PSMB9	1
H3F3B	1
USP15	1
PNPLA8	1
GCA	1
AC245128.3	1
CFP	1
PTX3	1
GLT1D1	1
DDX3X	1
S100A8	1
MCL1	1
FTH1P11	1
VCAN	1
EMP3	1
TMEM170B	1
CXCL8	1
PTPRE	1
CSRNP1	1
RASGRP2	1
CHD1	1
LILRA5	1
DENND5A	1
CD36	1
CFLAR	1
ITPRIP	1
WTAP	1
MAP3K20	1
RILPL2	1
FLT1	1
NHSL2	1
SULF2	1
THBS1	1
DOCK8	1
ITGAL	1
LILRA2	1
NCF2	1
AP1S2	1
CD48	1
CD52	1
LYST	1
CXCL3	1
ERICH1	1
PLAC8	1
CDKN2D	1
DDX21	1
CXCL2	1
GLIPR2	1
TBL1X	1
MARC1	1
PADI4	1
DYSF	1
LRG1	1
CDA	1
CRISPLD2	1
MPP7	1
TNFSF13B	1
ACSL1	1
IFI44	1
OAS2	1
OAS3	1
SULT1B1	1
GAS7	1
B4GALT1	1
FCER1G	1
IFIT3	1
NCF1C	1
MIR3945HG	1
ACOD1	1
SERPINB2	1
RPH3A	1
F3	1
HAS1	1
IFI6	1
NBN	1
PARP14	1
NEAT1	1
ADM	1
PGD	1
CD14	1
BASP1	1
RTN3	1
CD55	1
CCRL2	1
IRS2	1
RIPK2	1
SIRPB1	1
IRAK3	1
RETN	1
EIF1	1
CLEC12A	1
CCDC69	1
LUCAT1	1
FCAR	1
MBD2	1
HSH2D	1
PLEK	1
ATP2B1-AS1	1
RCSD1	1
OR2B11	1
CKAP4	1
CCNL1	1
NINJ1	1
PLP2	1
CCL4L2	1
CASP4	1
TNF	1
LRRK2	1
EHD1	1
MAP3K8	1
GMFG	1
STX11	1
SP110	1
LYPD3	1
TRIM22	1
IL1A	1
ETS2	1
LTA4H	1
C5AR1	1
PFKFB3	1
CCL20	1
THAP9-AS1	1
JOSD1	1
SERPINB1	1
MYADM	1
SLC25A37	1
PELI1	1
IL23A	1
NAF1	1
OASL	1
C19orf38	1
TMEM71	1
SAMSN1	1
TNFSF10	1
RYBP	1
HMGB2	1
MEGF9	1
AGTPBP1	1
HK2	1
S100A9	1
OSM	1
CSF3R	1
CSTA	1
IVNS1ABP	1
MX2	1
SIAH2	1
MEFV	1
PRAM1	1
GBP1	1
LMNB1	1
UBXN11	1
PNPLA2	1
IFIT2	1
CLEC4D	1
METTL9	1
EIF4E3	1
CLEC1B	1
FFAR2	1
VSTM1	1
MX1	1
TRIB1	1
SMCHD1	1
PLBD1	1
TNFAIP6	1
AL034397.3	1
RFLNB	1
GBP1P1	1
EIF1B	1
PECAM1	1
GBP5	1
KCNE1	1
ADA2	1
VNN2	1
IFI44L	1
ECE1	1
TMEM154	1
SLC24A4	1
LDLR	1
APOBEC3A	1
S100A12	1
STEAP4	1
GCH1	1
IL6	1
SMARCD3	1
ATP2B1	1
AQP9	1
VMP1	1
SPATA13	1
ADCY9	1
SELL	1
S1PR3	1
CYP1B1	1
GBP2	1
STK38	1
HP	1
IRF1	1
CLEC4E	1
BST1	1
DNTTIP2	1
RXRA	1
IRF7	1
ITGB2	1
CCL3L3	1
LILRA6	1
SOD2	1
RAB27A	1
MT2A	1
MBOAT7	1
SLC11A1	1
RARRES3	1
RIPOR2	1
FPR2	1
OXSR1	1
GPCPD1	1
FYN	1
NEXN	1
MCEMP1	1
RBP7	1
DNAJA1	1
RASSF3	1
WARS	1
ZNF281	1
MGST1	1
RABGEF1	1
TCF7L2	1
AGTRAP	1
RAC2	1
CEBPB	1
FBXL5	1
LRRFIP1	1
GADD45B	1
XBP1	1
CALCOCO2	1
SRSF5	1
ANXA1	1
ELL2	1
HPSE	1
WSB1	1
SMIM25	1
CAST	1
NOTCH2	1
SNX10	1
IER2	1
IGHG1	1
IGKC	1
UBE2D1	1
PLIN2	1
APOL6	1
MID1IP1	1
EVI2B	1
DDX60L	1
ADD3	1
CCL3	1
CHST15	1
APLP2	1
HLA-C	1
RAB20	1
TKT	1
CTSS	1
SAT1	1
OAS1	1
EGR3	1
TNFAIP2	1
HLA-B	1
CCL4	1
BTG2	1
AHNAK	1
HLA-E	2
STAT1	2
DUSP6	2
PRNP	2
IGHG3	2
ALDOA	2
HLA-A	2
SDCBP	2
NCOA4	2
MALAT1	2
MAP4K4	2
KIAA0040	2
SCPEP1	2
B2M	2
GSTO1	2
EGR1	2
COL4A3BP	2
TMEM2	2
ALDH1A1	2
F5	2
NAV2	2
ATP6V0D2	2
WWC1	2
SLC9B2	2
CKB	2
RETREG1	2
HTRA3	2
SIGLEC15	2
COL27A1	2
MYO1D	2
FNBP1L	2
CTSK	2
PTGDS	2
RAI14	2
MYO1B	2
BAMBI	2
ADTRP	2
NUPR1	2
DCSTAMP	2
STRIP2	2
ITGA2	2
AK5	2
F2R	2
ITGB3	2
SH3GL2	2
DPP4	2
AKAP6	2
MAP1A	2
TIMD4	2
EOGT	2
CBLB	2
AC092484.1	2
IL2RA	2
NFATC1	2
CA2	2
STRADB	2
RCAN1	2
SUCNR1	2
HSD3B7	2
TNS1	2
ATP6V1H	2
TDRD6	2
CYP27A1	2
EXT1	2
SPARC	2
TXNP4	2
ATP6V1B2	2
ATP6V1A	2
ATP6V1C1	2
ATP6V1G1	2
CCL2	2
JDP2	2
OXR1	2
TDRD3	2
ATP6V0E1	2
ACP5	2
MMP9	2
GNPTAB	2
CD109	2
RUFY4	2
TFRC	2
RDH11	2
LILRB4	2
ATP5G3	2
NCEH1	2
ATP1B1	2
PAPSS2	2
ARHGAP10	2
MPP1	2
CCR1	2
PNKD	2
ASAH1	2
IGSF6	2
C2	2
COL6A1	2
CXCL12	2
TNFRSF11A	2
FAM213A	2
KLHDC8B	2
SLC2A5	2
SLC37A2	2
PDE4DIP	2
RRAGD	2
MITF	2
SLC38A6	2
TIMP3	2
MGLL	2
FUCA1	2
SLC1A3	2
TIMP2	2
TXN	2
GNS	2
LIPA	2
GSAP	2
CCL8	2
RARRES1	2
LPL	2
KCNMA1	2
SLC7A11	2
TXNRD1	2
APOE	2
PLA2G2D	2
CSTB	2
CD84	2
ATP6AP2	2
GPNMB	2
VAT1	2
SMPDL3A	2
ACP2	2
HMOX1	2
TNS3	2
PLA2G7	2
IDH1	2
PSAP	2
CTSD	2
GM2A	2
NPL	2
CCL18	2
FTLP3	2
APOC1	2
CCL13	2
HSP90AA1	2
MTATP6P1	2
MMP19	2
HSPD1	2
ARL6IP5	2
HSP90B1	2
SLC25A5	2
HSPA5	2
MS4A7	2
HSPA8	2
SDC2	2
CTTNBP2NL	2
NPM1	2
KCTD12	2
GLA	2
ARHGAP18	2
TCEAL4	2
VOPP1	2
SPATS2L	2
TMED10	2
RASSF4	2
AKR1A1	2
CXCL16	2
CLIC2	2
DOCK4	2
NDUFB2	2
APMAP	2
RPN2	2
GLUL	2
HERPUD1	2
FOS	2
YBX1	2
TPI1	2
IL13RA1	2
PTPN1	2
BCAT1	2
F13A1	2
CALR	2
PPIAP22	2
HSP90AB1	2
ACTG1	2
FOXRED2	2
ABHD12	2
LACC1	2
GNPDA1	2
IL18	2
GATM	2
CPM	2
ADAM9	2
CD9	2
PARP1	2
MSR1	2
HAVCR2	2
SLCO2B1	2
SPRED1	2
RGL1	2
AP1B1	2
NPC2	2
PMP22	2
TNFRSF21	2
TCF4	2
ADAP2	2
TMEM176B	2
TMEM176A	2
EPB41L2	2
MMP14	2
HTRA1	2
ABCC3	2
OLFML2B	2
SGPL1	2
IGSF21	2
PLXDC1	2
C1QC	2
LTBP2	2
ZNF618	2
FRMD4A	2
GFRA2	2
GAL3ST4	2
GPR34	2
PLTP	2
ITGB5	2
GRN	2
C3AR1	2
SPPL2A	2
CXCL9	2
C1orf54	2
MMP12	2
NRP1	2
C1QB	2
C1QA	2
MERTK	2
PBDC1	2
ABCC5	2
CALU	2
CYFIP1	2
ABCA1	2
C1orf21	2
NRP2	2
APPL2	2
ENPP2	2
VEGFB	2
MS4A4A	2
UGCG	2
TSPAN3	2
HEXB	2
CTSC	2
CD63	2
G3BP1	2
JUN	2
TMBIM6	2
LAPTM4A	2
COLEC12	2
MYO1E	2
LGALS3	2
DSTN	2
TMED9	2
FNIP2	2
RDX	2
CD59	2
DNASE2	2
TMEM70	2
ASPH	2
COX6C	2
ATP6V1F	2
LMAN1	2
RGS10	2
PEBP1	2
AKR1B1	2
AC034102.1	2
TPP1	2
CST3	2
DSC2	2
TNFRSF9	2
SEPT11	2
MGAT4A	2
ITGAV	2
FILIP1L	2
CD72	2
ANKH	2
PLAU	2
NLN	2
CLTC	2
ATP6AP1	2
ARL6IP1	2
GPR137B	2
SH3PXD2B	2
BCAP31	2
CTSZ	2
SLC39A1	2
MDH1	2
GPX1	2
MFSD1	2
FCHO2	2
CTSB	2
TM2D2	2
GOLIM4	2
SLC11A2	2
MGST3	2
RAB13	2
SIGLEC1	2
IQGAP2	2
MAFB	2
MARCKS	2
ITM2B	2
SERPING1	2
A2M	2
MREG	2
TREM2	2
SDC3	2
LILRB5	2
CD276	2
FCGRT	2
ISCU	2
SLC38A7	2
AP2A2	2
MAF	2
GCLC	2
RAP2B	2
DAB2	2
ADAMDEC1	2
TMEM37	2
ME1	2
TMEM119	2
SLC7A8	2
CXCL13	2
SELENOP	2
SLAMF7	2
CTSL	2
CD99	2
ITSN1	2
LAMP2	2
CD163L1	2
ANTXR1	2
FTL	2
TTYH3	2
TMEM163	2
LHFPL2	2
FMNL2	2
CMKLR1	2
TSC22D1	2
RNASE1	2
SLC17A5	2
ATP6V0B	2
RHOBTB3	2
WWP1	2
CD163	2
FOLR2	2
LXN	2
SCD	2
FAM20A	2
SPP1	2
TMEM86A	2
LGMN	2
CADM1	2
SLC29A1	2
SELENOS	2
CREG1	2
NR1H3	2
SCARB2	2
CD209	2
KCNJ5	2
LAMP1	2
SLC40A1	2
PLD3	2
ZFP36L1	3
IFNGR1	3
YWHAH	3
HLA-DRB1	3
AHR	3
FN1	3
PALD1	3
P2RY6	3
CHST2	3
HLA-DRB5	3
FAM110A	3
CTSH	3
C3	3
PTGS1	3
TMEM173	3
FCGR2B	3
SLC1A4	3
CST7	3
PKIB	3
CIITA	3
ALOX5AP	3
CXCL10	3
CD1E	3
PLD4	3
FDCSP	3
CLDN1	3
ADAM19	3
NDRG2	3
PLEK2	3
PARM1	3
HSPH1	3
HMGN1	3
MRC1	3
FPR3	3
SLC16A10	3
HLA-DQA2	3
VSIG4	3
RALA	3
ALCAM	3
ANXA2	3
PPIA	3
PRDM1	3
SIGLEC10	3
SEPT2	3
KLF6	3
RAC1	3
CLEC11A	3
SLAMF8	3
FCGR3A	3
NUCKS1	3
PDIA3	3
GNAS	3
GSN	3
CREBL2	3
VAMP8	3
RHOB	3
DNMT1	3
RGS1	3
CSF1R	3
HLA-DMA	3
TGFBI	3
HSPB1	3
HLA-DMB	3
CD4	3
UCP2	3
CCDC88A	3
LMNA	3
CYP2S1	3
FSCN1	3
ZFP36L2	3
RPLP0	3
HLA-DRA	3
HLA-DRB6	3
TUBB	3
CTNND1	3
NAV1	3
TMSB4X	3
PTGER4	3
GPRIN3	3
TSPAN33	3
CD74	3
MS4A6A	3
SPINT2	3
ADAM28	3
HLA-DQA1	3
SGK1	3
ARPIN	3
VASH1	3
SLC4A7	3
HLA-DQB1	3
HLA-DPA1	3
HLA-DPB1	3
HLA-DOA	3
SUMO3	3
ETV5	3
PTMS	3
SYNGR2	3
ID3	3
LIMA1	3
PXDC1	3
SDS	3
RB1	3
TACC1	3
LPAR6	3
IL21R	3
STAB1	3
ITM2C	3
FRMD4B	3
EBI3	3
TMEM51	3
IL7R	3
RAP2A	3
CD81	3
ITPR2	3
PDIA4	3
MLEC	3
ARL4C	3
CANX	3
SERPINF1	3
GGTA1P	3
LAIR1	3
CAPG	3
DBI	3
TSPAN15	3
CD1A	3
OLFML3	3
ITGA9	3
S100B	3
FCGBP	3
HLA-DQB2	3
LAMP3	3
AXL	3
HS3ST1	3
UNC5B	3
PTMA	3
ACTR2	3
GPR183	3
RPS6	3
PTMAP2	3
HSPA1A	3
ARHGAP31	3
FCER1A	3
CLEC10A	3
CCR7	3
PID1	3
CD1C	3
PPA1	3
TXNIP	3
RPL37A	3
CXCR4	3
ATF3	3
CCR5	3
PPT1	3
PEA15	3
DPYSL2	3
RPS5	3
RPL15	3
RPS19	3
C15orf48	3
RUNX3	3
RTN1	3
ALDH2	3
CPVL	3
CX3CR1	3
AIF1	3
PFN1	3
CFL1	3
ADAM8	3
GNAI2	3
RPS29	3
RPS4X	3
ACTB	3
ZNF331	3
ITGA4	3
ARHGDIB	3
KLF4	3
CEBPD	3
RPL27A	3
INSIG1	3
S100A10	3
MARCKSL1	3
MEF2C	3
DSE	3
SAMHD1	3
RPL23	3
CHMP1B	3
LILRB1	3
TRAF1	3
RPL8	3
CCR2	3
NEDD9	3
RPS11	3
LDHA	3
RPS16	3
CLEC5A	3
RPS18	3
RPS2	3
SORL1	3
RPS28P7	3
RPL28	3
S100A11	3
RPS14	3
LILRB2	3
RPS24	3
RPL31	3
RPL34	3
JUNB	3
RPL29	3
STK17B	3
TNFAIP8	3
S100A4	3
LST1	3
GAPT	3
JAML	3
SH3BGRL3	3
VEGFA	3
NR4A3	3

## Sheet: Supplementary table 6.2
Supplementary table 6.2 Gene set enrichment analysis with gene cluster1 shown in Fig. 4E & F
PathwayID	PathwayTerm	DifGene	AllDifGene	GeneInPathway	AllGene	P-Value	FDR	Enrichment	(-log10P)
PATH:04064	NF-kappa B signaling pathway	19	183	87	5914	9.20521e-12	1.16362e-09	7.05772	11.036
PATH:05134	Legionellosis	15	183	50	5914	1.12427e-11	1.16362e-09	9.69508	10.9491
PATH:04668	TNF signaling pathway	18	183	103	5914	1.62412e-09	1.12065e-07	5.64762	8.78938
PATH:04621	NOD-like receptor signaling pathway	13	183	58	5914	1.45452e-08	7.52712e-07	7.24345	7.83728
PATH:05133	Pertussis	13	183	66	5914	7.58726e-08	3.14113e-06	6.36546	7.11991
PATH:05144	Malaria	10	183	40	5914	2.38337e-07	7.4019e-06	8.07923	6.62281
PATH:05152	Tuberculosis	19	183	156	5914	2.50306e-07	7.4019e-06	3.93604	6.60153
PATH:04380	Osteoclast differentiation	16	183	114	5914	3.33078e-07	8.46428e-06	4.53571	6.47745
PATH:05132	Salmonella infection	13	183	75	5914	3.68012e-07	8.46428e-06	5.6016	6.43414
PATH:05164	Influenza A	17	183	155	5914	4.83079e-06	9.99973e-05	3.54444	5.31598
PATH:05323	Rheumatoid arthritis	11	183	73	5914	1.23229e-05	0.000231894	4.86968	4.90929
PATH:05202	Transcriptional misregulation in cancer	17	183	169	5914	1.5532e-05	0.000267927	3.25082	4.80877
PATH:04620	Toll-like receptor signaling pathway	12	183	92	5914	2.24112e-05	0.000356856	4.21525	4.64953
PATH:04210	Apoptosis	11	183	84	5914	4.78189e-05	0.000707036	4.23198	4.3204
PATH:05146	Amoebiasis	12	183	102	5914	6.36894e-05	0.000878914	3.80199	4.19593
PATH:04062	Chemokine signaling pathway	16	183	171	5914	6.80447e-05	0.000880328	3.02381	4.16721
PATH:05140	Leishmaniasis	9	183	60	5914	8.08366e-05	0.000984304	4.84754	4.09239
PATH:05162	Measles	13	183	124	5914	0.00010574	0.00121601	3.38807	3.97576
PATH:05168	Herpes simplex infection	15	183	162	5914	0.000130164	0.0014181	2.99231	3.88551
PATH:04640	Hematopoietic cell lineage	10	183	79	5914	0.00014208	0.00147053	4.09075	3.84747
PATH:04920	Adipocytokine signaling pathway	9	183	66	5914	0.000172495	0.0017003	4.40686	3.76322
PATH:04623	Cytosolic DNA-sensing pathway	8	183	56	5914	0.00028714	0.00270173	4.61671	3.54191
PATH:04060	Cytokine-cytokine receptor interaction	17	183	227	5914	0.000602419	0.00542177	2.42021	3.2201
PATH:05161	Hepatitis B	12	183	140	5914	0.00123329	0.0106372	2.77002	2.90893
PATH:04145	Phagosome	11	183	133	5914	0.00260598	0.0209016	2.67283	2.58403
PATH:05150	Staphylococcus aureus infection	6	183	46	5914	0.00270505	0.0209016	4.21525	2.56782
PATH:05332	Graft-versus-host disease	5	183	32	5914	0.00274166	0.0209016	5.04952	2.56199
PATH:05416	Viral myocarditis	7	183	62	5914	0.00282727	0.0209016	3.64869	2.54863
PATH:04650	Natural killer cell mediated cytotoxicity	10	183	116	5914	0.00299533	0.0213805	2.78594	2.52355
PATH:04932	Non-alcoholic fatty liver disease (NAFLD)	11	183	139	5914	0.00367509	0.0253581	2.55746	2.43473
PATH:05160	Hepatitis C	10	183	123	5914	0.00457334	0.0305381	2.62739	2.33977
PATH:04670	Leukocyte transendothelial migration	9	183	106	5914	0.00530122	0.0342922	2.74389	2.27562
PATH:05321	Inflammatory bowel disease (IBD)	6	183	54	5914	0.00608351	0.0381602	3.59077	2.21585
PATH:05142	Chagas disease (American trypanosomiasis)	8	183	93	5914	0.00779558	0.0468448	2.77995	2.10815
PATH:05131	Shigellosis	6	183	57	5914	0.00792062	0.0468448	3.40178	2.10124
PATH:05143	African trypanosomiasis	4	183	27	5914	0.00891696	0.0512725	4.78769	2.04978
PATH:04978	Mineral absorption	5	183	44	5914	0.0109707	0.0613768	3.67238	1.95976
PATH:05169	Epstein-Barr virus infection	12	183	184	5914	0.0113311	0.0617245	2.10763	1.94573
PATH:04068	FoxO signaling pathway	9	183	121	5914	0.0122911	0.0652376	2.40374	1.91041
PATH:04610	Complement and coagulation cascades	6	183	63	5914	0.0127398	0.0652628	3.0778	1.89484
PATH:04611	Platelet activation	9	183	122	5914	0.0129264	0.0652628	2.38404	1.88852
PATH:04622	RIG-I-like receptor signaling pathway	6	183	64	5914	0.013707	0.0675557	3.02971	1.86306
PATH:05203	Viral carcinogenesis	12	183	195	5914	0.0173181	0.0833683	1.98873	1.7615
PATH:04015	Rap1 signaling pathway	12	183	196	5914	0.0179621	0.0845035	1.97859	1.74564
PATH:05166	HTLV-I infection	14	183	246	5914	0.0197095	0.0906639	1.83918	1.70532
PATH:05020	Prion diseases	4	183	35	5914	0.0219761	0.0967882	3.69336	1.65805
PATH:04940	Type I diabetes mellitus	4	183	35	5914	0.0219761	0.0967882	3.69336	1.65805
PATH:04664	Fc epsilon RI signaling pathway	6	183	77	5914	0.0312552	0.13463	2.5182	1.50508
PATH:05145	Toxoplasmosis	8	183	120	5914	0.0319309	0.13463	2.15446	1.49579
PATH:05206	MicroRNAs in cancer	10	183	166	5914	0.0325194	0.13463	1.9468	1.48786
PATH:04660	T cell receptor signaling pathway	7	183	100	5914	0.0346716	0.140726	2.26219	1.46003
PATH:04514	Cell adhesion molecules (CAMs)	8	183	125	5914	0.0392954	0.152571	2.06828	1.40566
PATH:05120	Epithelial cell signaling in Helicobacter pylori infection	5	183	61	5914	0.0395726	0.152571	2.64893	1.4026
PATH:04913	Ovarian steroidogenesis	4	183	42	5914	0.0398012	0.152571	3.0778	1.4001
PATH:04022	cGMP-PKG signaling pathway	9	183	151	5914	0.043857	0.165062	1.92618	1.35796
PATH:04666	Fc gamma R-mediated phagocytosis	6	183	84	5914	0.044987	0.166291	2.30835	1.34691
PATH:04010	MAPK signaling pathway	13	183	253	5914	0.0491434	0.174875	1.66055	1.30853
PATH:05222	Small cell lung cancer	6	183	86	5914	0.0495058	0.174875	2.25467	1.30534
PATH:04115	p53 signaling pathway	5	183	65	5914	0.0498436	0.174875	2.48592	1.30239
PATH:04930	Type II diabetes mellitus	4	183	46	5914	0.0528146	0.18221	2.81017	1.27725
PATH:05200	Pathways in cancer	15	183	315	5914	0.0625054	0.212108	1.5389	1.20408
PATH:05014	Amyotrophic lateral sclerosis (ALS)	4	183	50	5914	0.0678724	0.226606	2.58536	1.16831
PATH:05130	Pathogenic Escherichia coli infection	4	183	51	5914	0.0719496	0.236406	2.53466	1.14297
PATH:04066	HIF-1 signaling pathway	6	183	98	5914	0.0823336	0.262989	1.97859	1.08442
PATH:04510	Focal adhesion	10	183	197	5914	0.0838517	0.262989	1.64045	1.07649
PATH:04810	Regulation of actin cytoskeleton	10	183	197	5914	0.0838517	0.262989	1.64045	1.07649
PATH:04970	Salivary secretion	5	183	84	5914	0.117886	0.364214	1.92363	0.928539
PATH:05219	Bladder cancer	3	183	40	5914	0.125493	0.380389	2.42377	0.90138
PATH:05215	Prostate cancer	5	183	86	5914	0.126796	0.380389	1.87889	0.896893
PATH:04261	Adrenergic signaling in cardiomyocytes	7	183	139	5914	0.138679	0.410092	1.62747	0.85799
PATH:04976	Bile secretion	4	183	65	5914	0.141043	0.410494	1.98873	0.850648
PATH:00524	Butirosin and neomycin biosynthesis	1	183	5	5914	0.14548	0.410494	6.46339	0.837195
PATH:03320	PPAR signaling pathway	4	183	66	5914	0.146747	0.410494	1.9586	0.833431
PATH:04520	Adherens junction	4	183	66	5914	0.146747	0.410494	1.9586	0.833431
PATH:04662	B cell receptor signaling pathway	4	183	69	5914	0.164379	0.453686	1.87345	0.784154
PATH:04320	Dorso-ventral axis formation	2	183	24	5914	0.169066	0.460482	2.69308	0.771944
PATH:04961	Endocrine and other factor-regulated calcium reabsorption	3	183	47	5914	0.177047	0.472251	2.06278	0.751911
PATH:00030	Pentose phosphate pathway	2	183	25	5914	0.180231	0.472251	2.58536	0.74417
PATH:00760	Nicotinate and nicotinamide metabolism	2	183	25	5914	0.180231	0.472251	2.58536	0.74417
PATH:05310	Asthma	2	183	26	5914	0.191504	0.495516	2.48592	0.717822
PATH:05205	Proteoglycans in cancer	9	183	212	5914	0.209561	0.535544	1.37195	0.67869
PATH:05216	Thyroid cancer	2	183	28	5914	0.214305	0.540989	2.30835	0.668968
PATH:05330	Allograft rejection	2	183	29	5914	0.225801	0.556439	2.22875	0.646273
PATH:00052	Galactose metabolism	2	183	29	5914	0.225801	0.556439	2.22875	0.646273
PATH:00051	Fructose and mannose metabolism	2	183	30	5914	0.237342	0.577998	2.15446	0.624625
PATH:04612	Antigen processing and presentation	3	183	56	5914	0.249936	0.594676	1.73126	0.60217
PATH:05221	Acute myeloid leukemia	3	183	56	5914	0.249936	0.594676	1.73126	0.60217
PATH:04012	ErbB signaling pathway	4	183	85	5914	0.268635	0.631902	1.5208	0.570838
PATH:05210	Colorectal cancer	3	183	60	5914	0.2837	0.659842	1.61585	0.54714
PATH:05204	Chemical carcinogenesis	3	183	61	5914	0.29221	0.672084	1.58936	0.534304
PATH:04962	Vasopressin-regulated water reabsorption	2	183	38	5914	0.329785	0.723884	1.70089	0.481769
PATH:00380	Tryptophan metabolism	2	183	38	5914	0.329785	0.723884	1.70089	0.481769
PATH:04722	Neurotrophin signaling pathway	5	183	123	5914	0.332243	0.723884	1.3137	0.478544
PATH:04918	Thyroid hormone synthesis	3	183	66	5914	0.334938	0.723884	1.46895	0.475035
PATH:00790	Folate biosynthesis	1	183	13	5914	0.335714	0.723884	2.48592	0.47403
PATH:00533	Glycosaminoglycan biosynthesis - keratan sulfate	1	183	13	5914	0.335714	0.723884	2.48592	0.47403
PATH:04972	Pancreatic secretion	4	183	96	5914	0.345936	0.735428	1.34654	0.461004
PATH:04960	Aldosterone-regulated sodium reabsorption	2	183	40	5914	0.352551	0.735428	1.61585	0.452778
PATH:00983	Drug metabolism - other enzymes	2	183	40	5914	0.352551	0.735428	1.61585	0.452778
PATH:04144	Endocytosis	7	183	187	5914	0.358227	0.735428	1.20973	0.445842
PATH:04971	Gastric acid secretion	3	183	69	5914	0.360559	0.735428	1.40508	0.443023
PATH:04672	Intestinal immune network for IgA production	2	183	41	5914	0.363837	0.735428	1.57644	0.439094
PATH:05220	Chronic myeloid leukemia	3	183	70	5914	0.369073	0.735428	1.38501	0.432888
PATH:04141	Protein processing in endoplasmic reticulum	6	183	159	5914	0.36949	0.735428	1.21951	0.432397
PATH:04973	Carbohydrate digestion and absorption	2	183	42	5914	0.375047	0.739379	1.5389	0.425914
PATH:03018	RNA degradation	3	183	72	5914	0.386038	0.753867	1.34654	0.41337
PATH:00920	Sulfur metabolism	1	183	16	5914	0.395629	0.765376	2.01981	0.402712
PATH:04151	PI3K-Akt signaling pathway	11	183	320	5914	0.403995	0.772765	1.11089	0.393624
PATH:05030	Cocaine addiction	2	183	45	5914	0.408174	0.772765	1.43631	0.389155
PATH:04964	Proximal tubule bicarbonate reclamation	1	183	17	5914	0.414381	0.772765	1.901	0.3826
PATH:00770	Pantothenate and CoA biosynthesis	1	183	17	5914	0.414381	0.772765	1.901	0.3826
PATH:00480	Glutathione metabolism	2	183	46	5914	0.41903	0.774457	1.40508	0.377755
PATH:00531	Glycosaminoglycan degradation	1	183	18	5914	0.432555	0.792379	1.79539	0.363959
PATH:04630	Jak-STAT signaling pathway	5	183	141	5914	0.443588	0.805463	1.14599	0.35302
PATH:04014	Ras signaling pathway	7	183	205	5914	0.450421	0.810757	1.10351	0.346382
PATH:04921	Oxytocin signaling pathway	5	183	143	5914	0.455797	0.813362	1.12996	0.341229
PATH:04911	Insulin secretion	3	183	81	5914	0.460724	0.815126	1.19692	0.33656
PATH:04512	ECM-receptor interaction	3	183	83	5914	0.47682	0.836455	1.16808	0.321646
PATH:00601	Glycosphingolipid biosynthesis - lacto and neolacto series	1	183	21	5914	0.483777	0.841528	1.5389	0.315355
PATH:05032	Morphine addiction	3	183	85	5914	0.492693	0.842375	1.1406	0.307423
PATH:00532	Glycosaminoglycan biosynthesis - chondroitin sulfate / dermatan sulfate	1	183	22	5914	0.499808	0.842375	1.46895	0.301197
PATH:03440	Homologous recombination	1	183	22	5914	0.499808	0.842375	1.46895	0.301197
PATH:04750	Inflammatory mediator regulation of TRP channels	3	183	86	5914	0.500542	0.842375	1.12734	0.30056
PATH:05223	Non-small cell lung cancer	2	183	55	5914	0.511756	0.854303	1.17516	0.290937
PATH:04744	Phototransduction	1	183	25	5914	0.544989	0.890409	1.29268	0.263612
PATH:00240	Pyrimidine metabolism	3	183	92	5914	0.546289	0.890409	1.05381	0.262577
PATH:04915	Estrogen signaling pathway	3	183	92	5914	0.546289	0.890409	1.05381	0.262577
PATH:05031	Amphetamine addiction	2	183	61	5914	0.567983	0.91477	1.05957	0.245665
PATH:04910	Insulin signaling pathway	4	183	129	5914	0.570074	0.91477	1.00208	0.244069
PATH:00980	Metabolism of xenobiotics by cytochrome P450	2	183	63	5914	0.585665	0.926143	1.02593	0.232351
PATH:03020	RNA polymerase	1	183	28	5914	0.58611	0.926143	1.15418	0.232021
PATH:01200	Carbon metabolism	3	183	99	5914	0.596474	0.935379	0.979301	0.224409
PATH:04917	Prolactin signaling pathway	2	183	65	5914	0.60281	0.938209	0.994367	0.219819
PATH:05212	Pancreatic cancer	2	183	67	5914	0.619418	0.944027	0.964685	0.208016
PATH:05340	Primary immunodeficiency	1	183	32	5914	0.635243	0.944027	1.0099	0.19706
PATH:04130	SNARE interactions in vesicular transport	1	183	32	5914	0.635243	0.944027	1.0099	0.19706
PATH:04370	VEGF signaling pathway	2	183	69	5914	0.63549	0.944027	0.936723	0.196891
PATH:04725	Cholinergic synapse	3	183	105	5914	0.636534	0.944027	0.923341	0.196178
PATH:00860	Porphyrin and chlorophyll metabolism	1	183	33	5914	0.646591	0.944027	0.979301	0.18937
PATH:05100	Bacterial invasion of epithelial cells	2	183	71	5914	0.651029	0.944027	0.910336	0.1864
PATH:04390	Hippo signaling pathway	4	183	143	5914	0.651748	0.944027	0.90397	0.18592
PATH:04142	Lysosome	3	183	111	5914	0.67376	0.944027	0.873431	0.171495
PATH:04140	Regulation of autophagy	1	183	36	5914	0.678572	0.944027	0.897693	0.168404
PATH:00970	Aminoacyl-tRNA biosynthesis	1	183	37	5914	0.688579	0.944027	0.873431	0.162046
PATH:03010	Ribosome	3	183	114	5914	0.6913	0.944027	0.850446	0.160333
PATH:04919	Thyroid hormone signaling pathway	3	183	115	5914	0.696989	0.944027	0.843051	0.156774
PATH:00514	Other types of O-glycan biosynthesis	1	183	38	5914	0.698276	0.944027	0.850446	0.155973
PATH:00071	Fatty acid degradation	1	183	38	5914	0.698276	0.944027	0.850446	0.155973
PATH:04146	Peroxisome	2	183	78	5914	0.701302	0.944027	0.828639	0.154095
PATH:04350	TGF-beta signaling pathway	2	183	78	5914	0.701302	0.944027	0.828639	0.154095
PATH:03015	mRNA surveillance pathway	2	183	78	5914	0.701302	0.944027	0.828639	0.154095
PATH:05410	Hypertrophic cardiomyopathy (HCM)	2	183	79	5914	0.707974	0.944027	0.81815	0.149982
PATH:04110	Cell cycle	3	183	117	5914	0.708128	0.944027	0.828639	0.149888
PATH:04975	Fat digestion and absorption	1	183	40	5914	0.716779	0.944027	0.807923	0.144615
PATH:04727	GABAergic synapse	2	183	81	5914	0.720948	0.944027	0.797949	0.142096
PATH:04728	Dopaminergic synapse	3	183	120	5914	0.72425	0.944027	0.807923	0.140112
PATH:00520	Amino sugar and nucleotide sugar metabolism	1	183	41	5914	0.725602	0.944027	0.788218	0.139301
PATH:04974	Protein digestion and absorption	2	183	84	5914	0.7395	0.944027	0.769451	0.131062
PATH:05414	Dilated cardiomyopathy	2	183	84	5914	0.7395	0.944027	0.769451	0.131062
PATH:04020	Calcium signaling pathway	4	183	163	5914	0.749402	0.944027	0.793054	0.125285
PATH:00140	Steroid hormone biosynthesis	1	183	45	5914	0.758245	0.944027	0.718154	0.12019
PATH:01212	Fatty acid metabolism	1	183	46	5914	0.765783	0.944027	0.702542	0.115894
PATH:05320	Autoimmune thyroid disease	1	183	46	5914	0.765783	0.944027	0.702542	0.115894
PATH:00500	Starch and sucrose metabolism	1	183	46	5914	0.765783	0.944027	0.702542	0.115894
PATH:04330	Notch signaling pathway	1	183	47	5914	0.773087	0.944027	0.687594	0.111771
PATH:00510	N-Glycan biosynthesis	1	183	47	5914	0.773087	0.944027	0.687594	0.111771
PATH:05016	Huntington's disease	4	183	169	5914	0.774274	0.944027	0.764898	0.111105
PATH:05012	Parkinson's disease	3	183	131	5914	0.777483	0.944027	0.740083	0.109309
PATH:04120	Ubiquitin mediated proteolysis	3	183	131	5914	0.777483	0.944027	0.740083	0.109309
PATH:00330	Arginine and proline metabolism	1	183	49	5914	0.787023	0.944027	0.659529	0.104012
PATH:00561	Glycerolipid metabolism	1	183	49	5914	0.787023	0.944027	0.659529	0.104012
PATH:05110	Vibrio cholerae infection	1	183	49	5914	0.787023	0.944027	0.659529	0.104012
PATH:05213	Endometrial cancer	1	183	51	5914	0.800108	0.944027	0.633665	0.0968516
PATH:04723	Retrograde endocannabinoid signaling	2	183	96	5914	0.803531	0.944027	0.67327	0.0949972
PATH:04912	GnRH signaling pathway	2	183	96	5914	0.803531	0.944027	0.67327	0.0949972
PATH:04916	Melanogenesis	2	183	97	5914	0.808185	0.944027	0.666329	0.0924895
PATH:05217	Basal cell carcinoma	1	183	54	5914	0.81825	0.944027	0.598462	0.087114
PATH:00010	Glycolysis / Gluconeogenesis	1	183	55	5914	0.823926	0.944027	0.587581	0.0841119
PATH:04310	Wnt signaling pathway	3	183	144	5914	0.829263	0.944027	0.67327	0.0813078
PATH:00590	Arachidonic acid metabolism	1	183	56	5914	0.829425	0.944027	0.577088	0.0812227
PATH:00982	Drug metabolism - cytochrome P450	1	183	56	5914	0.829425	0.944027	0.577088	0.0812227
PATH:04114	Oocyte meiosis	2	183	102	5914	0.830014	0.944027	0.633665	0.0809145
PATH:04270	Vascular smooth muscle contraction	2	183	106	5914	0.845847	0.946344	0.609754	0.072708
PATH:05214	Glioma	1	183	61	5914	0.854463	0.946344	0.529786	0.0683067
PATH:04150	mTOR signaling pathway	1	183	61	5914	0.854463	0.946344	0.529786	0.0683067
PATH:05010	Alzheimer's disease	3	183	152	5914	0.855743	0.946344	0.637834	0.0676568
PATH:03013	RNA transport	3	183	154	5914	0.861779	0.946344	0.629551	0.0646042
PATH:00230	Purine metabolism	3	183	156	5914	0.867594	0.946344	0.62148	0.0616836
PATH:04720	Long-term potentiation	1	183	65	5914	0.871833	0.946344	0.497184	0.0595668
PATH:05034	Alcoholism	3	183	159	5914	0.875914	0.946344	0.609754	0.0575384
PATH:01230	Biosynthesis of amino acids	1	183	67	5914	0.879728	0.946344	0.482342	0.0556516
PATH:05218	Melanoma	1	183	67	5914	0.879728	0.946344	0.482342	0.0556516
PATH:04730	Long-term depression	1	183	68	5914	0.883492	0.946344	0.475249	0.0537972
PATH:05322	Systemic lupus erythematosus	2	183	122	5914	0.896667	0.946344	0.529786	0.0473687
PATH:05412	Arrhythmogenic right ventricular cardiomyopathy (ARVC)	1	183	72	5914	0.897413	0.946344	0.448846	0.0470075
PATH:04360	Axon guidance	2	183	123	5914	0.899262	0.946344	0.525479	0.0461136
PATH:04260	Cardiac muscle contraction	1	183	73	5914	0.900627	0.946344	0.442698	0.0454551
PATH:00564	Glycerophospholipid metabolism	1	183	80	5914	0.920485	0.962325	0.403962	0.0359833
PATH:04914	Progesterone-mediated oocyte maturation	1	183	83	5914	0.927737	0.962555	0.389361	0.0325753
PATH:04540	Gap junction	1	183	84	5914	0.930005	0.962555	0.384725	0.0315149
PATH:04713	Circadian entrainment	1	183	89	5914	0.940325	0.968394	0.363112	0.026722
PATH:04726	Serotonergic synapse	1	183	114	5914	0.973178	0.98918	0.283482	0.0118078
PATH:04724	Glutamatergic synapse	1	183	116	5914	0.974844	0.98918	0.278594	0.0110649
PATH:03040	Spliceosome	1	183	116	5914	0.974844	0.98918	0.278594	0.0110649
PATH:04080	Neuroactive ligand-receptor interaction	2	183	237	5914	0.99557	0.999991	0.272717	0.00192802
PATH:04740	Olfactory transduction	2	183	325	5914	0.999673	0.999991	0.198873	0.000141981
PATH:01100	Metabolic pathways	13	183	1039	5914	0.999991	0.999991	0.404351	3.91559e-06

## Sheet: Supplementary table 6.3
Supplementary table 6.3 The differntially expressed gene according to gene sets with gene cluster1 shown in Fig. 4E & F
PathwayID	PathwayTerm	QueryID	Symbol	Description	P-Value	FDR	Enrichment
PATH:04064	NF-kappa B signaling pathway	TNFSF13B	TNFSF13B	tumor necrosis factor (ligand) superfamily, member 13b	9.20521e-12	1.16362e-09	7.05772
PATH:04064	NF-kappa B signaling pathway	CCL4	CCL4	chemokine (C-C motif) ligand 4	9.20521e-12	1.16362e-09	7.05772
PATH:04064	NF-kappa B signaling pathway	LYN	LYN	LYN proto-oncogene, Src family tyrosine kinase	9.20521e-12	1.16362e-09	7.05772
PATH:04064	NF-kappa B signaling pathway	NFKBIA	NFKBIA	nuclear factor of kappa light polypeptide gene enhancer in B-cells inhibitor, alpha	9.20521e-12	1.16362e-09	7.05772
PATH:04064	NF-kappa B signaling pathway	CCL4L2	CCL4L2	chemokine (C-C motif) ligand 4-like 2	9.20521e-12	1.16362e-09	7.05772
PATH:04064	NF-kappa B signaling pathway	PTGS2	PTGS2	prostaglandin-endoperoxide synthase 2 (prostaglandin G/H synthase and cyclooxygenase)	9.20521e-12	1.16362e-09	7.05772
PATH:04064	NF-kappa B signaling pathway	CXCL2	CXCL2	chemokine (C-X-C motif) ligand 2	9.20521e-12	1.16362e-09	7.05772
PATH:04064	NF-kappa B signaling pathway	BIRC3	BIRC3	baculoviral IAP repeat containing 3	9.20521e-12	1.16362e-09	7.05772
PATH:04064	NF-kappa B signaling pathway	BCL2A1	BCL2A1	BCL2-related protein A1	9.20521e-12	1.16362e-09	7.05772
PATH:04064	NF-kappa B signaling pathway	CD14	CD14	CD14 molecule	9.20521e-12	1.16362e-09	7.05772
PATH:04064	NF-kappa B signaling pathway	IL1B	IL1B	interleukin 1, beta	9.20521e-12	1.16362e-09	7.05772
PATH:04064	NF-kappa B signaling pathway	NFKB1	NFKB1	nuclear factor of kappa light polypeptide gene enhancer in B-cells 1	9.20521e-12	1.16362e-09	7.05772
PATH:04064	NF-kappa B signaling pathway	MYD88	MYD88	myeloid differentiation primary response 88	9.20521e-12	1.16362e-09	7.05772
PATH:04064	NF-kappa B signaling pathway	CFLAR	CFLAR	CASP8 and FADD-like apoptosis regulator	9.20521e-12	1.16362e-09	7.05772
PATH:04064	NF-kappa B signaling pathway	TNF	TNF	tumor necrosis factor	9.20521e-12	1.16362e-09	7.05772
PATH:04064	NF-kappa B signaling pathway	CXCL8	CXCL8	chemokine (C-X-C motif) ligand 8	9.20521e-12	1.16362e-09	7.05772
PATH:04064	NF-kappa B signaling pathway	NFKB2	NFKB2	nuclear factor of kappa light polypeptide gene enhancer in B-cells 2 (p49/p100)	9.20521e-12	1.16362e-09	7.05772
PATH:04064	NF-kappa B signaling pathway	GADD45B	GADD45B	growth arrest and DNA-damage-inducible, beta	9.20521e-12	1.16362e-09	7.05772
PATH:04064	NF-kappa B signaling pathway	TNFAIP3	TNFAIP3	tumor necrosis factor, alpha-induced protein 3	9.20521e-12	1.16362e-09	7.05772
PATH:05134	Legionellosis	CASP1	CASP1	caspase 1, apoptosis-related cysteine peptidase	1.12427e-11	1.16362e-09	9.69508
PATH:05134	Legionellosis	CXCL3	CXCL3	chemokine (C-X-C motif) ligand 3	1.12427e-11	1.16362e-09	9.69508
PATH:05134	Legionellosis	IL6	IL6	interleukin 6	1.12427e-11	1.16362e-09	9.69508
PATH:05134	Legionellosis	NFKBIA	NFKBIA	nuclear factor of kappa light polypeptide gene enhancer in B-cells inhibitor, alpha	1.12427e-11	1.16362e-09	9.69508
PATH:05134	Legionellosis	ITGB2	ITGB2	integrin, beta 2 (complement component 3 receptor 3 and 4 subunit)	1.12427e-11	1.16362e-09	9.69508
PATH:05134	Legionellosis	CYCS	CYCS	cytochrome c, somatic	1.12427e-11	1.16362e-09	9.69508
PATH:05134	Legionellosis	CXCL2	CXCL2	chemokine (C-X-C motif) ligand 2	1.12427e-11	1.16362e-09	9.69508
PATH:05134	Legionellosis	CD14	CD14	CD14 molecule	1.12427e-11	1.16362e-09	9.69508
PATH:05134	Legionellosis	IL1B	IL1B	interleukin 1, beta	1.12427e-11	1.16362e-09	9.69508
PATH:05134	Legionellosis	NFKB1	NFKB1	nuclear factor of kappa light polypeptide gene enhancer in B-cells 1	1.12427e-11	1.16362e-09	9.69508
PATH:05134	Legionellosis	MYD88	MYD88	myeloid differentiation primary response 88	1.12427e-11	1.16362e-09	9.69508
PATH:05134	Legionellosis	ITGAM	ITGAM	integrin, alpha M (complement component 3 receptor 3 subunit)	1.12427e-11	1.16362e-09	9.69508
PATH:05134	Legionellosis	TNF	TNF	tumor necrosis factor	1.12427e-11	1.16362e-09	9.69508
PATH:05134	Legionellosis	CXCL8	CXCL8	chemokine (C-X-C motif) ligand 8	1.12427e-11	1.16362e-09	9.69508
PATH:05134	Legionellosis	NFKB2	NFKB2	nuclear factor of kappa light polypeptide gene enhancer in B-cells 2 (p49/p100)	1.12427e-11	1.16362e-09	9.69508
PATH:04668	TNF signaling pathway	CXCL3	CXCL3	chemokine (C-X-C motif) ligand 3	1.62412e-09	1.12065e-07	5.64762
PATH:04668	TNF signaling pathway	IL6	IL6	interleukin 6	1.62412e-09	1.12065e-07	5.64762
PATH:04668	TNF signaling pathway	NFKBIA	NFKBIA	nuclear factor of kappa light polypeptide gene enhancer in B-cells inhibitor, alpha	1.62412e-09	1.12065e-07	5.64762
PATH:04668	TNF signaling pathway	SOCS3	SOCS3	suppressor of cytokine signaling 3	1.62412e-09	1.12065e-07	5.64762
PATH:04668	TNF signaling pathway	PTGS2	PTGS2	prostaglandin-endoperoxide synthase 2 (prostaglandin G/H synthase and cyclooxygenase)	1.62412e-09	1.12065e-07	5.64762
PATH:04668	TNF signaling pathway	CXCL2	CXCL2	chemokine (C-X-C motif) ligand 2	1.62412e-09	1.12065e-07	5.64762
PATH:04668	TNF signaling pathway	CEBPB	CEBPB	CCAAT/enhancer binding protein (C/EBP), beta	1.62412e-09	1.12065e-07	5.64762
PATH:04668	TNF signaling pathway	BIRC3	BIRC3	baculoviral IAP repeat containing 3	1.62412e-09	1.12065e-07	5.64762
PATH:04668	TNF signaling pathway	CREB5	CREB5	cAMP responsive element binding protein 5	1.62412e-09	1.12065e-07	5.64762
PATH:04668	TNF signaling pathway	CCL20	CCL20	chemokine (C-C motif) ligand 20	1.62412e-09	1.12065e-07	5.64762
PATH:04668	TNF signaling pathway	IL1B	IL1B	interleukin 1, beta	1.62412e-09	1.12065e-07	5.64762
PATH:04668	TNF signaling pathway	TNFRSF1B	TNFRSF1B	tumor necrosis factor receptor superfamily, member 1B	1.62412e-09	1.12065e-07	5.64762
PATH:04668	TNF signaling pathway	NFKB1	NFKB1	nuclear factor of kappa light polypeptide gene enhancer in B-cells 1	1.62412e-09	1.12065e-07	5.64762
PATH:04668	TNF signaling pathway	MAP3K8	MAP3K8	mitogen-activated protein kinase kinase kinase 8	1.62412e-09	1.12065e-07	5.64762
PATH:04668	TNF signaling pathway	CFLAR	CFLAR	CASP8 and FADD-like apoptosis regulator	1.62412e-09	1.12065e-07	5.64762
PATH:04668	TNF signaling pathway	BCL3	BCL3	B-cell CLL/lymphoma 3	1.62412e-09	1.12065e-07	5.64762
PATH:04668	TNF signaling pathway	TNF	TNF	tumor necrosis factor	1.62412e-09	1.12065e-07	5.64762
PATH:04668	TNF signaling pathway	TNFAIP3	TNFAIP3	tumor necrosis factor, alpha-induced protein 3	1.62412e-09	1.12065e-07	5.64762
PATH:04621	NOD-like receptor signaling pathway	CASP1	CASP1	caspase 1, apoptosis-related cysteine peptidase	1.45452e-08	7.52712e-07	7.24345
PATH:04621	NOD-like receptor signaling pathway	IL6	IL6	interleukin 6	1.45452e-08	7.52712e-07	7.24345
PATH:04621	NOD-like receptor signaling pathway	NFKBIA	NFKBIA	nuclear factor of kappa light polypeptide gene enhancer in B-cells inhibitor, alpha	1.45452e-08	7.52712e-07	7.24345
PATH:04621	NOD-like receptor signaling pathway	NLRP3	NLRP3	NLR family, pyrin domain containing 3	1.45452e-08	7.52712e-07	7.24345
PATH:04621	NOD-like receptor signaling pathway	CXCL2	CXCL2	chemokine (C-X-C motif) ligand 2	1.45452e-08	7.52712e-07	7.24345
PATH:04621	NOD-like receptor signaling pathway	RIPK2	RIPK2	receptor-interacting serine-threonine kinase 2	1.45452e-08	7.52712e-07	7.24345
PATH:04621	NOD-like receptor signaling pathway	MEFV	MEFV	Mediterranean fever	1.45452e-08	7.52712e-07	7.24345
PATH:04621	NOD-like receptor signaling pathway	BIRC3	BIRC3	baculoviral IAP repeat containing 3	1.45452e-08	7.52712e-07	7.24345
PATH:04621	NOD-like receptor signaling pathway	IL1B	IL1B	interleukin 1, beta	1.45452e-08	7.52712e-07	7.24345
PATH:04621	NOD-like receptor signaling pathway	NFKB1	NFKB1	nuclear factor of kappa light polypeptide gene enhancer in B-cells 1	1.45452e-08	7.52712e-07	7.24345
PATH:04621	NOD-like receptor signaling pathway	TNF	TNF	tumor necrosis factor	1.45452e-08	7.52712e-07	7.24345
PATH:04621	NOD-like receptor signaling pathway	CXCL8	CXCL8	chemokine (C-X-C motif) ligand 8	1.45452e-08	7.52712e-07	7.24345
PATH:04621	NOD-like receptor signaling pathway	TNFAIP3	TNFAIP3	tumor necrosis factor, alpha-induced protein 3	1.45452e-08	7.52712e-07	7.24345
PATH:05133	Pertussis	CASP1	CASP1	caspase 1, apoptosis-related cysteine peptidase	7.58726e-08	3.14113e-06	6.36546
PATH:05133	Pertussis	IL6	IL6	interleukin 6	7.58726e-08	3.14113e-06	6.36546
PATH:05133	Pertussis	ITGB2	ITGB2	integrin, beta 2 (complement component 3 receptor 3 and 4 subunit)	7.58726e-08	3.14113e-06	6.36546
PATH:05133	Pertussis	NLRP3	NLRP3	NLR family, pyrin domain containing 3	7.58726e-08	3.14113e-06	6.36546
PATH:05133	Pertussis	IL23A	IL23A	interleukin 23, alpha subunit p19	7.58726e-08	3.14113e-06	6.36546
PATH:05133	Pertussis	IL1A	IL1A	interleukin 1, alpha	7.58726e-08	3.14113e-06	6.36546
PATH:05133	Pertussis	CD14	CD14	CD14 molecule	7.58726e-08	3.14113e-06	6.36546
PATH:05133	Pertussis	IL1B	IL1B	interleukin 1, beta	7.58726e-08	3.14113e-06	6.36546
PATH:05133	Pertussis	NFKB1	NFKB1	nuclear factor of kappa light polypeptide gene enhancer in B-cells 1	7.58726e-08	3.14113e-06	6.36546
PATH:05133	Pertussis	MYD88	MYD88	myeloid differentiation primary response 88	7.58726e-08	3.14113e-06	6.36546
PATH:05133	Pertussis	ITGAM	ITGAM	integrin, alpha M (complement component 3 receptor 3 subunit)	7.58726e-08	3.14113e-06	6.36546
PATH:05133	Pertussis	TNF	TNF	tumor necrosis factor	7.58726e-08	3.14113e-06	6.36546
PATH:05133	Pertussis	CXCL8	CXCL8	chemokine (C-X-C motif) ligand 8	7.58726e-08	3.14113e-06	6.36546
PATH:05144	Malaria	IL6	IL6	interleukin 6	2.38337e-07	7.4019e-06	8.07923
PATH:05144	Malaria	PECAM1	PECAM1	platelet/endothelial cell adhesion molecule 1	2.38337e-07	7.4019e-06	8.07923
PATH:05144	Malaria	ITGB2	ITGB2	integrin, beta 2 (complement component 3 receptor 3 and 4 subunit)	2.38337e-07	7.4019e-06	8.07923
PATH:05144	Malaria	ITGAL	ITGAL	integrin, alpha L (antigen CD11A (p180), lymphocyte function-associated antigen 1; alpha polypeptide)	2.38337e-07	7.4019e-06	8.07923
PATH:05144	Malaria	IL1B	IL1B	interleukin 1, beta	2.38337e-07	7.4019e-06	8.07923
PATH:05144	Malaria	MYD88	MYD88	myeloid differentiation primary response 88	2.38337e-07	7.4019e-06	8.07923
PATH:05144	Malaria	THBS1	THBS1	thrombospondin 1	2.38337e-07	7.4019e-06	8.07923
PATH:05144	Malaria	TNF	TNF	tumor necrosis factor	2.38337e-07	7.4019e-06	8.07923
PATH:05144	Malaria	CXCL8	CXCL8	chemokine (C-X-C motif) ligand 8	2.38337e-07	7.4019e-06	8.07923
PATH:05144	Malaria	CD36	CD36	CD36 molecule (thrombospondin receptor)	2.38337e-07	7.4019e-06	8.07923
PATH:05152	Tuberculosis	CTSS	CTSS	cathepsin S	2.50306e-07	7.4019e-06	3.93604
PATH:05152	Tuberculosis	IL6	IL6	interleukin 6	2.50306e-07	7.4019e-06	3.93604
PATH:05152	Tuberculosis	CLEC7A	CLEC7A	C-type lectin domain family 7, member A	2.50306e-07	7.4019e-06	3.93604
PATH:05152	Tuberculosis	ITGB2	ITGB2	integrin, beta 2 (complement component 3 receptor 3 and 4 subunit)	2.50306e-07	7.4019e-06	3.93604
PATH:05152	Tuberculosis	CYCS	CYCS	cytochrome c, somatic	2.50306e-07	7.4019e-06	3.93604
PATH:05152	Tuberculosis	LSP1	LSP1	lymphocyte-specific protein 1	2.50306e-07	7.4019e-06	3.93604
PATH:05152	Tuberculosis	CLEC4E	CLEC4E	C-type lectin domain family 4, member E	2.50306e-07	7.4019e-06	3.93604
PATH:05152	Tuberculosis	RIPK2	RIPK2	receptor-interacting serine-threonine kinase 2	2.50306e-07	7.4019e-06	3.93604
PATH:05152	Tuberculosis	CEBPB	CEBPB	CCAAT/enhancer binding protein (C/EBP), beta	2.50306e-07	7.4019e-06	3.93604
PATH:05152	Tuberculosis	IL23A	IL23A	interleukin 23, alpha subunit p19	2.50306e-07	7.4019e-06	3.93604
PATH:05152	Tuberculosis	IL1A	IL1A	interleukin 1, alpha	2.50306e-07	7.4019e-06	3.93604
PATH:05152	Tuberculosis	CORO1A	CORO1A	coronin, actin binding protein, 1A	2.50306e-07	7.4019e-06	3.93604
PATH:05152	Tuberculosis	FCER1G	FCER1G	Fc fragment of IgE, high affinity I, receptor for; gamma polypeptide	2.50306e-07	7.4019e-06	3.93604
PATH:05152	Tuberculosis	CD14	CD14	CD14 molecule	2.50306e-07	7.4019e-06	3.93604
PATH:05152	Tuberculosis	IL1B	IL1B	interleukin 1, beta	2.50306e-07	7.4019e-06	3.93604
PATH:05152	Tuberculosis	NFKB1	NFKB1	nuclear factor of kappa light polypeptide gene enhancer in B-cells 1	2.50306e-07	7.4019e-06	3.93604
PATH:05152	Tuberculosis	MYD88	MYD88	myeloid differentiation primary response 88	2.50306e-07	7.4019e-06	3.93604
PATH:05152	Tuberculosis	ITGAM	ITGAM	integrin, alpha M (complement component 3 receptor 3 subunit)	2.50306e-07	7.4019e-06	3.93604
PATH:05152	Tuberculosis	TNF	TNF	tumor necrosis factor	2.50306e-07	7.4019e-06	3.93604
PATH:04380	Osteoclast differentiation	LILRA5	LILRA5	leukocyte immunoglobulin-like receptor, subfamily A (with TM domain), member 5	3.33078e-07	8.46428e-06	4.53571
PATH:04380	Osteoclast differentiation	FYN	FYN	FYN proto-oncogene, Src family tyrosine kinase	3.33078e-07	8.46428e-06	4.53571
PATH:04380	Osteoclast differentiation	NFKBIA	NFKBIA	nuclear factor of kappa light polypeptide gene enhancer in B-cells inhibitor, alpha	3.33078e-07	8.46428e-06	4.53571
PATH:04380	Osteoclast differentiation	SOCS3	SOCS3	suppressor of cytokine signaling 3	3.33078e-07	8.46428e-06	4.53571
PATH:04380	Osteoclast differentiation	LILRA2	LILRA2	leukocyte immunoglobulin-like receptor, subfamily A (with TM domain), member 2	3.33078e-07	8.46428e-06	4.53571
PATH:04380	Osteoclast differentiation	SIRPB1	SIRPB1	signal-regulatory protein beta 1	3.33078e-07	8.46428e-06	4.53571
PATH:04380	Osteoclast differentiation	IL1A	IL1A	interleukin 1, alpha	3.33078e-07	8.46428e-06	4.53571
PATH:04380	Osteoclast differentiation	LCP2	LCP2	lymphocyte cytosolic protein 2 (SH2 domain containing leukocyte protein of 76kDa)	3.33078e-07	8.46428e-06	4.53571
PATH:04380	Osteoclast differentiation	FOSL2	FOSL2	FOS-like antigen 2	3.33078e-07	8.46428e-06	4.53571
PATH:04380	Osteoclast differentiation	JUND	JUND	jun D proto-oncogene	3.33078e-07	8.46428e-06	4.53571
PATH:04380	Osteoclast differentiation	IL1B	IL1B	interleukin 1, beta	3.33078e-07	8.46428e-06	4.53571
PATH:04380	Osteoclast differentiation	NFKB1	NFKB1	nuclear factor of kappa light polypeptide gene enhancer in B-cells 1	3.33078e-07	8.46428e-06	4.53571
PATH:04380	Osteoclast differentiation	TNF	TNF	tumor necrosis factor	3.33078e-07	8.46428e-06	4.53571
PATH:04380	Osteoclast differentiation	LILRA1	LILRA1	leukocyte immunoglobulin-like receptor, subfamily A (with TM domain), member 1	3.33078e-07	8.46428e-06	4.53571
PATH:04380	Osteoclast differentiation	NFKB2	NFKB2	nuclear factor of kappa light polypeptide gene enhancer in B-cells 2 (p49/p100)	3.33078e-07	8.46428e-06	4.53571
PATH:04380	Osteoclast differentiation	AC245128.3	LILRB1	leukocyte immunoglobulin-like receptor, subfamily B (with TM and ITIM domains), member 1	3.33078e-07	8.46428e-06	4.53571
PATH:05132	Salmonella infection	CASP1	CASP1	caspase 1, apoptosis-related cysteine peptidase	3.68012e-07	8.46428e-06	5.6016
PATH:05132	Salmonella infection	CCL4	CCL4	chemokine (C-C motif) ligand 4	3.68012e-07	8.46428e-06	5.6016
PATH:05132	Salmonella infection	CXCL3	CXCL3	chemokine (C-X-C motif) ligand 3	3.68012e-07	8.46428e-06	5.6016
PATH:05132	Salmonella infection	IL6	IL6	interleukin 6	3.68012e-07	8.46428e-06	5.6016
PATH:05132	Salmonella infection	CCL4L2	CCL4L2	chemokine (C-C motif) ligand 4-like 2	3.68012e-07	8.46428e-06	5.6016
PATH:05132	Salmonella infection	CXCL2	CXCL2	chemokine (C-X-C motif) ligand 2	3.68012e-07	8.46428e-06	5.6016
PATH:05132	Salmonella infection	IL1A	IL1A	interleukin 1, alpha	3.68012e-07	8.46428e-06	5.6016
PATH:05132	Salmonella infection	WAS	WAS	Wiskott-Aldrich syndrome	3.68012e-07	8.46428e-06	5.6016
PATH:05132	Salmonella infection	CD14	CD14	CD14 molecule	3.68012e-07	8.46428e-06	5.6016
PATH:05132	Salmonella infection	IL1B	IL1B	interleukin 1, beta	3.68012e-07	8.46428e-06	5.6016
PATH:05132	Salmonella infection	NFKB1	NFKB1	nuclear factor of kappa light polypeptide gene enhancer in B-cells 1	3.68012e-07	8.46428e-06	5.6016
PATH:05132	Salmonella infection	MYD88	MYD88	myeloid differentiation primary response 88	3.68012e-07	8.46428e-06	5.6016
PATH:05132	Salmonella infection	CXCL8	CXCL8	chemokine (C-X-C motif) ligand 8	3.68012e-07	8.46428e-06	5.6016
PATH:05164	Influenza A	CASP1	CASP1	caspase 1, apoptosis-related cysteine peptidase	4.83079e-06	9.99973e-05	3.54444
PATH:05164	Influenza A	IL6	IL6	interleukin 6	4.83079e-06	9.99973e-05	3.54444
PATH:05164	Influenza A	OAS1	OAS1	2'-5'-oligoadenylate synthetase 1, 40/46kDa	4.83079e-06	9.99973e-05	3.54444
PATH:05164	Influenza A	NFKBIA	NFKBIA	nuclear factor of kappa light polypeptide gene enhancer in B-cells inhibitor, alpha	4.83079e-06	9.99973e-05	3.54444
PATH:05164	Influenza A	SOCS3	SOCS3	suppressor of cytokine signaling 3	4.83079e-06	9.99973e-05	3.54444
PATH:05164	Influenza A	CYCS	CYCS	cytochrome c, somatic	4.83079e-06	9.99973e-05	3.54444
PATH:05164	Influenza A	NLRP3	NLRP3	NLR family, pyrin domain containing 3	4.83079e-06	9.99973e-05	3.54444
PATH:05164	Influenza A	IL1A	IL1A	interleukin 1, alpha	4.83079e-06	9.99973e-05	3.54444
PATH:05164	Influenza A	IRF7	IRF7	interferon regulatory factor 7	4.83079e-06	9.99973e-05	3.54444
PATH:05164	Influenza A	IL1B	IL1B	interleukin 1, beta	4.83079e-06	9.99973e-05	3.54444
PATH:05164	Influenza A	NFKB1	NFKB1	nuclear factor of kappa light polypeptide gene enhancer in B-cells 1	4.83079e-06	9.99973e-05	3.54444
PATH:05164	Influenza A	MX1	MX1	MX dynamin-like GTPase 1	4.83079e-06	9.99973e-05	3.54444
PATH:05164	Influenza A	MYD88	MYD88	myeloid differentiation primary response 88	4.83079e-06	9.99973e-05	3.54444
PATH:05164	Influenza A	IVNS1ABP	IVNS1ABP	influenza virus NS1A binding protein	4.83079e-06	9.99973e-05	3.54444
PATH:05164	Influenza A	TNF	TNF	tumor necrosis factor	4.83079e-06	9.99973e-05	3.54444
PATH:05164	Influenza A	CXCL8	CXCL8	chemokine (C-X-C motif) ligand 8	4.83079e-06	9.99973e-05	3.54444
PATH:05164	Influenza A	TNFSF10	TNFSF10	tumor necrosis factor (ligand) superfamily, member 10	4.83079e-06	9.99973e-05	3.54444
PATH:05323	Rheumatoid arthritis	TNFSF13B	TNFSF13B	tumor necrosis factor (ligand) superfamily, member 13b	1.23229e-05	0.000231894	4.86968
PATH:05323	Rheumatoid arthritis	FLT1	FLT1	fms-related tyrosine kinase 1	1.23229e-05	0.000231894	4.86968
PATH:05323	Rheumatoid arthritis	IL6	IL6	interleukin 6	1.23229e-05	0.000231894	4.86968
PATH:05323	Rheumatoid arthritis	ITGB2	ITGB2	integrin, beta 2 (complement component 3 receptor 3 and 4 subunit)	1.23229e-05	0.000231894	4.86968
PATH:05323	Rheumatoid arthritis	IL23A	IL23A	interleukin 23, alpha subunit p19	1.23229e-05	0.000231894	4.86968
PATH:05323	Rheumatoid arthritis	IL1A	IL1A	interleukin 1, alpha	1.23229e-05	0.000231894	4.86968
PATH:05323	Rheumatoid arthritis	ITGAL	ITGAL	integrin, alpha L (antigen CD11A (p180), lymphocyte function-associated antigen 1; alpha polypeptide)	1.23229e-05	0.000231894	4.86968
PATH:05323	Rheumatoid arthritis	CCL20	CCL20	chemokine (C-C motif) ligand 20	1.23229e-05	0.000231894	4.86968
PATH:05323	Rheumatoid arthritis	IL1B	IL1B	interleukin 1, beta	1.23229e-05	0.000231894	4.86968
PATH:05323	Rheumatoid arthritis	TNF	TNF	tumor necrosis factor	1.23229e-05	0.000231894	4.86968
PATH:05323	Rheumatoid arthritis	CXCL8	CXCL8	chemokine (C-X-C motif) ligand 8	1.23229e-05	0.000231894	4.86968
PATH:05202	Transcriptional misregulation in cancer	FLT1	FLT1	fms-related tyrosine kinase 1	1.5532e-05	0.000267927	3.25082
PATH:05202	Transcriptional misregulation in cancer	IL6	IL6	interleukin 6	1.5532e-05	0.000267927	3.25082
PATH:05202	Transcriptional misregulation in cancer	H3F3B	H3F3B	H3 histone, family 3B (H3.3B)	1.5532e-05	0.000267927	3.25082
PATH:05202	Transcriptional misregulation in cancer	REL	REL	v-rel avian reticuloendotheliosis viral oncogene homolog	1.5532e-05	0.000267927	3.25082
PATH:05202	Transcriptional misregulation in cancer	CDKN1A	CDKN1A	cyclin-dependent kinase inhibitor 1A (p21, Cip1)	1.5532e-05	0.000267927	3.25082
PATH:05202	Transcriptional misregulation in cancer	BCL6	BCL6	B-cell CLL/lymphoma 6	1.5532e-05	0.000267927	3.25082
PATH:05202	Transcriptional misregulation in cancer	NFKBIZ	NFKBIZ	nuclear factor of kappa light polypeptide gene enhancer in B-cells inhibitor, zeta	1.5532e-05	0.000267927	3.25082
PATH:05202	Transcriptional misregulation in cancer	CEBPB	CEBPB	CCAAT/enhancer binding protein (C/EBP), beta	1.5532e-05	0.000267927	3.25082
PATH:05202	Transcriptional misregulation in cancer	JMJD1C	JMJD1C	jumonji domain containing 1C	1.5532e-05	0.000267927	3.25082
PATH:05202	Transcriptional misregulation in cancer	BIRC3	BIRC3	baculoviral IAP repeat containing 3	1.5532e-05	0.000267927	3.25082
PATH:05202	Transcriptional misregulation in cancer	BCL2A1	BCL2A1	BCL2-related protein A1	1.5532e-05	0.000267927	3.25082
PATH:05202	Transcriptional misregulation in cancer	CD14	CD14	CD14 molecule	1.5532e-05	0.000267927	3.25082
PATH:05202	Transcriptional misregulation in cancer	RARA	RARA	retinoic acid receptor, alpha	1.5532e-05	0.000267927	3.25082
PATH:05202	Transcriptional misregulation in cancer	RXRA	RXRA	retinoid X receptor, alpha	1.5532e-05	0.000267927	3.25082
PATH:05202	Transcriptional misregulation in cancer	NFKB1	NFKB1	nuclear factor of kappa light polypeptide gene enhancer in B-cells 1	1.5532e-05	0.000267927	3.25082
PATH:05202	Transcriptional misregulation in cancer	ITGAM	ITGAM	integrin, alpha M (complement component 3 receptor 3 subunit)	1.5532e-05	0.000267927	3.25082
PATH:05202	Transcriptional misregulation in cancer	CXCL8	CXCL8	chemokine (C-X-C motif) ligand 8	1.5532e-05	0.000267927	3.25082
PATH:04620	Toll-like receptor signaling pathway	CCL4	CCL4	chemokine (C-C motif) ligand 4	2.24112e-05	0.000356856	4.21525
PATH:04620	Toll-like receptor signaling pathway	IL6	IL6	interleukin 6	2.24112e-05	0.000356856	4.21525
PATH:04620	Toll-like receptor signaling pathway	NFKBIA	NFKBIA	nuclear factor of kappa light polypeptide gene enhancer in B-cells inhibitor, alpha	2.24112e-05	0.000356856	4.21525
PATH:04620	Toll-like receptor signaling pathway	CCL4L2	CCL4L2	chemokine (C-C motif) ligand 4-like 2	2.24112e-05	0.000356856	4.21525
PATH:04620	Toll-like receptor signaling pathway	IRF7	IRF7	interferon regulatory factor 7	2.24112e-05	0.000356856	4.21525
PATH:04620	Toll-like receptor signaling pathway	CD14	CD14	CD14 molecule	2.24112e-05	0.000356856	4.21525
PATH:04620	Toll-like receptor signaling pathway	IL1B	IL1B	interleukin 1, beta	2.24112e-05	0.000356856	4.21525
PATH:04620	Toll-like receptor signaling pathway	NFKB1	NFKB1	nuclear factor of kappa light polypeptide gene enhancer in B-cells 1	2.24112e-05	0.000356856	4.21525
PATH:04620	Toll-like receptor signaling pathway	MYD88	MYD88	myeloid differentiation primary response 88	2.24112e-05	0.000356856	4.21525
PATH:04620	Toll-like receptor signaling pathway	MAP3K8	MAP3K8	mitogen-activated protein kinase kinase kinase 8	2.24112e-05	0.000356856	4.21525
PATH:04620	Toll-like receptor signaling pathway	TNF	TNF	tumor necrosis factor	2.24112e-05	0.000356856	4.21525
PATH:04620	Toll-like receptor signaling pathway	CXCL8	CXCL8	chemokine (C-X-C motif) ligand 8	2.24112e-05	0.000356856	4.21525
PATH:04210	Apoptosis	NFKBIA	NFKBIA	nuclear factor of kappa light polypeptide gene enhancer in B-cells inhibitor, alpha	4.78189e-05	0.000707036	4.23198
PATH:04210	Apoptosis	CYCS	CYCS	cytochrome c, somatic	4.78189e-05	0.000707036	4.23198
PATH:04210	Apoptosis	IRAK3	IRAK3	interleukin-1 receptor-associated kinase 3	4.78189e-05	0.000707036	4.23198
PATH:04210	Apoptosis	IL1A	IL1A	interleukin 1, alpha	4.78189e-05	0.000707036	4.23198
PATH:04210	Apoptosis	BIRC3	BIRC3	baculoviral IAP repeat containing 3	4.78189e-05	0.000707036	4.23198
PATH:04210	Apoptosis	IL1B	IL1B	interleukin 1, beta	4.78189e-05	0.000707036	4.23198
PATH:04210	Apoptosis	NFKB1	NFKB1	nuclear factor of kappa light polypeptide gene enhancer in B-cells 1	4.78189e-05	0.000707036	4.23198
PATH:04210	Apoptosis	MYD88	MYD88	myeloid differentiation primary response 88	4.78189e-05	0.000707036	4.23198
PATH:04210	Apoptosis	CFLAR	CFLAR	CASP8 and FADD-like apoptosis regulator	4.78189e-05	0.000707036	4.23198
PATH:04210	Apoptosis	TNF	TNF	tumor necrosis factor	4.78189e-05	0.000707036	4.23198
PATH:04210	Apoptosis	TNFSF10	TNFSF10	tumor necrosis factor (ligand) superfamily, member 10	4.78189e-05	0.000707036	4.23198
PATH:05146	Amoebiasis	SERPINB9	SERPINB9	serpin peptidase inhibitor, clade B (ovalbumin), member 9	6.36894e-05	0.000878914	3.80199
PATH:05146	Amoebiasis	IL6	IL6	interleukin 6	6.36894e-05	0.000878914	3.80199
PATH:05146	Amoebiasis	ITGB2	ITGB2	integrin, beta 2 (complement component 3 receptor 3 and 4 subunit)	6.36894e-05	0.000878914	3.80199
PATH:05146	Amoebiasis	SERPINB1	SERPINB1	serpin peptidase inhibitor, clade B (ovalbumin), member 1	6.36894e-05	0.000878914	3.80199
PATH:05146	Amoebiasis	SERPINB2	SERPINB2	serpin peptidase inhibitor, clade B (ovalbumin), member 2	6.36894e-05	0.000878914	3.80199
PATH:05146	Amoebiasis	CD14	CD14	CD14 molecule	6.36894e-05	0.000878914	3.80199
PATH:05146	Amoebiasis	IL1B	IL1B	interleukin 1, beta	6.36894e-05	0.000878914	3.80199
PATH:05146	Amoebiasis	NFKB1	NFKB1	nuclear factor of kappa light polypeptide gene enhancer in B-cells 1	6.36894e-05	0.000878914	3.80199
PATH:05146	Amoebiasis	ITGAM	ITGAM	integrin, alpha M (complement component 3 receptor 3 subunit)	6.36894e-05	0.000878914	3.80199
PATH:05146	Amoebiasis	TNF	TNF	tumor necrosis factor	6.36894e-05	0.000878914	3.80199
PATH:05146	Amoebiasis	CXCL8	CXCL8	chemokine (C-X-C motif) ligand 8	6.36894e-05	0.000878914	3.80199
PATH:05146	Amoebiasis	COL1A1	COL1A1	collagen, type I, alpha 1	6.36894e-05	0.000878914	3.80199
PATH:04062	Chemokine signaling pathway	CCL4	CCL4	chemokine (C-C motif) ligand 4	6.80447e-05	0.000880328	3.02381
PATH:04062	Chemokine signaling pathway	ADCY9	ADCY9	adenylate cyclase 9	6.80447e-05	0.000880328	3.02381
PATH:04062	Chemokine signaling pathway	CXCL3	CXCL3	chemokine (C-X-C motif) ligand 3	6.80447e-05	0.000880328	3.02381
PATH:04062	Chemokine signaling pathway	LYN	LYN	LYN proto-oncogene, Src family tyrosine kinase	6.80447e-05	0.000880328	3.02381
PATH:04062	Chemokine signaling pathway	NFKBIA	NFKBIA	nuclear factor of kappa light polypeptide gene enhancer in B-cells inhibitor, alpha	6.80447e-05	0.000880328	3.02381
PATH:04062	Chemokine signaling pathway	CCL4L2	CCL4L2	chemokine (C-C motif) ligand 4-like 2	6.80447e-05	0.000880328	3.02381
PATH:04062	Chemokine signaling pathway	ARRB2	ARRB2	arrestin, beta 2	6.80447e-05	0.000880328	3.02381
PATH:04062	Chemokine signaling pathway	CXCL2	CXCL2	chemokine (C-X-C motif) ligand 2	6.80447e-05	0.000880328	3.02381
PATH:04062	Chemokine signaling pathway	HCK	HCK	HCK proto-oncogene, Src family tyrosine kinase	6.80447e-05	0.000880328	3.02381
PATH:04062	Chemokine signaling pathway	FGR	FGR	FGR proto-oncogene, Src family tyrosine kinase	6.80447e-05	0.000880328	3.02381
PATH:04062	Chemokine signaling pathway	WAS	WAS	Wiskott-Aldrich syndrome	6.80447e-05	0.000880328	3.02381
PATH:04062	Chemokine signaling pathway	CCL20	CCL20	chemokine (C-C motif) ligand 20	6.80447e-05	0.000880328	3.02381
PATH:04062	Chemokine signaling pathway	RAC2	RAC2	ras-related C3 botulinum toxin substrate 2 (rho family, small GTP binding protein Rac2)	6.80447e-05	0.000880328	3.02381
PATH:04062	Chemokine signaling pathway	NFKB1	NFKB1	nuclear factor of kappa light polypeptide gene enhancer in B-cells 1	6.80447e-05	0.000880328	3.02381
PATH:04062	Chemokine signaling pathway	CXCL8	CXCL8	chemokine (C-X-C motif) ligand 8	6.80447e-05	0.000880328	3.02381
PATH:04062	Chemokine signaling pathway	RASGRP2	RASGRP2	RAS guanyl releasing protein 2 (calcium and DAG-regulated)	6.80447e-05	0.000880328	3.02381
PATH:05140	Leishmaniasis	NFKBIA	NFKBIA	nuclear factor of kappa light polypeptide gene enhancer in B-cells inhibitor, alpha	8.08366e-05	0.000984304	4.84754
PATH:05140	Leishmaniasis	ITGB2	ITGB2	integrin, beta 2 (complement component 3 receptor 3 and 4 subunit)	8.08366e-05	0.000984304	4.84754
PATH:05140	Leishmaniasis	PTGS2	PTGS2	prostaglandin-endoperoxide synthase 2 (prostaglandin G/H synthase and cyclooxygenase)	8.08366e-05	0.000984304	4.84754
PATH:05140	Leishmaniasis	IL1A	IL1A	interleukin 1, alpha	8.08366e-05	0.000984304	4.84754
PATH:05140	Leishmaniasis	IL1B	IL1B	interleukin 1, beta	8.08366e-05	0.000984304	4.84754
PATH:05140	Leishmaniasis	NFKB1	NFKB1	nuclear factor of kappa light polypeptide gene enhancer in B-cells 1	8.08366e-05	0.000984304	4.84754
PATH:05140	Leishmaniasis	MYD88	MYD88	myeloid differentiation primary response 88	8.08366e-05	0.000984304	4.84754
PATH:05140	Leishmaniasis	ITGAM	ITGAM	integrin, alpha M (complement component 3 receptor 3 subunit)	8.08366e-05	0.000984304	4.84754
PATH:05140	Leishmaniasis	TNF	TNF	tumor necrosis factor	8.08366e-05	0.000984304	4.84754
PATH:05162	Measles	FYN	FYN	FYN proto-oncogene, Src family tyrosine kinase	0.00010574	0.00121601	3.38807
PATH:05162	Measles	IL6	IL6	interleukin 6	0.00010574	0.00121601	3.38807
PATH:05162	Measles	OAS1	OAS1	2'-5'-oligoadenylate synthetase 1, 40/46kDa	0.00010574	0.00121601	3.38807
PATH:05162	Measles	MSN	MSN	moesin	0.00010574	0.00121601	3.38807
PATH:05162	Measles	NFKBIA	NFKBIA	nuclear factor of kappa light polypeptide gene enhancer in B-cells inhibitor, alpha	0.00010574	0.00121601	3.38807
PATH:05162	Measles	IL1A	IL1A	interleukin 1, alpha	0.00010574	0.00121601	3.38807
PATH:05162	Measles	IRF7	IRF7	interferon regulatory factor 7	0.00010574	0.00121601	3.38807
PATH:05162	Measles	IL1B	IL1B	interleukin 1, beta	0.00010574	0.00121601	3.38807
PATH:05162	Measles	NFKB1	NFKB1	nuclear factor of kappa light polypeptide gene enhancer in B-cells 1	0.00010574	0.00121601	3.38807
PATH:05162	Measles	MX1	MX1	MX dynamin-like GTPase 1	0.00010574	0.00121601	3.38807
PATH:05162	Measles	MYD88	MYD88	myeloid differentiation primary response 88	0.00010574	0.00121601	3.38807
PATH:05162	Measles	TNFAIP3	TNFAIP3	tumor necrosis factor, alpha-induced protein 3	0.00010574	0.00121601	3.38807
PATH:05162	Measles	TNFSF10	TNFSF10	tumor necrosis factor (ligand) superfamily, member 10	0.00010574	0.00121601	3.38807
PATH:05168	Herpes simplex infection	IL6	IL6	interleukin 6	0.000130164	0.0014181	2.99231
PATH:05168	Herpes simplex infection	PPP1CB	PPP1CB	protein phosphatase 1, catalytic subunit, beta isozyme	0.000130164	0.0014181	2.99231
PATH:05168	Herpes simplex infection	PILRA	PILRA	paired immunoglobin-like type 2 receptor alpha	0.000130164	0.0014181	2.99231
PATH:05168	Herpes simplex infection	HLA-C	HLA-C	major histocompatibility complex, class I, C	0.000130164	0.0014181	2.99231
PATH:05168	Herpes simplex infection	CFP	CFP	complement factor properdin	0.000130164	0.0014181	2.99231
PATH:05168	Herpes simplex infection	OAS1	OAS1	2'-5'-oligoadenylate synthetase 1, 40/46kDa	0.000130164	0.0014181	2.99231
PATH:05168	Herpes simplex infection	NFKBIA	NFKBIA	nuclear factor of kappa light polypeptide gene enhancer in B-cells inhibitor, alpha	0.000130164	0.0014181	2.99231
PATH:05168	Herpes simplex infection	SOCS3	SOCS3	suppressor of cytokine signaling 3	0.000130164	0.0014181	2.99231
PATH:05168	Herpes simplex infection	CYCS	CYCS	cytochrome c, somatic	0.000130164	0.0014181	2.99231
PATH:05168	Herpes simplex infection	IRF7	IRF7	interferon regulatory factor 7	0.000130164	0.0014181	2.99231
PATH:05168	Herpes simplex infection	IL1B	IL1B	interleukin 1, beta	0.000130164	0.0014181	2.99231
PATH:05168	Herpes simplex infection	NFKB1	NFKB1	nuclear factor of kappa light polypeptide gene enhancer in B-cells 1	0.000130164	0.0014181	2.99231
PATH:05168	Herpes simplex infection	MYD88	MYD88	myeloid differentiation primary response 88	0.000130164	0.0014181	2.99231
PATH:05168	Herpes simplex infection	SRSF5	SRSF5	serine/arginine-rich splicing factor 5	0.000130164	0.0014181	2.99231
PATH:05168	Herpes simplex infection	TNF	TNF	tumor necrosis factor	0.000130164	0.0014181	2.99231
PATH:04640	Hematopoietic cell lineage	IL6	IL6	interleukin 6	0.00014208	0.00147053	4.09075
PATH:04640	Hematopoietic cell lineage	CD55	CD55	CD55 molecule, decay accelerating factor for complement (Cromer blood group)	0.00014208	0.00147053	4.09075
PATH:04640	Hematopoietic cell lineage	CSF3R	CSF3R	colony stimulating factor 3 receptor (granulocyte)	0.00014208	0.00147053	4.09075
PATH:04640	Hematopoietic cell lineage	IL1A	IL1A	interleukin 1, alpha	0.00014208	0.00147053	4.09075
PATH:04640	Hematopoietic cell lineage	CD37	CD37	CD37 molecule	0.00014208	0.00147053	4.09075
PATH:04640	Hematopoietic cell lineage	CD14	CD14	CD14 molecule	0.00014208	0.00147053	4.09075
PATH:04640	Hematopoietic cell lineage	IL1B	IL1B	interleukin 1, beta	0.00014208	0.00147053	4.09075
PATH:04640	Hematopoietic cell lineage	ITGAM	ITGAM	integrin, alpha M (complement component 3 receptor 3 subunit)	0.00014208	0.00147053	4.09075
PATH:04640	Hematopoietic cell lineage	TNF	TNF	tumor necrosis factor	0.00014208	0.00147053	4.09075
PATH:04640	Hematopoietic cell lineage	CD36	CD36	CD36 molecule (thrombospondin receptor)	0.00014208	0.00147053	4.09075
PATH:04920	Adipocytokine signaling pathway	NFKBIA	NFKBIA	nuclear factor of kappa light polypeptide gene enhancer in B-cells inhibitor, alpha	0.000172495	0.0017003	4.40686
PATH:04920	Adipocytokine signaling pathway	SOCS3	SOCS3	suppressor of cytokine signaling 3	0.000172495	0.0017003	4.40686
PATH:04920	Adipocytokine signaling pathway	ACSL1	ACSL1	acyl-CoA synthetase long-chain family member 1	0.000172495	0.0017003	4.40686
PATH:04920	Adipocytokine signaling pathway	TNFRSF1B	TNFRSF1B	tumor necrosis factor receptor superfamily, member 1B	0.000172495	0.0017003	4.40686
PATH:04920	Adipocytokine signaling pathway	RXRA	RXRA	retinoid X receptor, alpha	0.000172495	0.0017003	4.40686
PATH:04920	Adipocytokine signaling pathway	NFKB1	NFKB1	nuclear factor of kappa light polypeptide gene enhancer in B-cells 1	0.000172495	0.0017003	4.40686
PATH:04920	Adipocytokine signaling pathway	IRS2	IRS2	insulin receptor substrate 2	0.000172495	0.0017003	4.40686
PATH:04920	Adipocytokine signaling pathway	TNF	TNF	tumor necrosis factor	0.000172495	0.0017003	4.40686
PATH:04920	Adipocytokine signaling pathway	CD36	CD36	CD36 molecule (thrombospondin receptor)	0.000172495	0.0017003	4.40686
PATH:04623	Cytosolic DNA-sensing pathway	CASP1	CASP1	caspase 1, apoptosis-related cysteine peptidase	0.00028714	0.00270173	4.61671
PATH:04623	Cytosolic DNA-sensing pathway	CCL4	CCL4	chemokine (C-C motif) ligand 4	0.00028714	0.00270173	4.61671
PATH:04623	Cytosolic DNA-sensing pathway	IL6	IL6	interleukin 6	0.00028714	0.00270173	4.61671
PATH:04623	Cytosolic DNA-sensing pathway	NFKBIA	NFKBIA	nuclear factor of kappa light polypeptide gene enhancer in B-cells inhibitor, alpha	0.00028714	0.00270173	4.61671
PATH:04623	Cytosolic DNA-sensing pathway	CCL4L2	CCL4L2	chemokine (C-C motif) ligand 4-like 2	0.00028714	0.00270173	4.61671
PATH:04623	Cytosolic DNA-sensing pathway	IRF7	IRF7	interferon regulatory factor 7	0.00028714	0.00270173	4.61671
PATH:04623	Cytosolic DNA-sensing pathway	IL1B	IL1B	interleukin 1, beta	0.00028714	0.00270173	4.61671
PATH:04623	Cytosolic DNA-sensing pathway	NFKB1	NFKB1	nuclear factor of kappa light polypeptide gene enhancer in B-cells 1	0.00028714	0.00270173	4.61671
PATH:04060	Cytokine-cytokine receptor interaction	TNFSF13B	TNFSF13B	tumor necrosis factor (ligand) superfamily, member 13b	0.000602419	0.00542177	2.42021
PATH:04060	Cytokine-cytokine receptor interaction	FLT1	FLT1	fms-related tyrosine kinase 1	0.000602419	0.00542177	2.42021
PATH:04060	Cytokine-cytokine receptor interaction	CCL4	CCL4	chemokine (C-C motif) ligand 4	0.000602419	0.00542177	2.42021
PATH:04060	Cytokine-cytokine receptor interaction	CXCL3	CXCL3	chemokine (C-X-C motif) ligand 3	0.000602419	0.00542177	2.42021
PATH:04060	Cytokine-cytokine receptor interaction	IL6	IL6	interleukin 6	0.000602419	0.00542177	2.42021
PATH:04060	Cytokine-cytokine receptor interaction	CSF3R	CSF3R	colony stimulating factor 3 receptor (granulocyte)	0.000602419	0.00542177	2.42021
PATH:04060	Cytokine-cytokine receptor interaction	CCL4L2	CCL4L2	chemokine (C-C motif) ligand 4-like 2	0.000602419	0.00542177	2.42021
PATH:04060	Cytokine-cytokine receptor interaction	CXCL2	CXCL2	chemokine (C-X-C motif) ligand 2	0.000602419	0.00542177	2.42021
PATH:04060	Cytokine-cytokine receptor interaction	IL23A	IL23A	interleukin 23, alpha subunit p19	0.000602419	0.00542177	2.42021
PATH:04060	Cytokine-cytokine receptor interaction	IL1A	IL1A	interleukin 1, alpha	0.000602419	0.00542177	2.42021
PATH:04060	Cytokine-cytokine receptor interaction	CCL20	CCL20	chemokine (C-C motif) ligand 20	0.000602419	0.00542177	2.42021
PATH:04060	Cytokine-cytokine receptor interaction	IL1B	IL1B	interleukin 1, beta	0.000602419	0.00542177	2.42021
PATH:04060	Cytokine-cytokine receptor interaction	TNFRSF1B	TNFRSF1B	tumor necrosis factor receptor superfamily, member 1B	0.000602419	0.00542177	2.42021
PATH:04060	Cytokine-cytokine receptor interaction	OSM	OSM	oncostatin M	0.000602419	0.00542177	2.42021
PATH:04060	Cytokine-cytokine receptor interaction	TNF	TNF	tumor necrosis factor	0.000602419	0.00542177	2.42021
PATH:04060	Cytokine-cytokine receptor interaction	CXCL8	CXCL8	chemokine (C-X-C motif) ligand 8	0.000602419	0.00542177	2.42021
PATH:04060	Cytokine-cytokine receptor interaction	TNFSF10	TNFSF10	tumor necrosis factor (ligand) superfamily, member 10	0.000602419	0.00542177	2.42021
PATH:05161	Hepatitis B	IL6	IL6	interleukin 6	0.00123329	0.0106372	2.77002
PATH:05161	Hepatitis B	DDX3X	DDX3X	DEAD (Asp-Glu-Ala-Asp) box helicase 3, X-linked	0.00123329	0.0106372	2.77002
PATH:05161	Hepatitis B	NFKBIA	NFKBIA	nuclear factor of kappa light polypeptide gene enhancer in B-cells inhibitor, alpha	0.00123329	0.0106372	2.77002
PATH:05161	Hepatitis B	EGR3	EGR3	early growth response 3	0.00123329	0.0106372	2.77002
PATH:05161	Hepatitis B	CDKN1A	CDKN1A	cyclin-dependent kinase inhibitor 1A (p21, Cip1)	0.00123329	0.0106372	2.77002
PATH:05161	Hepatitis B	CYCS	CYCS	cytochrome c, somatic	0.00123329	0.0106372	2.77002
PATH:05161	Hepatitis B	IRF7	IRF7	interferon regulatory factor 7	0.00123329	0.0106372	2.77002
PATH:05161	Hepatitis B	CREB5	CREB5	cAMP responsive element binding protein 5	0.00123329	0.0106372	2.77002
PATH:05161	Hepatitis B	NFKB1	NFKB1	nuclear factor of kappa light polypeptide gene enhancer in B-cells 1	0.00123329	0.0106372	2.77002
PATH:05161	Hepatitis B	MYD88	MYD88	myeloid differentiation primary response 88	0.00123329	0.0106372	2.77002
PATH:05161	Hepatitis B	TNF	TNF	tumor necrosis factor	0.00123329	0.0106372	2.77002
PATH:05161	Hepatitis B	CXCL8	CXCL8	chemokine (C-X-C motif) ligand 8	0.00123329	0.0106372	2.77002
PATH:04145	Phagosome	CTSS	CTSS	cathepsin S	0.00260598	0.0209016	2.67283
PATH:04145	Phagosome	HLA-C	HLA-C	major histocompatibility complex, class I, C	0.00260598	0.0209016	2.67283
PATH:04145	Phagosome	OLR1	OLR1	oxidized low density lipoprotein (lectin-like) receptor 1	0.00260598	0.0209016	2.67283
PATH:04145	Phagosome	CLEC7A	CLEC7A	C-type lectin domain family 7, member A	0.00260598	0.0209016	2.67283
PATH:04145	Phagosome	ITGB2	ITGB2	integrin, beta 2 (complement component 3 receptor 3 and 4 subunit)	0.00260598	0.0209016	2.67283
PATH:04145	Phagosome	CORO1A	CORO1A	coronin, actin binding protein, 1A	0.00260598	0.0209016	2.67283
PATH:04145	Phagosome	CD14	CD14	CD14 molecule	0.00260598	0.0209016	2.67283
PATH:04145	Phagosome	FCAR	FCAR	Fc fragment of IgA, receptor for	0.00260598	0.0209016	2.67283
PATH:04145	Phagosome	THBS1	THBS1	thrombospondin 1	0.00260598	0.0209016	2.67283
PATH:04145	Phagosome	ITGAM	ITGAM	integrin, alpha M (complement component 3 receptor 3 subunit)	0.00260598	0.0209016	2.67283
PATH:04145	Phagosome	CD36	CD36	CD36 molecule (thrombospondin receptor)	0.00260598	0.0209016	2.67283
PATH:05150	Staphylococcus aureus infection	FPR1	FPR1	formyl peptide receptor 1	0.00270505	0.0209016	4.21525
PATH:05150	Staphylococcus aureus infection	ITGB2	ITGB2	integrin, beta 2 (complement component 3 receptor 3 and 4 subunit)	0.00270505	0.0209016	4.21525
PATH:05150	Staphylococcus aureus infection	ITGAL	ITGAL	integrin, alpha L (antigen CD11A (p180), lymphocyte function-associated antigen 1; alpha polypeptide)	0.00270505	0.0209016	4.21525
PATH:05150	Staphylococcus aureus infection	FCAR	FCAR	Fc fragment of IgA, receptor for	0.00270505	0.0209016	4.21525
PATH:05150	Staphylococcus aureus infection	ITGAM	ITGAM	integrin, alpha M (complement component 3 receptor 3 subunit)	0.00270505	0.0209016	4.21525
PATH:05150	Staphylococcus aureus infection	C5AR1	C5AR1	complement component 5a receptor 1	0.00270505	0.0209016	4.21525
PATH:05332	Graft-versus-host disease	IL6	IL6	interleukin 6	0.00274166	0.0209016	5.04952
PATH:05332	Graft-versus-host disease	HLA-C	HLA-C	major histocompatibility complex, class I, C	0.00274166	0.0209016	5.04952
PATH:05332	Graft-versus-host disease	IL1A	IL1A	interleukin 1, alpha	0.00274166	0.0209016	5.04952
PATH:05332	Graft-versus-host disease	IL1B	IL1B	interleukin 1, beta	0.00274166	0.0209016	5.04952
PATH:05332	Graft-versus-host disease	TNF	TNF	tumor necrosis factor	0.00274166	0.0209016	5.04952
PATH:05416	Viral myocarditis	FYN	FYN	FYN proto-oncogene, Src family tyrosine kinase	0.00282727	0.0209016	3.64869
PATH:05416	Viral myocarditis	HLA-C	HLA-C	major histocompatibility complex, class I, C	0.00282727	0.0209016	3.64869
PATH:05416	Viral myocarditis	CD55	CD55	CD55 molecule, decay accelerating factor for complement (Cromer blood group)	0.00282727	0.0209016	3.64869
PATH:05416	Viral myocarditis	ITGB2	ITGB2	integrin, beta 2 (complement component 3 receptor 3 and 4 subunit)	0.00282727	0.0209016	3.64869
PATH:05416	Viral myocarditis	CYCS	CYCS	cytochrome c, somatic	0.00282727	0.0209016	3.64869
PATH:05416	Viral myocarditis	ITGAL	ITGAL	integrin, alpha L (antigen CD11A (p180), lymphocyte function-associated antigen 1; alpha polypeptide)	0.00282727	0.0209016	3.64869
PATH:05416	Viral myocarditis	RAC2	RAC2	ras-related C3 botulinum toxin substrate 2 (rho family, small GTP binding protein Rac2)	0.00282727	0.0209016	3.64869
PATH:04650	Natural killer cell mediated cytotoxicity	FYN	FYN	FYN proto-oncogene, Src family tyrosine kinase	0.00299533	0.0213805	2.78594
PATH:04650	Natural killer cell mediated cytotoxicity	HLA-C	HLA-C	major histocompatibility complex, class I, C	0.00299533	0.0213805	2.78594
PATH:04650	Natural killer cell mediated cytotoxicity	ITGB2	ITGB2	integrin, beta 2 (complement component 3 receptor 3 and 4 subunit)	0.00299533	0.0213805	2.78594
PATH:04650	Natural killer cell mediated cytotoxicity	LCP2	LCP2	lymphocyte cytosolic protein 2 (SH2 domain containing leukocyte protein of 76kDa)	0.00299533	0.0213805	2.78594
PATH:04650	Natural killer cell mediated cytotoxicity	ITGAL	ITGAL	integrin, alpha L (antigen CD11A (p180), lymphocyte function-associated antigen 1; alpha polypeptide)	0.00299533	0.0213805	2.78594
PATH:04650	Natural killer cell mediated cytotoxicity	CD48	CD48	CD48 molecule	0.00299533	0.0213805	2.78594
PATH:04650	Natural killer cell mediated cytotoxicity	FCER1G	FCER1G	Fc fragment of IgE, high affinity I, receptor for; gamma polypeptide	0.00299533	0.0213805	2.78594
PATH:04650	Natural killer cell mediated cytotoxicity	RAC2	RAC2	ras-related C3 botulinum toxin substrate 2 (rho family, small GTP binding protein Rac2)	0.00299533	0.0213805	2.78594
PATH:04650	Natural killer cell mediated cytotoxicity	TNF	TNF	tumor necrosis factor	0.00299533	0.0213805	2.78594
PATH:04650	Natural killer cell mediated cytotoxicity	TNFSF10	TNFSF10	tumor necrosis factor (ligand) superfamily, member 10	0.00299533	0.0213805	2.78594
PATH:04932	Non-alcoholic fatty liver disease (NAFLD)	IL6	IL6	interleukin 6	0.00367509	0.0253581	2.55746
PATH:04932	Non-alcoholic fatty liver disease (NAFLD)	SOCS3	SOCS3	suppressor of cytokine signaling 3	0.00367509	0.0253581	2.55746
PATH:04932	Non-alcoholic fatty liver disease (NAFLD)	CYCS	CYCS	cytochrome c, somatic	0.00367509	0.0253581	2.55746
PATH:04932	Non-alcoholic fatty liver disease (NAFLD)	IL1A	IL1A	interleukin 1, alpha	0.00367509	0.0253581	2.55746
PATH:04932	Non-alcoholic fatty liver disease (NAFLD)	IL1B	IL1B	interleukin 1, beta	0.00367509	0.0253581	2.55746
PATH:04932	Non-alcoholic fatty liver disease (NAFLD)	RXRA	RXRA	retinoid X receptor, alpha	0.00367509	0.0253581	2.55746
PATH:04932	Non-alcoholic fatty liver disease (NAFLD)	NFKB1	NFKB1	nuclear factor of kappa light polypeptide gene enhancer in B-cells 1	0.00367509	0.0253581	2.55746
PATH:04932	Non-alcoholic fatty liver disease (NAFLD)	IRS2	IRS2	insulin receptor substrate 2	0.00367509	0.0253581	2.55746
PATH:04932	Non-alcoholic fatty liver disease (NAFLD)	TNF	TNF	tumor necrosis factor	0.00367509	0.0253581	2.55746
PATH:04932	Non-alcoholic fatty liver disease (NAFLD)	CXCL8	CXCL8	chemokine (C-X-C motif) ligand 8	0.00367509	0.0253581	2.55746
PATH:04932	Non-alcoholic fatty liver disease (NAFLD)	XBP1	XBP1	X-box binding protein 1	0.00367509	0.0253581	2.55746
PATH:05160	Hepatitis C	OAS1	OAS1	2'-5'-oligoadenylate synthetase 1, 40/46kDa	0.00457334	0.0305381	2.62739
PATH:05160	Hepatitis C	NFKBIA	NFKBIA	nuclear factor of kappa light polypeptide gene enhancer in B-cells inhibitor, alpha	0.00457334	0.0305381	2.62739
PATH:05160	Hepatitis C	SOCS3	SOCS3	suppressor of cytokine signaling 3	0.00457334	0.0305381	2.62739
PATH:05160	Hepatitis C	LDLR	LDLR	low density lipoprotein receptor	0.00457334	0.0305381	2.62739
PATH:05160	Hepatitis C	CDKN1A	CDKN1A	cyclin-dependent kinase inhibitor 1A (p21, Cip1)	0.00457334	0.0305381	2.62739
PATH:05160	Hepatitis C	IRF7	IRF7	interferon regulatory factor 7	0.00457334	0.0305381	2.62739
PATH:05160	Hepatitis C	RXRA	RXRA	retinoid X receptor, alpha	0.00457334	0.0305381	2.62739
PATH:05160	Hepatitis C	NFKB1	NFKB1	nuclear factor of kappa light polypeptide gene enhancer in B-cells 1	0.00457334	0.0305381	2.62739
PATH:05160	Hepatitis C	TNF	TNF	tumor necrosis factor	0.00457334	0.0305381	2.62739
PATH:05160	Hepatitis C	CXCL8	CXCL8	chemokine (C-X-C motif) ligand 8	0.00457334	0.0305381	2.62739
PATH:04670	Leukocyte transendothelial migration	EZR	EZR	ezrin	0.00530122	0.0342922	2.74389
PATH:04670	Leukocyte transendothelial migration	PECAM1	PECAM1	platelet/endothelial cell adhesion molecule 1	0.00530122	0.0342922	2.74389
PATH:04670	Leukocyte transendothelial migration	MSN	MSN	moesin	0.00530122	0.0342922	2.74389
PATH:04670	Leukocyte transendothelial migration	ITGB2	ITGB2	integrin, beta 2 (complement component 3 receptor 3 and 4 subunit)	0.00530122	0.0342922	2.74389
PATH:04670	Leukocyte transendothelial migration	ITGAL	ITGAL	integrin, alpha L (antigen CD11A (p180), lymphocyte function-associated antigen 1; alpha polypeptide)	0.00530122	0.0342922	2.74389
PATH:04670	Leukocyte transendothelial migration	RAC2	RAC2	ras-related C3 botulinum toxin substrate 2 (rho family, small GTP binding protein Rac2)	0.00530122	0.0342922	2.74389
PATH:04670	Leukocyte transendothelial migration	VASP	VASP	vasodilator-stimulated phosphoprotein	0.00530122	0.0342922	2.74389
PATH:04670	Leukocyte transendothelial migration	ITGAM	ITGAM	integrin, alpha M (complement component 3 receptor 3 subunit)	0.00530122	0.0342922	2.74389
PATH:04670	Leukocyte transendothelial migration	RASSF5	RASSF5	Ras association (RalGDS/AF-6) domain family member 5	0.00530122	0.0342922	2.74389
PATH:05321	Inflammatory bowel disease (IBD)	IL6	IL6	interleukin 6	0.00608351	0.0381602	3.59077
PATH:05321	Inflammatory bowel disease (IBD)	IL23A	IL23A	interleukin 23, alpha subunit p19	0.00608351	0.0381602	3.59077
PATH:05321	Inflammatory bowel disease (IBD)	IL1A	IL1A	interleukin 1, alpha	0.00608351	0.0381602	3.59077
PATH:05321	Inflammatory bowel disease (IBD)	IL1B	IL1B	interleukin 1, beta	0.00608351	0.0381602	3.59077
PATH:05321	Inflammatory bowel disease (IBD)	NFKB1	NFKB1	nuclear factor of kappa light polypeptide gene enhancer in B-cells 1	0.00608351	0.0381602	3.59077
PATH:05321	Inflammatory bowel disease (IBD)	TNF	TNF	tumor necrosis factor	0.00608351	0.0381602	3.59077
PATH:05142	Chagas disease (American trypanosomiasis)	IL6	IL6	interleukin 6	0.00779558	0.0468448	2.77995
PATH:05142	Chagas disease (American trypanosomiasis)	NFKBIA	NFKBIA	nuclear factor of kappa light polypeptide gene enhancer in B-cells inhibitor, alpha	0.00779558	0.0468448	2.77995
PATH:05142	Chagas disease (American trypanosomiasis)	IL1B	IL1B	interleukin 1, beta	0.00779558	0.0468448	2.77995
PATH:05142	Chagas disease (American trypanosomiasis)	NFKB1	NFKB1	nuclear factor of kappa light polypeptide gene enhancer in B-cells 1	0.00779558	0.0468448	2.77995
PATH:05142	Chagas disease (American trypanosomiasis)	MYD88	MYD88	myeloid differentiation primary response 88	0.00779558	0.0468448	2.77995
PATH:05142	Chagas disease (American trypanosomiasis)	CFLAR	CFLAR	CASP8 and FADD-like apoptosis regulator	0.00779558	0.0468448	2.77995
PATH:05142	Chagas disease (American trypanosomiasis)	TNF	TNF	tumor necrosis factor	0.00779558	0.0468448	2.77995
PATH:05142	Chagas disease (American trypanosomiasis)	CXCL8	CXCL8	chemokine (C-X-C motif) ligand 8	0.00779558	0.0468448	2.77995
PATH:05131	Shigellosis	NFKBIA	NFKBIA	nuclear factor of kappa light polypeptide gene enhancer in B-cells inhibitor, alpha	0.00792062	0.0468448	3.40178
PATH:05131	Shigellosis	RIPK2	RIPK2	receptor-interacting serine-threonine kinase 2	0.00792062	0.0468448	3.40178
PATH:05131	Shigellosis	WAS	WAS	Wiskott-Aldrich syndrome	0.00792062	0.0468448	3.40178
PATH:05131	Shigellosis	NFKB1	NFKB1	nuclear factor of kappa light polypeptide gene enhancer in B-cells 1	0.00792062	0.0468448	3.40178
PATH:05131	Shigellosis	DIAPH1	DIAPH1	diaphanous-related formin 1	0.00792062	0.0468448	3.40178
PATH:05131	Shigellosis	CXCL8	CXCL8	chemokine (C-X-C motif) ligand 8	0.00792062	0.0468448	3.40178
PATH:05143	African trypanosomiasis	IL6	IL6	interleukin 6	0.00891696	0.0512725	4.78769
PATH:05143	African trypanosomiasis	IL1B	IL1B	interleukin 1, beta	0.00891696	0.0512725	4.78769
PATH:05143	African trypanosomiasis	MYD88	MYD88	myeloid differentiation primary response 88	0.00891696	0.0512725	4.78769
PATH:05143	African trypanosomiasis	TNF	TNF	tumor necrosis factor	0.00891696	0.0512725	4.78769
PATH:04978	Mineral absorption	ATP2B1	ATP2B1	ATPase, Ca++ transporting, plasma membrane 1	0.0109707	0.0613768	3.67238
PATH:04978	Mineral absorption	MT2A	MT2A	metallothionein 2A	0.0109707	0.0613768	3.67238
PATH:04978	Mineral absorption	ATP1B3	ATP1B3	ATPase, Na+/K+ transporting, beta 3 polypeptide	0.0109707	0.0613768	3.67238
PATH:04978	Mineral absorption	SLC11A1	SLC11A1	solute carrier family 11 (proton-coupled divalent metal ion transporter), member 1	0.0109707	0.0613768	3.67238
PATH:04978	Mineral absorption	FTH1	FTH1	ferritin, heavy polypeptide 1	0.0109707	0.0613768	3.67238
PATH:05169	Epstein-Barr virus infection	HLA-C	HLA-C	major histocompatibility complex, class I, C	0.0113311	0.0617245	2.10763
PATH:05169	Epstein-Barr virus infection	LYN	LYN	LYN proto-oncogene, Src family tyrosine kinase	0.0113311	0.0617245	2.10763
PATH:05169	Epstein-Barr virus infection	NFKBIA	NFKBIA	nuclear factor of kappa light polypeptide gene enhancer in B-cells inhibitor, alpha	0.0113311	0.0617245	2.10763
PATH:05169	Epstein-Barr virus infection	CDKN1A	CDKN1A	cyclin-dependent kinase inhibitor 1A (p21, Cip1)	0.0113311	0.0617245	2.10763
PATH:05169	Epstein-Barr virus infection	FGR	FGR	FGR proto-oncogene, Src family tyrosine kinase	0.0113311	0.0617245	2.10763
PATH:05169	Epstein-Barr virus infection	ITGAL	ITGAL	integrin, alpha L (antigen CD11A (p180), lymphocyte function-associated antigen 1; alpha polypeptide)	0.0113311	0.0617245	2.10763
PATH:05169	Epstein-Barr virus infection	NFKB1	NFKB1	nuclear factor of kappa light polypeptide gene enhancer in B-cells 1	0.0113311	0.0617245	2.10763
PATH:05169	Epstein-Barr virus infection	SPN	SPN	sialophorin	0.0113311	0.0617245	2.10763
PATH:05169	Epstein-Barr virus infection	NFKB2	NFKB2	nuclear factor of kappa light polypeptide gene enhancer in B-cells 2 (p49/p100)	0.0113311	0.0617245	2.10763
PATH:05169	Epstein-Barr virus infection	TNFAIP3	TNFAIP3	tumor necrosis factor, alpha-induced protein 3	0.0113311	0.0617245	2.10763
PATH:05169	Epstein-Barr virus infection	BST1	BST1	bone marrow stromal cell antigen 1	0.0113311	0.0617245	2.10763
PATH:05169	Epstein-Barr virus infection	VIM	VIM	vimentin	0.0113311	0.0617245	2.10763
PATH:04068	FoxO signaling pathway	IL6	IL6	interleukin 6	0.0122911	0.0652376	2.40374
PATH:04068	FoxO signaling pathway	CDKN2D	CDKN2D	cyclin-dependent kinase inhibitor 2D (p19, inhibits CDK4)	0.0122911	0.0652376	2.40374
PATH:04068	FoxO signaling pathway	GABARAPL1	GABARAPL1	GABA(A) receptor-associated protein like 1	0.0122911	0.0652376	2.40374
PATH:04068	FoxO signaling pathway	SOD2	SOD2	superoxide dismutase 2, mitochondrial	0.0122911	0.0652376	2.40374
PATH:04068	FoxO signaling pathway	CDKN1A	CDKN1A	cyclin-dependent kinase inhibitor 1A (p21, Cip1)	0.0122911	0.0652376	2.40374
PATH:04068	FoxO signaling pathway	BCL6	BCL6	B-cell CLL/lymphoma 6	0.0122911	0.0652376	2.40374
PATH:04068	FoxO signaling pathway	IRS2	IRS2	insulin receptor substrate 2	0.0122911	0.0652376	2.40374
PATH:04068	FoxO signaling pathway	GADD45B	GADD45B	growth arrest and DNA-damage-inducible, beta	0.0122911	0.0652376	2.40374
PATH:04068	FoxO signaling pathway	TNFSF10	TNFSF10	tumor necrosis factor (ligand) superfamily, member 10	0.0122911	0.0652376	2.40374
PATH:04610	Complement and coagulation cascades	CD55	CD55	CD55 molecule, decay accelerating factor for complement (Cromer blood group)	0.0127398	0.0652628	3.0778
PATH:04610	Complement and coagulation cascades	SERPINA1	SERPINA1	serpin peptidase inhibitor, clade A (alpha-1 antiproteinase, antitrypsin), member 1	0.0127398	0.0652628	3.0778
PATH:04610	Complement and coagulation cascades	PLAUR	PLAUR	plasminogen activator, urokinase receptor	0.0127398	0.0652628	3.0778
PATH:04610	Complement and coagulation cascades	THBD	THBD	thrombomodulin	0.0127398	0.0652628	3.0778
PATH:04610	Complement and coagulation cascades	F3	F3	coagulation factor III (thromboplastin, tissue factor)	0.0127398	0.0652628	3.0778
PATH:04610	Complement and coagulation cascades	C5AR1	C5AR1	complement component 5a receptor 1	0.0127398	0.0652628	3.0778
PATH:04611	Platelet activation	FYN	FYN	FYN proto-oncogene, Src family tyrosine kinase	0.0129264	0.0652628	2.38404
PATH:04611	Platelet activation	ADCY9	ADCY9	adenylate cyclase 9	0.0129264	0.0652628	2.38404
PATH:04611	Platelet activation	PPP1CB	PPP1CB	protein phosphatase 1, catalytic subunit, beta isozyme	0.0129264	0.0652628	2.38404
PATH:04611	Platelet activation	LYN	LYN	LYN proto-oncogene, Src family tyrosine kinase	0.0129264	0.0652628	2.38404
PATH:04611	Platelet activation	LCP2	LCP2	lymphocyte cytosolic protein 2 (SH2 domain containing leukocyte protein of 76kDa)	0.0129264	0.0652628	2.38404
PATH:04611	Platelet activation	FCER1G	FCER1G	Fc fragment of IgE, high affinity I, receptor for; gamma polypeptide	0.0129264	0.0652628	2.38404
PATH:04611	Platelet activation	VASP	VASP	vasodilator-stimulated phosphoprotein	0.0129264	0.0652628	2.38404
PATH:04611	Platelet activation	RASGRP2	RASGRP2	RAS guanyl releasing protein 2 (calcium and DAG-regulated)	0.0129264	0.0652628	2.38404
PATH:04611	Platelet activation	COL1A1	COL1A1	collagen, type I, alpha 1	0.0129264	0.0652628	2.38404
PATH:04622	RIG-I-like receptor signaling pathway	DDX3X	DDX3X	DEAD (Asp-Glu-Ala-Asp) box helicase 3, X-linked	0.013707	0.0675557	3.02971
PATH:04622	RIG-I-like receptor signaling pathway	NFKBIA	NFKBIA	nuclear factor of kappa light polypeptide gene enhancer in B-cells inhibitor, alpha	0.013707	0.0675557	3.02971
PATH:04622	RIG-I-like receptor signaling pathway	IRF7	IRF7	interferon regulatory factor 7	0.013707	0.0675557	3.02971
PATH:04622	RIG-I-like receptor signaling pathway	NFKB1	NFKB1	nuclear factor of kappa light polypeptide gene enhancer in B-cells 1	0.013707	0.0675557	3.02971
PATH:04622	RIG-I-like receptor signaling pathway	TNF	TNF	tumor necrosis factor	0.013707	0.0675557	3.02971
PATH:04622	RIG-I-like receptor signaling pathway	CXCL8	CXCL8	chemokine (C-X-C motif) ligand 8	0.013707	0.0675557	3.02971
PATH:05203	Viral carcinogenesis	PMAIP1	PMAIP1	phorbol-12-myristate-13-acetate-induced protein 1	0.0173181	0.0833683	1.98873
PATH:05203	Viral carcinogenesis	HLA-C	HLA-C	major histocompatibility complex, class I, C	0.0173181	0.0833683	1.98873
PATH:05203	Viral carcinogenesis	LYN	LYN	LYN proto-oncogene, Src family tyrosine kinase	0.0173181	0.0833683	1.98873
PATH:05203	Viral carcinogenesis	DDX3X	DDX3X	DEAD (Asp-Glu-Ala-Asp) box helicase 3, X-linked	0.0173181	0.0833683	1.98873
PATH:05203	Viral carcinogenesis	NFKBIA	NFKBIA	nuclear factor of kappa light polypeptide gene enhancer in B-cells inhibitor, alpha	0.0173181	0.0833683	1.98873
PATH:05203	Viral carcinogenesis	EGR3	EGR3	early growth response 3	0.0173181	0.0833683	1.98873
PATH:05203	Viral carcinogenesis	REL	REL	v-rel avian reticuloendotheliosis viral oncogene homolog	0.0173181	0.0833683	1.98873
PATH:05203	Viral carcinogenesis	CDKN1A	CDKN1A	cyclin-dependent kinase inhibitor 1A (p21, Cip1)	0.0173181	0.0833683	1.98873
PATH:05203	Viral carcinogenesis	IRF7	IRF7	interferon regulatory factor 7	0.0173181	0.0833683	1.98873
PATH:05203	Viral carcinogenesis	CREB5	CREB5	cAMP responsive element binding protein 5	0.0173181	0.0833683	1.98873
PATH:05203	Viral carcinogenesis	NFKB1	NFKB1	nuclear factor of kappa light polypeptide gene enhancer in B-cells 1	0.0173181	0.0833683	1.98873
PATH:05203	Viral carcinogenesis	NFKB2	NFKB2	nuclear factor of kappa light polypeptide gene enhancer in B-cells 2 (p49/p100)	0.0173181	0.0833683	1.98873
PATH:04015	Rap1 signaling pathway	FLT1	FLT1	fms-related tyrosine kinase 1	0.0179621	0.0845035	1.97859
PATH:04015	Rap1 signaling pathway	FPR1	FPR1	formyl peptide receptor 1	0.0179621	0.0845035	1.97859
PATH:04015	Rap1 signaling pathway	ADCY9	ADCY9	adenylate cyclase 9	0.0179621	0.0845035	1.97859
PATH:04015	Rap1 signaling pathway	ITGB2	ITGB2	integrin, beta 2 (complement component 3 receptor 3 and 4 subunit)	0.0179621	0.0845035	1.97859
PATH:04015	Rap1 signaling pathway	LCP2	LCP2	lymphocyte cytosolic protein 2 (SH2 domain containing leukocyte protein of 76kDa)	0.0179621	0.0845035	1.97859
PATH:04015	Rap1 signaling pathway	ITGAL	ITGAL	integrin, alpha L (antigen CD11A (p180), lymphocyte function-associated antigen 1; alpha polypeptide)	0.0179621	0.0845035	1.97859
PATH:04015	Rap1 signaling pathway	RAC2	RAC2	ras-related C3 botulinum toxin substrate 2 (rho family, small GTP binding protein Rac2)	0.0179621	0.0845035	1.97859
PATH:04015	Rap1 signaling pathway	VASP	VASP	vasodilator-stimulated phosphoprotein	0.0179621	0.0845035	1.97859
PATH:04015	Rap1 signaling pathway	THBS1	THBS1	thrombospondin 1	0.0179621	0.0845035	1.97859
PATH:04015	Rap1 signaling pathway	ITGAM	ITGAM	integrin, alpha M (complement component 3 receptor 3 subunit)	0.0179621	0.0845035	1.97859
PATH:04015	Rap1 signaling pathway	RASSF5	RASSF5	Ras association (RalGDS/AF-6) domain family member 5	0.0179621	0.0845035	1.97859
PATH:04015	Rap1 signaling pathway	RASGRP2	RASGRP2	RAS guanyl releasing protein 2 (calcium and DAG-regulated)	0.0179621	0.0845035	1.97859
PATH:05166	HTLV-I infection	ADCY9	ADCY9	adenylate cyclase 9	0.0197095	0.0906639	1.83918
PATH:05166	HTLV-I infection	IL6	IL6	interleukin 6	0.0197095	0.0906639	1.83918
PATH:05166	HTLV-I infection	HLA-C	HLA-C	major histocompatibility complex, class I, C	0.0197095	0.0906639	1.83918
PATH:05166	HTLV-I infection	NFKBIA	NFKBIA	nuclear factor of kappa light polypeptide gene enhancer in B-cells inhibitor, alpha	0.0197095	0.0906639	1.83918
PATH:05166	HTLV-I infection	ZFP36	ZFP36	ZFP36 ring finger protein	0.0197095	0.0906639	1.83918
PATH:05166	HTLV-I infection	CREM	CREM	cAMP responsive element modulator	0.0197095	0.0906639	1.83918
PATH:05166	HTLV-I infection	CDKN1A	CDKN1A	cyclin-dependent kinase inhibitor 1A (p21, Cip1)	0.0197095	0.0906639	1.83918
PATH:05166	HTLV-I infection	ITGB2	ITGB2	integrin, beta 2 (complement component 3 receptor 3 and 4 subunit)	0.0197095	0.0906639	1.83918
PATH:05166	HTLV-I infection	ITGAL	ITGAL	integrin, alpha L (antigen CD11A (p180), lymphocyte function-associated antigen 1; alpha polypeptide)	0.0197095	0.0906639	1.83918
PATH:05166	HTLV-I infection	ETS2	ETS2	v-ets avian erythroblastosis virus E26 oncogene homolog 2	0.0197095	0.0906639	1.83918
PATH:05166	HTLV-I infection	NFKB1	NFKB1	nuclear factor of kappa light polypeptide gene enhancer in B-cells 1	0.0197095	0.0906639	1.83918
PATH:05166	HTLV-I infection	TNF	TNF	tumor necrosis factor	0.0197095	0.0906639	1.83918
PATH:05166	HTLV-I infection	NFKB2	NFKB2	nuclear factor of kappa light polypeptide gene enhancer in B-cells 2 (p49/p100)	0.0197095	0.0906639	1.83918
PATH:05166	HTLV-I infection	XBP1	XBP1	X-box binding protein 1	0.0197095	0.0906639	1.83918
PATH:05020	Prion diseases	FYN	FYN	FYN proto-oncogene, Src family tyrosine kinase	0.0219761	0.0967882	3.69336
PATH:05020	Prion diseases	IL6	IL6	interleukin 6	0.0219761	0.0967882	3.69336
PATH:05020	Prion diseases	IL1A	IL1A	interleukin 1, alpha	0.0219761	0.0967882	3.69336
PATH:05020	Prion diseases	IL1B	IL1B	interleukin 1, beta	0.0219761	0.0967882	3.69336
PATH:04940	Type I diabetes mellitus	HLA-C	HLA-C	major histocompatibility complex, class I, C	0.0219761	0.0967882	3.69336
PATH:04940	Type I diabetes mellitus	IL1A	IL1A	interleukin 1, alpha	0.0219761	0.0967882	3.69336
PATH:04940	Type I diabetes mellitus	IL1B	IL1B	interleukin 1, beta	0.0219761	0.0967882	3.69336
PATH:04940	Type I diabetes mellitus	TNF	TNF	tumor necrosis factor	0.0219761	0.0967882	3.69336
PATH:04664	Fc epsilon RI signaling pathway	FYN	FYN	FYN proto-oncogene, Src family tyrosine kinase	0.0312552	0.13463	2.5182
PATH:04664	Fc epsilon RI signaling pathway	LYN	LYN	LYN proto-oncogene, Src family tyrosine kinase	0.0312552	0.13463	2.5182
PATH:04664	Fc epsilon RI signaling pathway	LCP2	LCP2	lymphocyte cytosolic protein 2 (SH2 domain containing leukocyte protein of 76kDa)	0.0312552	0.13463	2.5182
PATH:04664	Fc epsilon RI signaling pathway	FCER1G	FCER1G	Fc fragment of IgE, high affinity I, receptor for; gamma polypeptide	0.0312552	0.13463	2.5182
PATH:04664	Fc epsilon RI signaling pathway	RAC2	RAC2	ras-related C3 botulinum toxin substrate 2 (rho family, small GTP binding protein Rac2)	0.0312552	0.13463	2.5182
PATH:04664	Fc epsilon RI signaling pathway	TNF	TNF	tumor necrosis factor	0.0312552	0.13463	2.5182
PATH:05145	Toxoplasmosis	NFKBIA	NFKBIA	nuclear factor of kappa light polypeptide gene enhancer in B-cells inhibitor, alpha	0.0319309	0.13463	2.15446
PATH:05145	Toxoplasmosis	LDLR	LDLR	low density lipoprotein receptor	0.0319309	0.13463	2.15446
PATH:05145	Toxoplasmosis	CYCS	CYCS	cytochrome c, somatic	0.0319309	0.13463	2.15446
PATH:05145	Toxoplasmosis	BIRC3	BIRC3	baculoviral IAP repeat containing 3	0.0319309	0.13463	2.15446
PATH:05145	Toxoplasmosis	NFKB1	NFKB1	nuclear factor of kappa light polypeptide gene enhancer in B-cells 1	0.0319309	0.13463	2.15446
PATH:05145	Toxoplasmosis	MYD88	MYD88	myeloid differentiation primary response 88	0.0319309	0.13463	2.15446
PATH:05145	Toxoplasmosis	TNF	TNF	tumor necrosis factor	0.0319309	0.13463	2.15446
PATH:05145	Toxoplasmosis	PPIF	PPIF	peptidylprolyl isomerase F	0.0319309	0.13463	2.15446
PATH:05206	MicroRNAs in cancer	CYP1B1	CYP1B1	cytochrome P450, family 1, subfamily B, polypeptide 1	0.0325194	0.13463	1.9468
PATH:05206	MicroRNAs in cancer	EZR	EZR	ezrin	0.0325194	0.13463	1.9468
PATH:05206	MicroRNAs in cancer	CDKN1A	CDKN1A	cyclin-dependent kinase inhibitor 1A (p21, Cip1)	0.0325194	0.13463	1.9468
PATH:05206	MicroRNAs in cancer	PTGS2	PTGS2	prostaglandin-endoperoxide synthase 2 (prostaglandin G/H synthase and cyclooxygenase)	0.0325194	0.13463	1.9468
PATH:05206	MicroRNAs in cancer	NOTCH2	NOTCH2	notch 2	0.0325194	0.13463	1.9468
PATH:05206	MicroRNAs in cancer	MCL1	MCL1	myeloid cell leukemia 1	0.0325194	0.13463	1.9468
PATH:05206	MicroRNAs in cancer	NFKB1	NFKB1	nuclear factor of kappa light polypeptide gene enhancer in B-cells 1	0.0325194	0.13463	1.9468
PATH:05206	MicroRNAs in cancer	THBS1	THBS1	thrombospondin 1	0.0325194	0.13463	1.9468
PATH:05206	MicroRNAs in cancer	IRS2	IRS2	insulin receptor substrate 2	0.0325194	0.13463	1.9468
PATH:05206	MicroRNAs in cancer	VIM	VIM	vimentin	0.0325194	0.13463	1.9468
PATH:04660	T cell receptor signaling pathway	FYN	FYN	FYN proto-oncogene, Src family tyrosine kinase	0.0346716	0.140726	2.26219
PATH:04660	T cell receptor signaling pathway	NFKBIA	NFKBIA	nuclear factor of kappa light polypeptide gene enhancer in B-cells inhibitor, alpha	0.0346716	0.140726	2.26219
PATH:04660	T cell receptor signaling pathway	PTPRC	PTPRC	protein tyrosine phosphatase, receptor type, C	0.0346716	0.140726	2.26219
PATH:04660	T cell receptor signaling pathway	LCP2	LCP2	lymphocyte cytosolic protein 2 (SH2 domain containing leukocyte protein of 76kDa)	0.0346716	0.140726	2.26219
PATH:04660	T cell receptor signaling pathway	NFKB1	NFKB1	nuclear factor of kappa light polypeptide gene enhancer in B-cells 1	0.0346716	0.140726	2.26219
PATH:04660	T cell receptor signaling pathway	MAP3K8	MAP3K8	mitogen-activated protein kinase kinase kinase 8	0.0346716	0.140726	2.26219
PATH:04660	T cell receptor signaling pathway	TNF	TNF	tumor necrosis factor	0.0346716	0.140726	2.26219
PATH:04514	Cell adhesion molecules (CAMs)	VCAN	VCAN	versican	0.0392954	0.152571	2.06828
PATH:04514	Cell adhesion molecules (CAMs)	HLA-C	HLA-C	major histocompatibility complex, class I, C	0.0392954	0.152571	2.06828
PATH:04514	Cell adhesion molecules (CAMs)	PECAM1	PECAM1	platelet/endothelial cell adhesion molecule 1	0.0392954	0.152571	2.06828
PATH:04514	Cell adhesion molecules (CAMs)	PTPRC	PTPRC	protein tyrosine phosphatase, receptor type, C	0.0392954	0.152571	2.06828
PATH:04514	Cell adhesion molecules (CAMs)	ITGB2	ITGB2	integrin, beta 2 (complement component 3 receptor 3 and 4 subunit)	0.0392954	0.152571	2.06828
PATH:04514	Cell adhesion molecules (CAMs)	ITGAL	ITGAL	integrin, alpha L (antigen CD11A (p180), lymphocyte function-associated antigen 1; alpha polypeptide)	0.0392954	0.152571	2.06828
PATH:04514	Cell adhesion molecules (CAMs)	SPN	SPN	sialophorin	0.0392954	0.152571	2.06828
PATH:04514	Cell adhesion molecules (CAMs)	ITGAM	ITGAM	integrin, alpha M (complement component 3 receptor 3 subunit)	0.0392954	0.152571	2.06828
PATH:05120	Epithelial cell signaling in Helicobacter pylori infection	LYN	LYN	LYN proto-oncogene, Src family tyrosine kinase	0.0395726	0.152571	2.64893
PATH:05120	Epithelial cell signaling in Helicobacter pylori infection	NFKBIA	NFKBIA	nuclear factor of kappa light polypeptide gene enhancer in B-cells inhibitor, alpha	0.0395726	0.152571	2.64893
PATH:05120	Epithelial cell signaling in Helicobacter pylori infection	HBEGF	HBEGF	heparin-binding EGF-like growth factor	0.0395726	0.152571	2.64893
PATH:05120	Epithelial cell signaling in Helicobacter pylori infection	NFKB1	NFKB1	nuclear factor of kappa light polypeptide gene enhancer in B-cells 1	0.0395726	0.152571	2.64893
PATH:05120	Epithelial cell signaling in Helicobacter pylori infection	CXCL8	CXCL8	chemokine (C-X-C motif) ligand 8	0.0395726	0.152571	2.64893
PATH:04913	Ovarian steroidogenesis	CYP1B1	CYP1B1	cytochrome P450, family 1, subfamily B, polypeptide 1	0.0398012	0.152571	3.0778
PATH:04913	Ovarian steroidogenesis	ADCY9	ADCY9	adenylate cyclase 9	0.0398012	0.152571	3.0778
PATH:04913	Ovarian steroidogenesis	LDLR	LDLR	low density lipoprotein receptor	0.0398012	0.152571	3.0778
PATH:04913	Ovarian steroidogenesis	PTGS2	PTGS2	prostaglandin-endoperoxide synthase 2 (prostaglandin G/H synthase and cyclooxygenase)	0.0398012	0.152571	3.0778
PATH:04022	cGMP-PKG signaling pathway	ADCY9	ADCY9	adenylate cyclase 9	0.043857	0.165062	1.92618
PATH:04022	cGMP-PKG signaling pathway	PPP1CB	PPP1CB	protein phosphatase 1, catalytic subunit, beta isozyme	0.043857	0.165062	1.92618
PATH:04022	cGMP-PKG signaling pathway	ATP2B1	ATP2B1	ATPase, Ca++ transporting, plasma membrane 1	0.043857	0.165062	1.92618
PATH:04022	cGMP-PKG signaling pathway	RGS2	RGS2	regulator of G-protein signaling 2	0.043857	0.165062	1.92618
PATH:04022	cGMP-PKG signaling pathway	ATP1B3	ATP1B3	ATPase, Na+/K+ transporting, beta 3 polypeptide	0.043857	0.165062	1.92618
PATH:04022	cGMP-PKG signaling pathway	CREB5	CREB5	cAMP responsive element binding protein 5	0.043857	0.165062	1.92618
PATH:04022	cGMP-PKG signaling pathway	VASP	VASP	vasodilator-stimulated phosphoprotein	0.043857	0.165062	1.92618
PATH:04022	cGMP-PKG signaling pathway	IRS2	IRS2	insulin receptor substrate 2	0.043857	0.165062	1.92618
PATH:04022	cGMP-PKG signaling pathway	PPIF	PPIF	peptidylprolyl isomerase F	0.043857	0.165062	1.92618
PATH:04666	Fc gamma R-mediated phagocytosis	LYN	LYN	LYN proto-oncogene, Src family tyrosine kinase	0.044987	0.166291	2.30835
PATH:04666	Fc gamma R-mediated phagocytosis	PTPRC	PTPRC	protein tyrosine phosphatase, receptor type, C	0.044987	0.166291	2.30835
PATH:04666	Fc gamma R-mediated phagocytosis	HCK	HCK	HCK proto-oncogene, Src family tyrosine kinase	0.044987	0.166291	2.30835
PATH:04666	Fc gamma R-mediated phagocytosis	WAS	WAS	Wiskott-Aldrich syndrome	0.044987	0.166291	2.30835
PATH:04666	Fc gamma R-mediated phagocytosis	RAC2	RAC2	ras-related C3 botulinum toxin substrate 2 (rho family, small GTP binding protein Rac2)	0.044987	0.166291	2.30835
PATH:04666	Fc gamma R-mediated phagocytosis	VASP	VASP	vasodilator-stimulated phosphoprotein	0.044987	0.166291	2.30835
PATH:04010	MAPK signaling pathway	ARRB2	ARRB2	arrestin, beta 2	0.0491434	0.174875	1.66055
PATH:04010	MAPK signaling pathway	DUSP2	DUSP2	dual specificity phosphatase 2	0.0491434	0.174875	1.66055
PATH:04010	MAPK signaling pathway	IL1A	IL1A	interleukin 1, alpha	0.0491434	0.174875	1.66055
PATH:04010	MAPK signaling pathway	CD14	CD14	CD14 molecule	0.0491434	0.174875	1.66055
PATH:04010	MAPK signaling pathway	JUND	JUND	jun D proto-oncogene	0.0491434	0.174875	1.66055
PATH:04010	MAPK signaling pathway	RAC2	RAC2	ras-related C3 botulinum toxin substrate 2 (rho family, small GTP binding protein Rac2)	0.0491434	0.174875	1.66055
PATH:04010	MAPK signaling pathway	IL1B	IL1B	interleukin 1, beta	0.0491434	0.174875	1.66055
PATH:04010	MAPK signaling pathway	NFKB1	NFKB1	nuclear factor of kappa light polypeptide gene enhancer in B-cells 1	0.0491434	0.174875	1.66055
PATH:04010	MAPK signaling pathway	MAP3K8	MAP3K8	mitogen-activated protein kinase kinase kinase 8	0.0491434	0.174875	1.66055
PATH:04010	MAPK signaling pathway	TNF	TNF	tumor necrosis factor	0.0491434	0.174875	1.66055
PATH:04010	MAPK signaling pathway	RASGRP2	RASGRP2	RAS guanyl releasing protein 2 (calcium and DAG-regulated)	0.0491434	0.174875	1.66055
PATH:04010	MAPK signaling pathway	NFKB2	NFKB2	nuclear factor of kappa light polypeptide gene enhancer in B-cells 2 (p49/p100)	0.0491434	0.174875	1.66055
PATH:04010	MAPK signaling pathway	GADD45B	GADD45B	growth arrest and DNA-damage-inducible, beta	0.0491434	0.174875	1.66055
PATH:05222	Small cell lung cancer	NFKBIA	NFKBIA	nuclear factor of kappa light polypeptide gene enhancer in B-cells inhibitor, alpha	0.0495058	0.174875	2.25467
PATH:05222	Small cell lung cancer	CYCS	CYCS	cytochrome c, somatic	0.0495058	0.174875	2.25467
PATH:05222	Small cell lung cancer	PTGS2	PTGS2	prostaglandin-endoperoxide synthase 2 (prostaglandin G/H synthase and cyclooxygenase)	0.0495058	0.174875	2.25467
PATH:05222	Small cell lung cancer	BIRC3	BIRC3	baculoviral IAP repeat containing 3	0.0495058	0.174875	2.25467
PATH:05222	Small cell lung cancer	RXRA	RXRA	retinoid X receptor, alpha	0.0495058	0.174875	2.25467
PATH:05222	Small cell lung cancer	NFKB1	NFKB1	nuclear factor of kappa light polypeptide gene enhancer in B-cells 1	0.0495058	0.174875	2.25467
PATH:04115	p53 signaling pathway	PMAIP1	PMAIP1	phorbol-12-myristate-13-acetate-induced protein 1	0.0498436	0.174875	2.48592
PATH:04115	p53 signaling pathway	CDKN1A	CDKN1A	cyclin-dependent kinase inhibitor 1A (p21, Cip1)	0.0498436	0.174875	2.48592
PATH:04115	p53 signaling pathway	CYCS	CYCS	cytochrome c, somatic	0.0498436	0.174875	2.48592
PATH:04115	p53 signaling pathway	THBS1	THBS1	thrombospondin 1	0.0498436	0.174875	2.48592
PATH:04115	p53 signaling pathway	GADD45B	GADD45B	growth arrest and DNA-damage-inducible, beta	0.0498436	0.174875	2.48592
PATH:04930	Type II diabetes mellitus	SOCS3	SOCS3	suppressor of cytokine signaling 3	0.0528146	0.18221	2.81017
PATH:04930	Type II diabetes mellitus	HK2	HK2	hexokinase 2	0.0528146	0.18221	2.81017
PATH:04930	Type II diabetes mellitus	IRS2	IRS2	insulin receptor substrate 2	0.0528146	0.18221	2.81017
PATH:04930	Type II diabetes mellitus	TNF	TNF	tumor necrosis factor	0.0528146	0.18221	2.81017
PATH:05200	Pathways in cancer	IL6	IL6	interleukin 6	0.0625054	0.212108	1.5389
PATH:05200	Pathways in cancer	CSF3R	CSF3R	colony stimulating factor 3 receptor (granulocyte)	0.0625054	0.212108	1.5389
PATH:05200	Pathways in cancer	NFKBIA	NFKBIA	nuclear factor of kappa light polypeptide gene enhancer in B-cells inhibitor, alpha	0.0625054	0.212108	1.5389
PATH:05200	Pathways in cancer	CDKN1A	CDKN1A	cyclin-dependent kinase inhibitor 1A (p21, Cip1)	0.0625054	0.212108	1.5389
PATH:05200	Pathways in cancer	CYCS	CYCS	cytochrome c, somatic	0.0625054	0.212108	1.5389
PATH:05200	Pathways in cancer	PTGS2	PTGS2	prostaglandin-endoperoxide synthase 2 (prostaglandin G/H synthase and cyclooxygenase)	0.0625054	0.212108	1.5389
PATH:05200	Pathways in cancer	BIRC3	BIRC3	baculoviral IAP repeat containing 3	0.0625054	0.212108	1.5389
PATH:05200	Pathways in cancer	RAC2	RAC2	ras-related C3 botulinum toxin substrate 2 (rho family, small GTP binding protein Rac2)	0.0625054	0.212108	1.5389
PATH:05200	Pathways in cancer	RARA	RARA	retinoic acid receptor, alpha	0.0625054	0.212108	1.5389
PATH:05200	Pathways in cancer	RXRA	RXRA	retinoid X receptor, alpha	0.0625054	0.212108	1.5389
PATH:05200	Pathways in cancer	NFKB1	NFKB1	nuclear factor of kappa light polypeptide gene enhancer in B-cells 1	0.0625054	0.212108	1.5389
PATH:05200	Pathways in cancer	TCF7L2	TCF7L2	transcription factor 7-like 2 (T-cell specific, HMG-box)	0.0625054	0.212108	1.5389
PATH:05200	Pathways in cancer	RASSF5	RASSF5	Ras association (RalGDS/AF-6) domain family member 5	0.0625054	0.212108	1.5389
PATH:05200	Pathways in cancer	CXCL8	CXCL8	chemokine (C-X-C motif) ligand 8	0.0625054	0.212108	1.5389
PATH:05200	Pathways in cancer	NFKB2	NFKB2	nuclear factor of kappa light polypeptide gene enhancer in B-cells 2 (p49/p100)	0.0625054	0.212108	1.5389
PATH:05014	Amyotrophic lateral sclerosis (ALS)	CASP1	CASP1	caspase 1, apoptosis-related cysteine peptidase	0.0678724	0.226606	2.58536
PATH:05014	Amyotrophic lateral sclerosis (ALS)	CYCS	CYCS	cytochrome c, somatic	0.0678724	0.226606	2.58536
PATH:05014	Amyotrophic lateral sclerosis (ALS)	TNFRSF1B	TNFRSF1B	tumor necrosis factor receptor superfamily, member 1B	0.0678724	0.226606	2.58536
PATH:05014	Amyotrophic lateral sclerosis (ALS)	TNF	TNF	tumor necrosis factor	0.0678724	0.226606	2.58536
PATH:05130	Pathogenic Escherichia coli infection	FYN	FYN	FYN proto-oncogene, Src family tyrosine kinase	0.0719496	0.236406	2.53466
PATH:05130	Pathogenic Escherichia coli infection	EZR	EZR	ezrin	0.0719496	0.236406	2.53466
PATH:05130	Pathogenic Escherichia coli infection	WAS	WAS	Wiskott-Aldrich syndrome	0.0719496	0.236406	2.53466
PATH:05130	Pathogenic Escherichia coli infection	CD14	CD14	CD14 molecule	0.0719496	0.236406	2.53466
PATH:04066	HIF-1 signaling pathway	FLT1	FLT1	fms-related tyrosine kinase 1	0.0823336	0.262989	1.97859
PATH:04066	HIF-1 signaling pathway	IL6	IL6	interleukin 6	0.0823336	0.262989	1.97859
PATH:04066	HIF-1 signaling pathway	CDKN1A	CDKN1A	cyclin-dependent kinase inhibitor 1A (p21, Cip1)	0.0823336	0.262989	1.97859
PATH:04066	HIF-1 signaling pathway	HK2	HK2	hexokinase 2	0.0823336	0.262989	1.97859
PATH:04066	HIF-1 signaling pathway	PFKFB3	PFKFB3	6-phosphofructo-2-kinase/fructose-2,6-biphosphatase 3	0.0823336	0.262989	1.97859
PATH:04066	HIF-1 signaling pathway	NFKB1	NFKB1	nuclear factor of kappa light polypeptide gene enhancer in B-cells 1	0.0823336	0.262989	1.97859
PATH:04510	Focal adhesion	FYN	FYN	FYN proto-oncogene, Src family tyrosine kinase	0.0838517	0.262989	1.64045
PATH:04510	Focal adhesion	FLT1	FLT1	fms-related tyrosine kinase 1	0.0838517	0.262989	1.64045
PATH:04510	Focal adhesion	PPP1CB	PPP1CB	protein phosphatase 1, catalytic subunit, beta isozyme	0.0838517	0.262989	1.64045
PATH:04510	Focal adhesion	BIRC3	BIRC3	baculoviral IAP repeat containing 3	0.0838517	0.262989	1.64045
PATH:04510	Focal adhesion	RAC2	RAC2	ras-related C3 botulinum toxin substrate 2 (rho family, small GTP binding protein Rac2)	0.0838517	0.262989	1.64045
PATH:04510	Focal adhesion	VASP	VASP	vasodilator-stimulated phosphoprotein	0.0838517	0.262989	1.64045
PATH:04510	Focal adhesion	THBS1	THBS1	thrombospondin 1	0.0838517	0.262989	1.64045
PATH:04510	Focal adhesion	DIAPH1	DIAPH1	diaphanous-related formin 1	0.0838517	0.262989	1.64045
PATH:04510	Focal adhesion	PARVG	PARVG	parvin, gamma	0.0838517	0.262989	1.64045
PATH:04510	Focal adhesion	COL1A1	COL1A1	collagen, type I, alpha 1	0.0838517	0.262989	1.64045
PATH:04810	Regulation of actin cytoskeleton	PPP1CB	PPP1CB	protein phosphatase 1, catalytic subunit, beta isozyme	0.0838517	0.262989	1.64045
PATH:04810	Regulation of actin cytoskeleton	EZR	EZR	ezrin	0.0838517	0.262989	1.64045
PATH:04810	Regulation of actin cytoskeleton	MSN	MSN	moesin	0.0838517	0.262989	1.64045
PATH:04810	Regulation of actin cytoskeleton	ITGB2	ITGB2	integrin, beta 2 (complement component 3 receptor 3 and 4 subunit)	0.0838517	0.262989	1.64045
PATH:04810	Regulation of actin cytoskeleton	ITGAL	ITGAL	integrin, alpha L (antigen CD11A (p180), lymphocyte function-associated antigen 1; alpha polypeptide)	0.0838517	0.262989	1.64045
PATH:04810	Regulation of actin cytoskeleton	WAS	WAS	Wiskott-Aldrich syndrome	0.0838517	0.262989	1.64045
PATH:04810	Regulation of actin cytoskeleton	CD14	CD14	CD14 molecule	0.0838517	0.262989	1.64045
PATH:04810	Regulation of actin cytoskeleton	RAC2	RAC2	ras-related C3 botulinum toxin substrate 2 (rho family, small GTP binding protein Rac2)	0.0838517	0.262989	1.64045
PATH:04810	Regulation of actin cytoskeleton	ITGAM	ITGAM	integrin, alpha M (complement component 3 receptor 3 subunit)	0.0838517	0.262989	1.64045
PATH:04810	Regulation of actin cytoskeleton	DIAPH1	DIAPH1	diaphanous-related formin 1	0.0838517	0.262989	1.64045
PATH:04970	Salivary secretion	ADCY9	ADCY9	adenylate cyclase 9	0.117886	0.364214	1.92363
PATH:04970	Salivary secretion	ATP2B1	ATP2B1	ATPase, Ca++ transporting, plasma membrane 1	0.117886	0.364214	1.92363
PATH:04970	Salivary secretion	ATP1B3	ATP1B3	ATPase, Na+/K+ transporting, beta 3 polypeptide	0.117886	0.364214	1.92363
PATH:04970	Salivary secretion	LYZ	LYZ	lysozyme	0.117886	0.364214	1.92363
PATH:04970	Salivary secretion	BST1	BST1	bone marrow stromal cell antigen 1	0.117886	0.364214	1.92363
PATH:05219	Bladder cancer	CDKN1A	CDKN1A	cyclin-dependent kinase inhibitor 1A (p21, Cip1)	0.125493	0.380389	2.42377
PATH:05219	Bladder cancer	THBS1	THBS1	thrombospondin 1	0.125493	0.380389	2.42377
PATH:05219	Bladder cancer	CXCL8	CXCL8	chemokine (C-X-C motif) ligand 8	0.125493	0.380389	2.42377
PATH:05215	Prostate cancer	NFKBIA	NFKBIA	nuclear factor of kappa light polypeptide gene enhancer in B-cells inhibitor, alpha	0.126796	0.380389	1.87889
PATH:05215	Prostate cancer	CDKN1A	CDKN1A	cyclin-dependent kinase inhibitor 1A (p21, Cip1)	0.126796	0.380389	1.87889
PATH:05215	Prostate cancer	CREB5	CREB5	cAMP responsive element binding protein 5	0.126796	0.380389	1.87889
PATH:05215	Prostate cancer	NFKB1	NFKB1	nuclear factor of kappa light polypeptide gene enhancer in B-cells 1	0.126796	0.380389	1.87889
PATH:05215	Prostate cancer	TCF7L2	TCF7L2	transcription factor 7-like 2 (T-cell specific, HMG-box)	0.126796	0.380389	1.87889
PATH:04261	Adrenergic signaling in cardiomyocytes	ADCY9	ADCY9	adenylate cyclase 9	0.138679	0.410092	1.62747
PATH:04261	Adrenergic signaling in cardiomyocytes	PPP1CB	PPP1CB	protein phosphatase 1, catalytic subunit, beta isozyme	0.138679	0.410092	1.62747
PATH:04261	Adrenergic signaling in cardiomyocytes	ATP2B1	ATP2B1	ATPase, Ca++ transporting, plasma membrane 1	0.138679	0.410092	1.62747
PATH:04261	Adrenergic signaling in cardiomyocytes	KCNE1	KCNE1	potassium voltage-gated channel, Isk-related family, member 1	0.138679	0.410092	1.62747
PATH:04261	Adrenergic signaling in cardiomyocytes	CREM	CREM	cAMP responsive element modulator	0.138679	0.410092	1.62747
PATH:04261	Adrenergic signaling in cardiomyocytes	ATP1B3	ATP1B3	ATPase, Na+/K+ transporting, beta 3 polypeptide	0.138679	0.410092	1.62747
PATH:04261	Adrenergic signaling in cardiomyocytes	CREB5	CREB5	cAMP responsive element binding protein 5	0.138679	0.410092	1.62747
PATH:04976	Bile secretion	ADCY9	ADCY9	adenylate cyclase 9	0.141043	0.410494	1.98873
PATH:04976	Bile secretion	LDLR	LDLR	low density lipoprotein receptor	0.141043	0.410494	1.98873
PATH:04976	Bile secretion	ATP1B3	ATP1B3	ATPase, Na+/K+ transporting, beta 3 polypeptide	0.141043	0.410494	1.98873
PATH:04976	Bile secretion	RXRA	RXRA	retinoid X receptor, alpha	0.141043	0.410494	1.98873
PATH:00524	Butirosin and neomycin biosynthesis	HK2	HK2	hexokinase 2	0.14548	0.410494	6.46339
PATH:03320	PPAR signaling pathway	OLR1	OLR1	oxidized low density lipoprotein (lectin-like) receptor 1	0.146747	0.410494	1.9586
PATH:03320	PPAR signaling pathway	ACSL1	ACSL1	acyl-CoA synthetase long-chain family member 1	0.146747	0.410494	1.9586
PATH:03320	PPAR signaling pathway	RXRA	RXRA	retinoid X receptor, alpha	0.146747	0.410494	1.9586
PATH:03320	PPAR signaling pathway	CD36	CD36	CD36 molecule (thrombospondin receptor)	0.146747	0.410494	1.9586
PATH:04520	Adherens junction	FYN	FYN	FYN proto-oncogene, Src family tyrosine kinase	0.146747	0.410494	1.9586
PATH:04520	Adherens junction	WAS	WAS	Wiskott-Aldrich syndrome	0.146747	0.410494	1.9586
PATH:04520	Adherens junction	RAC2	RAC2	ras-related C3 botulinum toxin substrate 2 (rho family, small GTP binding protein Rac2)	0.146747	0.410494	1.9586
PATH:04520	Adherens junction	TCF7L2	TCF7L2	transcription factor 7-like 2 (T-cell specific, HMG-box)	0.146747	0.410494	1.9586
PATH:04662	B cell receptor signaling pathway	LYN	LYN	LYN proto-oncogene, Src family tyrosine kinase	0.164379	0.453686	1.87345
PATH:04662	B cell receptor signaling pathway	NFKBIA	NFKBIA	nuclear factor of kappa light polypeptide gene enhancer in B-cells inhibitor, alpha	0.164379	0.453686	1.87345
PATH:04662	B cell receptor signaling pathway	RAC2	RAC2	ras-related C3 botulinum toxin substrate 2 (rho family, small GTP binding protein Rac2)	0.164379	0.453686	1.87345
PATH:04662	B cell receptor signaling pathway	NFKB1	NFKB1	nuclear factor of kappa light polypeptide gene enhancer in B-cells 1	0.164379	0.453686	1.87345
PATH:04320	Dorso-ventral axis formation	NOTCH2	NOTCH2	notch 2	0.169066	0.460482	2.69308
PATH:04320	Dorso-ventral axis formation	ETS2	ETS2	v-ets avian erythroblastosis virus E26 oncogene homolog 2	0.169066	0.460482	2.69308
PATH:04961	Endocrine and other factor-regulated calcium reabsorption	ADCY9	ADCY9	adenylate cyclase 9	0.177047	0.472251	2.06278
PATH:04961	Endocrine and other factor-regulated calcium reabsorption	ATP2B1	ATP2B1	ATPase, Ca++ transporting, plasma membrane 1	0.177047	0.472251	2.06278
PATH:04961	Endocrine and other factor-regulated calcium reabsorption	ATP1B3	ATP1B3	ATPase, Na+/K+ transporting, beta 3 polypeptide	0.177047	0.472251	2.06278
PATH:00030	Pentose phosphate pathway	PGD	PGD	phosphogluconate dehydrogenase	0.180231	0.472251	2.58536
PATH:00030	Pentose phosphate pathway	TKT	TKT	transketolase	0.180231	0.472251	2.58536
PATH:00760	Nicotinate and nicotinamide metabolism	NAMPT	NAMPT	nicotinamide phosphoribosyltransferase	0.180231	0.472251	2.58536
PATH:00760	Nicotinate and nicotinamide metabolism	BST1	BST1	bone marrow stromal cell antigen 1	0.180231	0.472251	2.58536
PATH:05310	Asthma	FCER1G	FCER1G	Fc fragment of IgE, high affinity I, receptor for; gamma polypeptide	0.191504	0.495516	2.48592
PATH:05310	Asthma	TNF	TNF	tumor necrosis factor	0.191504	0.495516	2.48592
PATH:05205	Proteoglycans in cancer	PPP1CB	PPP1CB	protein phosphatase 1, catalytic subunit, beta isozyme	0.209561	0.535544	1.37195
PATH:05205	Proteoglycans in cancer	EZR	EZR	ezrin	0.209561	0.535544	1.37195
PATH:05205	Proteoglycans in cancer	MSN	MSN	moesin	0.209561	0.535544	1.37195
PATH:05205	Proteoglycans in cancer	CDKN1A	CDKN1A	cyclin-dependent kinase inhibitor 1A (p21, Cip1)	0.209561	0.535544	1.37195
PATH:05205	Proteoglycans in cancer	HBEGF	HBEGF	heparin-binding EGF-like growth factor	0.209561	0.535544	1.37195
PATH:05205	Proteoglycans in cancer	PLAUR	PLAUR	plasminogen activator, urokinase receptor	0.209561	0.535544	1.37195
PATH:05205	Proteoglycans in cancer	THBS1	THBS1	thrombospondin 1	0.209561	0.535544	1.37195
PATH:05205	Proteoglycans in cancer	TNF	TNF	tumor necrosis factor	0.209561	0.535544	1.37195
PATH:05205	Proteoglycans in cancer	HPSE	HPSE	heparanase	0.209561	0.535544	1.37195
PATH:05216	Thyroid cancer	RXRA	RXRA	retinoid X receptor, alpha	0.214305	0.540989	2.30835
PATH:05216	Thyroid cancer	TCF7L2	TCF7L2	transcription factor 7-like 2 (T-cell specific, HMG-box)	0.214305	0.540989	2.30835
PATH:05330	Allograft rejection	HLA-C	HLA-C	major histocompatibility complex, class I, C	0.225801	0.556439	2.22875
PATH:05330	Allograft rejection	TNF	TNF	tumor necrosis factor	0.225801	0.556439	2.22875
PATH:00052	Galactose metabolism	HK2	HK2	hexokinase 2	0.225801	0.556439	2.22875
PATH:00052	Galactose metabolism	B4GALT1	B4GALT1	UDP-Gal:betaGlcNAc beta 1,4- galactosyltransferase, polypeptide 1	0.225801	0.556439	2.22875
PATH:00051	Fructose and mannose metabolism	HK2	HK2	hexokinase 2	0.237342	0.577998	2.15446
PATH:00051	Fructose and mannose metabolism	PFKFB3	PFKFB3	6-phosphofructo-2-kinase/fructose-2,6-biphosphatase 3	0.237342	0.577998	2.15446
PATH:04612	Antigen processing and presentation	CTSS	CTSS	cathepsin S	0.249936	0.594676	1.73126
PATH:04612	Antigen processing and presentation	HLA-C	HLA-C	major histocompatibility complex, class I, C	0.249936	0.594676	1.73126
PATH:04612	Antigen processing and presentation	TNF	TNF	tumor necrosis factor	0.249936	0.594676	1.73126
PATH:05221	Acute myeloid leukemia	RARA	RARA	retinoic acid receptor, alpha	0.249936	0.594676	1.73126
PATH:05221	Acute myeloid leukemia	NFKB1	NFKB1	nuclear factor of kappa light polypeptide gene enhancer in B-cells 1	0.249936	0.594676	1.73126
PATH:05221	Acute myeloid leukemia	TCF7L2	TCF7L2	transcription factor 7-like 2 (T-cell specific, HMG-box)	0.249936	0.594676	1.73126
PATH:04012	ErbB signaling pathway	CDKN1A	CDKN1A	cyclin-dependent kinase inhibitor 1A (p21, Cip1)	0.268635	0.631902	1.5208
PATH:04012	ErbB signaling pathway	AREG	AREG	amphiregulin	0.268635	0.631902	1.5208
PATH:04012	ErbB signaling pathway	HBEGF	HBEGF	heparin-binding EGF-like growth factor	0.268635	0.631902	1.5208
PATH:04012	ErbB signaling pathway	EREG	EREG	epiregulin	0.268635	0.631902	1.5208
PATH:05210	Colorectal cancer	CYCS	CYCS	cytochrome c, somatic	0.2837	0.659842	1.61585
PATH:05210	Colorectal cancer	RAC2	RAC2	ras-related C3 botulinum toxin substrate 2 (rho family, small GTP binding protein Rac2)	0.2837	0.659842	1.61585
PATH:05210	Colorectal cancer	TCF7L2	TCF7L2	transcription factor 7-like 2 (T-cell specific, HMG-box)	0.2837	0.659842	1.61585
PATH:05204	Chemical carcinogenesis	CYP1B1	CYP1B1	cytochrome P450, family 1, subfamily B, polypeptide 1	0.29221	0.672084	1.58936
PATH:05204	Chemical carcinogenesis	PTGS2	PTGS2	prostaglandin-endoperoxide synthase 2 (prostaglandin G/H synthase and cyclooxygenase)	0.29221	0.672084	1.58936
PATH:05204	Chemical carcinogenesis	MGST1	MGST1	microsomal glutathione S-transferase 1	0.29221	0.672084	1.58936
PATH:04962	Vasopressin-regulated water reabsorption	ADCY9	ADCY9	adenylate cyclase 9	0.329785	0.723884	1.70089
PATH:04962	Vasopressin-regulated water reabsorption	CREB5	CREB5	cAMP responsive element binding protein 5	0.329785	0.723884	1.70089
PATH:00380	Tryptophan metabolism	CYP1B1	CYP1B1	cytochrome P450, family 1, subfamily B, polypeptide 1	0.329785	0.723884	1.70089
PATH:00380	Tryptophan metabolism	WARS	WARS	tryptophanyl-tRNA synthetase	0.329785	0.723884	1.70089
PATH:04722	Neurotrophin signaling pathway	NFKBIA	NFKBIA	nuclear factor of kappa light polypeptide gene enhancer in B-cells inhibitor, alpha	0.332243	0.723884	1.3137
PATH:04722	Neurotrophin signaling pathway	IRAK3	IRAK3	interleukin-1 receptor-associated kinase 3	0.332243	0.723884	1.3137
PATH:04722	Neurotrophin signaling pathway	RIPK2	RIPK2	receptor-interacting serine-threonine kinase 2	0.332243	0.723884	1.3137
PATH:04722	Neurotrophin signaling pathway	NFKB1	NFKB1	nuclear factor of kappa light polypeptide gene enhancer in B-cells 1	0.332243	0.723884	1.3137
PATH:04722	Neurotrophin signaling pathway	IRS2	IRS2	insulin receptor substrate 2	0.332243	0.723884	1.3137
PATH:04918	Thyroid hormone synthesis	ADCY9	ADCY9	adenylate cyclase 9	0.334938	0.723884	1.46895
PATH:04918	Thyroid hormone synthesis	ATP1B3	ATP1B3	ATPase, Na+/K+ transporting, beta 3 polypeptide	0.334938	0.723884	1.46895
PATH:04918	Thyroid hormone synthesis	CREB5	CREB5	cAMP responsive element binding protein 5	0.334938	0.723884	1.46895
PATH:00790	Folate biosynthesis	GCH1	GCH1	GTP cyclohydrolase 1	0.335714	0.723884	2.48592
PATH:00533	Glycosaminoglycan biosynthesis - keratan sulfate	B4GALT1	B4GALT1	UDP-Gal:betaGlcNAc beta 1,4- galactosyltransferase, polypeptide 1	0.335714	0.723884	2.48592
PATH:04972	Pancreatic secretion	ADCY9	ADCY9	adenylate cyclase 9	0.345936	0.735428	1.34654
PATH:04972	Pancreatic secretion	ATP2B1	ATP2B1	ATPase, Ca++ transporting, plasma membrane 1	0.345936	0.735428	1.34654
PATH:04972	Pancreatic secretion	ATP1B3	ATP1B3	ATPase, Na+/K+ transporting, beta 3 polypeptide	0.345936	0.735428	1.34654
PATH:04972	Pancreatic secretion	BST1	BST1	bone marrow stromal cell antigen 1	0.345936	0.735428	1.34654
PATH:04960	Aldosterone-regulated sodium reabsorption	ATP1B3	ATP1B3	ATPase, Na+/K+ transporting, beta 3 polypeptide	0.352551	0.735428	1.61585
PATH:04960	Aldosterone-regulated sodium reabsorption	IRS2	IRS2	insulin receptor substrate 2	0.352551	0.735428	1.61585
PATH:00983	Drug metabolism - other enzymes	CDA	CDA	cytidine deaminase	0.352551	0.735428	1.61585
PATH:00983	Drug metabolism - other enzymes	UPP1	UPP1	uridine phosphorylase 1	0.352551	0.735428	1.61585
PATH:04144	Endocytosis	FLT1	FLT1	fms-related tyrosine kinase 1	0.358227	0.735428	1.20973
PATH:04144	Endocytosis	SMAP2	SMAP2	small ArfGAP2	0.358227	0.735428	1.20973
PATH:04144	Endocytosis	HLA-C	HLA-C	major histocompatibility complex, class I, C	0.358227	0.735428	1.20973
PATH:04144	Endocytosis	LDLR	LDLR	low density lipoprotein receptor	0.358227	0.735428	1.20973
PATH:04144	Endocytosis	ARRB2	ARRB2	arrestin, beta 2	0.358227	0.735428	1.20973
PATH:04144	Endocytosis	SH3KBP1	SH3KBP1	SH3-domain kinase binding protein 1	0.358227	0.735428	1.20973
PATH:04144	Endocytosis	EHD1	EHD1	EH-domain containing 1	0.358227	0.735428	1.20973
PATH:04971	Gastric acid secretion	ADCY9	ADCY9	adenylate cyclase 9	0.360559	0.735428	1.40508
PATH:04971	Gastric acid secretion	EZR	EZR	ezrin	0.360559	0.735428	1.40508
PATH:04971	Gastric acid secretion	ATP1B3	ATP1B3	ATPase, Na+/K+ transporting, beta 3 polypeptide	0.360559	0.735428	1.40508
PATH:04672	Intestinal immune network for IgA production	TNFSF13B	TNFSF13B	tumor necrosis factor (ligand) superfamily, member 13b	0.363837	0.735428	1.57644
PATH:04672	Intestinal immune network for IgA production	IL6	IL6	interleukin 6	0.363837	0.735428	1.57644
PATH:05220	Chronic myeloid leukemia	NFKBIA	NFKBIA	nuclear factor of kappa light polypeptide gene enhancer in B-cells inhibitor, alpha	0.369073	0.735428	1.38501
PATH:05220	Chronic myeloid leukemia	CDKN1A	CDKN1A	cyclin-dependent kinase inhibitor 1A (p21, Cip1)	0.369073	0.735428	1.38501
PATH:05220	Chronic myeloid leukemia	NFKB1	NFKB1	nuclear factor of kappa light polypeptide gene enhancer in B-cells 1	0.369073	0.735428	1.38501
PATH:04141	Protein processing in endoplasmic reticulum	PPP1R15A	PPP1R15A	protein phosphatase 1, regulatory subunit 15A	0.36949	0.735428	1.21951
PATH:04141	Protein processing in endoplasmic reticulum	CKAP4	CKAP4	cytoskeleton-associated protein 4	0.36949	0.735428	1.21951
PATH:04141	Protein processing in endoplasmic reticulum	UBE2D1	UBE2D1	ubiquitin-conjugating enzyme E2D 1	0.36949	0.735428	1.21951
PATH:04141	Protein processing in endoplasmic reticulum	NFE2L2	NFE2L2	nuclear factor, erythroid 2-like 2	0.36949	0.735428	1.21951
PATH:04141	Protein processing in endoplasmic reticulum	DNAJA1	DNAJA1	DnaJ (Hsp40) homolog, subfamily A, member 1	0.36949	0.735428	1.21951
PATH:04141	Protein processing in endoplasmic reticulum	XBP1	XBP1	X-box binding protein 1	0.36949	0.735428	1.21951
PATH:04973	Carbohydrate digestion and absorption	HK2	HK2	hexokinase 2	0.375047	0.739379	1.5389
PATH:04973	Carbohydrate digestion and absorption	ATP1B3	ATP1B3	ATPase, Na+/K+ transporting, beta 3 polypeptide	0.375047	0.739379	1.5389
PATH:03018	RNA degradation	PABPC1	PABPC1	poly(A) binding protein, cytoplasmic 1	0.386038	0.753867	1.34654
PATH:03018	RNA degradation	BTG2	BTG2	BTG family, member 2	0.386038	0.753867	1.34654
PATH:03018	RNA degradation	BTG1	BTG1	B-cell translocation gene 1, anti-proliferative	0.386038	0.753867	1.34654
PATH:00920	Sulfur metabolism	CYCS	CYCS	cytochrome c, somatic	0.395629	0.765376	2.01981
PATH:04151	PI3K-Akt signaling pathway	FLT1	FLT1	fms-related tyrosine kinase 1	0.403995	0.772765	1.11089
PATH:04151	PI3K-Akt signaling pathway	IL6	IL6	interleukin 6	0.403995	0.772765	1.11089
PATH:04151	PI3K-Akt signaling pathway	CSF3R	CSF3R	colony stimulating factor 3 receptor (granulocyte)	0.403995	0.772765	1.11089
PATH:04151	PI3K-Akt signaling pathway	CDKN1A	CDKN1A	cyclin-dependent kinase inhibitor 1A (p21, Cip1)	0.403995	0.772765	1.11089
PATH:04151	PI3K-Akt signaling pathway	CREB5	CREB5	cAMP responsive element binding protein 5	0.403995	0.772765	1.11089
PATH:04151	PI3K-Akt signaling pathway	MCL1	MCL1	myeloid cell leukemia 1	0.403995	0.772765	1.11089
PATH:04151	PI3K-Akt signaling pathway	RXRA	RXRA	retinoid X receptor, alpha	0.403995	0.772765	1.11089
PATH:04151	PI3K-Akt signaling pathway	NFKB1	NFKB1	nuclear factor of kappa light polypeptide gene enhancer in B-cells 1	0.403995	0.772765	1.11089
PATH:04151	PI3K-Akt signaling pathway	OSM	OSM	oncostatin M	0.403995	0.772765	1.11089
PATH:04151	PI3K-Akt signaling pathway	THBS1	THBS1	thrombospondin 1	0.403995	0.772765	1.11089
PATH:04151	PI3K-Akt signaling pathway	COL1A1	COL1A1	collagen, type I, alpha 1	0.403995	0.772765	1.11089
PATH:05030	Cocaine addiction	CREB5	CREB5	cAMP responsive element binding protein 5	0.408174	0.772765	1.43631
PATH:05030	Cocaine addiction	NFKB1	NFKB1	nuclear factor of kappa light polypeptide gene enhancer in B-cells 1	0.408174	0.772765	1.43631
PATH:04964	Proximal tubule bicarbonate reclamation	ATP1B3	ATP1B3	ATPase, Na+/K+ transporting, beta 3 polypeptide	0.414381	0.772765	1.901
PATH:00770	Pantothenate and CoA biosynthesis	VNN2	VNN2	vanin 2	0.414381	0.772765	1.901
PATH:00480	Glutathione metabolism	PGD	PGD	phosphogluconate dehydrogenase	0.41903	0.774457	1.40508
PATH:00480	Glutathione metabolism	MGST1	MGST1	microsomal glutathione S-transferase 1	0.41903	0.774457	1.40508
PATH:00531	Glycosaminoglycan degradation	HPSE	HPSE	heparanase	0.432555	0.792379	1.79539
PATH:04630	Jak-STAT signaling pathway	IL6	IL6	interleukin 6	0.443588	0.805463	1.14599
PATH:04630	Jak-STAT signaling pathway	CSF3R	CSF3R	colony stimulating factor 3 receptor (granulocyte)	0.443588	0.805463	1.14599
PATH:04630	Jak-STAT signaling pathway	SOCS3	SOCS3	suppressor of cytokine signaling 3	0.443588	0.805463	1.14599
PATH:04630	Jak-STAT signaling pathway	IL23A	IL23A	interleukin 23, alpha subunit p19	0.443588	0.805463	1.14599
PATH:04630	Jak-STAT signaling pathway	OSM	OSM	oncostatin M	0.443588	0.805463	1.14599
PATH:04014	Ras signaling pathway	FLT1	FLT1	fms-related tyrosine kinase 1	0.450421	0.810757	1.10351
PATH:04014	Ras signaling pathway	REL	REL	v-rel avian reticuloendotheliosis viral oncogene homolog	0.450421	0.810757	1.10351
PATH:04014	Ras signaling pathway	RAC2	RAC2	ras-related C3 botulinum toxin substrate 2 (rho family, small GTP binding protein Rac2)	0.450421	0.810757	1.10351
PATH:04014	Ras signaling pathway	ETS2	ETS2	v-ets avian erythroblastosis virus E26 oncogene homolog 2	0.450421	0.810757	1.10351
PATH:04014	Ras signaling pathway	NFKB1	NFKB1	nuclear factor of kappa light polypeptide gene enhancer in B-cells 1	0.450421	0.810757	1.10351
PATH:04014	Ras signaling pathway	RASSF5	RASSF5	Ras association (RalGDS/AF-6) domain family member 5	0.450421	0.810757	1.10351
PATH:04014	Ras signaling pathway	RASGRP2	RASGRP2	RAS guanyl releasing protein 2 (calcium and DAG-regulated)	0.450421	0.810757	1.10351
PATH:04921	Oxytocin signaling pathway	ADCY9	ADCY9	adenylate cyclase 9	0.455797	0.813362	1.12996
PATH:04921	Oxytocin signaling pathway	PPP1CB	PPP1CB	protein phosphatase 1, catalytic subunit, beta isozyme	0.455797	0.813362	1.12996
PATH:04921	Oxytocin signaling pathway	CDKN1A	CDKN1A	cyclin-dependent kinase inhibitor 1A (p21, Cip1)	0.455797	0.813362	1.12996
PATH:04921	Oxytocin signaling pathway	PTGS2	PTGS2	prostaglandin-endoperoxide synthase 2 (prostaglandin G/H synthase and cyclooxygenase)	0.455797	0.813362	1.12996
PATH:04921	Oxytocin signaling pathway	RGS2	RGS2	regulator of G-protein signaling 2	0.455797	0.813362	1.12996
PATH:04911	Insulin secretion	ADCY9	ADCY9	adenylate cyclase 9	0.460724	0.815126	1.19692
PATH:04911	Insulin secretion	ATP1B3	ATP1B3	ATPase, Na+/K+ transporting, beta 3 polypeptide	0.460724	0.815126	1.19692
PATH:04911	Insulin secretion	CREB5	CREB5	cAMP responsive element binding protein 5	0.460724	0.815126	1.19692
PATH:04512	ECM-receptor interaction	THBS1	THBS1	thrombospondin 1	0.47682	0.836455	1.16808
PATH:04512	ECM-receptor interaction	CD36	CD36	CD36 molecule (thrombospondin receptor)	0.47682	0.836455	1.16808
PATH:04512	ECM-receptor interaction	COL1A1	COL1A1	collagen, type I, alpha 1	0.47682	0.836455	1.16808
PATH:00601	Glycosphingolipid biosynthesis - lacto and neolacto series	B4GALT1	B4GALT1	UDP-Gal:betaGlcNAc beta 1,4- galactosyltransferase, polypeptide 1	0.483777	0.841528	1.5389
PATH:05032	Morphine addiction	ADCY9	ADCY9	adenylate cyclase 9	0.492693	0.842375	1.1406
PATH:05032	Morphine addiction	PDE4B	PDE4B	phosphodiesterase 4B, cAMP-specific	0.492693	0.842375	1.1406
PATH:05032	Morphine addiction	ARRB2	ARRB2	arrestin, beta 2	0.492693	0.842375	1.1406
PATH:00532	Glycosaminoglycan biosynthesis - chondroitin sulfate / dermatan sulfate	CHST15	CHST15	carbohydrate (N-acetylgalactosamine 4-sulfate 6-O) sulfotransferase 15	0.499808	0.842375	1.46895
PATH:03440	Homologous recombination	NBN	NBN	nibrin	0.499808	0.842375	1.46895
PATH:04750	Inflammatory mediator regulation of TRP channels	ADCY9	ADCY9	adenylate cyclase 9	0.500542	0.842375	1.12734
PATH:04750	Inflammatory mediator regulation of TRP channels	PPP1CB	PPP1CB	protein phosphatase 1, catalytic subunit, beta isozyme	0.500542	0.842375	1.12734
PATH:04750	Inflammatory mediator regulation of TRP channels	IL1B	IL1B	interleukin 1, beta	0.500542	0.842375	1.12734
PATH:05223	Non-small cell lung cancer	RXRA	RXRA	retinoid X receptor, alpha	0.511756	0.854303	1.17516
PATH:05223	Non-small cell lung cancer	RASSF5	RASSF5	Ras association (RalGDS/AF-6) domain family member 5	0.511756	0.854303	1.17516
PATH:04744	Phototransduction	ARRB2	ARRB2	arrestin, beta 2	0.544989	0.890409	1.29268
PATH:00240	Pyrimidine metabolism	CDA	CDA	cytidine deaminase	0.546289	0.890409	1.05381
PATH:00240	Pyrimidine metabolism	TWISTNB	TWISTNB	TWIST neighbor	0.546289	0.890409	1.05381
PATH:00240	Pyrimidine metabolism	UPP1	UPP1	uridine phosphorylase 1	0.546289	0.890409	1.05381
PATH:04915	Estrogen signaling pathway	ADCY9	ADCY9	adenylate cyclase 9	0.546289	0.890409	1.05381
PATH:04915	Estrogen signaling pathway	HBEGF	HBEGF	heparin-binding EGF-like growth factor	0.546289	0.890409	1.05381
PATH:04915	Estrogen signaling pathway	CREB5	CREB5	cAMP responsive element binding protein 5	0.546289	0.890409	1.05381
PATH:05031	Amphetamine addiction	PPP1CB	PPP1CB	protein phosphatase 1, catalytic subunit, beta isozyme	0.567983	0.91477	1.05957
PATH:05031	Amphetamine addiction	CREB5	CREB5	cAMP responsive element binding protein 5	0.567983	0.91477	1.05957
PATH:04910	Insulin signaling pathway	PPP1CB	PPP1CB	protein phosphatase 1, catalytic subunit, beta isozyme	0.570074	0.91477	1.00208
PATH:04910	Insulin signaling pathway	SOCS3	SOCS3	suppressor of cytokine signaling 3	0.570074	0.91477	1.00208
PATH:04910	Insulin signaling pathway	HK2	HK2	hexokinase 2	0.570074	0.91477	1.00208
PATH:04910	Insulin signaling pathway	IRS2	IRS2	insulin receptor substrate 2	0.570074	0.91477	1.00208
PATH:00980	Metabolism of xenobiotics by cytochrome P450	CYP1B1	CYP1B1	cytochrome P450, family 1, subfamily B, polypeptide 1	0.585665	0.926143	1.02593
PATH:00980	Metabolism of xenobiotics by cytochrome P450	MGST1	MGST1	microsomal glutathione S-transferase 1	0.585665	0.926143	1.02593
PATH:03020	RNA polymerase	TWISTNB	TWISTNB	TWIST neighbor	0.58611	0.926143	1.15418
PATH:01200	Carbon metabolism	PGD	PGD	phosphogluconate dehydrogenase	0.596474	0.935379	0.979301
PATH:01200	Carbon metabolism	HK2	HK2	hexokinase 2	0.596474	0.935379	0.979301
PATH:01200	Carbon metabolism	TKT	TKT	transketolase	0.596474	0.935379	0.979301
PATH:04917	Prolactin signaling pathway	SOCS3	SOCS3	suppressor of cytokine signaling 3	0.60281	0.938209	0.994367
PATH:04917	Prolactin signaling pathway	NFKB1	NFKB1	nuclear factor of kappa light polypeptide gene enhancer in B-cells 1	0.60281	0.938209	0.994367
PATH:05212	Pancreatic cancer	RAC2	RAC2	ras-related C3 botulinum toxin substrate 2 (rho family, small GTP binding protein Rac2)	0.619418	0.944027	0.964685
PATH:05212	Pancreatic cancer	NFKB1	NFKB1	nuclear factor of kappa light polypeptide gene enhancer in B-cells 1	0.619418	0.944027	0.964685
PATH:05340	Primary immunodeficiency	PTPRC	PTPRC	protein tyrosine phosphatase, receptor type, C	0.635243	0.944027	1.0099
PATH:04130	SNARE interactions in vesicular transport	STX11	STX11	syntaxin 11	0.635243	0.944027	1.0099
PATH:04370	VEGF signaling pathway	PTGS2	PTGS2	prostaglandin-endoperoxide synthase 2 (prostaglandin G/H synthase and cyclooxygenase)	0.63549	0.944027	0.936723
PATH:04370	VEGF signaling pathway	RAC2	RAC2	ras-related C3 botulinum toxin substrate 2 (rho family, small GTP binding protein Rac2)	0.63549	0.944027	0.936723
PATH:04725	Cholinergic synapse	FYN	FYN	FYN proto-oncogene, Src family tyrosine kinase	0.636534	0.944027	0.923341
PATH:04725	Cholinergic synapse	ADCY9	ADCY9	adenylate cyclase 9	0.636534	0.944027	0.923341
PATH:04725	Cholinergic synapse	CREB5	CREB5	cAMP responsive element binding protein 5	0.636534	0.944027	0.923341
PATH:00860	Porphyrin and chlorophyll metabolism	FTH1	FTH1	ferritin, heavy polypeptide 1	0.646591	0.944027	0.979301
PATH:05100	Bacterial invasion of epithelial cells	SEPT9	SEPT9	septin 9	0.651029	0.944027	0.910336
PATH:05100	Bacterial invasion of epithelial cells	WAS	WAS	Wiskott-Aldrich syndrome	0.651029	0.944027	0.910336
PATH:04390	Hippo signaling pathway	PPP1CB	PPP1CB	protein phosphatase 1, catalytic subunit, beta isozyme	0.651748	0.944027	0.90397
PATH:04390	Hippo signaling pathway	AREG	AREG	amphiregulin	0.651748	0.944027	0.90397
PATH:04390	Hippo signaling pathway	ITGB2	ITGB2	integrin, beta 2 (complement component 3 receptor 3 and 4 subunit)	0.651748	0.944027	0.90397
PATH:04390	Hippo signaling pathway	TCF7L2	TCF7L2	transcription factor 7-like 2 (T-cell specific, HMG-box)	0.651748	0.944027	0.90397
PATH:04142	Lysosome	CTSS	CTSS	cathepsin S	0.67376	0.944027	0.873431
PATH:04142	Lysosome	AP1S2	AP1S2	adaptor-related protein complex 1, sigma 2 subunit	0.67376	0.944027	0.873431
PATH:04142	Lysosome	SLC11A1	SLC11A1	solute carrier family 11 (proton-coupled divalent metal ion transporter), member 1	0.67376	0.944027	0.873431
PATH:04140	Regulation of autophagy	GABARAPL1	GABARAPL1	GABA(A) receptor-associated protein like 1	0.678572	0.944027	0.897693
PATH:00970	Aminoacyl-tRNA biosynthesis	WARS	WARS	tryptophanyl-tRNA synthetase	0.688579	0.944027	0.873431
PATH:03010	Ribosome	RPS13	RPS13	ribosomal protein S13	0.6913	0.944027	0.850446
PATH:03010	Ribosome	RPL11	RPL11	ribosomal protein L11	0.6913	0.944027	0.850446
PATH:03010	Ribosome	RPS9	RPS9	ribosomal protein S9	0.6913	0.944027	0.850446
PATH:04919	Thyroid hormone signaling pathway	NOTCH2	NOTCH2	notch 2	0.696989	0.944027	0.843051
PATH:04919	Thyroid hormone signaling pathway	ATP1B3	ATP1B3	ATPase, Na+/K+ transporting, beta 3 polypeptide	0.696989	0.944027	0.843051
PATH:04919	Thyroid hormone signaling pathway	RXRA	RXRA	retinoid X receptor, alpha	0.696989	0.944027	0.843051
PATH:00514	Other types of O-glycan biosynthesis	B4GALT1	B4GALT1	UDP-Gal:betaGlcNAc beta 1,4- galactosyltransferase, polypeptide 1	0.698276	0.944027	0.850446
PATH:00071	Fatty acid degradation	ACSL1	ACSL1	acyl-CoA synthetase long-chain family member 1	0.698276	0.944027	0.850446
PATH:04146	Peroxisome	SOD2	SOD2	superoxide dismutase 2, mitochondrial	0.701302	0.944027	0.828639
PATH:04146	Peroxisome	ACSL1	ACSL1	acyl-CoA synthetase long-chain family member 1	0.701302	0.944027	0.828639
PATH:04350	TGF-beta signaling pathway	THBS1	THBS1	thrombospondin 1	0.701302	0.944027	0.828639
PATH:04350	TGF-beta signaling pathway	TNF	TNF	tumor necrosis factor	0.701302	0.944027	0.828639
PATH:03015	mRNA surveillance pathway	PPP1CB	PPP1CB	protein phosphatase 1, catalytic subunit, beta isozyme	0.701302	0.944027	0.828639
PATH:03015	mRNA surveillance pathway	PABPC1	PABPC1	poly(A) binding protein, cytoplasmic 1	0.701302	0.944027	0.828639
PATH:05410	Hypertrophic cardiomyopathy (HCM)	IL6	IL6	interleukin 6	0.707974	0.944027	0.81815
PATH:05410	Hypertrophic cardiomyopathy (HCM)	TNF	TNF	tumor necrosis factor	0.707974	0.944027	0.81815
PATH:04110	Cell cycle	CDKN2D	CDKN2D	cyclin-dependent kinase inhibitor 2D (p19, inhibits CDK4)	0.708128	0.944027	0.828639
PATH:04110	Cell cycle	CDKN1A	CDKN1A	cyclin-dependent kinase inhibitor 1A (p21, Cip1)	0.708128	0.944027	0.828639
PATH:04110	Cell cycle	GADD45B	GADD45B	growth arrest and DNA-damage-inducible, beta	0.708128	0.944027	0.828639
PATH:04975	Fat digestion and absorption	CD36	CD36	CD36 molecule (thrombospondin receptor)	0.716779	0.944027	0.807923
PATH:04727	GABAergic synapse	ADCY9	ADCY9	adenylate cyclase 9	0.720948	0.944027	0.797949
PATH:04727	GABAergic synapse	GABARAPL1	GABARAPL1	GABA(A) receptor-associated protein like 1	0.720948	0.944027	0.797949
PATH:04728	Dopaminergic synapse	PPP1CB	PPP1CB	protein phosphatase 1, catalytic subunit, beta isozyme	0.72425	0.944027	0.807923
PATH:04728	Dopaminergic synapse	ARRB2	ARRB2	arrestin, beta 2	0.72425	0.944027	0.807923
PATH:04728	Dopaminergic synapse	CREB5	CREB5	cAMP responsive element binding protein 5	0.72425	0.944027	0.807923
PATH:00520	Amino sugar and nucleotide sugar metabolism	HK2	HK2	hexokinase 2	0.725602	0.944027	0.788218
PATH:04974	Protein digestion and absorption	ATP1B3	ATP1B3	ATPase, Na+/K+ transporting, beta 3 polypeptide	0.7395	0.944027	0.769451
PATH:04974	Protein digestion and absorption	COL1A1	COL1A1	collagen, type I, alpha 1	0.7395	0.944027	0.769451
PATH:05414	Dilated cardiomyopathy	ADCY9	ADCY9	adenylate cyclase 9	0.7395	0.944027	0.769451
PATH:05414	Dilated cardiomyopathy	TNF	TNF	tumor necrosis factor	0.7395	0.944027	0.769451
PATH:04020	Calcium signaling pathway	ADCY9	ADCY9	adenylate cyclase 9	0.749402	0.944027	0.793054
PATH:04020	Calcium signaling pathway	ATP2B1	ATP2B1	ATPase, Ca++ transporting, plasma membrane 1	0.749402	0.944027	0.793054
PATH:04020	Calcium signaling pathway	PPIF	PPIF	peptidylprolyl isomerase F	0.749402	0.944027	0.793054
PATH:04020	Calcium signaling pathway	BST1	BST1	bone marrow stromal cell antigen 1	0.749402	0.944027	0.793054
PATH:00140	Steroid hormone biosynthesis	CYP1B1	CYP1B1	cytochrome P450, family 1, subfamily B, polypeptide 1	0.758245	0.944027	0.718154
PATH:01212	Fatty acid metabolism	ACSL1	ACSL1	acyl-CoA synthetase long-chain family member 1	0.765783	0.944027	0.702542
PATH:05320	Autoimmune thyroid disease	HLA-C	HLA-C	major histocompatibility complex, class I, C	0.765783	0.944027	0.702542
PATH:00500	Starch and sucrose metabolism	HK2	HK2	hexokinase 2	0.765783	0.944027	0.702542
PATH:04330	Notch signaling pathway	NOTCH2	NOTCH2	notch 2	0.773087	0.944027	0.687594
PATH:00510	N-Glycan biosynthesis	B4GALT1	B4GALT1	UDP-Gal:betaGlcNAc beta 1,4- galactosyltransferase, polypeptide 1	0.773087	0.944027	0.687594
PATH:05016	Huntington's disease	SOD2	SOD2	superoxide dismutase 2, mitochondrial	0.774274	0.944027	0.764898
PATH:05016	Huntington's disease	CYCS	CYCS	cytochrome c, somatic	0.774274	0.944027	0.764898
PATH:05016	Huntington's disease	CREB5	CREB5	cAMP responsive element binding protein 5	0.774274	0.944027	0.764898
PATH:05016	Huntington's disease	PPIF	PPIF	peptidylprolyl isomerase F	0.774274	0.944027	0.764898
PATH:05012	Parkinson's disease	CYCS	CYCS	cytochrome c, somatic	0.777483	0.944027	0.740083
PATH:05012	Parkinson's disease	LRRK2	LRRK2	leucine-rich repeat kinase 2	0.777483	0.944027	0.740083
PATH:05012	Parkinson's disease	PPIF	PPIF	peptidylprolyl isomerase F	0.777483	0.944027	0.740083
PATH:04120	Ubiquitin mediated proteolysis	SOCS3	SOCS3	suppressor of cytokine signaling 3	0.777483	0.944027	0.740083
PATH:04120	Ubiquitin mediated proteolysis	UBE2D1	UBE2D1	ubiquitin-conjugating enzyme E2D 1	0.777483	0.944027	0.740083
PATH:04120	Ubiquitin mediated proteolysis	BIRC3	BIRC3	baculoviral IAP repeat containing 3	0.777483	0.944027	0.740083
PATH:00330	Arginine and proline metabolism	SAT1	SAT1	spermidine/spermine N1-acetyltransferase 1	0.787023	0.944027	0.659529
PATH:00561	Glycerolipid metabolism	PNPLA2	PNPLA2	patatin-like phospholipase domain containing 2	0.787023	0.944027	0.659529
PATH:05110	Vibrio cholerae infection	ADCY9	ADCY9	adenylate cyclase 9	0.787023	0.944027	0.659529
PATH:05213	Endometrial cancer	TCF7L2	TCF7L2	transcription factor 7-like 2 (T-cell specific, HMG-box)	0.800108	0.944027	0.633665
PATH:04723	Retrograde endocannabinoid signaling	ADCY9	ADCY9	adenylate cyclase 9	0.803531	0.944027	0.67327
PATH:04723	Retrograde endocannabinoid signaling	PTGS2	PTGS2	prostaglandin-endoperoxide synthase 2 (prostaglandin G/H synthase and cyclooxygenase)	0.803531	0.944027	0.67327
PATH:04912	GnRH signaling pathway	ADCY9	ADCY9	adenylate cyclase 9	0.803531	0.944027	0.67327
PATH:04912	GnRH signaling pathway	HBEGF	HBEGF	heparin-binding EGF-like growth factor	0.803531	0.944027	0.67327
PATH:04916	Melanogenesis	ADCY9	ADCY9	adenylate cyclase 9	0.808185	0.944027	0.666329
PATH:04916	Melanogenesis	TCF7L2	TCF7L2	transcription factor 7-like 2 (T-cell specific, HMG-box)	0.808185	0.944027	0.666329
PATH:05217	Basal cell carcinoma	TCF7L2	TCF7L2	transcription factor 7-like 2 (T-cell specific, HMG-box)	0.81825	0.944027	0.598462
PATH:00010	Glycolysis / Gluconeogenesis	HK2	HK2	hexokinase 2	0.823926	0.944027	0.587581
PATH:04310	Wnt signaling pathway	RAC2	RAC2	ras-related C3 botulinum toxin substrate 2 (rho family, small GTP binding protein Rac2)	0.829263	0.944027	0.67327
PATH:04310	Wnt signaling pathway	TBL1X	TBL1X	transducin (beta)-like 1X-linked	0.829263	0.944027	0.67327
PATH:04310	Wnt signaling pathway	TCF7L2	TCF7L2	transcription factor 7-like 2 (T-cell specific, HMG-box)	0.829263	0.944027	0.67327
PATH:00590	Arachidonic acid metabolism	PTGS2	PTGS2	prostaglandin-endoperoxide synthase 2 (prostaglandin G/H synthase and cyclooxygenase)	0.829425	0.944027	0.577088
PATH:00982	Drug metabolism - cytochrome P450	MGST1	MGST1	microsomal glutathione S-transferase 1	0.829425	0.944027	0.577088
PATH:04114	Oocyte meiosis	ADCY9	ADCY9	adenylate cyclase 9	0.830014	0.944027	0.633665
PATH:04114	Oocyte meiosis	PPP1CB	PPP1CB	protein phosphatase 1, catalytic subunit, beta isozyme	0.830014	0.944027	0.633665
PATH:04270	Vascular smooth muscle contraction	ADCY9	ADCY9	adenylate cyclase 9	0.845847	0.946344	0.609754
PATH:04270	Vascular smooth muscle contraction	PPP1CB	PPP1CB	protein phosphatase 1, catalytic subunit, beta isozyme	0.845847	0.946344	0.609754
PATH:05214	Glioma	CDKN1A	CDKN1A	cyclin-dependent kinase inhibitor 1A (p21, Cip1)	0.854463	0.946344	0.529786
PATH:04150	mTOR signaling pathway	TNF	TNF	tumor necrosis factor	0.854463	0.946344	0.529786
PATH:05010	Alzheimer's disease	CYCS	CYCS	cytochrome c, somatic	0.855743	0.946344	0.637834
PATH:05010	Alzheimer's disease	IL1B	IL1B	interleukin 1, beta	0.855743	0.946344	0.637834
PATH:05010	Alzheimer's disease	TNF	TNF	tumor necrosis factor	0.855743	0.946344	0.637834
PATH:03013	RNA transport	PABPC1	PABPC1	poly(A) binding protein, cytoplasmic 1	0.861779	0.946344	0.629551
PATH:03013	RNA transport	EIF1B	EIF1B	eukaryotic translation initiation factor 1B	0.861779	0.946344	0.629551
PATH:03013	RNA transport	EIF1	EIF1	eukaryotic translation initiation factor 1	0.861779	0.946344	0.629551
PATH:00230	Purine metabolism	ADCY9	ADCY9	adenylate cyclase 9	0.867594	0.946344	0.62148
PATH:00230	Purine metabolism	TWISTNB	TWISTNB	TWIST neighbor	0.867594	0.946344	0.62148
PATH:00230	Purine metabolism	PDE4B	PDE4B	phosphodiesterase 4B, cAMP-specific	0.867594	0.946344	0.62148
PATH:04720	Long-term potentiation	PPP1CB	PPP1CB	protein phosphatase 1, catalytic subunit, beta isozyme	0.871833	0.946344	0.497184
PATH:05034	Alcoholism	PPP1CB	PPP1CB	protein phosphatase 1, catalytic subunit, beta isozyme	0.875914	0.946344	0.609754
PATH:05034	Alcoholism	H3F3B	H3F3B	H3 histone, family 3B (H3.3B)	0.875914	0.946344	0.609754
PATH:05034	Alcoholism	CREB5	CREB5	cAMP responsive element binding protein 5	0.875914	0.946344	0.609754
PATH:01230	Biosynthesis of amino acids	TKT	TKT	transketolase	0.879728	0.946344	0.482342
PATH:05218	Melanoma	CDKN1A	CDKN1A	cyclin-dependent kinase inhibitor 1A (p21, Cip1)	0.879728	0.946344	0.482342
PATH:04730	Long-term depression	LYN	LYN	LYN proto-oncogene, Src family tyrosine kinase	0.883492	0.946344	0.475249
PATH:05322	Systemic lupus erythematosus	H3F3B	H3F3B	H3 histone, family 3B (H3.3B)	0.896667	0.946344	0.529786
PATH:05322	Systemic lupus erythematosus	TNF	TNF	tumor necrosis factor	0.896667	0.946344	0.529786
PATH:05412	Arrhythmogenic right ventricular cardiomyopathy (ARVC)	TCF7L2	TCF7L2	transcription factor 7-like 2 (T-cell specific, HMG-box)	0.897413	0.946344	0.448846
PATH:04360	Axon guidance	FYN	FYN	FYN proto-oncogene, Src family tyrosine kinase	0.899262	0.946344	0.525479
PATH:04360	Axon guidance	RAC2	RAC2	ras-related C3 botulinum toxin substrate 2 (rho family, small GTP binding protein Rac2)	0.899262	0.946344	0.525479
PATH:04260	Cardiac muscle contraction	ATP1B3	ATP1B3	ATPase, Na+/K+ transporting, beta 3 polypeptide	0.900627	0.946344	0.442698
PATH:00564	Glycerophospholipid metabolism	MBOAT7	MBOAT7	membrane bound O-acyltransferase domain containing 7	0.920485	0.962325	0.403962
PATH:04914	Progesterone-mediated oocyte maturation	ADCY9	ADCY9	adenylate cyclase 9	0.927737	0.962555	0.389361
PATH:04540	Gap junction	ADCY9	ADCY9	adenylate cyclase 9	0.930005	0.962555	0.384725
PATH:04713	Circadian entrainment	ADCY9	ADCY9	adenylate cyclase 9	0.940325	0.968394	0.363112
PATH:04726	Serotonergic synapse	PTGS2	PTGS2	prostaglandin-endoperoxide synthase 2 (prostaglandin G/H synthase and cyclooxygenase)	0.973178	0.98918	0.283482
PATH:04724	Glutamatergic synapse	ADCY9	ADCY9	adenylate cyclase 9	0.974844	0.98918	0.278594
PATH:03040	Spliceosome	SRSF5	SRSF5	serine/arginine-rich splicing factor 5	0.974844	0.98918	0.278594
PATH:04080	Neuroactive ligand-receptor interaction	FPR1	FPR1	formyl peptide receptor 1	0.99557	0.999991	0.272717
PATH:04080	Neuroactive ligand-receptor interaction	C5AR1	C5AR1	complement component 5a receptor 1	0.99557	0.999991	0.272717
PATH:04740	Olfactory transduction	ARRB2	ARRB2	arrestin, beta 2	0.999673	0.999991	0.198873
PATH:04740	Olfactory transduction	OR2B11	OR2B11	olfactory receptor, family 2, subfamily B, member 11	0.999673	0.999991	0.198873
PATH:01100	Metabolic pathways	CDA	CDA	cytidine deaminase	0.999991	0.999991	0.404351
PATH:01100	Metabolic pathways	PGD	PGD	phosphogluconate dehydrogenase	0.999991	0.999991	0.404351
PATH:01100	Metabolic pathways	TWISTNB	TWISTNB	TWIST neighbor	0.999991	0.999991	0.404351
PATH:01100	Metabolic pathways	PTGS2	PTGS2	prostaglandin-endoperoxide synthase 2 (prostaglandin G/H synthase and cyclooxygenase)	0.999991	0.999991	0.404351
PATH:01100	Metabolic pathways	GCH1	GCH1	GTP cyclohydrolase 1	0.999991	0.999991	0.404351
PATH:01100	Metabolic pathways	ACSL1	ACSL1	acyl-CoA synthetase long-chain family member 1	0.999991	0.999991	0.404351
PATH:01100	Metabolic pathways	HK2	HK2	hexokinase 2	0.999991	0.999991	0.404351
PATH:01100	Metabolic pathways	SAT1	SAT1	spermidine/spermine N1-acetyltransferase 1	0.999991	0.999991	0.404351
PATH:01100	Metabolic pathways	B4GALT1	B4GALT1	UDP-Gal:betaGlcNAc beta 1,4- galactosyltransferase, polypeptide 1	0.999991	0.999991	0.404351
PATH:01100	Metabolic pathways	HPSE	HPSE	heparanase	0.999991	0.999991	0.404351
PATH:01100	Metabolic pathways	TKT	TKT	transketolase	0.999991	0.999991	0.404351
PATH:01100	Metabolic pathways	BST1	BST1	bone marrow stromal cell antigen 1	0.999991	0.999991	0.404351
PATH:01100	Metabolic pathways	UPP1	UPP1	uridine phosphorylase 1	0.999991	0.999991	0.404351

## Sheet: Supplementary table 6.4
Supplementary table 6.4 Pathway analysis with gene cluster2 shown in Fig. 4E & F
PathwayID	PathwayTerm	DifGene	AllDifGene	GeneInPathway	AllGene	P-Value	FDR	Enrichment	(-log10P)
PATH:04142	Lysosome	31	197	111	5914	4.57174e-21	9.23492e-19	8.38405	20.3399
PATH:04145	Phagosome	24	197	133	5914	6.10857e-12	6.16965e-10	5.4172	11.2141
PATH:05323	Rheumatoid arthritis	17	197	73	5914	1.31854e-10	8.8782e-09	6.99103	9.87991
PATH:04610	Complement and coagulation cascades	12	197	63	5914	8.01575e-07	4.04795e-05	5.71815	6.09606
PATH:04612	Antigen processing and presentation	11	197	56	5914	1.69812e-06	6.8604e-05	5.89685	5.77003
PATH:05110	Vibrio cholerae infection	10	197	49	5914	3.54195e-06	0.000119246	6.12659	5.45076
PATH:04966	Collecting duct acid secretion	7	197	23	5914	6.37355e-06	0.000183922	9.13661	5.19562
PATH:04721	Synaptic vesicle cycle	10	197	55	5914	1.05886e-05	0.000267362	5.45824	4.97516
PATH:05120	Epithelial cell signaling in Helicobacter pylori infection	10	197	61	5914	2.74249e-05	0.000615537	4.92136	4.56186
PATH:00190	Oxidative phosphorylation	12	197	115	5914	0.000405026	0.00818152	3.13255	3.39252
PATH:05020	Prion diseases	6	197	35	5914	0.000916373	0.0168279	5.14634	3.03793
PATH:04380	Osteoclast differentiation	11	197	114	5914	0.00135669	0.0228376	2.8967	2.86752
PATH:04512	ECM-receptor interaction	9	197	83	5914	0.00163773	0.0254479	3.25521	2.78576
PATH:05133	Pertussis	7	197	66	5914	0.00603343	0.0870538	3.18397	2.21944
PATH:04915	Estrogen signaling pathway	8	197	92	5914	0.0111809	0.15057	2.61046	1.95152
PATH:04621	NOD-like receptor signaling pathway	6	197	58	5914	0.0121382	0.153245	3.10555	1.91585
PATH:04978	Mineral absorption	5	197	44	5914	0.014748	0.175241	3.4114	1.83127
PATH:00480	Glutathione metabolism	5	197	46	5914	0.0176496	0.187643	3.26308	1.75326
PATH:05150	Staphylococcus aureus infection	5	197	46	5914	0.0176496	0.187643	3.26308	1.75326
PATH:04144	Endocytosis	12	197	187	5914	0.0216889	0.210798	1.92644	1.66376
PATH:03320	PPAR signaling pathway	6	197	66	5914	0.0219146	0.210798	2.72912	1.65927
PATH:04514	Cell adhesion molecules (CAMs)	9	197	125	5914	0.0230849	0.211962	2.16146	1.63667
PATH:00565	Ether lipid metabolism	4	197	36	5914	0.0306054	0.268795	3.33559	1.5142
PATH:05412	Arrhythmogenic right ventricular cardiomyopathy (ARVC)	6	197	72	5914	0.0320308	0.269592	2.50169	1.49443
PATH:05142	Chagas disease (American trypanosomiasis)	7	197	93	5914	0.0347622	0.280879	2.25959	1.45889
PATH:04141	Protein processing in endoplasmic reticulum	10	197	159	5914	0.0388839	0.291658	1.88807	1.41023
PATH:04060	Cytokine-cytokine receptor interaction	13	197	227	5914	0.038984	0.291658	1.71922	1.40911
PATH:04640	Hematopoietic cell lineage	6	197	79	5914	0.0471864	0.340416	2.28002	1.32618
PATH:05205	Proteoglycans in cancer	12	197	212	5914	0.0498348	0.347125	1.69926	1.30247
PATH:01230	Biosynthesis of amino acids	5	197	67	5914	0.071529	0.470507	2.24032	1.14552
PATH:05152	Tuberculosis	9	197	156	5914	0.0754961	0.470507	1.73194	1.12208
PATH:00051	Fructose and mannose metabolism	3	197	30	5914	0.0765421	0.470507	3.00203	1.1161
PATH:00511	Other glycan degradation	2	197	14	5914	0.0772606	0.470507	4.28861	1.11204
PATH:00561	Glycerolipid metabolism	4	197	49	5914	0.0791943	0.470507	2.45064	1.10131
PATH:05100	Bacterial invasion of epithelial cells	5	197	71	5914	0.086907	0.501577	2.11411	1.06095
PATH:01220	Degradation of aromatic compounds	1	197	3	5914	0.0966563	0.532855	10.0068	1.01477
PATH:01210	2-Oxocarboxylic acid metabolism	2	197	16	5914	0.0976021	0.532855	3.75254	1.01054
PATH:05321	Inflammatory bowel disease (IBD)	4	197	54	5914	0.104306	0.540037	2.22373	0.981692
PATH:00120	Primary bile acid biosynthesis	2	197	17	5914	0.108278	0.540037	3.5318	0.96546
PATH:04964	Proximal tubule bicarbonate reclamation	2	197	17	5914	0.108278	0.540037	3.5318	0.96546
PATH:04940	Type I diabetes mellitus	3	197	35	5914	0.109611	0.540037	2.57317	0.960144
PATH:00531	Glycosaminoglycan degradation	2	197	18	5914	0.119246	0.561721	3.33559	0.923557
PATH:04510	Focal adhesion	10	197	197	5914	0.1207	0.561721	1.52387	0.918292
PATH:05410	Hypertrophic cardiomyopathy (HCM)	5	197	79	5914	0.122355	0.561721	1.90002	0.912378
PATH:01100	Metabolic pathways	41	197	1039	5914	0.131869	0.591947	1.18463	0.879856
PATH:05144	Malaria	3	197	40	5914	0.147159	0.60258	2.25152	0.832213
PATH:00600	Sphingolipid metabolism	3	197	40	5914	0.147159	0.60258	2.25152	0.832213
PATH:04974	Protein digestion and absorption	5	197	84	5914	0.147441	0.60258	1.78692	0.831381
PATH:05414	Dilated cardiomyopathy	5	197	84	5914	0.147441	0.60258	1.78692	0.831381
PATH:00910	Nitrogen metabolism	2	197	21	5914	0.1536	0.60258	2.85908	0.813609
PATH:00520	Amino sugar and nucleotide sugar metabolism	3	197	41	5914	0.15512	0.60258	2.19661	0.809333
PATH:02010	ABC transporters	3	197	41	5914	0.15512	0.60258	2.19661	0.809333
PATH:04064	NF-kappa B signaling pathway	5	197	87	5914	0.163467	0.615878	1.7253	0.786571
PATH:05200	Pathways in cancer	14	197	315	5914	0.164641	0.615878	1.33424	0.783463
PATH:04976	Bile secretion	4	197	65	5914	0.17012	0.624803	1.8474	0.769245
PATH:04918	Thyroid hormone synthesis	4	197	66	5914	0.176712	0.63382	1.81941	0.752734
PATH:04151	PI3K-Akt signaling pathway	14	197	320	5914	0.17894	0.63382	1.31339	0.747292
PATH:04919	Thyroid hormone signaling pathway	6	197	115	5914	0.184233	0.63382	1.56628	0.734632
PATH:05161	Hepatitis B	7	197	140	5914	0.185126	0.63382	1.50102	0.732534
PATH:04620	Toll-like receptor signaling pathway	5	197	92	5914	0.191627	0.645144	1.63154	0.717544
PATH:04662	B cell receptor signaling pathway	4	197	69	5914	0.19699	0.652327	1.74031	0.705556
PATH:04961	Endocrine and other factor-regulated calcium reabsorption	3	197	47	5914	0.205376	0.662387	1.91619	0.68745
PATH:04810	Regulation of actin cytoskeleton	9	197	197	5914	0.209848	0.662387	1.37149	0.678095
PATH:04062	Chemokine signaling pathway	8	197	171	5914	0.209865	0.662387	1.40446	0.67806
PATH:00330	Arginine and proline metabolism	3	197	49	5914	0.222894	0.692686	1.83798	0.651902
PATH:05162	Measles	6	197	124	5914	0.231611	0.708871	1.4526	0.63524
PATH:05330	Allograft rejection	2	197	29	5914	0.251428	0.758036	2.07037	0.599587
PATH:04668	TNF signaling pathway	5	197	103	5914	0.25875	0.76864	1.4573	0.587119
PATH:00450	Selenocompound metabolism	2	197	30	5914	0.26392	0.772635	2.00135	0.578528
PATH:00010	Glycolysis / Gluconeogenesis	3	197	55	5914	0.27693	0.79914	1.63747	0.557631
PATH:00590	Arachidonic acid metabolism	3	197	56	5914	0.286081	0.799413	1.60823	0.543511
PATH:00740	Riboflavin metabolism	1	197	10	5914	0.287549	0.799413	3.00203	0.541287
PATH:05332	Graft-versus-host disease	2	197	32	5914	0.288897	0.799413	1.87627	0.539257
PATH:05168	Herpes simplex infection	7	197	162	5914	0.294727	0.804525	1.29717	0.53058
PATH:00860	Porphyrin and chlorophyll metabolism	2	197	33	5914	0.301355	0.807165	1.81941	0.520921
PATH:05166	HTLV-I infection	10	197	246	5914	0.303686	0.807165	1.22034	0.517576
PATH:05215	Prostate cancer	4	197	86	5914	0.321669	0.830644	1.39629	0.49259
PATH:05140	Leishmaniasis	3	197	60	5914	0.322874	0.830644	1.50102	0.490967
PATH:05016	Huntington's disease	7	197	169	5914	0.332441	0.830644	1.24344	0.478285
PATH:00603	Glycosphingolipid biosynthesis - globo series	1	197	12	5914	0.334305	0.830644	2.50169	0.475857
PATH:00290	Valine, leucine and isoleucine biosynthesis	1	197	12	5914	0.334305	0.830644	2.50169	0.475857
PATH:04921	Oxytocin signaling pathway	6	197	143	5914	0.34129	0.830644	1.25959	0.466876
PATH:05416	Viral myocarditis	3	197	62	5914	0.341304	0.830644	1.4526	0.466858
PATH:00620	Pyruvate metabolism	2	197	38	5914	0.362882	0.872644	1.58002	0.440235
PATH:04917	Prolactin signaling pathway	3	197	65	5914	0.368874	0.876618	1.38555	0.433122
PATH:00604	Glycosphingolipid biosynthesis - ganglio series	1	197	14	5914	0.378007	0.878257	2.14431	0.4225
PATH:04611	Platelet activation	5	197	122	5914	0.3839	0.878257	1.23034	0.415782
PATH:04975	Fat digestion and absorption	2	197	40	5914	0.386955	0.878257	1.50102	0.41234
PATH:05219	Bladder cancer	2	197	40	5914	0.386955	0.878257	1.50102	0.41234
PATH:04972	Pancreatic secretion	4	197	96	5914	0.398033	0.893362	1.25085	0.400081
PATH:04973	Carbohydrate digestion and absorption	2	197	42	5914	0.410626	0.911499	1.42954	0.386554
PATH:00920	Sulfur metabolism	1	197	16	5914	0.418853	0.913936	1.87627	0.377938
PATH:01200	Carbon metabolism	4	197	99	5914	0.420773	0.913936	1.21294	0.375953
PATH:04660	T cell receptor signaling pathway	4	197	100	5914	0.428311	0.920412	1.20081	0.368241
PATH:04614	Renin-angiotensin system	1	197	17	5914	0.438264	0.922181	1.7659	0.358264
PATH:00770	Pantothenate and CoA biosynthesis	1	197	17	5914	0.438264	0.922181	1.7659	0.358264
PATH:05320	Autoimmune thyroid disease	2	197	46	5914	0.456565	0.935913	1.30523	0.340498
PATH:01040	Biosynthesis of unsaturated fatty acids	1	197	18	5914	0.45703	0.935913	1.66779	0.340055
PATH:05132	Salmonella infection	3	197	75	5914	0.45869	0.935913	1.20081	0.338481
PATH:00510	N-Glycan biosynthesis	2	197	47	5914	0.467729	0.944812	1.27746	0.330006
PATH:04670	Leukocyte transendothelial migration	4	197	106	5914	0.472942	0.945884	1.13284	0.325192
PATH:05206	MicroRNAs in cancer	6	197	166	5914	0.478904	0.948418	1.08507	0.319751
PATH:00100	Steroid biosynthesis	1	197	20	5914	0.492711	0.966287	1.50102	0.307408
PATH:05134	Legionellosis	2	197	50	5914	0.500389	0.971251	1.20081	0.300692
PATH:04630	Jak-STAT signaling pathway	5	197	141	5914	0.508496	0.971251	1.06455	0.293713
PATH:03060	Protein export	1	197	21	5914	0.509666	0.971251	1.42954	0.292714
PATH:00592	alpha-Linolenic acid metabolism	1	197	22	5914	0.526058	0.984751	1.36456	0.278966
PATH:04914	Progesterone-mediated oocyte maturation	3	197	83	5914	0.526501	0.984751	1.08507	0.278601
PATH:04970	Salivary secretion	3	197	84	5914	0.53465	0.988315	1.07215	0.27193
PATH:05222	Small cell lung cancer	3	197	86	5914	0.55071	0.988315	1.04722	0.259077
PATH:00534	Glycosaminoglycan biosynthesis - heparan sulfate / heparin	1	197	24	5914	0.557223	0.988315	1.25085	0.253971
PATH:00040	Pentose and glucuronate interconversions	1	197	24	5914	0.557223	0.988315	1.25085	0.253971
PATH:00982	Drug metabolism - cytochrome P450	2	197	56	5914	0.561738	0.988315	1.07215	0.250466
PATH:00030	Pentose phosphate pathway	1	197	25	5914	0.572033	0.988315	1.20081	0.242579
PATH:00630	Glyoxylate and dicarboxylate metabolism	1	197	25	5914	0.572033	0.988315	1.20081	0.242579
PATH:05010	Alzheimer's disease	5	197	152	5914	0.576022	0.988315	0.98751	0.239561
PATH:05322	Systemic lupus erythematosus	4	197	122	5914	0.584486	0.988315	0.984272	0.233226
PATH:05164	Influenza A	5	197	155	5914	0.593591	0.988315	0.968397	0.226513
PATH:05210	Colorectal cancer	2	197	60	5914	0.599566	0.988315	1.00068	0.222163
PATH:05031	Amphetamine addiction	2	197	61	5914	0.608633	0.988315	0.984272	0.215645
PATH:04150	mTOR signaling pathway	2	197	61	5914	0.608633	0.988315	0.984272	0.215645
PATH:05204	Chemical carcinogenesis	2	197	61	5914	0.608633	0.988315	0.984272	0.215645
PATH:00020	Citrate cycle (TCA cycle)	1	197	28	5914	0.613568	0.988315	1.07215	0.212137
PATH:05216	Thyroid cancer	1	197	28	5914	0.613568	0.988315	1.07215	0.212137
PATH:04912	GnRH signaling pathway	3	197	96	5914	0.625908	0.988315	0.938135	0.20349
PATH:00980	Metabolism of xenobiotics by cytochrome P450	2	197	63	5914	0.626299	0.988315	0.953026	0.203218
PATH:00591	Linoleic acid metabolism	1	197	29	5914	0.626502	0.988315	1.03518	0.203078
PATH:00052	Galactose metabolism	1	197	29	5914	0.626502	0.988315	1.03518	0.203078
PATH:03410	Base excision repair	1	197	30	5914	0.639005	0.988315	1.00068	0.194496
PATH:04066	HIF-1 signaling pathway	3	197	98	5914	0.639877	0.988315	0.918989	0.193904
PATH:05012	Parkinson's disease	4	197	131	5914	0.640937	0.988315	0.916651	0.193185
PATH:05211	Renal cell carcinoma	2	197	66	5914	0.651635	0.988913	0.909706	0.185996
PATH:04520	Adherens junction	2	197	66	5914	0.651635	0.988913	0.909706	0.185996
PATH:05212	Pancreatic cancer	2	197	67	5914	0.659773	0.988913	0.896128	0.180605
PATH:00250	Alanine, aspartate and glutamate metabolism	1	197	32	5914	0.662775	0.988913	0.938135	0.178634
PATH:05202	Transcriptional misregulation in cancer	5	197	169	5914	0.669986	0.988913	0.888175	0.173935
PATH:04971	Gastric acid secretion	2	197	69	5914	0.675594	0.988913	0.870154	0.170314
PATH:04370	VEGF signaling pathway	2	197	69	5914	0.675594	0.988913	0.870154	0.170314
PATH:04932	Non-alcoholic fatty liver disease (NAFLD)	4	197	139	5914	0.686755	0.997377	0.863894	0.163198
PATH:00260	Glycine, serine and threonine metabolism	1	197	35	5914	0.695541	0.997377	0.857723	0.157677
PATH:04260	Cardiac muscle contraction	2	197	73	5914	0.705445	0.997377	0.822474	0.151537
PATH:00514	Other types of O-glycan biosynthesis	1	197	38	5914	0.725138	0.997377	0.790008	0.139579
PATH:00280	Valine, leucine and isoleucine degradation	1	197	39	5914	0.734353	0.997377	0.769751	0.134095
PATH:05169	Epstein-Barr virus infection	5	197	184	5914	0.740765	0.997377	0.815769	0.13032
PATH:04960	Aldosterone-regulated sodium reabsorption	1	197	40	5914	0.743261	0.997377	0.750508	0.128859
PATH:04010	MAPK signaling pathway	7	197	253	5914	0.746257	0.997377	0.830601	0.127111
PATH:04022	cGMP-PKG signaling pathway	4	197	151	5914	0.747526	0.997377	0.79524	0.126374
PATH:04724	Glutamatergic synapse	3	197	116	5914	0.749093	0.997377	0.776387	0.125464
PATH:04650	Natural killer cell mediated cytotoxicity	3	197	116	5914	0.749093	0.997377	0.776387	0.125464
PATH:04672	Intestinal immune network for IgA production	1	197	41	5914	0.751871	0.997377	0.732203	0.123857
PATH:00564	Glycerophospholipid metabolism	2	197	80	5914	0.752185	0.997377	0.750508	0.123675
PATH:04911	Insulin secretion	2	197	81	5914	0.758317	0.997377	0.741242	0.120149
PATH:05145	Toxoplasmosis	3	197	120	5914	0.769423	0.997377	0.750508	0.113835
PATH:04012	ErbB signaling pathway	2	197	85	5914	0.781554	0.997377	0.70636	0.107041
PATH:05030	Cocaine addiction	1	197	45	5914	0.783533	0.997377	0.667118	0.105943
PATH:04360	Axon guidance	3	197	123	5914	0.783779	0.997377	0.732203	0.105806
PATH:04530	Tight junction	3	197	123	5914	0.783779	0.997377	0.732203	0.105806
PATH:05203	Viral carcinogenesis	5	197	195	5914	0.785207	0.997377	0.769751	0.105016
PATH:04015	Rap1 signaling pathway	5	197	196	5914	0.788941	0.997377	0.765824	0.102956
PATH:01212	Fatty acid metabolism	1	197	46	5914	0.790799	0.997377	0.652615	0.101934
PATH:04713	Circadian entrainment	2	197	89	5914	0.802819	0.997377	0.674614	0.0953824
PATH:05014	Amyotrophic lateral sclerosis (ALS)	1	197	50	5914	0.817515	0.997377	0.600406	0.087504
PATH:00830	Retinol metabolism	1	197	50	5914	0.817515	0.997377	0.600406	0.087504
PATH:05130	Pathogenic Escherichia coli infection	1	197	51	5914	0.823646	0.997377	0.588633	0.0842594
PATH:04723	Retrograde endocannabinoid signaling	2	197	96	5914	0.835657	0.997377	0.625423	0.0779718
PATH:00562	Inositol phosphate metabolism	1	197	56	5914	0.851358	0.997377	0.536077	0.069888
PATH:05131	Shigellosis	1	197	57	5914	0.856356	0.997377	0.526672	0.0673455
PATH:04310	Wnt signaling pathway	3	197	144	5914	0.86483	0.997377	0.625423	0.0630691
PATH:04270	Vascular smooth muscle contraction	2	197	106	5914	0.874054	0.997377	0.566421	0.0584616
PATH:04115	p53 signaling pathway	1	197	65	5914	0.890769	0.997377	0.461851	0.0502347
PATH:05218	Melanoma	1	197	67	5914	0.898004	0.997377	0.448064	0.0467217
PATH:04726	Serotonergic synapse	2	197	114	5914	0.898653	0.997377	0.526672	0.0464079
PATH:04730	Long-term depression	1	197	68	5914	0.901441	0.997377	0.441475	0.0450629
PATH:05220	Chronic myeloid leukemia	1	197	70	5914	0.907972	0.997377	0.428861	0.0419276
PATH:03018	RNA degradation	1	197	72	5914	0.914072	0.997377	0.416949	0.0390195
PATH:04728	Dopaminergic synapse	2	197	120	5914	0.914095	0.997377	0.500338	0.0390089
PATH:05160	Hepatitis C	2	197	123	5914	0.920964	0.997377	0.488135	0.0357572
PATH:04664	Fc epsilon RI signaling pathway	1	197	77	5914	0.92762	0.997377	0.389874	0.03263
PATH:04146	Peroxisome	1	197	78	5914	0.930063	0.997377	0.384876	0.0314878
PATH:04350	TGF-beta signaling pathway	1	197	78	5914	0.930063	0.997377	0.384876	0.0314878
PATH:04910	Insulin signaling pathway	2	197	129	5914	0.933188	0.997377	0.465431	0.0300311
PATH:04120	Ubiquitin mediated proteolysis	2	197	131	5914	0.93685	0.997377	0.458325	0.0283299
PATH:04727	GABAergic synapse	1	197	81	5914	0.93691	0.997377	0.370621	0.0283022
PATH:04666	Fc gamma R-mediated phagocytosis	1	197	84	5914	0.94309	0.997377	0.357385	0.025447
PATH:05032	Morphine addiction	1	197	85	5914	0.945013	0.997377	0.35318	0.0245623
PATH:04390	Hippo signaling pathway	2	197	143	5914	0.955138	0.997377	0.419864	0.019934
PATH:00240	Pyrimidine metabolism	1	197	92	5914	0.95678	0.997377	0.326308	0.019188
PATH:04916	Melanogenesis	1	197	97	5914	0.963616	0.997377	0.309488	0.0160961
PATH:00230	Purine metabolism	2	197	156	5914	0.969224	0.997377	0.384876	0.0135756
PATH:05146	Amoebiasis	1	197	102	5914	0.969375	0.997377	0.294317	0.0135081
PATH:04114	Oocyte meiosis	1	197	102	5914	0.969375	0.997377	0.294317	0.0135081
PATH:04014	Ras signaling pathway	3	197	205	5914	0.970334	0.997377	0.439322	0.0130788
PATH:04725	Cholinergic synapse	1	197	105	5914	0.972385	0.997377	0.285908	0.0121615
PATH:04020	Calcium signaling pathway	2	197	163	5914	0.97494	0.997377	0.368347	0.0110221
PATH:03040	Spliceosome	1	197	116	5914	0.981113	0.997377	0.258796	0.00828114
PATH:04110	Cell cycle	1	197	117	5914	0.981754	0.997377	0.256584	0.00799717
PATH:04068	FoxO signaling pathway	1	197	121	5914	0.984112	0.997377	0.248102	0.00695569
PATH:04722	Neurotrophin signaling pathway	1	197	123	5914	0.985174	0.997377	0.244068	0.00648712
PATH:04261	Adrenergic signaling in cardiomyocytes	1	197	139	5914	0.991484	0.997377	0.215973	0.0037141
PATH:03013	RNA transport	1	197	154	5914	0.994944	0.997377	0.194937	0.00220149
PATH:05034	Alcoholism	1	197	159	5914	0.995751	0.997377	0.188807	0.00184904
PATH:04080	Neuroactive ligand-receptor interaction	2	197	237	5914	0.997377	0.997377	0.253336	0.00114066

## Sheet: Supplementary table 6.5
Supplementary table 6.5 The differntially expressed gene according to gene sets with gene cluster2 shown in Fig. 4E & F
PathwayID	PathwayTerm	QueryID	Symbol	Description	P-Value	FDR	Enrichment
PATH:04142	Lysosome	CTSZ	CTSZ	cathepsin Z	4.57174e-21	9.23492e-19	8.38405
PATH:04142	Lysosome	NPC2	NPC2	Niemann-Pick disease, type C2	4.57174e-21	9.23492e-19	8.38405
PATH:04142	Lysosome	LIPA	LIPA	lipase A, lysosomal acid, cholesterol esterase	4.57174e-21	9.23492e-19	8.38405
PATH:04142	Lysosome	AP1B1	AP1B1	adaptor-related protein complex 1, beta 1 subunit	4.57174e-21	9.23492e-19	8.38405
PATH:04142	Lysosome	LAMP2	LAMP2	lysosomal-associated membrane protein 2	4.57174e-21	9.23492e-19	8.38405
PATH:04142	Lysosome	SLC17A5	SLC17A5	solute carrier family 17 (acidic sugar transporter), member 5	4.57174e-21	9.23492e-19	8.38405
PATH:04142	Lysosome	GM2A	GM2A	GM2 ganglioside activator	4.57174e-21	9.23492e-19	8.38405
PATH:04142	Lysosome	HEXB	HEXB	hexosaminidase B (beta polypeptide)	4.57174e-21	9.23492e-19	8.38405
PATH:04142	Lysosome	LAMP1	LAMP1	lysosomal-associated membrane protein 1	4.57174e-21	9.23492e-19	8.38405
PATH:04142	Lysosome	CTSB	CTSB	cathepsin B	4.57174e-21	9.23492e-19	8.38405
PATH:04142	Lysosome	GNS	GNS	glucosamine (N-acetyl)-6-sulfatase	4.57174e-21	9.23492e-19	8.38405
PATH:04142	Lysosome	ATP6V0B	ATP6V0B	ATPase, H+ transporting, lysosomal 21kDa, V0 subunit b	4.57174e-21	9.23492e-19	8.38405
PATH:04142	Lysosome	LGMN	LGMN	legumain	4.57174e-21	9.23492e-19	8.38405
PATH:04142	Lysosome	CLTC	CLTC	clathrin, heavy chain (Hc)	4.57174e-21	9.23492e-19	8.38405
PATH:04142	Lysosome	ATP6V0D2	ATP6V0D2	ATPase, H+ transporting, lysosomal 38kDa, V0 subunit d2	4.57174e-21	9.23492e-19	8.38405
PATH:04142	Lysosome	DNASE2	DNASE2	deoxyribonuclease II, lysosomal	4.57174e-21	9.23492e-19	8.38405
PATH:04142	Lysosome	SLC11A2	SLC11A2	solute carrier family 11 (proton-coupled divalent metal ion transporter), member 2	4.57174e-21	9.23492e-19	8.38405
PATH:04142	Lysosome	FUCA1	FUCA1	fucosidase, alpha-L- 1, tissue	4.57174e-21	9.23492e-19	8.38405
PATH:04142	Lysosome	CTSL	CTSL	cathepsin L	4.57174e-21	9.23492e-19	8.38405
PATH:04142	Lysosome	LAPTM4A	LAPTM4A	lysosomal protein transmembrane 4 alpha	4.57174e-21	9.23492e-19	8.38405
PATH:04142	Lysosome	TPP1	TPP1	tripeptidyl peptidase I	4.57174e-21	9.23492e-19	8.38405
PATH:04142	Lysosome	ATP6AP1	ATP6AP1	ATPase, H+ transporting, lysosomal accessory protein 1	4.57174e-21	9.23492e-19	8.38405
PATH:04142	Lysosome	PSAP	PSAP	prosaposin	4.57174e-21	9.23492e-19	8.38405
PATH:04142	Lysosome	SCARB2	SCARB2	scavenger receptor class B, member 2	4.57174e-21	9.23492e-19	8.38405
PATH:04142	Lysosome	ACP2	ACP2	acid phosphatase 2, lysosomal	4.57174e-21	9.23492e-19	8.38405
PATH:04142	Lysosome	ATP6V1H	ATP6V1H	ATPase, H+ transporting, lysosomal 50/57kDa, V1 subunit H	4.57174e-21	9.23492e-19	8.38405
PATH:04142	Lysosome	GNPTAB	GNPTAB	N-acetylglucosamine-1-phosphate transferase, alpha and beta subunits	4.57174e-21	9.23492e-19	8.38405
PATH:04142	Lysosome	ASAH1	ASAH1	N-acylsphingosine amidohydrolase (acid ceramidase) 1	4.57174e-21	9.23492e-19	8.38405
PATH:04142	Lysosome	CD63	CD63	CD63 molecule	4.57174e-21	9.23492e-19	8.38405
PATH:04142	Lysosome	CTSC	CTSC	cathepsin C	4.57174e-21	9.23492e-19	8.38405
PATH:04142	Lysosome	CTSK	CTSK	cathepsin K	4.57174e-21	9.23492e-19	8.38405
PATH:04145	Phagosome	COLEC12	COLEC12	collectin sub-family member 12	6.10857e-12	6.16965e-10	5.4172
PATH:04145	Phagosome	CALR	CALR	calreticulin	6.10857e-12	6.16965e-10	5.4172
PATH:04145	Phagosome	ATP6V1G1	ATP6V1G1	ATPase, H+ transporting, lysosomal 13kDa, V1 subunit G1	6.10857e-12	6.16965e-10	5.4172
PATH:04145	Phagosome	LAMP2	LAMP2	lysosomal-associated membrane protein 2	6.10857e-12	6.16965e-10	5.4172
PATH:04145	Phagosome	CD209	CD209	CD209 molecule	6.10857e-12	6.16965e-10	5.4172
PATH:04145	Phagosome	HLA-E	HLA-E	major histocompatibility complex, class I, E	6.10857e-12	6.16965e-10	5.4172
PATH:04145	Phagosome	LAMP1	LAMP1	lysosomal-associated membrane protein 1	6.10857e-12	6.16965e-10	5.4172
PATH:04145	Phagosome	ITGAV	ITGAV	integrin, alpha V	6.10857e-12	6.16965e-10	5.4172
PATH:04145	Phagosome	ATP6V0B	ATP6V0B	ATPase, H+ transporting, lysosomal 21kDa, V0 subunit b	6.10857e-12	6.16965e-10	5.4172
PATH:04145	Phagosome	HLA-A	HLA-A	major histocompatibility complex, class I, A	6.10857e-12	6.16965e-10	5.4172
PATH:04145	Phagosome	ATP6V0E1	ATP6V0E1	ATPase, H+ transporting, lysosomal 9kDa, V0 subunit e1	6.10857e-12	6.16965e-10	5.4172
PATH:04145	Phagosome	ATP6V0D2	ATP6V0D2	ATPase, H+ transporting, lysosomal 38kDa, V0 subunit d2	6.10857e-12	6.16965e-10	5.4172
PATH:04145	Phagosome	CTSL	CTSL	cathepsin L	6.10857e-12	6.16965e-10	5.4172
PATH:04145	Phagosome	ATP6V1B2	ATP6V1B2	ATPase, H+ transporting, lysosomal 56/58kDa, V1 subunit B2	6.10857e-12	6.16965e-10	5.4172
PATH:04145	Phagosome	MSR1	MSR1	macrophage scavenger receptor 1	6.10857e-12	6.16965e-10	5.4172
PATH:04145	Phagosome	ITGA2	ITGA2	integrin, alpha 2 (CD49B, alpha 2 subunit of VLA-2 receptor)	6.10857e-12	6.16965e-10	5.4172
PATH:04145	Phagosome	ITGB5	ITGB5	integrin, beta 5	6.10857e-12	6.16965e-10	5.4172
PATH:04145	Phagosome	ATP6AP1	ATP6AP1	ATPase, H+ transporting, lysosomal accessory protein 1	6.10857e-12	6.16965e-10	5.4172
PATH:04145	Phagosome	ACTG1	ACTG1	actin, gamma 1	6.10857e-12	6.16965e-10	5.4172
PATH:04145	Phagosome	TFRC	TFRC	transferrin receptor	6.10857e-12	6.16965e-10	5.4172
PATH:04145	Phagosome	ATP6V1H	ATP6V1H	ATPase, H+ transporting, lysosomal 50/57kDa, V1 subunit H	6.10857e-12	6.16965e-10	5.4172
PATH:04145	Phagosome	ATP6V1A	ATP6V1A	ATPase, H+ transporting, lysosomal 70kDa, V1 subunit A	6.10857e-12	6.16965e-10	5.4172
PATH:04145	Phagosome	ATP6V1C1	ATP6V1C1	ATPase, H+ transporting, lysosomal 42kDa, V1 subunit C1	6.10857e-12	6.16965e-10	5.4172
PATH:04145	Phagosome	ITGB3	ITGB3	integrin, beta 3 (platelet glycoprotein IIIa, antigen CD61)	6.10857e-12	6.16965e-10	5.4172
PATH:05323	Rheumatoid arthritis	CXCL12	CXCL12	chemokine (C-X-C motif) ligand 12	1.31854e-10	8.8782e-09	6.99103
PATH:05323	Rheumatoid arthritis	ATP6V1G1	ATP6V1G1	ATPase, H+ transporting, lysosomal 13kDa, V1 subunit G1	1.31854e-10	8.8782e-09	6.99103
PATH:05323	Rheumatoid arthritis	VEGFB	VEGFB	vascular endothelial growth factor B	1.31854e-10	8.8782e-09	6.99103
PATH:05323	Rheumatoid arthritis	FOS	FOS	FBJ murine osteosarcoma viral oncogene homolog	1.31854e-10	8.8782e-09	6.99103
PATH:05323	Rheumatoid arthritis	ATP6V0B	ATP6V0B	ATPase, H+ transporting, lysosomal 21kDa, V0 subunit b	1.31854e-10	8.8782e-09	6.99103
PATH:05323	Rheumatoid arthritis	TNFRSF11A	TNFRSF11A	tumor necrosis factor receptor superfamily, member 11a, NFKB activator	1.31854e-10	8.8782e-09	6.99103
PATH:05323	Rheumatoid arthritis	ATP6V0E1	ATP6V0E1	ATPase, H+ transporting, lysosomal 9kDa, V0 subunit e1	1.31854e-10	8.8782e-09	6.99103
PATH:05323	Rheumatoid arthritis	JUN	JUN	jun proto-oncogene	1.31854e-10	8.8782e-09	6.99103
PATH:05323	Rheumatoid arthritis	ATP6V0D2	ATP6V0D2	ATPase, H+ transporting, lysosomal 38kDa, V0 subunit d2	1.31854e-10	8.8782e-09	6.99103
PATH:05323	Rheumatoid arthritis	CTSL	CTSL	cathepsin L	1.31854e-10	8.8782e-09	6.99103
PATH:05323	Rheumatoid arthritis	ATP6V1B2	ATP6V1B2	ATPase, H+ transporting, lysosomal 56/58kDa, V1 subunit B2	1.31854e-10	8.8782e-09	6.99103
PATH:05323	Rheumatoid arthritis	ATP6AP1	ATP6AP1	ATPase, H+ transporting, lysosomal accessory protein 1	1.31854e-10	8.8782e-09	6.99103
PATH:05323	Rheumatoid arthritis	CCL2	CCL2	chemokine (C-C motif) ligand 2	1.31854e-10	8.8782e-09	6.99103
PATH:05323	Rheumatoid arthritis	ATP6V1H	ATP6V1H	ATPase, H+ transporting, lysosomal 50/57kDa, V1 subunit H	1.31854e-10	8.8782e-09	6.99103
PATH:05323	Rheumatoid arthritis	ATP6V1A	ATP6V1A	ATPase, H+ transporting, lysosomal 70kDa, V1 subunit A	1.31854e-10	8.8782e-09	6.99103
PATH:05323	Rheumatoid arthritis	ATP6V1C1	ATP6V1C1	ATPase, H+ transporting, lysosomal 42kDa, V1 subunit C1	1.31854e-10	8.8782e-09	6.99103
PATH:05323	Rheumatoid arthritis	CTSK	CTSK	cathepsin K	1.31854e-10	8.8782e-09	6.99103
PATH:04610	Complement and coagulation cascades	C1QB	C1QB	complement component 1, q subcomponent, B chain	8.01575e-07	4.04795e-05	5.71815
PATH:04610	Complement and coagulation cascades	F13A1	F13A1	coagulation factor XIII, A1 polypeptide	8.01575e-07	4.04795e-05	5.71815
PATH:04610	Complement and coagulation cascades	F5	F5	coagulation factor V (proaccelerin, labile factor)	8.01575e-07	4.04795e-05	5.71815
PATH:04610	Complement and coagulation cascades	F2R	F2R	coagulation factor II (thrombin) receptor	8.01575e-07	4.04795e-05	5.71815
PATH:04610	Complement and coagulation cascades	CD59	CD59	CD59 molecule, complement regulatory protein	8.01575e-07	4.04795e-05	5.71815
PATH:04610	Complement and coagulation cascades	C1QC	C1QC	complement component 1, q subcomponent, C chain	8.01575e-07	4.04795e-05	5.71815
PATH:04610	Complement and coagulation cascades	C1QA	C1QA	complement component 1, q subcomponent, A chain	8.01575e-07	4.04795e-05	5.71815
PATH:04610	Complement and coagulation cascades	PLAU	PLAU	plasminogen activator, urokinase	8.01575e-07	4.04795e-05	5.71815
PATH:04610	Complement and coagulation cascades	A2M	A2M	alpha-2-macroglobulin	8.01575e-07	4.04795e-05	5.71815
PATH:04610	Complement and coagulation cascades	SERPING1	SERPING1	serpin peptidase inhibitor, clade G (C1 inhibitor), member 1	8.01575e-07	4.04795e-05	5.71815
PATH:04610	Complement and coagulation cascades	C3AR1	C3AR1	complement component 3a receptor 1	8.01575e-07	4.04795e-05	5.71815
PATH:04610	Complement and coagulation cascades	C2	C2	complement component 2	8.01575e-07	4.04795e-05	5.71815
PATH:04612	Antigen processing and presentation	CALR	CALR	calreticulin	1.69812e-06	6.8604e-05	5.89685
PATH:04612	Antigen processing and presentation	HLA-E	HLA-E	major histocompatibility complex, class I, E	1.69812e-06	6.8604e-05	5.89685
PATH:04612	Antigen processing and presentation	HSPA8	HSPA8	heat shock 70kDa protein 8	1.69812e-06	6.8604e-05	5.89685
PATH:04612	Antigen processing and presentation	HSP90AA1	HSP90AA1	heat shock protein 90kDa alpha (cytosolic), class A member 1	1.69812e-06	6.8604e-05	5.89685
PATH:04612	Antigen processing and presentation	CTSB	CTSB	cathepsin B	1.69812e-06	6.8604e-05	5.89685
PATH:04612	Antigen processing and presentation	HLA-A	HLA-A	major histocompatibility complex, class I, A	1.69812e-06	6.8604e-05	5.89685
PATH:04612	Antigen processing and presentation	LGMN	LGMN	legumain	1.69812e-06	6.8604e-05	5.89685
PATH:04612	Antigen processing and presentation	CTSL	CTSL	cathepsin L	1.69812e-06	6.8604e-05	5.89685
PATH:04612	Antigen processing and presentation	HSPA5	HSPA5	heat shock 70kDa protein 5 (glucose-regulated protein, 78kDa)	1.69812e-06	6.8604e-05	5.89685
PATH:04612	Antigen processing and presentation	B2M	B2M	beta-2-microglobulin	1.69812e-06	6.8604e-05	5.89685
PATH:04612	Antigen processing and presentation	HSP90AB1	HSP90AB1	heat shock protein 90kDa alpha (cytosolic), class B member 1	1.69812e-06	6.8604e-05	5.89685
PATH:05110	Vibrio cholerae infection	ATP6V1G1	ATP6V1G1	ATPase, H+ transporting, lysosomal 13kDa, V1 subunit G1	3.54195e-06	0.000119246	6.12659
PATH:05110	Vibrio cholerae infection	ATP6V0B	ATP6V0B	ATPase, H+ transporting, lysosomal 21kDa, V0 subunit b	3.54195e-06	0.000119246	6.12659
PATH:05110	Vibrio cholerae infection	ATP6V0E1	ATP6V0E1	ATPase, H+ transporting, lysosomal 9kDa, V0 subunit e1	3.54195e-06	0.000119246	6.12659
PATH:05110	Vibrio cholerae infection	ATP6V0D2	ATP6V0D2	ATPase, H+ transporting, lysosomal 38kDa, V0 subunit d2	3.54195e-06	0.000119246	6.12659
PATH:05110	Vibrio cholerae infection	ATP6V1B2	ATP6V1B2	ATPase, H+ transporting, lysosomal 56/58kDa, V1 subunit B2	3.54195e-06	0.000119246	6.12659
PATH:05110	Vibrio cholerae infection	ATP6AP1	ATP6AP1	ATPase, H+ transporting, lysosomal accessory protein 1	3.54195e-06	0.000119246	6.12659
PATH:05110	Vibrio cholerae infection	ACTG1	ACTG1	actin, gamma 1	3.54195e-06	0.000119246	6.12659
PATH:05110	Vibrio cholerae infection	ATP6V1H	ATP6V1H	ATPase, H+ transporting, lysosomal 50/57kDa, V1 subunit H	3.54195e-06	0.000119246	6.12659
PATH:05110	Vibrio cholerae infection	ATP6V1A	ATP6V1A	ATPase, H+ transporting, lysosomal 70kDa, V1 subunit A	3.54195e-06	0.000119246	6.12659
PATH:05110	Vibrio cholerae infection	ATP6V1C1	ATP6V1C1	ATPase, H+ transporting, lysosomal 42kDa, V1 subunit C1	3.54195e-06	0.000119246	6.12659
PATH:04966	Collecting duct acid secretion	ATP6V1G1	ATP6V1G1	ATPase, H+ transporting, lysosomal 13kDa, V1 subunit G1	6.37355e-06	0.000183922	9.13661
PATH:04966	Collecting duct acid secretion	ATP6V0E1	ATP6V0E1	ATPase, H+ transporting, lysosomal 9kDa, V0 subunit e1	6.37355e-06	0.000183922	9.13661
PATH:04966	Collecting duct acid secretion	ATP6V0D2	ATP6V0D2	ATPase, H+ transporting, lysosomal 38kDa, V0 subunit d2	6.37355e-06	0.000183922	9.13661
PATH:04966	Collecting duct acid secretion	ATP6V1B2	ATP6V1B2	ATPase, H+ transporting, lysosomal 56/58kDa, V1 subunit B2	6.37355e-06	0.000183922	9.13661
PATH:04966	Collecting duct acid secretion	ATP6V1A	ATP6V1A	ATPase, H+ transporting, lysosomal 70kDa, V1 subunit A	6.37355e-06	0.000183922	9.13661
PATH:04966	Collecting duct acid secretion	ATP6V1C1	ATP6V1C1	ATPase, H+ transporting, lysosomal 42kDa, V1 subunit C1	6.37355e-06	0.000183922	9.13661
PATH:04966	Collecting duct acid secretion	CA2	CA2	carbonic anhydrase II	6.37355e-06	0.000183922	9.13661
PATH:04721	Synaptic vesicle cycle	ATP6V1G1	ATP6V1G1	ATPase, H+ transporting, lysosomal 13kDa, V1 subunit G1	1.05886e-05	0.000267362	5.45824
PATH:04721	Synaptic vesicle cycle	ATP6V0B	ATP6V0B	ATPase, H+ transporting, lysosomal 21kDa, V0 subunit b	1.05886e-05	0.000267362	5.45824
PATH:04721	Synaptic vesicle cycle	CLTC	CLTC	clathrin, heavy chain (Hc)	1.05886e-05	0.000267362	5.45824
PATH:04721	Synaptic vesicle cycle	ATP6V0E1	ATP6V0E1	ATPase, H+ transporting, lysosomal 9kDa, V0 subunit e1	1.05886e-05	0.000267362	5.45824
PATH:04721	Synaptic vesicle cycle	ATP6V0D2	ATP6V0D2	ATPase, H+ transporting, lysosomal 38kDa, V0 subunit d2	1.05886e-05	0.000267362	5.45824
PATH:04721	Synaptic vesicle cycle	ATP6V1B2	ATP6V1B2	ATPase, H+ transporting, lysosomal 56/58kDa, V1 subunit B2	1.05886e-05	0.000267362	5.45824
PATH:04721	Synaptic vesicle cycle	AP2A2	AP2A2	adaptor-related protein complex 2, alpha 2 subunit	1.05886e-05	0.000267362	5.45824
PATH:04721	Synaptic vesicle cycle	ATP6V1H	ATP6V1H	ATPase, H+ transporting, lysosomal 50/57kDa, V1 subunit H	1.05886e-05	0.000267362	5.45824
PATH:04721	Synaptic vesicle cycle	ATP6V1A	ATP6V1A	ATPase, H+ transporting, lysosomal 70kDa, V1 subunit A	1.05886e-05	0.000267362	5.45824
PATH:04721	Synaptic vesicle cycle	ATP6V1C1	ATP6V1C1	ATPase, H+ transporting, lysosomal 42kDa, V1 subunit C1	1.05886e-05	0.000267362	5.45824
PATH:05120	Epithelial cell signaling in Helicobacter pylori infection	ATP6V1G1	ATP6V1G1	ATPase, H+ transporting, lysosomal 13kDa, V1 subunit G1	2.74249e-05	0.000615537	4.92136
PATH:05120	Epithelial cell signaling in Helicobacter pylori infection	ATP6V0B	ATP6V0B	ATPase, H+ transporting, lysosomal 21kDa, V0 subunit b	2.74249e-05	0.000615537	4.92136
PATH:05120	Epithelial cell signaling in Helicobacter pylori infection	ATP6V0E1	ATP6V0E1	ATPase, H+ transporting, lysosomal 9kDa, V0 subunit e1	2.74249e-05	0.000615537	4.92136
PATH:05120	Epithelial cell signaling in Helicobacter pylori infection	JUN	JUN	jun proto-oncogene	2.74249e-05	0.000615537	4.92136
PATH:05120	Epithelial cell signaling in Helicobacter pylori infection	ATP6V0D2	ATP6V0D2	ATPase, H+ transporting, lysosomal 38kDa, V0 subunit d2	2.74249e-05	0.000615537	4.92136
PATH:05120	Epithelial cell signaling in Helicobacter pylori infection	ATP6V1B2	ATP6V1B2	ATPase, H+ transporting, lysosomal 56/58kDa, V1 subunit B2	2.74249e-05	0.000615537	4.92136
PATH:05120	Epithelial cell signaling in Helicobacter pylori infection	ATP6AP1	ATP6AP1	ATPase, H+ transporting, lysosomal accessory protein 1	2.74249e-05	0.000615537	4.92136
PATH:05120	Epithelial cell signaling in Helicobacter pylori infection	ATP6V1H	ATP6V1H	ATPase, H+ transporting, lysosomal 50/57kDa, V1 subunit H	2.74249e-05	0.000615537	4.92136
PATH:05120	Epithelial cell signaling in Helicobacter pylori infection	ATP6V1A	ATP6V1A	ATPase, H+ transporting, lysosomal 70kDa, V1 subunit A	2.74249e-05	0.000615537	4.92136
PATH:05120	Epithelial cell signaling in Helicobacter pylori infection	ATP6V1C1	ATP6V1C1	ATPase, H+ transporting, lysosomal 42kDa, V1 subunit C1	2.74249e-05	0.000615537	4.92136
PATH:00190	Oxidative phosphorylation	ATP5G3	ATP5G3	ATP synthase, H+ transporting, mitochondrial Fo complex, subunit C3 (subunit 9)	0.000405026	0.00818152	3.13255
PATH:00190	Oxidative phosphorylation	ATP6V1G1	ATP6V1G1	ATPase, H+ transporting, lysosomal 13kDa, V1 subunit G1	0.000405026	0.00818152	3.13255
PATH:00190	Oxidative phosphorylation	COX6C	COX6C	cytochrome c oxidase subunit VIc	0.000405026	0.00818152	3.13255
PATH:00190	Oxidative phosphorylation	NDUFB2	NDUFB2	NADH dehydrogenase (ubiquinone) 1 beta subcomplex, 2, 8kDa	0.000405026	0.00818152	3.13255
PATH:00190	Oxidative phosphorylation	ATP6V0B	ATP6V0B	ATPase, H+ transporting, lysosomal 21kDa, V0 subunit b	0.000405026	0.00818152	3.13255
PATH:00190	Oxidative phosphorylation	ATP6V0E1	ATP6V0E1	ATPase, H+ transporting, lysosomal 9kDa, V0 subunit e1	0.000405026	0.00818152	3.13255
PATH:00190	Oxidative phosphorylation	ATP6V0D2	ATP6V0D2	ATPase, H+ transporting, lysosomal 38kDa, V0 subunit d2	0.000405026	0.00818152	3.13255
PATH:00190	Oxidative phosphorylation	ATP6V1B2	ATP6V1B2	ATPase, H+ transporting, lysosomal 56/58kDa, V1 subunit B2	0.000405026	0.00818152	3.13255
PATH:00190	Oxidative phosphorylation	ATP6AP1	ATP6AP1	ATPase, H+ transporting, lysosomal accessory protein 1	0.000405026	0.00818152	3.13255
PATH:00190	Oxidative phosphorylation	ATP6V1H	ATP6V1H	ATPase, H+ transporting, lysosomal 50/57kDa, V1 subunit H	0.000405026	0.00818152	3.13255
PATH:00190	Oxidative phosphorylation	ATP6V1A	ATP6V1A	ATPase, H+ transporting, lysosomal 70kDa, V1 subunit A	0.000405026	0.00818152	3.13255
PATH:00190	Oxidative phosphorylation	ATP6V1C1	ATP6V1C1	ATPase, H+ transporting, lysosomal 42kDa, V1 subunit C1	0.000405026	0.00818152	3.13255
PATH:05020	Prion diseases	PRNP	PRNP	prion protein	0.000916373	0.0168279	5.14634
PATH:05020	Prion diseases	C1QB	C1QB	complement component 1, q subcomponent, B chain	0.000916373	0.0168279	5.14634
PATH:05020	Prion diseases	EGR1	EGR1	early growth response 1	0.000916373	0.0168279	5.14634
PATH:05020	Prion diseases	C1QC	C1QC	complement component 1, q subcomponent, C chain	0.000916373	0.0168279	5.14634
PATH:05020	Prion diseases	HSPA5	HSPA5	heat shock 70kDa protein 5 (glucose-regulated protein, 78kDa)	0.000916373	0.0168279	5.14634
PATH:05020	Prion diseases	C1QA	C1QA	complement component 1, q subcomponent, A chain	0.000916373	0.0168279	5.14634
PATH:04380	Osteoclast differentiation	STAT1	STAT1	signal transducer and activator of transcription 1, 91kDa	0.00135669	0.0228376	2.8967
PATH:04380	Osteoclast differentiation	TREM2	TREM2	triggering receptor expressed on myeloid cells 2	0.00135669	0.0228376	2.8967
PATH:04380	Osteoclast differentiation	FOS	FOS	FBJ murine osteosarcoma viral oncogene homolog	0.00135669	0.0228376	2.8967
PATH:04380	Osteoclast differentiation	TNFRSF11A	TNFRSF11A	tumor necrosis factor receptor superfamily, member 11a, NFKB activator	0.00135669	0.0228376	2.8967
PATH:04380	Osteoclast differentiation	JUN	JUN	jun proto-oncogene	0.00135669	0.0228376	2.8967
PATH:04380	Osteoclast differentiation	NFATC1	NFATC1	nuclear factor of activated T-cells, cytoplasmic, calcineurin-dependent 1	0.00135669	0.0228376	2.8967
PATH:04380	Osteoclast differentiation	MITF	MITF	microphthalmia-associated transcription factor	0.00135669	0.0228376	2.8967
PATH:04380	Osteoclast differentiation	LILRB4	LILRB4	leukocyte immunoglobulin-like receptor, subfamily B (with TM and ITIM domains), member 4	0.00135669	0.0228376	2.8967
PATH:04380	Osteoclast differentiation	LILRB5	LILRB5	leukocyte immunoglobulin-like receptor, subfamily B (with TM and ITIM domains), member 5	0.00135669	0.0228376	2.8967
PATH:04380	Osteoclast differentiation	ITGB3	ITGB3	integrin, beta 3 (platelet glycoprotein IIIa, antigen CD61)	0.00135669	0.0228376	2.8967
PATH:04380	Osteoclast differentiation	CTSK	CTSK	cathepsin K	0.00135669	0.0228376	2.8967
PATH:04512	ECM-receptor interaction	SPP1	SPP1	secreted phosphoprotein 1	0.00163773	0.0254479	3.25521
PATH:04512	ECM-receptor interaction	SDC2	SDC2	syndecan 2	0.00163773	0.0254479	3.25521
PATH:04512	ECM-receptor interaction	ITGAV	ITGAV	integrin, alpha V	0.00163773	0.0254479	3.25521
PATH:04512	ECM-receptor interaction	COL6A1	COL6A1	collagen, type VI, alpha 1	0.00163773	0.0254479	3.25521
PATH:04512	ECM-receptor interaction	ITGA2	ITGA2	integrin, alpha 2 (CD49B, alpha 2 subunit of VLA-2 receptor)	0.00163773	0.0254479	3.25521
PATH:04512	ECM-receptor interaction	SDC3	SDC3	syndecan 3	0.00163773	0.0254479	3.25521
PATH:04512	ECM-receptor interaction	ITGB5	ITGB5	integrin, beta 5	0.00163773	0.0254479	3.25521
PATH:04512	ECM-receptor interaction	COL27A1	COL27A1	collagen, type XXVII, alpha 1	0.00163773	0.0254479	3.25521
PATH:04512	ECM-receptor interaction	ITGB3	ITGB3	integrin, beta 3 (platelet glycoprotein IIIa, antigen CD61)	0.00163773	0.0254479	3.25521
PATH:05133	Pertussis	C1QB	C1QB	complement component 1, q subcomponent, B chain	0.00603343	0.0870538	3.18397
PATH:05133	Pertussis	FOS	FOS	FBJ murine osteosarcoma viral oncogene homolog	0.00603343	0.0870538	3.18397
PATH:05133	Pertussis	JUN	JUN	jun proto-oncogene	0.00603343	0.0870538	3.18397
PATH:05133	Pertussis	C1QC	C1QC	complement component 1, q subcomponent, C chain	0.00603343	0.0870538	3.18397
PATH:05133	Pertussis	C1QA	C1QA	complement component 1, q subcomponent, A chain	0.00603343	0.0870538	3.18397
PATH:05133	Pertussis	SERPING1	SERPING1	serpin peptidase inhibitor, clade G (C1 inhibitor), member 1	0.00603343	0.0870538	3.18397
PATH:05133	Pertussis	C2	C2	complement component 2	0.00603343	0.0870538	3.18397
PATH:04915	Estrogen signaling pathway	HSP90B1	HSP90B1	heat shock protein 90kDa beta (Grp94), member 1	0.0111809	0.15057	2.61046
PATH:04915	Estrogen signaling pathway	MMP9	MMP9	matrix metallopeptidase 9 (gelatinase B, 92kDa gelatinase, 92kDa type IV collagenase)	0.0111809	0.15057	2.61046
PATH:04915	Estrogen signaling pathway	HSPA8	HSPA8	heat shock 70kDa protein 8	0.0111809	0.15057	2.61046
PATH:04915	Estrogen signaling pathway	HSP90AA1	HSP90AA1	heat shock protein 90kDa alpha (cytosolic), class A member 1	0.0111809	0.15057	2.61046
PATH:04915	Estrogen signaling pathway	FOS	FOS	FBJ murine osteosarcoma viral oncogene homolog	0.0111809	0.15057	2.61046
PATH:04915	Estrogen signaling pathway	KCNJ5	KCNJ5	potassium inwardly-rectifying channel, subfamily J, member 5	0.0111809	0.15057	2.61046
PATH:04915	Estrogen signaling pathway	JUN	JUN	jun proto-oncogene	0.0111809	0.15057	2.61046
PATH:04915	Estrogen signaling pathway	HSP90AB1	HSP90AB1	heat shock protein 90kDa alpha (cytosolic), class B member 1	0.0111809	0.15057	2.61046
PATH:04621	NOD-like receptor signaling pathway	HSP90B1	HSP90B1	heat shock protein 90kDa beta (Grp94), member 1	0.0121382	0.153245	3.10555
PATH:04621	NOD-like receptor signaling pathway	CCL13	CCL13	chemokine (C-C motif) ligand 13	0.0121382	0.153245	3.10555
PATH:04621	NOD-like receptor signaling pathway	HSP90AA1	HSP90AA1	heat shock protein 90kDa alpha (cytosolic), class A member 1	0.0121382	0.153245	3.10555
PATH:04621	NOD-like receptor signaling pathway	CCL8	CCL8	chemokine (C-C motif) ligand 8	0.0121382	0.153245	3.10555
PATH:04621	NOD-like receptor signaling pathway	CCL2	CCL2	chemokine (C-C motif) ligand 2	0.0121382	0.153245	3.10555
PATH:04621	NOD-like receptor signaling pathway	HSP90AB1	HSP90AB1	heat shock protein 90kDa alpha (cytosolic), class B member 1	0.0121382	0.153245	3.10555
PATH:04978	Mineral absorption	FTL	FTL	ferritin, light polypeptide	0.014748	0.175241	3.4114
PATH:04978	Mineral absorption	SLC11A2	SLC11A2	solute carrier family 11 (proton-coupled divalent metal ion transporter), member 2	0.014748	0.175241	3.4114
PATH:04978	Mineral absorption	HMOX1	HMOX1	heme oxygenase (decycling) 1	0.014748	0.175241	3.4114
PATH:04978	Mineral absorption	SLC40A1	SLC40A1	solute carrier family 40 (iron-regulated transporter), member 1	0.014748	0.175241	3.4114
PATH:04978	Mineral absorption	ATP1B1	ATP1B1	ATPase, Na+/K+ transporting, beta 1 polypeptide	0.014748	0.175241	3.4114
PATH:00480	Glutathione metabolism	GCLC	GCLC	glutamate-cysteine ligase, catalytic subunit	0.0176496	0.187643	3.26308
PATH:00480	Glutathione metabolism	MGST3	MGST3	microsomal glutathione S-transferase 3	0.0176496	0.187643	3.26308
PATH:00480	Glutathione metabolism	IDH1	IDH1	isocitrate dehydrogenase 1 (NADP+), soluble	0.0176496	0.187643	3.26308
PATH:00480	Glutathione metabolism	GPX1	GPX1	glutathione peroxidase 1	0.0176496	0.187643	3.26308
PATH:00480	Glutathione metabolism	GSTO1	GSTO1	glutathione S-transferase omega 1	0.0176496	0.187643	3.26308
PATH:05150	Staphylococcus aureus infection	C1QB	C1QB	complement component 1, q subcomponent, B chain	0.0176496	0.187643	3.26308
PATH:05150	Staphylococcus aureus infection	C1QC	C1QC	complement component 1, q subcomponent, C chain	0.0176496	0.187643	3.26308
PATH:05150	Staphylococcus aureus infection	C1QA	C1QA	complement component 1, q subcomponent, A chain	0.0176496	0.187643	3.26308
PATH:05150	Staphylococcus aureus infection	C3AR1	C3AR1	complement component 3a receptor 1	0.0176496	0.187643	3.26308
PATH:05150	Staphylococcus aureus infection	C2	C2	complement component 2	0.0176496	0.187643	3.26308
PATH:04144	Endocytosis	SH3GL2	SH3GL2	SH3-domain GRB2-like 2	0.0216889	0.210798	1.92644
PATH:04144	Endocytosis	CBLB	CBLB	Cbl proto-oncogene B, E3 ubiquitin protein ligase	0.0216889	0.210798	1.92644
PATH:04144	Endocytosis	HLA-E	HLA-E	major histocompatibility complex, class I, E	0.0216889	0.210798	1.92644
PATH:04144	Endocytosis	HSPA8	HSPA8	heat shock 70kDa protein 8	0.0216889	0.210798	1.92644
PATH:04144	Endocytosis	HLA-A	HLA-A	major histocompatibility complex, class I, A	0.0216889	0.210798	1.92644
PATH:04144	Endocytosis	CLTC	CLTC	clathrin, heavy chain (Hc)	0.0216889	0.210798	1.92644
PATH:04144	Endocytosis	F2R	F2R	coagulation factor II (thrombin) receptor	0.0216889	0.210798	1.92644
PATH:04144	Endocytosis	AP2A2	AP2A2	adaptor-related protein complex 2, alpha 2 subunit	0.0216889	0.210798	1.92644
PATH:04144	Endocytosis	WWP1	WWP1	WW domain containing E3 ubiquitin protein ligase 1	0.0216889	0.210798	1.92644
PATH:04144	Endocytosis	TFRC	TFRC	transferrin receptor	0.0216889	0.210798	1.92644
PATH:04144	Endocytosis	FOLR2	FOLR2	folate receptor 2 (fetal)	0.0216889	0.210798	1.92644
PATH:04144	Endocytosis	IL2RA	IL2RA	interleukin 2 receptor, alpha	0.0216889	0.210798	1.92644
PATH:03320	PPAR signaling pathway	SCD	SCD	stearoyl-CoA desaturase (delta-9-desaturase)	0.0219146	0.210798	2.72912
PATH:03320	PPAR signaling pathway	ME1	ME1	malic enzyme 1, NADP(+)-dependent, cytosolic	0.0219146	0.210798	2.72912
PATH:03320	PPAR signaling pathway	PLTP	PLTP	phospholipid transfer protein	0.0219146	0.210798	2.72912
PATH:03320	PPAR signaling pathway	NR1H3	NR1H3	nuclear receptor subfamily 1, group H, member 3	0.0219146	0.210798	2.72912
PATH:03320	PPAR signaling pathway	CYP27A1	CYP27A1	cytochrome P450, family 27, subfamily A, polypeptide 1	0.0219146	0.210798	2.72912
PATH:03320	PPAR signaling pathway	LPL	LPL	lipoprotein lipase	0.0219146	0.210798	2.72912
PATH:04514	Cell adhesion molecules (CAMs)	CD99	CD99	CD99 molecule	0.0230849	0.211962	2.16146
PATH:04514	Cell adhesion molecules (CAMs)	HLA-E	HLA-E	major histocompatibility complex, class I, E	0.0230849	0.211962	2.16146
PATH:04514	Cell adhesion molecules (CAMs)	SDC2	SDC2	syndecan 2	0.0230849	0.211962	2.16146
PATH:04514	Cell adhesion molecules (CAMs)	ITGAV	ITGAV	integrin, alpha V	0.0230849	0.211962	2.16146
PATH:04514	Cell adhesion molecules (CAMs)	HLA-A	HLA-A	major histocompatibility complex, class I, A	0.0230849	0.211962	2.16146
PATH:04514	Cell adhesion molecules (CAMs)	CD276	CD276	CD276 molecule	0.0230849	0.211962	2.16146
PATH:04514	Cell adhesion molecules (CAMs)	SDC3	SDC3	syndecan 3	0.0230849	0.211962	2.16146
PATH:04514	Cell adhesion molecules (CAMs)	SIGLEC1	SIGLEC1	sialic acid binding Ig-like lectin 1, sialoadhesin	0.0230849	0.211962	2.16146
PATH:04514	Cell adhesion molecules (CAMs)	CADM1	CADM1	cell adhesion molecule 1	0.0230849	0.211962	2.16146
PATH:00565	Ether lipid metabolism	PLA2G2D	PLA2G2D	phospholipase A2, group IID	0.0306054	0.268795	3.33559
PATH:00565	Ether lipid metabolism	PLD3	PLD3	phospholipase D family, member 3	0.0306054	0.268795	3.33559
PATH:00565	Ether lipid metabolism	ENPP2	ENPP2	ectonucleotide pyrophosphatase/phosphodiesterase 2	0.0306054	0.268795	3.33559
PATH:00565	Ether lipid metabolism	PLA2G7	PLA2G7	phospholipase A2, group VII (platelet-activating factor acetylhydrolase, plasma)	0.0306054	0.268795	3.33559
PATH:05412	Arrhythmogenic right ventricular cardiomyopathy (ARVC)	ITGAV	ITGAV	integrin, alpha V	0.0320308	0.269592	2.50169
PATH:05412	Arrhythmogenic right ventricular cardiomyopathy (ARVC)	DSC2	DSC2	desmocollin 2	0.0320308	0.269592	2.50169
PATH:05412	Arrhythmogenic right ventricular cardiomyopathy (ARVC)	ITGA2	ITGA2	integrin, alpha 2 (CD49B, alpha 2 subunit of VLA-2 receptor)	0.0320308	0.269592	2.50169
PATH:05412	Arrhythmogenic right ventricular cardiomyopathy (ARVC)	ITGB5	ITGB5	integrin, beta 5	0.0320308	0.269592	2.50169
PATH:05412	Arrhythmogenic right ventricular cardiomyopathy (ARVC)	ACTG1	ACTG1	actin, gamma 1	0.0320308	0.269592	2.50169
PATH:05412	Arrhythmogenic right ventricular cardiomyopathy (ARVC)	ITGB3	ITGB3	integrin, beta 3 (platelet glycoprotein IIIa, antigen CD61)	0.0320308	0.269592	2.50169
PATH:05142	Chagas disease (American trypanosomiasis)	CALR	CALR	calreticulin	0.0347622	0.280879	2.25959
PATH:05142	Chagas disease (American trypanosomiasis)	C1QB	C1QB	complement component 1, q subcomponent, B chain	0.0347622	0.280879	2.25959
PATH:05142	Chagas disease (American trypanosomiasis)	FOS	FOS	FBJ murine osteosarcoma viral oncogene homolog	0.0347622	0.280879	2.25959
PATH:05142	Chagas disease (American trypanosomiasis)	JUN	JUN	jun proto-oncogene	0.0347622	0.280879	2.25959
PATH:05142	Chagas disease (American trypanosomiasis)	C1QC	C1QC	complement component 1, q subcomponent, C chain	0.0347622	0.280879	2.25959
PATH:05142	Chagas disease (American trypanosomiasis)	C1QA	C1QA	complement component 1, q subcomponent, A chain	0.0347622	0.280879	2.25959
PATH:05142	Chagas disease (American trypanosomiasis)	CCL2	CCL2	chemokine (C-C motif) ligand 2	0.0347622	0.280879	2.25959
PATH:04141	Protein processing in endoplasmic reticulum	HSP90B1	HSP90B1	heat shock protein 90kDa beta (Grp94), member 1	0.0388839	0.291658	1.88807
PATH:04141	Protein processing in endoplasmic reticulum	CALR	CALR	calreticulin	0.0388839	0.291658	1.88807
PATH:04141	Protein processing in endoplasmic reticulum	RPN2	RPN2	ribophorin II	0.0388839	0.291658	1.88807
PATH:04141	Protein processing in endoplasmic reticulum	HERPUD1	HERPUD1	homocysteine-inducible, endoplasmic reticulum stress-inducible, ubiquitin-like domain member 1	0.0388839	0.291658	1.88807
PATH:04141	Protein processing in endoplasmic reticulum	HSPA8	HSPA8	heat shock 70kDa protein 8	0.0388839	0.291658	1.88807
PATH:04141	Protein processing in endoplasmic reticulum	HSP90AA1	HSP90AA1	heat shock protein 90kDa alpha (cytosolic), class A member 1	0.0388839	0.291658	1.88807
PATH:04141	Protein processing in endoplasmic reticulum	HSPA5	HSPA5	heat shock 70kDa protein 5 (glucose-regulated protein, 78kDa)	0.0388839	0.291658	1.88807
PATH:04141	Protein processing in endoplasmic reticulum	BCAP31	BCAP31	B-cell receptor-associated protein 31	0.0388839	0.291658	1.88807
PATH:04141	Protein processing in endoplasmic reticulum	LMAN1	LMAN1	lectin, mannose-binding, 1	0.0388839	0.291658	1.88807
PATH:04141	Protein processing in endoplasmic reticulum	HSP90AB1	HSP90AB1	heat shock protein 90kDa alpha (cytosolic), class B member 1	0.0388839	0.291658	1.88807
PATH:04060	Cytokine-cytokine receptor interaction	CXCL13	CXCL13	chemokine (C-X-C motif) ligand 13	0.038984	0.291658	1.71922
PATH:04060	Cytokine-cytokine receptor interaction	CXCL12	CXCL12	chemokine (C-X-C motif) ligand 12	0.038984	0.291658	1.71922
PATH:04060	Cytokine-cytokine receptor interaction	VEGFB	VEGFB	vascular endothelial growth factor B	0.038984	0.291658	1.71922
PATH:04060	Cytokine-cytokine receptor interaction	TNFRSF21	TNFRSF21	tumor necrosis factor receptor superfamily, member 21	0.038984	0.291658	1.71922
PATH:04060	Cytokine-cytokine receptor interaction	CCL18	CCL18	chemokine (C-C motif) ligand 18 (pulmonary and activation-regulated)	0.038984	0.291658	1.71922
PATH:04060	Cytokine-cytokine receptor interaction	CCL13	CCL13	chemokine (C-C motif) ligand 13	0.038984	0.291658	1.71922
PATH:04060	Cytokine-cytokine receptor interaction	CCL8	CCL8	chemokine (C-C motif) ligand 8	0.038984	0.291658	1.71922
PATH:04060	Cytokine-cytokine receptor interaction	TNFRSF9	TNFRSF9	tumor necrosis factor receptor superfamily, member 9	0.038984	0.291658	1.71922
PATH:04060	Cytokine-cytokine receptor interaction	TNFRSF11A	TNFRSF11A	tumor necrosis factor receptor superfamily, member 11a, NFKB activator	0.038984	0.291658	1.71922
PATH:04060	Cytokine-cytokine receptor interaction	IL13RA1	IL13RA1	interleukin 13 receptor, alpha 1	0.038984	0.291658	1.71922
PATH:04060	Cytokine-cytokine receptor interaction	CXCL16	CXCL16	chemokine (C-X-C motif) ligand 16	0.038984	0.291658	1.71922
PATH:04060	Cytokine-cytokine receptor interaction	CCL2	CCL2	chemokine (C-C motif) ligand 2	0.038984	0.291658	1.71922
PATH:04060	Cytokine-cytokine receptor interaction	IL2RA	IL2RA	interleukin 2 receptor, alpha	0.038984	0.291658	1.71922
PATH:04640	Hematopoietic cell lineage	CD59	CD59	CD59 molecule, complement regulatory protein	0.0471864	0.340416	2.28002
PATH:04640	Hematopoietic cell lineage	ITGA2	ITGA2	integrin, alpha 2 (CD49B, alpha 2 subunit of VLA-2 receptor)	0.0471864	0.340416	2.28002
PATH:04640	Hematopoietic cell lineage	TFRC	TFRC	transferrin receptor	0.0471864	0.340416	2.28002
PATH:04640	Hematopoietic cell lineage	IL2RA	IL2RA	interleukin 2 receptor, alpha	0.0471864	0.340416	2.28002
PATH:04640	Hematopoietic cell lineage	ITGB3	ITGB3	integrin, beta 3 (platelet glycoprotein IIIa, antigen CD61)	0.0471864	0.340416	2.28002
PATH:04640	Hematopoietic cell lineage	CD9	CD9	CD9 molecule	0.0471864	0.340416	2.28002
PATH:05205	Proteoglycans in cancer	CBLB	CBLB	Cbl proto-oncogene B, E3 ubiquitin protein ligase	0.0498348	0.347125	1.69926
PATH:05205	Proteoglycans in cancer	RDX	RDX	radixin	0.0498348	0.347125	1.69926
PATH:05205	Proteoglycans in cancer	MMP9	MMP9	matrix metallopeptidase 9 (gelatinase B, 92kDa gelatinase, 92kDa type IV collagenase)	0.0498348	0.347125	1.69926
PATH:05205	Proteoglycans in cancer	SDC2	SDC2	syndecan 2	0.0498348	0.347125	1.69926
PATH:05205	Proteoglycans in cancer	ITGAV	ITGAV	integrin, alpha V	0.0498348	0.347125	1.69926
PATH:05205	Proteoglycans in cancer	CTSL	CTSL	cathepsin L	0.0498348	0.347125	1.69926
PATH:05205	Proteoglycans in cancer	ITGA2	ITGA2	integrin, alpha 2 (CD49B, alpha 2 subunit of VLA-2 receptor)	0.0498348	0.347125	1.69926
PATH:05205	Proteoglycans in cancer	ITGB5	ITGB5	integrin, beta 5	0.0498348	0.347125	1.69926
PATH:05205	Proteoglycans in cancer	ACTG1	ACTG1	actin, gamma 1	0.0498348	0.347125	1.69926
PATH:05205	Proteoglycans in cancer	PLAU	PLAU	plasminogen activator, urokinase	0.0498348	0.347125	1.69926
PATH:05205	Proteoglycans in cancer	CD63	CD63	CD63 molecule	0.0498348	0.347125	1.69926
PATH:05205	Proteoglycans in cancer	ITGB3	ITGB3	integrin, beta 3 (platelet glycoprotein IIIa, antigen CD61)	0.0498348	0.347125	1.69926
PATH:01230	Biosynthesis of amino acids	BCAT1	BCAT1	branched chain amino-acid transaminase 1, cytosolic	0.071529	0.470507	2.24032
PATH:01230	Biosynthesis of amino acids	IDH1	IDH1	isocitrate dehydrogenase 1 (NADP+), soluble	0.071529	0.470507	2.24032
PATH:01230	Biosynthesis of amino acids	ALDOA	ALDOA	aldolase A, fructose-bisphosphate	0.071529	0.470507	2.24032
PATH:01230	Biosynthesis of amino acids	GLUL	GLUL	glutamate-ammonia ligase	0.071529	0.470507	2.24032
PATH:01230	Biosynthesis of amino acids	TPI1	TPI1	triosephosphate isomerase 1	0.071529	0.470507	2.24032
PATH:05152	Tuberculosis	LAMP2	LAMP2	lysosomal-associated membrane protein 2	0.0754961	0.470507	1.73194
PATH:05152	Tuberculosis	STAT1	STAT1	signal transducer and activator of transcription 1, 91kDa	0.0754961	0.470507	1.73194
PATH:05152	Tuberculosis	CD209	CD209	CD209 molecule	0.0754961	0.470507	1.73194
PATH:05152	Tuberculosis	HSPD1	HSPD1	heat shock 60kDa protein 1 (chaperonin)	0.0754961	0.470507	1.73194
PATH:05152	Tuberculosis	LAMP1	LAMP1	lysosomal-associated membrane protein 1	0.0754961	0.470507	1.73194
PATH:05152	Tuberculosis	ATP6V0B	ATP6V0B	ATPase, H+ transporting, lysosomal 21kDa, V0 subunit b	0.0754961	0.470507	1.73194
PATH:05152	Tuberculosis	ATP6V0D2	ATP6V0D2	ATPase, H+ transporting, lysosomal 38kDa, V0 subunit d2	0.0754961	0.470507	1.73194
PATH:05152	Tuberculosis	ATP6AP1	ATP6AP1	ATPase, H+ transporting, lysosomal accessory protein 1	0.0754961	0.470507	1.73194
PATH:05152	Tuberculosis	ATP6V1H	ATP6V1H	ATPase, H+ transporting, lysosomal 50/57kDa, V1 subunit H	0.0754961	0.470507	1.73194
PATH:00051	Fructose and mannose metabolism	AKR1B1	AKR1B1	aldo-keto reductase family 1, member B1 (aldose reductase)	0.0765421	0.470507	3.00203
PATH:00051	Fructose and mannose metabolism	ALDOA	ALDOA	aldolase A, fructose-bisphosphate	0.0765421	0.470507	3.00203
PATH:00051	Fructose and mannose metabolism	TPI1	TPI1	triosephosphate isomerase 1	0.0765421	0.470507	3.00203
PATH:00511	Other glycan degradation	HEXB	HEXB	hexosaminidase B (beta polypeptide)	0.0772606	0.470507	4.28861
PATH:00511	Other glycan degradation	FUCA1	FUCA1	fucosidase, alpha-L- 1, tissue	0.0772606	0.470507	4.28861
PATH:00561	Glycerolipid metabolism	AKR1B1	AKR1B1	aldo-keto reductase family 1, member B1 (aldose reductase)	0.0791943	0.470507	2.45064
PATH:00561	Glycerolipid metabolism	MGLL	MGLL	monoglyceride lipase	0.0791943	0.470507	2.45064
PATH:00561	Glycerolipid metabolism	LPL	LPL	lipoprotein lipase	0.0791943	0.470507	2.45064
PATH:00561	Glycerolipid metabolism	AKR1A1	AKR1A1	aldo-keto reductase family 1, member A1 (aldehyde reductase)	0.0791943	0.470507	2.45064
PATH:05100	Bacterial invasion of epithelial cells	CBLB	CBLB	Cbl proto-oncogene B, E3 ubiquitin protein ligase	0.086907	0.501577	2.11411
PATH:05100	Bacterial invasion of epithelial cells	CLTC	CLTC	clathrin, heavy chain (Hc)	0.086907	0.501577	2.11411
PATH:05100	Bacterial invasion of epithelial cells	ARHGAP10	ARHGAP10	Rho GTPase activating protein 10	0.086907	0.501577	2.11411
PATH:05100	Bacterial invasion of epithelial cells	ACTG1	ACTG1	actin, gamma 1	0.086907	0.501577	2.11411
PATH:05100	Bacterial invasion of epithelial cells	SEPT11	SEPT11	septin 11	0.086907	0.501577	2.11411
PATH:01220	Degradation of aromatic compounds	AKR1A1	AKR1A1	aldo-keto reductase family 1, member A1 (aldehyde reductase)	0.0966563	0.532855	10.0068
PATH:01210	2-Oxocarboxylic acid metabolism	BCAT1	BCAT1	branched chain amino-acid transaminase 1, cytosolic	0.0976021	0.532855	3.75254
PATH:01210	2-Oxocarboxylic acid metabolism	IDH1	IDH1	isocitrate dehydrogenase 1 (NADP+), soluble	0.0976021	0.532855	3.75254
PATH:05321	Inflammatory bowel disease (IBD)	STAT1	STAT1	signal transducer and activator of transcription 1, 91kDa	0.104306	0.540037	2.22373
PATH:05321	Inflammatory bowel disease (IBD)	JUN	JUN	jun proto-oncogene	0.104306	0.540037	2.22373
PATH:05321	Inflammatory bowel disease (IBD)	NFATC1	NFATC1	nuclear factor of activated T-cells, cytoplasmic, calcineurin-dependent 1	0.104306	0.540037	2.22373
PATH:05321	Inflammatory bowel disease (IBD)	MAF	MAF	v-maf avian musculoaponeurotic fibrosarcoma oncogene homolog	0.104306	0.540037	2.22373
PATH:00120	Primary bile acid biosynthesis	CYP27A1	CYP27A1	cytochrome P450, family 27, subfamily A, polypeptide 1	0.108278	0.540037	3.5318
PATH:00120	Primary bile acid biosynthesis	HSD3B7	HSD3B7	hydroxy-delta-5-steroid dehydrogenase, 3 beta- and steroid delta-isomerase 7	0.108278	0.540037	3.5318
PATH:04964	Proximal tubule bicarbonate reclamation	ATP1B1	ATP1B1	ATPase, Na+/K+ transporting, beta 1 polypeptide	0.108278	0.540037	3.5318
PATH:04964	Proximal tubule bicarbonate reclamation	CA2	CA2	carbonic anhydrase II	0.108278	0.540037	3.5318
PATH:04940	Type I diabetes mellitus	HLA-E	HLA-E	major histocompatibility complex, class I, E	0.109611	0.540037	2.57317
PATH:04940	Type I diabetes mellitus	HSPD1	HSPD1	heat shock 60kDa protein 1 (chaperonin)	0.109611	0.540037	2.57317
PATH:04940	Type I diabetes mellitus	HLA-A	HLA-A	major histocompatibility complex, class I, A	0.109611	0.540037	2.57317
PATH:00531	Glycosaminoglycan degradation	HEXB	HEXB	hexosaminidase B (beta polypeptide)	0.119246	0.561721	3.33559
PATH:00531	Glycosaminoglycan degradation	GNS	GNS	glucosamine (N-acetyl)-6-sulfatase	0.119246	0.561721	3.33559
PATH:04510	Focal adhesion	VEGFB	VEGFB	vascular endothelial growth factor B	0.1207	0.561721	1.52387
PATH:04510	Focal adhesion	SPP1	SPP1	secreted phosphoprotein 1	0.1207	0.561721	1.52387
PATH:04510	Focal adhesion	ITGAV	ITGAV	integrin, alpha V	0.1207	0.561721	1.52387
PATH:04510	Focal adhesion	JUN	JUN	jun proto-oncogene	0.1207	0.561721	1.52387
PATH:04510	Focal adhesion	COL6A1	COL6A1	collagen, type VI, alpha 1	0.1207	0.561721	1.52387
PATH:04510	Focal adhesion	ITGA2	ITGA2	integrin, alpha 2 (CD49B, alpha 2 subunit of VLA-2 receptor)	0.1207	0.561721	1.52387
PATH:04510	Focal adhesion	ITGB5	ITGB5	integrin, beta 5	0.1207	0.561721	1.52387
PATH:04510	Focal adhesion	ACTG1	ACTG1	actin, gamma 1	0.1207	0.561721	1.52387
PATH:04510	Focal adhesion	COL27A1	COL27A1	collagen, type XXVII, alpha 1	0.1207	0.561721	1.52387
PATH:04510	Focal adhesion	ITGB3	ITGB3	integrin, beta 3 (platelet glycoprotein IIIa, antigen CD61)	0.1207	0.561721	1.52387
PATH:05410	Hypertrophic cardiomyopathy (HCM)	ITGAV	ITGAV	integrin, alpha V	0.122355	0.561721	1.90002
PATH:05410	Hypertrophic cardiomyopathy (HCM)	ITGA2	ITGA2	integrin, alpha 2 (CD49B, alpha 2 subunit of VLA-2 receptor)	0.122355	0.561721	1.90002
PATH:05410	Hypertrophic cardiomyopathy (HCM)	ITGB5	ITGB5	integrin, beta 5	0.122355	0.561721	1.90002
PATH:05410	Hypertrophic cardiomyopathy (HCM)	ACTG1	ACTG1	actin, gamma 1	0.122355	0.561721	1.90002
PATH:05410	Hypertrophic cardiomyopathy (HCM)	ITGB3	ITGB3	integrin, beta 3 (platelet glycoprotein IIIa, antigen CD61)	0.122355	0.561721	1.90002
PATH:01100	Metabolic pathways	BCAT1	BCAT1	branched chain amino-acid transaminase 1, cytosolic	0.131869	0.591947	1.18463
PATH:01100	Metabolic pathways	ATP5G3	ATP5G3	ATP synthase, H+ transporting, mitochondrial Fo complex, subunit C3 (subunit 9)	0.131869	0.591947	1.18463
PATH:01100	Metabolic pathways	SGPL1	SGPL1	sphingosine-1-phosphate lyase 1	0.131869	0.591947	1.18463
PATH:01100	Metabolic pathways	GATM	GATM	glycine amidinotransferase (L-arginine:glycine amidinotransferase)	0.131869	0.591947	1.18463
PATH:01100	Metabolic pathways	AKR1B1	AKR1B1	aldo-keto reductase family 1, member B1 (aldose reductase)	0.131869	0.591947	1.18463
PATH:01100	Metabolic pathways	ATP6V1G1	ATP6V1G1	ATPase, H+ transporting, lysosomal 13kDa, V1 subunit G1	0.131869	0.591947	1.18463
PATH:01100	Metabolic pathways	COX6C	COX6C	cytochrome c oxidase subunit VIc	0.131869	0.591947	1.18463
PATH:01100	Metabolic pathways	RPN2	RPN2	ribophorin II	0.131869	0.591947	1.18463
PATH:01100	Metabolic pathways	GNPDA1	GNPDA1	glucosamine-6-phosphate deaminase 1	0.131869	0.591947	1.18463
PATH:01100	Metabolic pathways	AK5	AK5	adenylate kinase 5	0.131869	0.591947	1.18463
PATH:01100	Metabolic pathways	GCLC	GCLC	glutamate-cysteine ligase, catalytic subunit	0.131869	0.591947	1.18463
PATH:01100	Metabolic pathways	NDUFB2	NDUFB2	NADH dehydrogenase (ubiquinone) 1 beta subcomplex, 2, 8kDa	0.131869	0.591947	1.18463
PATH:01100	Metabolic pathways	HEXB	HEXB	hexosaminidase B (beta polypeptide)	0.131869	0.591947	1.18463
PATH:01100	Metabolic pathways	EXT1	EXT1	exostosin glycosyltransferase 1	0.131869	0.591947	1.18463
PATH:01100	Metabolic pathways	PLA2G2D	PLA2G2D	phospholipase A2, group IID	0.131869	0.591947	1.18463
PATH:01100	Metabolic pathways	PAPSS2	PAPSS2	3'-phosphoadenosine 5'-phosphosulfate synthase 2	0.131869	0.591947	1.18463
PATH:01100	Metabolic pathways	GNS	GNS	glucosamine (N-acetyl)-6-sulfatase	0.131869	0.591947	1.18463
PATH:01100	Metabolic pathways	ATP6V0B	ATP6V0B	ATPase, H+ transporting, lysosomal 21kDa, V0 subunit b	0.131869	0.591947	1.18463
PATH:01100	Metabolic pathways	MGLL	MGLL	monoglyceride lipase	0.131869	0.591947	1.18463
PATH:01100	Metabolic pathways	ATP6V0E1	ATP6V0E1	ATPase, H+ transporting, lysosomal 9kDa, V0 subunit e1	0.131869	0.591947	1.18463
PATH:01100	Metabolic pathways	ATP6V0D2	ATP6V0D2	ATPase, H+ transporting, lysosomal 38kDa, V0 subunit d2	0.131869	0.591947	1.18463
PATH:01100	Metabolic pathways	MGAT4A	MGAT4A	mannosyl (alpha-1,3-)-glycoprotein beta-1,4-N-acetylglucosaminyltransferase, isozyme A	0.131869	0.591947	1.18463
PATH:01100	Metabolic pathways	ME1	ME1	malic enzyme 1, NADP(+)-dependent, cytosolic	0.131869	0.591947	1.18463
PATH:01100	Metabolic pathways	ATP6V1B2	ATP6V1B2	ATPase, H+ transporting, lysosomal 56/58kDa, V1 subunit B2	0.131869	0.591947	1.18463
PATH:01100	Metabolic pathways	UGCG	UGCG	UDP-glucose ceramide glucosyltransferase	0.131869	0.591947	1.18463
PATH:01100	Metabolic pathways	IDH1	IDH1	isocitrate dehydrogenase 1 (NADP+), soluble	0.131869	0.591947	1.18463
PATH:01100	Metabolic pathways	ALDOA	ALDOA	aldolase A, fructose-bisphosphate	0.131869	0.591947	1.18463
PATH:01100	Metabolic pathways	ATP6AP1	ATP6AP1	ATPase, H+ transporting, lysosomal accessory protein 1	0.131869	0.591947	1.18463
PATH:01100	Metabolic pathways	CYP27A1	CYP27A1	cytochrome P450, family 27, subfamily A, polypeptide 1	0.131869	0.591947	1.18463
PATH:01100	Metabolic pathways	GLUL	GLUL	glutamate-ammonia ligase	0.131869	0.591947	1.18463
PATH:01100	Metabolic pathways	AKR1A1	AKR1A1	aldo-keto reductase family 1, member A1 (aldehyde reductase)	0.131869	0.591947	1.18463
PATH:01100	Metabolic pathways	PLA2G7	PLA2G7	phospholipase A2, group VII (platelet-activating factor acetylhydrolase, plasma)	0.131869	0.591947	1.18463
PATH:01100	Metabolic pathways	ATP6V1H	ATP6V1H	ATPase, H+ transporting, lysosomal 50/57kDa, V1 subunit H	0.131869	0.591947	1.18463
PATH:01100	Metabolic pathways	ASAH1	ASAH1	N-acylsphingosine amidohydrolase (acid ceramidase) 1	0.131869	0.591947	1.18463
PATH:01100	Metabolic pathways	ALDH1A1	ALDH1A1	aldehyde dehydrogenase 1 family, member A1	0.131869	0.591947	1.18463
PATH:01100	Metabolic pathways	ATP6V1A	ATP6V1A	ATPase, H+ transporting, lysosomal 70kDa, V1 subunit A	0.131869	0.591947	1.18463
PATH:01100	Metabolic pathways	HSD3B7	HSD3B7	hydroxy-delta-5-steroid dehydrogenase, 3 beta- and steroid delta-isomerase 7	0.131869	0.591947	1.18463
PATH:01100	Metabolic pathways	ATP6V1C1	ATP6V1C1	ATPase, H+ transporting, lysosomal 42kDa, V1 subunit C1	0.131869	0.591947	1.18463
PATH:01100	Metabolic pathways	TPI1	TPI1	triosephosphate isomerase 1	0.131869	0.591947	1.18463
PATH:01100	Metabolic pathways	CKB	CKB	creatine kinase, brain	0.131869	0.591947	1.18463
PATH:01100	Metabolic pathways	PTGDS	PTGDS	prostaglandin D2 synthase 21kDa (brain)	0.131869	0.591947	1.18463
PATH:05144	Malaria	SDC2	SDC2	syndecan 2	0.147159	0.60258	2.25152
PATH:05144	Malaria	SDC3	SDC3	syndecan 3	0.147159	0.60258	2.25152
PATH:05144	Malaria	CCL2	CCL2	chemokine (C-C motif) ligand 2	0.147159	0.60258	2.25152
PATH:00600	Sphingolipid metabolism	SGPL1	SGPL1	sphingosine-1-phosphate lyase 1	0.147159	0.60258	2.25152
PATH:00600	Sphingolipid metabolism	UGCG	UGCG	UDP-glucose ceramide glucosyltransferase	0.147159	0.60258	2.25152
PATH:00600	Sphingolipid metabolism	ASAH1	ASAH1	N-acylsphingosine amidohydrolase (acid ceramidase) 1	0.147159	0.60258	2.25152
PATH:04974	Protein digestion and absorption	COL6A1	COL6A1	collagen, type VI, alpha 1	0.147441	0.60258	1.78692
PATH:04974	Protein digestion and absorption	DPP4	DPP4	dipeptidyl-peptidase 4	0.147441	0.60258	1.78692
PATH:04974	Protein digestion and absorption	SLC7A8	SLC7A8	solute carrier family 7 (amino acid transporter light chain, L system), member 8	0.147441	0.60258	1.78692
PATH:04974	Protein digestion and absorption	ATP1B1	ATP1B1	ATPase, Na+/K+ transporting, beta 1 polypeptide	0.147441	0.60258	1.78692
PATH:04974	Protein digestion and absorption	COL27A1	COL27A1	collagen, type XXVII, alpha 1	0.147441	0.60258	1.78692
PATH:05414	Dilated cardiomyopathy	ITGAV	ITGAV	integrin, alpha V	0.147441	0.60258	1.78692
PATH:05414	Dilated cardiomyopathy	ITGA2	ITGA2	integrin, alpha 2 (CD49B, alpha 2 subunit of VLA-2 receptor)	0.147441	0.60258	1.78692
PATH:05414	Dilated cardiomyopathy	ITGB5	ITGB5	integrin, beta 5	0.147441	0.60258	1.78692
PATH:05414	Dilated cardiomyopathy	ACTG1	ACTG1	actin, gamma 1	0.147441	0.60258	1.78692
PATH:05414	Dilated cardiomyopathy	ITGB3	ITGB3	integrin, beta 3 (platelet glycoprotein IIIa, antigen CD61)	0.147441	0.60258	1.78692
PATH:00910	Nitrogen metabolism	GLUL	GLUL	glutamate-ammonia ligase	0.1536	0.60258	2.85908
PATH:00910	Nitrogen metabolism	CA2	CA2	carbonic anhydrase II	0.1536	0.60258	2.85908
PATH:00520	Amino sugar and nucleotide sugar metabolism	GNPDA1	GNPDA1	glucosamine-6-phosphate deaminase 1	0.15512	0.60258	2.19661
PATH:00520	Amino sugar and nucleotide sugar metabolism	HEXB	HEXB	hexosaminidase B (beta polypeptide)	0.15512	0.60258	2.19661
PATH:00520	Amino sugar and nucleotide sugar metabolism	NPL	NPL	N-acetylneuraminate pyruvate lyase (dihydrodipicolinate synthase)	0.15512	0.60258	2.19661
PATH:02010	ABC transporters	ABCC5	ABCC5	ATP-binding cassette, sub-family C (CFTR/MRP), member 5	0.15512	0.60258	2.19661
PATH:02010	ABC transporters	ABCC3	ABCC3	ATP-binding cassette, sub-family C (CFTR/MRP), member 3	0.15512	0.60258	2.19661
PATH:02010	ABC transporters	ABCA1	ABCA1	ATP-binding cassette, sub-family A (ABC1), member 1	0.15512	0.60258	2.19661
PATH:04064	NF-kappa B signaling pathway	CXCL12	CXCL12	chemokine (C-X-C motif) ligand 12	0.163467	0.615878	1.7253
PATH:04064	NF-kappa B signaling pathway	PARP1	PARP1	poly (ADP-ribose) polymerase 1	0.163467	0.615878	1.7253
PATH:04064	NF-kappa B signaling pathway	CCL13	CCL13	chemokine (C-C motif) ligand 13	0.163467	0.615878	1.7253
PATH:04064	NF-kappa B signaling pathway	TNFRSF11A	TNFRSF11A	tumor necrosis factor receptor superfamily, member 11a, NFKB activator	0.163467	0.615878	1.7253
PATH:04064	NF-kappa B signaling pathway	PLAU	PLAU	plasminogen activator, urokinase	0.163467	0.615878	1.7253
PATH:05200	Pathways in cancer	CBLB	CBLB	Cbl proto-oncogene B, E3 ubiquitin protein ligase	0.164641	0.615878	1.33424
PATH:05200	Pathways in cancer	HSP90B1	HSP90B1	heat shock protein 90kDa beta (Grp94), member 1	0.164641	0.615878	1.33424
PATH:05200	Pathways in cancer	VEGFB	VEGFB	vascular endothelial growth factor B	0.164641	0.615878	1.33424
PATH:05200	Pathways in cancer	MMP9	MMP9	matrix metallopeptidase 9 (gelatinase B, 92kDa gelatinase, 92kDa type IV collagenase)	0.164641	0.615878	1.33424
PATH:05200	Pathways in cancer	STAT1	STAT1	signal transducer and activator of transcription 1, 91kDa	0.164641	0.615878	1.33424
PATH:05200	Pathways in cancer	HSP90AA1	HSP90AA1	heat shock protein 90kDa alpha (cytosolic), class A member 1	0.164641	0.615878	1.33424
PATH:05200	Pathways in cancer	ITGAV	ITGAV	integrin, alpha V	0.164641	0.615878	1.33424
PATH:05200	Pathways in cancer	FOS	FOS	FBJ murine osteosarcoma viral oncogene homolog	0.164641	0.615878	1.33424
PATH:05200	Pathways in cancer	JUN	JUN	jun proto-oncogene	0.164641	0.615878	1.33424
PATH:05200	Pathways in cancer	MITF	MITF	microphthalmia-associated transcription factor	0.164641	0.615878	1.33424
PATH:05200	Pathways in cancer	ITGA2	ITGA2	integrin, alpha 2 (CD49B, alpha 2 subunit of VLA-2 receptor)	0.164641	0.615878	1.33424
PATH:05200	Pathways in cancer	AC034102.1	CDK2	cyclin-dependent kinase 2	0.164641	0.615878	1.33424
PATH:05200	Pathways in cancer	NCOA4	NCOA4	nuclear receptor coactivator 4	0.164641	0.615878	1.33424
PATH:05200	Pathways in cancer	HSP90AB1	HSP90AB1	heat shock protein 90kDa alpha (cytosolic), class B member 1	0.164641	0.615878	1.33424
PATH:04976	Bile secretion	ABCC3	ABCC3	ATP-binding cassette, sub-family C (CFTR/MRP), member 3	0.17012	0.624803	1.8474
PATH:04976	Bile secretion	NCEH1	NCEH1	neutral cholesterol ester hydrolase 1	0.17012	0.624803	1.8474
PATH:04976	Bile secretion	ATP1B1	ATP1B1	ATPase, Na+/K+ transporting, beta 1 polypeptide	0.17012	0.624803	1.8474
PATH:04976	Bile secretion	CA2	CA2	carbonic anhydrase II	0.17012	0.624803	1.8474
PATH:04918	Thyroid hormone synthesis	HSP90B1	HSP90B1	heat shock protein 90kDa beta (Grp94), member 1	0.176712	0.63382	1.81941
PATH:04918	Thyroid hormone synthesis	GPX1	GPX1	glutathione peroxidase 1	0.176712	0.63382	1.81941
PATH:04918	Thyroid hormone synthesis	HSPA5	HSPA5	heat shock 70kDa protein 5 (glucose-regulated protein, 78kDa)	0.176712	0.63382	1.81941
PATH:04918	Thyroid hormone synthesis	ATP1B1	ATP1B1	ATPase, Na+/K+ transporting, beta 1 polypeptide	0.176712	0.63382	1.81941
PATH:04151	PI3K-Akt signaling pathway	HSP90B1	HSP90B1	heat shock protein 90kDa beta (Grp94), member 1	0.17894	0.63382	1.31339
PATH:04151	PI3K-Akt signaling pathway	VEGFB	VEGFB	vascular endothelial growth factor B	0.17894	0.63382	1.31339
PATH:04151	PI3K-Akt signaling pathway	SPP1	SPP1	secreted phosphoprotein 1	0.17894	0.63382	1.31339
PATH:04151	PI3K-Akt signaling pathway	HSP90AA1	HSP90AA1	heat shock protein 90kDa alpha (cytosolic), class A member 1	0.17894	0.63382	1.31339
PATH:04151	PI3K-Akt signaling pathway	ITGAV	ITGAV	integrin, alpha V	0.17894	0.63382	1.31339
PATH:04151	PI3K-Akt signaling pathway	F2R	F2R	coagulation factor II (thrombin) receptor	0.17894	0.63382	1.31339
PATH:04151	PI3K-Akt signaling pathway	COL6A1	COL6A1	collagen, type VI, alpha 1	0.17894	0.63382	1.31339
PATH:04151	PI3K-Akt signaling pathway	ITGA2	ITGA2	integrin, alpha 2 (CD49B, alpha 2 subunit of VLA-2 receptor)	0.17894	0.63382	1.31339
PATH:04151	PI3K-Akt signaling pathway	ITGB5	ITGB5	integrin, beta 5	0.17894	0.63382	1.31339
PATH:04151	PI3K-Akt signaling pathway	AC034102.1	CDK2	cyclin-dependent kinase 2	0.17894	0.63382	1.31339
PATH:04151	PI3K-Akt signaling pathway	IL2RA	IL2RA	interleukin 2 receptor, alpha	0.17894	0.63382	1.31339
PATH:04151	PI3K-Akt signaling pathway	COL27A1	COL27A1	collagen, type XXVII, alpha 1	0.17894	0.63382	1.31339
PATH:04151	PI3K-Akt signaling pathway	HSP90AB1	HSP90AB1	heat shock protein 90kDa alpha (cytosolic), class B member 1	0.17894	0.63382	1.31339
PATH:04151	PI3K-Akt signaling pathway	ITGB3	ITGB3	integrin, beta 3 (platelet glycoprotein IIIa, antigen CD61)	0.17894	0.63382	1.31339
PATH:04919	Thyroid hormone signaling pathway	RCAN1	RCAN1	regulator of calcineurin 1	0.184233	0.63382	1.56628
PATH:04919	Thyroid hormone signaling pathway	STAT1	STAT1	signal transducer and activator of transcription 1, 91kDa	0.184233	0.63382	1.56628
PATH:04919	Thyroid hormone signaling pathway	ITGAV	ITGAV	integrin, alpha V	0.184233	0.63382	1.56628
PATH:04919	Thyroid hormone signaling pathway	ACTG1	ACTG1	actin, gamma 1	0.184233	0.63382	1.56628
PATH:04919	Thyroid hormone signaling pathway	ATP1B1	ATP1B1	ATPase, Na+/K+ transporting, beta 1 polypeptide	0.184233	0.63382	1.56628
PATH:04919	Thyroid hormone signaling pathway	ITGB3	ITGB3	integrin, beta 3 (platelet glycoprotein IIIa, antigen CD61)	0.184233	0.63382	1.56628
PATH:05161	Hepatitis B	MMP9	MMP9	matrix metallopeptidase 9 (gelatinase B, 92kDa gelatinase, 92kDa type IV collagenase)	0.185126	0.63382	1.50102
PATH:05161	Hepatitis B	STAT1	STAT1	signal transducer and activator of transcription 1, 91kDa	0.185126	0.63382	1.50102
PATH:05161	Hepatitis B	FOS	FOS	FBJ murine osteosarcoma viral oncogene homolog	0.185126	0.63382	1.50102
PATH:05161	Hepatitis B	JUN	JUN	jun proto-oncogene	0.185126	0.63382	1.50102
PATH:05161	Hepatitis B	NFATC1	NFATC1	nuclear factor of activated T-cells, cytoplasmic, calcineurin-dependent 1	0.185126	0.63382	1.50102
PATH:05161	Hepatitis B	ATP6AP1	ATP6AP1	ATPase, H+ transporting, lysosomal accessory protein 1	0.185126	0.63382	1.50102
PATH:05161	Hepatitis B	AC034102.1	CDK2	cyclin-dependent kinase 2	0.185126	0.63382	1.50102
PATH:04620	Toll-like receptor signaling pathway	STAT1	STAT1	signal transducer and activator of transcription 1, 91kDa	0.191627	0.645144	1.63154
PATH:04620	Toll-like receptor signaling pathway	SPP1	SPP1	secreted phosphoprotein 1	0.191627	0.645144	1.63154
PATH:04620	Toll-like receptor signaling pathway	FOS	FOS	FBJ murine osteosarcoma viral oncogene homolog	0.191627	0.645144	1.63154
PATH:04620	Toll-like receptor signaling pathway	JUN	JUN	jun proto-oncogene	0.191627	0.645144	1.63154
PATH:04620	Toll-like receptor signaling pathway	CTSK	CTSK	cathepsin K	0.191627	0.645144	1.63154
PATH:04662	B cell receptor signaling pathway	CD72	CD72	CD72 molecule	0.19699	0.652327	1.74031
PATH:04662	B cell receptor signaling pathway	FOS	FOS	FBJ murine osteosarcoma viral oncogene homolog	0.19699	0.652327	1.74031
PATH:04662	B cell receptor signaling pathway	JUN	JUN	jun proto-oncogene	0.19699	0.652327	1.74031
PATH:04662	B cell receptor signaling pathway	NFATC1	NFATC1	nuclear factor of activated T-cells, cytoplasmic, calcineurin-dependent 1	0.19699	0.652327	1.74031
PATH:04961	Endocrine and other factor-regulated calcium reabsorption	CLTC	CLTC	clathrin, heavy chain (Hc)	0.205376	0.662387	1.91619
PATH:04961	Endocrine and other factor-regulated calcium reabsorption	AP2A2	AP2A2	adaptor-related protein complex 2, alpha 2 subunit	0.205376	0.662387	1.91619
PATH:04961	Endocrine and other factor-regulated calcium reabsorption	ATP1B1	ATP1B1	ATPase, Na+/K+ transporting, beta 1 polypeptide	0.205376	0.662387	1.91619
PATH:04810	Regulation of actin cytoskeleton	RDX	RDX	radixin	0.209848	0.662387	1.37149
PATH:04810	Regulation of actin cytoskeleton	CYFIP1	CYFIP1	cytoplasmic FMR1 interacting protein 1	0.209848	0.662387	1.37149
PATH:04810	Regulation of actin cytoskeleton	ITGAV	ITGAV	integrin, alpha V	0.209848	0.662387	1.37149
PATH:04810	Regulation of actin cytoskeleton	F2R	F2R	coagulation factor II (thrombin) receptor	0.209848	0.662387	1.37149
PATH:04810	Regulation of actin cytoskeleton	ITGA2	ITGA2	integrin, alpha 2 (CD49B, alpha 2 subunit of VLA-2 receptor)	0.209848	0.662387	1.37149
PATH:04810	Regulation of actin cytoskeleton	ITGB5	ITGB5	integrin, beta 5	0.209848	0.662387	1.37149
PATH:04810	Regulation of actin cytoskeleton	ACTG1	ACTG1	actin, gamma 1	0.209848	0.662387	1.37149
PATH:04810	Regulation of actin cytoskeleton	IQGAP2	IQGAP2	IQ motif containing GTPase activating protein 2	0.209848	0.662387	1.37149
PATH:04810	Regulation of actin cytoskeleton	ITGB3	ITGB3	integrin, beta 3 (platelet glycoprotein IIIa, antigen CD61)	0.209848	0.662387	1.37149
PATH:04062	Chemokine signaling pathway	CXCL13	CXCL13	chemokine (C-X-C motif) ligand 13	0.209865	0.662387	1.40446
PATH:04062	Chemokine signaling pathway	CXCL12	CXCL12	chemokine (C-X-C motif) ligand 12	0.209865	0.662387	1.40446
PATH:04062	Chemokine signaling pathway	STAT1	STAT1	signal transducer and activator of transcription 1, 91kDa	0.209865	0.662387	1.40446
PATH:04062	Chemokine signaling pathway	CCL18	CCL18	chemokine (C-C motif) ligand 18 (pulmonary and activation-regulated)	0.209865	0.662387	1.40446
PATH:04062	Chemokine signaling pathway	CCL13	CCL13	chemokine (C-C motif) ligand 13	0.209865	0.662387	1.40446
PATH:04062	Chemokine signaling pathway	CCL8	CCL8	chemokine (C-C motif) ligand 8	0.209865	0.662387	1.40446
PATH:04062	Chemokine signaling pathway	CXCL16	CXCL16	chemokine (C-X-C motif) ligand 16	0.209865	0.662387	1.40446
PATH:04062	Chemokine signaling pathway	CCL2	CCL2	chemokine (C-C motif) ligand 2	0.209865	0.662387	1.40446
PATH:00330	Arginine and proline metabolism	GATM	GATM	glycine amidinotransferase (L-arginine:glycine amidinotransferase)	0.222894	0.692686	1.83798
PATH:00330	Arginine and proline metabolism	GLUL	GLUL	glutamate-ammonia ligase	0.222894	0.692686	1.83798
PATH:00330	Arginine and proline metabolism	CKB	CKB	creatine kinase, brain	0.222894	0.692686	1.83798
PATH:05162	Measles	CBLB	CBLB	Cbl proto-oncogene B, E3 ubiquitin protein ligase	0.231611	0.708871	1.4526
PATH:05162	Measles	STAT1	STAT1	signal transducer and activator of transcription 1, 91kDa	0.231611	0.708871	1.4526
PATH:05162	Measles	CD209	CD209	CD209 molecule	0.231611	0.708871	1.4526
PATH:05162	Measles	HSPA8	HSPA8	heat shock 70kDa protein 8	0.231611	0.708871	1.4526
PATH:05162	Measles	AC034102.1	CDK2	cyclin-dependent kinase 2	0.231611	0.708871	1.4526
PATH:05162	Measles	IL2RA	IL2RA	interleukin 2 receptor, alpha	0.231611	0.708871	1.4526
PATH:05330	Allograft rejection	HLA-E	HLA-E	major histocompatibility complex, class I, E	0.251428	0.758036	2.07037
PATH:05330	Allograft rejection	HLA-A	HLA-A	major histocompatibility complex, class I, A	0.251428	0.758036	2.07037
PATH:04668	TNF signaling pathway	MMP9	MMP9	matrix metallopeptidase 9 (gelatinase B, 92kDa gelatinase, 92kDa type IV collagenase)	0.25875	0.76864	1.4573
PATH:04668	TNF signaling pathway	FOS	FOS	FBJ murine osteosarcoma viral oncogene homolog	0.25875	0.76864	1.4573
PATH:04668	TNF signaling pathway	JUN	JUN	jun proto-oncogene	0.25875	0.76864	1.4573
PATH:04668	TNF signaling pathway	MMP14	MMP14	matrix metallopeptidase 14 (membrane-inserted)	0.25875	0.76864	1.4573
PATH:04668	TNF signaling pathway	CCL2	CCL2	chemokine (C-C motif) ligand 2	0.25875	0.76864	1.4573
PATH:00450	Selenocompound metabolism	TXNRD1	TXNRD1	thioredoxin reductase 1	0.26392	0.772635	2.00135
PATH:00450	Selenocompound metabolism	PAPSS2	PAPSS2	3'-phosphoadenosine 5'-phosphosulfate synthase 2	0.26392	0.772635	2.00135
PATH:00010	Glycolysis / Gluconeogenesis	ALDOA	ALDOA	aldolase A, fructose-bisphosphate	0.27693	0.79914	1.63747
PATH:00010	Glycolysis / Gluconeogenesis	AKR1A1	AKR1A1	aldo-keto reductase family 1, member A1 (aldehyde reductase)	0.27693	0.79914	1.63747
PATH:00010	Glycolysis / Gluconeogenesis	TPI1	TPI1	triosephosphate isomerase 1	0.27693	0.79914	1.63747
PATH:00590	Arachidonic acid metabolism	PLA2G2D	PLA2G2D	phospholipase A2, group IID	0.286081	0.799413	1.60823
PATH:00590	Arachidonic acid metabolism	GPX1	GPX1	glutathione peroxidase 1	0.286081	0.799413	1.60823
PATH:00590	Arachidonic acid metabolism	PTGDS	PTGDS	prostaglandin D2 synthase 21kDa (brain)	0.286081	0.799413	1.60823
PATH:00740	Riboflavin metabolism	ACP2	ACP2	acid phosphatase 2, lysosomal	0.287549	0.799413	3.00203
PATH:05332	Graft-versus-host disease	HLA-E	HLA-E	major histocompatibility complex, class I, E	0.288897	0.799413	1.87627
PATH:05332	Graft-versus-host disease	HLA-A	HLA-A	major histocompatibility complex, class I, A	0.288897	0.799413	1.87627
PATH:05168	Herpes simplex infection	STAT1	STAT1	signal transducer and activator of transcription 1, 91kDa	0.294727	0.804525	1.29717
PATH:05168	Herpes simplex infection	HLA-E	HLA-E	major histocompatibility complex, class I, E	0.294727	0.804525	1.29717
PATH:05168	Herpes simplex infection	FOS	FOS	FBJ murine osteosarcoma viral oncogene homolog	0.294727	0.804525	1.29717
PATH:05168	Herpes simplex infection	HLA-A	HLA-A	major histocompatibility complex, class I, A	0.294727	0.804525	1.29717
PATH:05168	Herpes simplex infection	JUN	JUN	jun proto-oncogene	0.294727	0.804525	1.29717
PATH:05168	Herpes simplex infection	AC034102.1	CDK2	cyclin-dependent kinase 2	0.294727	0.804525	1.29717
PATH:05168	Herpes simplex infection	CCL2	CCL2	chemokine (C-C motif) ligand 2	0.294727	0.804525	1.29717
PATH:00860	Porphyrin and chlorophyll metabolism	FTL	FTL	ferritin, light polypeptide	0.301355	0.807165	1.81941
PATH:00860	Porphyrin and chlorophyll metabolism	HMOX1	HMOX1	heme oxygenase (decycling) 1	0.301355	0.807165	1.81941
PATH:05166	HTLV-I infection	NRP1	NRP1	neuropilin 1	0.303686	0.807165	1.22034
PATH:05166	HTLV-I infection	CALR	CALR	calreticulin	0.303686	0.807165	1.22034
PATH:05166	HTLV-I infection	HLA-E	HLA-E	major histocompatibility complex, class I, E	0.303686	0.807165	1.22034
PATH:05166	HTLV-I infection	FOS	FOS	FBJ murine osteosarcoma viral oncogene homolog	0.303686	0.807165	1.22034
PATH:05166	HTLV-I infection	EGR1	EGR1	early growth response 1	0.303686	0.807165	1.22034
PATH:05166	HTLV-I infection	HLA-A	HLA-A	major histocompatibility complex, class I, A	0.303686	0.807165	1.22034
PATH:05166	HTLV-I infection	JUN	JUN	jun proto-oncogene	0.303686	0.807165	1.22034
PATH:05166	HTLV-I infection	NFATC1	NFATC1	nuclear factor of activated T-cells, cytoplasmic, calcineurin-dependent 1	0.303686	0.807165	1.22034
PATH:05166	HTLV-I infection	SLC25A5	SLC25A5	solute carrier family 25 (mitochondrial carrier; adenine nucleotide translocator), member 5	0.303686	0.807165	1.22034
PATH:05166	HTLV-I infection	IL2RA	IL2RA	interleukin 2 receptor, alpha	0.303686	0.807165	1.22034
PATH:05215	Prostate cancer	HSP90B1	HSP90B1	heat shock protein 90kDa beta (Grp94), member 1	0.321669	0.830644	1.39629
PATH:05215	Prostate cancer	HSP90AA1	HSP90AA1	heat shock protein 90kDa alpha (cytosolic), class A member 1	0.321669	0.830644	1.39629
PATH:05215	Prostate cancer	AC034102.1	CDK2	cyclin-dependent kinase 2	0.321669	0.830644	1.39629
PATH:05215	Prostate cancer	HSP90AB1	HSP90AB1	heat shock protein 90kDa alpha (cytosolic), class B member 1	0.321669	0.830644	1.39629
PATH:05140	Leishmaniasis	STAT1	STAT1	signal transducer and activator of transcription 1, 91kDa	0.322874	0.830644	1.50102
PATH:05140	Leishmaniasis	FOS	FOS	FBJ murine osteosarcoma viral oncogene homolog	0.322874	0.830644	1.50102
PATH:05140	Leishmaniasis	JUN	JUN	jun proto-oncogene	0.322874	0.830644	1.50102
PATH:05016	Huntington's disease	ATP5G3	ATP5G3	ATP synthase, H+ transporting, mitochondrial Fo complex, subunit C3 (subunit 9)	0.332441	0.830644	1.24344
PATH:05016	Huntington's disease	COX6C	COX6C	cytochrome c oxidase subunit VIc	0.332441	0.830644	1.24344
PATH:05016	Huntington's disease	NDUFB2	NDUFB2	NADH dehydrogenase (ubiquinone) 1 beta subcomplex, 2, 8kDa	0.332441	0.830644	1.24344
PATH:05016	Huntington's disease	CLTC	CLTC	clathrin, heavy chain (Hc)	0.332441	0.830644	1.24344
PATH:05016	Huntington's disease	AP2A2	AP2A2	adaptor-related protein complex 2, alpha 2 subunit	0.332441	0.830644	1.24344
PATH:05016	Huntington's disease	GPX1	GPX1	glutathione peroxidase 1	0.332441	0.830644	1.24344
PATH:05016	Huntington's disease	SLC25A5	SLC25A5	solute carrier family 25 (mitochondrial carrier; adenine nucleotide translocator), member 5	0.332441	0.830644	1.24344
PATH:00603	Glycosphingolipid biosynthesis - globo series	HEXB	HEXB	hexosaminidase B (beta polypeptide)	0.334305	0.830644	2.50169
PATH:00290	Valine, leucine and isoleucine biosynthesis	BCAT1	BCAT1	branched chain amino-acid transaminase 1, cytosolic	0.334305	0.830644	2.50169
PATH:04921	Oxytocin signaling pathway	RCAN1	RCAN1	regulator of calcineurin 1	0.34129	0.830644	1.25959
PATH:04921	Oxytocin signaling pathway	FOS	FOS	FBJ murine osteosarcoma viral oncogene homolog	0.34129	0.830644	1.25959
PATH:04921	Oxytocin signaling pathway	KCNJ5	KCNJ5	potassium inwardly-rectifying channel, subfamily J, member 5	0.34129	0.830644	1.25959
PATH:04921	Oxytocin signaling pathway	JUN	JUN	jun proto-oncogene	0.34129	0.830644	1.25959
PATH:04921	Oxytocin signaling pathway	NFATC1	NFATC1	nuclear factor of activated T-cells, cytoplasmic, calcineurin-dependent 1	0.34129	0.830644	1.25959
PATH:04921	Oxytocin signaling pathway	ACTG1	ACTG1	actin, gamma 1	0.34129	0.830644	1.25959
PATH:05416	Viral myocarditis	HLA-E	HLA-E	major histocompatibility complex, class I, E	0.341304	0.830644	1.4526
PATH:05416	Viral myocarditis	HLA-A	HLA-A	major histocompatibility complex, class I, A	0.341304	0.830644	1.4526
PATH:05416	Viral myocarditis	ACTG1	ACTG1	actin, gamma 1	0.341304	0.830644	1.4526
PATH:00620	Pyruvate metabolism	AKR1B1	AKR1B1	aldo-keto reductase family 1, member B1 (aldose reductase)	0.362882	0.872644	1.58002
PATH:00620	Pyruvate metabolism	ME1	ME1	malic enzyme 1, NADP(+)-dependent, cytosolic	0.362882	0.872644	1.58002
PATH:04917	Prolactin signaling pathway	STAT1	STAT1	signal transducer and activator of transcription 1, 91kDa	0.368874	0.876618	1.38555
PATH:04917	Prolactin signaling pathway	FOS	FOS	FBJ murine osteosarcoma viral oncogene homolog	0.368874	0.876618	1.38555
PATH:04917	Prolactin signaling pathway	TNFRSF11A	TNFRSF11A	tumor necrosis factor receptor superfamily, member 11a, NFKB activator	0.368874	0.876618	1.38555
PATH:00604	Glycosphingolipid biosynthesis - ganglio series	HEXB	HEXB	hexosaminidase B (beta polypeptide)	0.378007	0.878257	2.14431
PATH:04611	Platelet activation	F2R	F2R	coagulation factor II (thrombin) receptor	0.3839	0.878257	1.23034
PATH:04611	Platelet activation	ITGA2	ITGA2	integrin, alpha 2 (CD49B, alpha 2 subunit of VLA-2 receptor)	0.3839	0.878257	1.23034
PATH:04611	Platelet activation	ACTG1	ACTG1	actin, gamma 1	0.3839	0.878257	1.23034
PATH:04611	Platelet activation	COL27A1	COL27A1	collagen, type XXVII, alpha 1	0.3839	0.878257	1.23034
PATH:04611	Platelet activation	ITGB3	ITGB3	integrin, beta 3 (platelet glycoprotein IIIa, antigen CD61)	0.3839	0.878257	1.23034
PATH:04975	Fat digestion and absorption	PLA2G2D	PLA2G2D	phospholipase A2, group IID	0.386955	0.878257	1.50102
PATH:04975	Fat digestion and absorption	ABCA1	ABCA1	ATP-binding cassette, sub-family A (ABC1), member 1	0.386955	0.878257	1.50102
PATH:05219	Bladder cancer	VEGFB	VEGFB	vascular endothelial growth factor B	0.386955	0.878257	1.50102
PATH:05219	Bladder cancer	MMP9	MMP9	matrix metallopeptidase 9 (gelatinase B, 92kDa gelatinase, 92kDa type IV collagenase)	0.386955	0.878257	1.50102
PATH:04972	Pancreatic secretion	PLA2G2D	PLA2G2D	phospholipase A2, group IID	0.398033	0.893362	1.25085
PATH:04972	Pancreatic secretion	KCNMA1	KCNMA1	potassium large conductance calcium-activated channel, subfamily M, alpha member 1	0.398033	0.893362	1.25085
PATH:04972	Pancreatic secretion	ATP1B1	ATP1B1	ATPase, Na+/K+ transporting, beta 1 polypeptide	0.398033	0.893362	1.25085
PATH:04972	Pancreatic secretion	CA2	CA2	carbonic anhydrase II	0.398033	0.893362	1.25085
PATH:04973	Carbohydrate digestion and absorption	SLC2A5	SLC2A5	solute carrier family 2 (facilitated glucose/fructose transporter), member 5	0.410626	0.911499	1.42954
PATH:04973	Carbohydrate digestion and absorption	ATP1B1	ATP1B1	ATPase, Na+/K+ transporting, beta 1 polypeptide	0.410626	0.911499	1.42954
PATH:00920	Sulfur metabolism	PAPSS2	PAPSS2	3'-phosphoadenosine 5'-phosphosulfate synthase 2	0.418853	0.913936	1.87627
PATH:01200	Carbon metabolism	ME1	ME1	malic enzyme 1, NADP(+)-dependent, cytosolic	0.420773	0.913936	1.21294
PATH:01200	Carbon metabolism	IDH1	IDH1	isocitrate dehydrogenase 1 (NADP+), soluble	0.420773	0.913936	1.21294
PATH:01200	Carbon metabolism	ALDOA	ALDOA	aldolase A, fructose-bisphosphate	0.420773	0.913936	1.21294
PATH:01200	Carbon metabolism	TPI1	TPI1	triosephosphate isomerase 1	0.420773	0.913936	1.21294
PATH:04660	T cell receptor signaling pathway	CBLB	CBLB	Cbl proto-oncogene B, E3 ubiquitin protein ligase	0.428311	0.920412	1.20081
PATH:04660	T cell receptor signaling pathway	FOS	FOS	FBJ murine osteosarcoma viral oncogene homolog	0.428311	0.920412	1.20081
PATH:04660	T cell receptor signaling pathway	JUN	JUN	jun proto-oncogene	0.428311	0.920412	1.20081
PATH:04660	T cell receptor signaling pathway	NFATC1	NFATC1	nuclear factor of activated T-cells, cytoplasmic, calcineurin-dependent 1	0.428311	0.920412	1.20081
PATH:04614	Renin-angiotensin system	NLN	NLN	neurolysin (metallopeptidase M3 family)	0.438264	0.922181	1.7659
PATH:00770	Pantothenate and CoA biosynthesis	BCAT1	BCAT1	branched chain amino-acid transaminase 1, cytosolic	0.438264	0.922181	1.7659
PATH:05320	Autoimmune thyroid disease	HLA-E	HLA-E	major histocompatibility complex, class I, E	0.456565	0.935913	1.30523
PATH:05320	Autoimmune thyroid disease	HLA-A	HLA-A	major histocompatibility complex, class I, A	0.456565	0.935913	1.30523
PATH:01040	Biosynthesis of unsaturated fatty acids	SCD	SCD	stearoyl-CoA desaturase (delta-9-desaturase)	0.45703	0.935913	1.66779
PATH:05132	Salmonella infection	FOS	FOS	FBJ murine osteosarcoma viral oncogene homolog	0.45869	0.935913	1.20081
PATH:05132	Salmonella infection	JUN	JUN	jun proto-oncogene	0.45869	0.935913	1.20081
PATH:05132	Salmonella infection	ACTG1	ACTG1	actin, gamma 1	0.45869	0.935913	1.20081
PATH:00510	N-Glycan biosynthesis	RPN2	RPN2	ribophorin II	0.467729	0.944812	1.27746
PATH:00510	N-Glycan biosynthesis	MGAT4A	MGAT4A	mannosyl (alpha-1,3-)-glycoprotein beta-1,4-N-acetylglucosaminyltransferase, isozyme A	0.467729	0.944812	1.27746
PATH:04670	Leukocyte transendothelial migration	CD99	CD99	CD99 molecule	0.472942	0.945884	1.13284
PATH:04670	Leukocyte transendothelial migration	CXCL12	CXCL12	chemokine (C-X-C motif) ligand 12	0.472942	0.945884	1.13284
PATH:04670	Leukocyte transendothelial migration	MMP9	MMP9	matrix metallopeptidase 9 (gelatinase B, 92kDa gelatinase, 92kDa type IV collagenase)	0.472942	0.945884	1.13284
PATH:04670	Leukocyte transendothelial migration	ACTG1	ACTG1	actin, gamma 1	0.472942	0.945884	1.13284
PATH:05206	MicroRNAs in cancer	RDX	RDX	radixin	0.478904	0.948418	1.08507
PATH:05206	MicroRNAs in cancer	MMP9	MMP9	matrix metallopeptidase 9 (gelatinase B, 92kDa gelatinase, 92kDa type IV collagenase)	0.478904	0.948418	1.08507
PATH:05206	MicroRNAs in cancer	HMOX1	HMOX1	heme oxygenase (decycling) 1	0.478904	0.948418	1.08507
PATH:05206	MicroRNAs in cancer	MARCKS	MARCKS	myristoylated alanine-rich protein kinase C substrate	0.478904	0.948418	1.08507
PATH:05206	MicroRNAs in cancer	PLAU	PLAU	plasminogen activator, urokinase	0.478904	0.948418	1.08507
PATH:05206	MicroRNAs in cancer	ITGB3	ITGB3	integrin, beta 3 (platelet glycoprotein IIIa, antigen CD61)	0.478904	0.948418	1.08507
PATH:00100	Steroid biosynthesis	LIPA	LIPA	lipase A, lysosomal acid, cholesterol esterase	0.492711	0.966287	1.50102
PATH:05134	Legionellosis	HSPA8	HSPA8	heat shock 70kDa protein 8	0.500389	0.971251	1.20081
PATH:05134	Legionellosis	HSPD1	HSPD1	heat shock 60kDa protein 1 (chaperonin)	0.500389	0.971251	1.20081
PATH:04630	Jak-STAT signaling pathway	CBLB	CBLB	Cbl proto-oncogene B, E3 ubiquitin protein ligase	0.508496	0.971251	1.06455
PATH:04630	Jak-STAT signaling pathway	STAT1	STAT1	signal transducer and activator of transcription 1, 91kDa	0.508496	0.971251	1.06455
PATH:04630	Jak-STAT signaling pathway	IL13RA1	IL13RA1	interleukin 13 receptor, alpha 1	0.508496	0.971251	1.06455
PATH:04630	Jak-STAT signaling pathway	IL2RA	IL2RA	interleukin 2 receptor, alpha	0.508496	0.971251	1.06455
PATH:04630	Jak-STAT signaling pathway	SPRED1	SPRED1	sprouty-related, EVH1 domain containing 1	0.508496	0.971251	1.06455
PATH:03060	Protein export	HSPA5	HSPA5	heat shock 70kDa protein 5 (glucose-regulated protein, 78kDa)	0.509666	0.971251	1.42954
PATH:00592	alpha-Linolenic acid metabolism	PLA2G2D	PLA2G2D	phospholipase A2, group IID	0.526058	0.984751	1.36456
PATH:04914	Progesterone-mediated oocyte maturation	HSP90AA1	HSP90AA1	heat shock protein 90kDa alpha (cytosolic), class A member 1	0.526501	0.984751	1.08507
PATH:04914	Progesterone-mediated oocyte maturation	AC034102.1	CDK2	cyclin-dependent kinase 2	0.526501	0.984751	1.08507
PATH:04914	Progesterone-mediated oocyte maturation	HSP90AB1	HSP90AB1	heat shock protein 90kDa alpha (cytosolic), class B member 1	0.526501	0.984751	1.08507
PATH:04970	Salivary secretion	CST3	CST3	cystatin C	0.53465	0.988315	1.07215
PATH:04970	Salivary secretion	KCNMA1	KCNMA1	potassium large conductance calcium-activated channel, subfamily M, alpha member 1	0.53465	0.988315	1.07215
PATH:04970	Salivary secretion	ATP1B1	ATP1B1	ATPase, Na+/K+ transporting, beta 1 polypeptide	0.53465	0.988315	1.07215
PATH:05222	Small cell lung cancer	ITGAV	ITGAV	integrin, alpha V	0.55071	0.988315	1.04722
PATH:05222	Small cell lung cancer	ITGA2	ITGA2	integrin, alpha 2 (CD49B, alpha 2 subunit of VLA-2 receptor)	0.55071	0.988315	1.04722
PATH:05222	Small cell lung cancer	AC034102.1	CDK2	cyclin-dependent kinase 2	0.55071	0.988315	1.04722
PATH:00534	Glycosaminoglycan biosynthesis - heparan sulfate / heparin	EXT1	EXT1	exostosin glycosyltransferase 1	0.557223	0.988315	1.25085
PATH:00040	Pentose and glucuronate interconversions	AKR1B1	AKR1B1	aldo-keto reductase family 1, member B1 (aldose reductase)	0.557223	0.988315	1.25085
PATH:00982	Drug metabolism - cytochrome P450	MGST3	MGST3	microsomal glutathione S-transferase 3	0.561738	0.988315	1.07215
PATH:00982	Drug metabolism - cytochrome P450	GSTO1	GSTO1	glutathione S-transferase omega 1	0.561738	0.988315	1.07215
PATH:00030	Pentose phosphate pathway	ALDOA	ALDOA	aldolase A, fructose-bisphosphate	0.572033	0.988315	1.20081
PATH:00630	Glyoxylate and dicarboxylate metabolism	GLUL	GLUL	glutamate-ammonia ligase	0.572033	0.988315	1.20081
PATH:05010	Alzheimer's disease	ATP5G3	ATP5G3	ATP synthase, H+ transporting, mitochondrial Fo complex, subunit C3 (subunit 9)	0.576022	0.988315	0.98751
PATH:05010	Alzheimer's disease	COX6C	COX6C	cytochrome c oxidase subunit VIc	0.576022	0.988315	0.98751
PATH:05010	Alzheimer's disease	APOE	APOE	apolipoprotein E	0.576022	0.988315	0.98751
PATH:05010	Alzheimer's disease	NDUFB2	NDUFB2	NADH dehydrogenase (ubiquinone) 1 beta subcomplex, 2, 8kDa	0.576022	0.988315	0.98751
PATH:05010	Alzheimer's disease	LPL	LPL	lipoprotein lipase	0.576022	0.988315	0.98751
PATH:05322	Systemic lupus erythematosus	C1QB	C1QB	complement component 1, q subcomponent, B chain	0.584486	0.988315	0.984272
PATH:05322	Systemic lupus erythematosus	C1QC	C1QC	complement component 1, q subcomponent, C chain	0.584486	0.988315	0.984272
PATH:05322	Systemic lupus erythematosus	C1QA	C1QA	complement component 1, q subcomponent, A chain	0.584486	0.988315	0.984272
PATH:05322	Systemic lupus erythematosus	C2	C2	complement component 2	0.584486	0.988315	0.984272
PATH:05164	Influenza A	STAT1	STAT1	signal transducer and activator of transcription 1, 91kDa	0.593591	0.988315	0.968397
PATH:05164	Influenza A	HSPA8	HSPA8	heat shock 70kDa protein 8	0.593591	0.988315	0.968397
PATH:05164	Influenza A	JUN	JUN	jun proto-oncogene	0.593591	0.988315	0.968397
PATH:05164	Influenza A	ACTG1	ACTG1	actin, gamma 1	0.593591	0.988315	0.968397
PATH:05164	Influenza A	CCL2	CCL2	chemokine (C-C motif) ligand 2	0.593591	0.988315	0.968397
PATH:05210	Colorectal cancer	FOS	FOS	FBJ murine osteosarcoma viral oncogene homolog	0.599566	0.988315	1.00068
PATH:05210	Colorectal cancer	JUN	JUN	jun proto-oncogene	0.599566	0.988315	1.00068
PATH:05031	Amphetamine addiction	FOS	FOS	FBJ murine osteosarcoma viral oncogene homolog	0.608633	0.988315	0.984272
PATH:05031	Amphetamine addiction	JUN	JUN	jun proto-oncogene	0.608633	0.988315	0.984272
PATH:04150	mTOR signaling pathway	VEGFB	VEGFB	vascular endothelial growth factor B	0.608633	0.988315	0.984272
PATH:04150	mTOR signaling pathway	RRAGD	RRAGD	Ras-related GTP binding D	0.608633	0.988315	0.984272
PATH:05204	Chemical carcinogenesis	MGST3	MGST3	microsomal glutathione S-transferase 3	0.608633	0.988315	0.984272
PATH:05204	Chemical carcinogenesis	GSTO1	GSTO1	glutathione S-transferase omega 1	0.608633	0.988315	0.984272
PATH:00020	Citrate cycle (TCA cycle)	IDH1	IDH1	isocitrate dehydrogenase 1 (NADP+), soluble	0.613568	0.988315	1.07215
PATH:05216	Thyroid cancer	NCOA4	NCOA4	nuclear receptor coactivator 4	0.613568	0.988315	1.07215
PATH:04912	GnRH signaling pathway	PLA2G2D	PLA2G2D	phospholipase A2, group IID	0.625908	0.988315	0.938135
PATH:04912	GnRH signaling pathway	JUN	JUN	jun proto-oncogene	0.625908	0.988315	0.938135
PATH:04912	GnRH signaling pathway	MMP14	MMP14	matrix metallopeptidase 14 (membrane-inserted)	0.625908	0.988315	0.938135
PATH:00980	Metabolism of xenobiotics by cytochrome P450	MGST3	MGST3	microsomal glutathione S-transferase 3	0.626299	0.988315	0.953026
PATH:00980	Metabolism of xenobiotics by cytochrome P450	GSTO1	GSTO1	glutathione S-transferase omega 1	0.626299	0.988315	0.953026
PATH:00591	Linoleic acid metabolism	PLA2G2D	PLA2G2D	phospholipase A2, group IID	0.626502	0.988315	1.03518
PATH:00052	Galactose metabolism	AKR1B1	AKR1B1	aldo-keto reductase family 1, member B1 (aldose reductase)	0.626502	0.988315	1.03518
PATH:03410	Base excision repair	PARP1	PARP1	poly (ADP-ribose) polymerase 1	0.639005	0.988315	1.00068
PATH:04066	HIF-1 signaling pathway	HMOX1	HMOX1	heme oxygenase (decycling) 1	0.639877	0.988315	0.918989
PATH:04066	HIF-1 signaling pathway	ALDOA	ALDOA	aldolase A, fructose-bisphosphate	0.639877	0.988315	0.918989
PATH:04066	HIF-1 signaling pathway	TFRC	TFRC	transferrin receptor	0.639877	0.988315	0.918989
PATH:05012	Parkinson's disease	ATP5G3	ATP5G3	ATP synthase, H+ transporting, mitochondrial Fo complex, subunit C3 (subunit 9)	0.640937	0.988315	0.916651
PATH:05012	Parkinson's disease	COX6C	COX6C	cytochrome c oxidase subunit VIc	0.640937	0.988315	0.916651
PATH:05012	Parkinson's disease	NDUFB2	NDUFB2	NADH dehydrogenase (ubiquinone) 1 beta subcomplex, 2, 8kDa	0.640937	0.988315	0.916651
PATH:05012	Parkinson's disease	SLC25A5	SLC25A5	solute carrier family 25 (mitochondrial carrier; adenine nucleotide translocator), member 5	0.640937	0.988315	0.916651
PATH:05211	Renal cell carcinoma	VEGFB	VEGFB	vascular endothelial growth factor B	0.651635	0.988913	0.909706
PATH:05211	Renal cell carcinoma	JUN	JUN	jun proto-oncogene	0.651635	0.988913	0.909706
PATH:04520	Adherens junction	PTPN1	PTPN1	protein tyrosine phosphatase, non-receptor type 1	0.651635	0.988913	0.909706
PATH:04520	Adherens junction	ACTG1	ACTG1	actin, gamma 1	0.651635	0.988913	0.909706
PATH:05212	Pancreatic cancer	VEGFB	VEGFB	vascular endothelial growth factor B	0.659773	0.988913	0.896128
PATH:05212	Pancreatic cancer	STAT1	STAT1	signal transducer and activator of transcription 1, 91kDa	0.659773	0.988913	0.896128
PATH:00250	Alanine, aspartate and glutamate metabolism	GLUL	GLUL	glutamate-ammonia ligase	0.662775	0.988913	0.938135
PATH:05202	Transcriptional misregulation in cancer	MMP9	MMP9	matrix metallopeptidase 9 (gelatinase B, 92kDa gelatinase, 92kDa type IV collagenase)	0.669986	0.988913	0.888175
PATH:05202	Transcriptional misregulation in cancer	DUSP6	DUSP6	dual specificity phosphatase 6	0.669986	0.988913	0.888175
PATH:05202	Transcriptional misregulation in cancer	NUPR1	NUPR1	nuclear protein, transcriptional regulator, 1	0.669986	0.988913	0.888175
PATH:05202	Transcriptional misregulation in cancer	PLAU	PLAU	plasminogen activator, urokinase	0.669986	0.988913	0.888175
PATH:05202	Transcriptional misregulation in cancer	MAF	MAF	v-maf avian musculoaponeurotic fibrosarcoma oncogene homolog	0.669986	0.988913	0.888175
PATH:04971	Gastric acid secretion	ATP1B1	ATP1B1	ATPase, Na+/K+ transporting, beta 1 polypeptide	0.675594	0.988913	0.870154
PATH:04971	Gastric acid secretion	CA2	CA2	carbonic anhydrase II	0.675594	0.988913	0.870154
PATH:04370	VEGF signaling pathway	PLA2G2D	PLA2G2D	phospholipase A2, group IID	0.675594	0.988913	0.870154
PATH:04370	VEGF signaling pathway	NFATC1	NFATC1	nuclear factor of activated T-cells, cytoplasmic, calcineurin-dependent 1	0.675594	0.988913	0.870154
PATH:04932	Non-alcoholic fatty liver disease (NAFLD)	COX6C	COX6C	cytochrome c oxidase subunit VIc	0.686755	0.997377	0.863894
PATH:04932	Non-alcoholic fatty liver disease (NAFLD)	NDUFB2	NDUFB2	NADH dehydrogenase (ubiquinone) 1 beta subcomplex, 2, 8kDa	0.686755	0.997377	0.863894
PATH:04932	Non-alcoholic fatty liver disease (NAFLD)	JUN	JUN	jun proto-oncogene	0.686755	0.997377	0.863894
PATH:04932	Non-alcoholic fatty liver disease (NAFLD)	NR1H3	NR1H3	nuclear receptor subfamily 1, group H, member 3	0.686755	0.997377	0.863894
PATH:00260	Glycine, serine and threonine metabolism	GATM	GATM	glycine amidinotransferase (L-arginine:glycine amidinotransferase)	0.695541	0.997377	0.857723
PATH:04260	Cardiac muscle contraction	COX6C	COX6C	cytochrome c oxidase subunit VIc	0.705445	0.997377	0.822474
PATH:04260	Cardiac muscle contraction	ATP1B1	ATP1B1	ATPase, Na+/K+ transporting, beta 1 polypeptide	0.705445	0.997377	0.822474
PATH:00514	Other types of O-glycan biosynthesis	EOGT	EOGT	EGF domain-specific O-linked N-acetylglucosamine (GlcNAc) transferase	0.725138	0.997377	0.790008
PATH:00280	Valine, leucine and isoleucine degradation	BCAT1	BCAT1	branched chain amino-acid transaminase 1, cytosolic	0.734353	0.997377	0.769751
PATH:05169	Epstein-Barr virus infection	HLA-E	HLA-E	major histocompatibility complex, class I, E	0.740765	0.997377	0.815769
PATH:05169	Epstein-Barr virus infection	HSPA8	HSPA8	heat shock 70kDa protein 8	0.740765	0.997377	0.815769
PATH:05169	Epstein-Barr virus infection	HLA-A	HLA-A	major histocompatibility complex, class I, A	0.740765	0.997377	0.815769
PATH:05169	Epstein-Barr virus infection	JUN	JUN	jun proto-oncogene	0.740765	0.997377	0.815769
PATH:05169	Epstein-Barr virus infection	AC034102.1	CDK2	cyclin-dependent kinase 2	0.740765	0.997377	0.815769
PATH:04960	Aldosterone-regulated sodium reabsorption	ATP1B1	ATP1B1	ATPase, Na+/K+ transporting, beta 1 polypeptide	0.743261	0.997377	0.750508
PATH:04010	MAPK signaling pathway	HSPA8	HSPA8	heat shock 70kDa protein 8	0.746257	0.997377	0.830601
PATH:04010	MAPK signaling pathway	PLA2G2D	PLA2G2D	phospholipase A2, group IID	0.746257	0.997377	0.830601
PATH:04010	MAPK signaling pathway	FOS	FOS	FBJ murine osteosarcoma viral oncogene homolog	0.746257	0.997377	0.830601
PATH:04010	MAPK signaling pathway	DUSP6	DUSP6	dual specificity phosphatase 6	0.746257	0.997377	0.830601
PATH:04010	MAPK signaling pathway	JUN	JUN	jun proto-oncogene	0.746257	0.997377	0.830601
PATH:04010	MAPK signaling pathway	NFATC1	NFATC1	nuclear factor of activated T-cells, cytoplasmic, calcineurin-dependent 1	0.746257	0.997377	0.830601
PATH:04010	MAPK signaling pathway	MAP4K4	MAP4K4	mitogen-activated protein kinase kinase kinase kinase 4	0.746257	0.997377	0.830601
PATH:04022	cGMP-PKG signaling pathway	NFATC1	NFATC1	nuclear factor of activated T-cells, cytoplasmic, calcineurin-dependent 1	0.747526	0.997377	0.79524
PATH:04022	cGMP-PKG signaling pathway	KCNMA1	KCNMA1	potassium large conductance calcium-activated channel, subfamily M, alpha member 1	0.747526	0.997377	0.79524
PATH:04022	cGMP-PKG signaling pathway	SLC25A5	SLC25A5	solute carrier family 25 (mitochondrial carrier; adenine nucleotide translocator), member 5	0.747526	0.997377	0.79524
PATH:04022	cGMP-PKG signaling pathway	ATP1B1	ATP1B1	ATPase, Na+/K+ transporting, beta 1 polypeptide	0.747526	0.997377	0.79524
PATH:04724	Glutamatergic synapse	SLC1A3	SLC1A3	solute carrier family 1 (glial high affinity glutamate transporter), member 3	0.749093	0.997377	0.776387
PATH:04724	Glutamatergic synapse	PLA2G2D	PLA2G2D	phospholipase A2, group IID	0.749093	0.997377	0.776387
PATH:04724	Glutamatergic synapse	GLUL	GLUL	glutamate-ammonia ligase	0.749093	0.997377	0.776387
PATH:04650	Natural killer cell mediated cytotoxicity	HLA-E	HLA-E	major histocompatibility complex, class I, E	0.749093	0.997377	0.776387
PATH:04650	Natural killer cell mediated cytotoxicity	HLA-A	HLA-A	major histocompatibility complex, class I, A	0.749093	0.997377	0.776387
PATH:04650	Natural killer cell mediated cytotoxicity	NFATC1	NFATC1	nuclear factor of activated T-cells, cytoplasmic, calcineurin-dependent 1	0.749093	0.997377	0.776387
PATH:04672	Intestinal immune network for IgA production	CXCL12	CXCL12	chemokine (C-X-C motif) ligand 12	0.751871	0.997377	0.732203
PATH:00564	Glycerophospholipid metabolism	PLA2G2D	PLA2G2D	phospholipase A2, group IID	0.752185	0.997377	0.750508
PATH:00564	Glycerophospholipid metabolism	PLD3	PLD3	phospholipase D family, member 3	0.752185	0.997377	0.750508
PATH:04911	Insulin secretion	KCNMA1	KCNMA1	potassium large conductance calcium-activated channel, subfamily M, alpha member 1	0.758317	0.997377	0.741242
PATH:04911	Insulin secretion	ATP1B1	ATP1B1	ATPase, Na+/K+ transporting, beta 1 polypeptide	0.758317	0.997377	0.741242
PATH:05145	Toxoplasmosis	STAT1	STAT1	signal transducer and activator of transcription 1, 91kDa	0.769423	0.997377	0.750508
PATH:05145	Toxoplasmosis	HSPA8	HSPA8	heat shock 70kDa protein 8	0.769423	0.997377	0.750508
PATH:05145	Toxoplasmosis	PLA2G2D	PLA2G2D	phospholipase A2, group IID	0.769423	0.997377	0.750508
PATH:04012	ErbB signaling pathway	CBLB	CBLB	Cbl proto-oncogene B, E3 ubiquitin protein ligase	0.781554	0.997377	0.70636
PATH:04012	ErbB signaling pathway	JUN	JUN	jun proto-oncogene	0.781554	0.997377	0.70636
PATH:05030	Cocaine addiction	JUN	JUN	jun proto-oncogene	0.783533	0.997377	0.667118
PATH:04360	Axon guidance	NRP1	NRP1	neuropilin 1	0.783779	0.997377	0.732203
PATH:04360	Axon guidance	CXCL12	CXCL12	chemokine (C-X-C motif) ligand 12	0.783779	0.997377	0.732203
PATH:04360	Axon guidance	NFATC1	NFATC1	nuclear factor of activated T-cells, cytoplasmic, calcineurin-dependent 1	0.783779	0.997377	0.732203
PATH:04530	Tight junction	RAB13	RAB13	RAB13, member RAS oncogene family	0.783779	0.997377	0.732203
PATH:04530	Tight junction	EPB41L2	EPB41L2	erythrocyte membrane protein band 4.1-like 2	0.783779	0.997377	0.732203
PATH:04530	Tight junction	ACTG1	ACTG1	actin, gamma 1	0.783779	0.997377	0.732203
PATH:05203	Viral carcinogenesis	HLA-E	HLA-E	major histocompatibility complex, class I, E	0.785207	0.997377	0.769751
PATH:05203	Viral carcinogenesis	HLA-A	HLA-A	major histocompatibility complex, class I, A	0.785207	0.997377	0.769751
PATH:05203	Viral carcinogenesis	JUN	JUN	jun proto-oncogene	0.785207	0.997377	0.769751
PATH:05203	Viral carcinogenesis	ATP6V0D2	ATP6V0D2	ATPase, H+ transporting, lysosomal 38kDa, V0 subunit d2	0.785207	0.997377	0.769751
PATH:05203	Viral carcinogenesis	AC034102.1	CDK2	cyclin-dependent kinase 2	0.785207	0.997377	0.769751
PATH:04015	Rap1 signaling pathway	VEGFB	VEGFB	vascular endothelial growth factor B	0.788941	0.997377	0.765824
PATH:04015	Rap1 signaling pathway	F2R	F2R	coagulation factor II (thrombin) receptor	0.788941	0.997377	0.765824
PATH:04015	Rap1 signaling pathway	ACTG1	ACTG1	actin, gamma 1	0.788941	0.997377	0.765824
PATH:04015	Rap1 signaling pathway	ITGB3	ITGB3	integrin, beta 3 (platelet glycoprotein IIIa, antigen CD61)	0.788941	0.997377	0.765824
PATH:04015	Rap1 signaling pathway	DOCK4	DOCK4	dedicator of cytokinesis 4	0.788941	0.997377	0.765824
PATH:01212	Fatty acid metabolism	SCD	SCD	stearoyl-CoA desaturase (delta-9-desaturase)	0.790799	0.997377	0.652615
PATH:04713	Circadian entrainment	FOS	FOS	FBJ murine osteosarcoma viral oncogene homolog	0.802819	0.997377	0.674614
PATH:04713	Circadian entrainment	KCNJ5	KCNJ5	potassium inwardly-rectifying channel, subfamily J, member 5	0.802819	0.997377	0.674614
PATH:05014	Amyotrophic lateral sclerosis (ALS)	GPX1	GPX1	glutathione peroxidase 1	0.817515	0.997377	0.600406
PATH:00830	Retinol metabolism	ALDH1A1	ALDH1A1	aldehyde dehydrogenase 1 family, member A1	0.817515	0.997377	0.600406
PATH:05130	Pathogenic Escherichia coli infection	ACTG1	ACTG1	actin, gamma 1	0.823646	0.997377	0.588633
PATH:04723	Retrograde endocannabinoid signaling	KCNJ5	KCNJ5	potassium inwardly-rectifying channel, subfamily J, member 5	0.835657	0.997377	0.625423
PATH:04723	Retrograde endocannabinoid signaling	MGLL	MGLL	monoglyceride lipase	0.835657	0.997377	0.625423
PATH:00562	Inositol phosphate metabolism	TPI1	TPI1	triosephosphate isomerase 1	0.851358	0.997377	0.536077
PATH:05131	Shigellosis	ACTG1	ACTG1	actin, gamma 1	0.856356	0.997377	0.526672
PATH:04310	Wnt signaling pathway	BAMBI	BAMBI	BMP and activin membrane-bound inhibitor	0.86483	0.997377	0.625423
PATH:04310	Wnt signaling pathway	JUN	JUN	jun proto-oncogene	0.86483	0.997377	0.625423
PATH:04310	Wnt signaling pathway	NFATC1	NFATC1	nuclear factor of activated T-cells, cytoplasmic, calcineurin-dependent 1	0.86483	0.997377	0.625423
PATH:04270	Vascular smooth muscle contraction	PLA2G2D	PLA2G2D	phospholipase A2, group IID	0.874054	0.997377	0.566421
PATH:04270	Vascular smooth muscle contraction	KCNMA1	KCNMA1	potassium large conductance calcium-activated channel, subfamily M, alpha member 1	0.874054	0.997377	0.566421
PATH:04115	p53 signaling pathway	AC034102.1	CDK2	cyclin-dependent kinase 2	0.890769	0.997377	0.461851
PATH:05218	Melanoma	MITF	MITF	microphthalmia-associated transcription factor	0.898004	0.997377	0.448064
PATH:04726	Serotonergic synapse	PLA2G2D	PLA2G2D	phospholipase A2, group IID	0.898653	0.997377	0.526672
PATH:04726	Serotonergic synapse	KCNJ5	KCNJ5	potassium inwardly-rectifying channel, subfamily J, member 5	0.898653	0.997377	0.526672
PATH:04730	Long-term depression	PLA2G2D	PLA2G2D	phospholipase A2, group IID	0.901441	0.997377	0.441475
PATH:05220	Chronic myeloid leukemia	CBLB	CBLB	Cbl proto-oncogene B, E3 ubiquitin protein ligase	0.907972	0.997377	0.428861
PATH:03018	RNA degradation	HSPD1	HSPD1	heat shock 60kDa protein 1 (chaperonin)	0.914072	0.997377	0.416949
PATH:04728	Dopaminergic synapse	FOS	FOS	FBJ murine osteosarcoma viral oncogene homolog	0.914095	0.997377	0.500338
PATH:04728	Dopaminergic synapse	KCNJ5	KCNJ5	potassium inwardly-rectifying channel, subfamily J, member 5	0.914095	0.997377	0.500338
PATH:05160	Hepatitis C	STAT1	STAT1	signal transducer and activator of transcription 1, 91kDa	0.920964	0.997377	0.488135
PATH:05160	Hepatitis C	NR1H3	NR1H3	nuclear receptor subfamily 1, group H, member 3	0.920964	0.997377	0.488135
PATH:04664	Fc epsilon RI signaling pathway	PLA2G2D	PLA2G2D	phospholipase A2, group IID	0.92762	0.997377	0.389874
PATH:04146	Peroxisome	IDH1	IDH1	isocitrate dehydrogenase 1 (NADP+), soluble	0.930063	0.997377	0.384876
PATH:04350	TGF-beta signaling pathway	BAMBI	BAMBI	BMP and activin membrane-bound inhibitor	0.930063	0.997377	0.384876
PATH:04910	Insulin signaling pathway	CBLB	CBLB	Cbl proto-oncogene B, E3 ubiquitin protein ligase	0.933188	0.997377	0.465431
PATH:04910	Insulin signaling pathway	PTPN1	PTPN1	protein tyrosine phosphatase, non-receptor type 1	0.933188	0.997377	0.465431
PATH:04120	Ubiquitin mediated proteolysis	CBLB	CBLB	Cbl proto-oncogene B, E3 ubiquitin protein ligase	0.93685	0.997377	0.458325
PATH:04120	Ubiquitin mediated proteolysis	WWP1	WWP1	WW domain containing E3 ubiquitin protein ligase 1	0.93685	0.997377	0.458325
PATH:04727	GABAergic synapse	GLUL	GLUL	glutamate-ammonia ligase	0.93691	0.997377	0.370621
PATH:04666	Fc gamma R-mediated phagocytosis	MARCKS	MARCKS	myristoylated alanine-rich protein kinase C substrate	0.94309	0.997377	0.357385
PATH:05032	Morphine addiction	KCNJ5	KCNJ5	potassium inwardly-rectifying channel, subfamily J, member 5	0.945013	0.997377	0.35318
PATH:04390	Hippo signaling pathway	WWC1	WWC1	WW and C2 domain containing 1	0.955138	0.997377	0.419864
PATH:04390	Hippo signaling pathway	ACTG1	ACTG1	actin, gamma 1	0.955138	0.997377	0.419864
PATH:00240	Pyrimidine metabolism	TXNRD1	TXNRD1	thioredoxin reductase 1	0.95678	0.997377	0.326308
PATH:04916	Melanogenesis	MITF	MITF	microphthalmia-associated transcription factor	0.963616	0.997377	0.309488
PATH:00230	Purine metabolism	AK5	AK5	adenylate kinase 5	0.969224	0.997377	0.384876
PATH:00230	Purine metabolism	PAPSS2	PAPSS2	3'-phosphoadenosine 5'-phosphosulfate synthase 2	0.969224	0.997377	0.384876
PATH:05146	Amoebiasis	COL27A1	COL27A1	collagen, type XXVII, alpha 1	0.969375	0.997377	0.294317
PATH:04114	Oocyte meiosis	AC034102.1	CDK2	cyclin-dependent kinase 2	0.969375	0.997377	0.294317
PATH:04014	Ras signaling pathway	VEGFB	VEGFB	vascular endothelial growth factor B	0.970334	0.997377	0.439322
PATH:04014	Ras signaling pathway	PLA2G2D	PLA2G2D	phospholipase A2, group IID	0.970334	0.997377	0.439322
PATH:04014	Ras signaling pathway	RGL1	RGL1	ral guanine nucleotide dissociation stimulator-like 1	0.970334	0.997377	0.439322
PATH:04725	Cholinergic synapse	FOS	FOS	FBJ murine osteosarcoma viral oncogene homolog	0.972385	0.997377	0.285908
PATH:04020	Calcium signaling pathway	F2R	F2R	coagulation factor II (thrombin) receptor	0.97494	0.997377	0.368347
PATH:04020	Calcium signaling pathway	SLC25A5	SLC25A5	solute carrier family 25 (mitochondrial carrier; adenine nucleotide translocator), member 5	0.97494	0.997377	0.368347
PATH:03040	Spliceosome	HSPA8	HSPA8	heat shock 70kDa protein 8	0.981113	0.997377	0.258796
PATH:04110	Cell cycle	AC034102.1	CDK2	cyclin-dependent kinase 2	0.981754	0.997377	0.256584
PATH:04068	FoxO signaling pathway	AC034102.1	CDK2	cyclin-dependent kinase 2	0.984112	0.997377	0.248102
PATH:04722	Neurotrophin signaling pathway	JUN	JUN	jun proto-oncogene	0.985174	0.997377	0.244068
PATH:04261	Adrenergic signaling in cardiomyocytes	ATP1B1	ATP1B1	ATPase, Na+/K+ transporting, beta 1 polypeptide	0.991484	0.997377	0.215973
PATH:03013	RNA transport	CYFIP1	CYFIP1	cytoplasmic FMR1 interacting protein 1	0.994944	0.997377	0.194937
PATH:05034	Alcoholism	SLC29A1	SLC29A1	solute carrier family 29 (equilibrative nucleoside transporter), member 1	0.995751	0.997377	0.188807
PATH:04080	Neuroactive ligand-receptor interaction	F2R	F2R	coagulation factor II (thrombin) receptor	0.997377	0.997377	0.253336
PATH:04080	Neuroactive ligand-receptor interaction	C3AR1	C3AR1	complement component 3a receptor 1	0.997377	0.997377	0.253336

## Sheet: Supplementary table 6.6
Supplementary table 6.6 Pathway analysis with gene cluster3 shown in Fig. 4E & F
PathwayID	PathwayTerm	DifGene	AllDifGene	GeneInPathway	AllGene	P-Value	FDR	Enrichment	(-log10P)
PATH:04612	Antigen processing and presentation	16	110	56	5914	1.51274e-15	2.4809e-13	15.361	14.8202
PATH:05310	Asthma	11	110	26	5914	3.39832e-13	2.78662e-11	22.7462	12.4687
PATH:05150	Staphylococcus aureus infection	13	110	46	5914	9.46103e-13	5.17203e-11	15.1941	12.0241
PATH:03010	Ribosome	18	110	114	5914	1.59164e-12	6.52574e-11	8.489	11.7982
PATH:05140	Leishmaniasis	14	110	60	5914	2.17655e-12	7.13908e-11	12.5448	11.6622
PATH:04672	Intestinal immune network for IgA production	12	110	41	5914	4.69537e-12	1.2834e-10	15.7357	11.3283
PATH:05330	Allograft rejection	10	110	29	5914	4.88671e-11	1.14489e-09	18.5392	10.311
PATH:05332	Graft-versus-host disease	10	110	32	5914	1.50228e-10	3.03829e-09	16.8011	9.82325
PATH:05321	Inflammatory bowel disease (IBD)	12	110	54	5914	1.66735e-10	3.03829e-09	11.9475	9.77797
PATH:04145	Phagosome	17	110	133	5914	2.26741e-10	3.71855e-09	6.87204	9.64447
PATH:04940	Type I diabetes mellitus	10	110	35	5914	4.08042e-10	6.08354e-09	15.361	9.38929
PATH:05416	Viral myocarditis	12	110	62	5914	9.2768e-10	1.26783e-08	10.4059	9.0326
PATH:04514	Cell adhesion molecules (CAMs)	15	110	125	5914	6.96798e-09	8.79037e-08	6.45164	8.15689
PATH:05320	Autoimmune thyroid disease	10	110	46	5914	7.63797e-09	8.94733e-08	11.6877	8.11702
PATH:05152	Tuberculosis	16	110	156	5914	2.09579e-08	2.29139e-07	5.51422	7.67865
PATH:05145	Toxoplasmosis	14	110	120	5914	3.33386e-08	3.41721e-07	6.27242	7.47705
PATH:05323	Rheumatoid arthritis	11	110	73	5914	7.54798e-08	7.28158e-07	8.10137	7.12217
PATH:05168	Herpes simplex infection	15	110	162	5914	2.36778e-07	2.15731e-06	4.97811	6.62566
PATH:05164	Influenza A	14	110	155	5914	8.39145e-07	7.24314e-06	4.85607	6.07616
PATH:04640	Hematopoietic cell lineage	10	110	79	5914	1.61698e-06	1.32592e-05	6.80552	5.7913
PATH:05322	Systemic lupus erythematosus	12	110	122	5914	2.19756e-06	1.71619e-05	5.28823	5.65806
PATH:05169	Epstein-Barr virus infection	14	110	184	5914	6.51686e-06	4.85802e-05	4.09071	5.18596
PATH:05166	HTLV-I infection	13	110	246	5914	0.000587412	0.0041885	2.84117	3.23106
PATH:04810	Regulation of actin cytoskeleton	9	110	197	5914	0.0107168	0.0732311	2.45621	1.96994
PATH:04670	Leukocyte transendothelial migration	6	110	106	5914	0.0136949	0.0898385	3.04322	1.86344
PATH:04380	Osteoclast differentiation	6	110	114	5914	0.0190147	0.114882	2.82967	1.72091
PATH:05414	Dilated cardiomyopathy	5	110	84	5914	0.019614	0.114882	3.20022	1.70743
PATH:04666	Fc gamma R-mediated phagocytosis	5	110	84	5914	0.019614	0.114882	3.20022	1.70743
PATH:05340	Primary immunodeficiency	3	110	32	5914	0.020995	0.11873	5.04034	1.67789
PATH:04060	Cytokine-cytokine receptor interaction	9	110	227	5914	0.0248516	0.13545	2.1316	1.60465
PATH:04611	Platelet activation	6	110	122	5914	0.0256033	0.13545	2.64411	1.5917
PATH:04360	Axon guidance	6	110	123	5914	0.0265217	0.135924	2.62262	1.5764
PATH:00270	Cysteine and methionine metabolism	3	110	36	5914	0.0286545	0.139716	4.4803	1.54281
PATH:04015	Rap1 signaling pathway	8	110	196	5914	0.0289655	0.139716	2.19443	1.53812
PATH:04918	Thyroid hormone synthesis	4	110	66	5914	0.0338294	0.158515	3.2584	1.47071
PATH:05212	Pancreatic cancer	4	110	67	5914	0.0354784	0.161624	3.20977	1.45004
PATH:04971	Gastric acid secretion	4	110	69	5914	0.0389143	0.172485	3.11673	1.40989
PATH:05100	Bacterial invasion of epithelial cells	4	110	71	5914	0.0425347	0.183571	3.02894	1.37126
PATH:05412	Arrhythmogenic right ventricular cardiomyopathy (ARVC)	4	110	72	5914	0.0444142	0.186767	2.98687	1.35248
PATH:05132	Salmonella infection	4	110	75	5914	0.0503291	0.206349	2.86739	1.29818
PATH:05410	Hypertrophic cardiomyopathy (HCM)	4	110	79	5914	0.0588576	0.235431	2.72221	1.2302
PATH:05110	Vibrio cholerae infection	3	110	49	5914	0.0622692	0.243146	3.29165	1.20573
PATH:05130	Pathogenic Escherichia coli infection	3	110	51	5914	0.0685614	0.26149	3.16257	1.16392
PATH:04540	Gap junction	4	110	84	5914	0.0705355	0.262905	2.56017	1.15159
PATH:05131	Shigellosis	3	110	57	5914	0.0890677	0.322203	2.82967	1.05028
PATH:04915	Estrogen signaling pathway	4	110	92	5914	0.0914939	0.322203	2.33755	1.03861
PATH:05202	Transcriptional misregulation in cancer	6	110	169	5914	0.0941388	0.322203	1.90877	1.02623
PATH:05142	Chagas disease (American trypanosomiasis)	4	110	93	5914	0.0943033	0.322203	2.31241	1.02547
PATH:04062	Chemokine signaling pathway	6	110	171	5914	0.0982402	0.328804	1.88644	1.00771
PATH:05133	Pertussis	3	110	66	5914	0.123951	0.406558	2.4438	0.906751
PATH:04921	Oxytocin signaling pathway	5	110	143	5914	0.126882	0.408012	1.87985	0.896601
PATH:04730	Long-term depression	3	110	68	5914	0.132294	0.414673	2.37193	0.878459
PATH:04370	VEGF signaling pathway	3	110	69	5914	0.136539	0.414673	2.33755	0.864744
PATH:04662	B cell receptor signaling pathway	3	110	69	5914	0.136539	0.414673	2.33755	0.864744
PATH:04151	PI3K-Akt signaling pathway	9	110	320	5914	0.139983	0.417405	1.5121	0.853923
PATH:05203	Viral carcinogenesis	6	110	195	5914	0.154532	0.450184	1.65427	0.810982
PATH:04962	Vasopressin-regulated water reabsorption	2	110	38	5914	0.156839	0.450184	2.82967	0.804547
PATH:04510	Focal adhesion	6	110	197	5914	0.159774	0.450184	1.63747	0.796495
PATH:04726	Serotonergic synapse	4	110	114	5914	0.161956	0.450184	1.88644	0.790602
PATH:05219	Bladder cancer	2	110	40	5914	0.170033	0.464756	2.68818	0.769467
PATH:04141	Protein processing in endoplasmic reticulum	5	110	159	5914	0.173569	0.466646	1.69068	0.760527
PATH:04512	ECM-receptor interaction	3	110	83	5914	0.200253	0.522079	1.94326	0.698421
PATH:00290	Valine, leucine and isoleucine biosynthesis	1	110	12	5914	0.201893	0.522079	4.4803	0.694878
PATH:05030	Cocaine addiction	2	110	45	5914	0.203738	0.522079	2.38949	0.690928
PATH:05222	Small cell lung cancer	3	110	86	5914	0.214745	0.538636	1.87548	0.668077
PATH:00533	Glycosaminoglycan biosynthesis - keratan sulfate	1	110	13	5914	0.216768	0.538636	4.13566	0.664005
PATH:05134	Legionellosis	2	110	50	5914	0.238114	0.582847	2.15055	0.623214
PATH:04972	Pancreatic secretion	3	110	96	5914	0.264452	0.637797	1.68011	0.577653
PATH:04066	HIF-1 signaling pathway	3	110	98	5914	0.274581	0.652628	1.64583	0.561329
PATH:05146	Amoebiasis	3	110	102	5914	0.294956	0.69104	1.58128	0.530243
PATH:00062	Fatty acid elongation	1	110	21	5914	0.326287	0.753677	2.56017	0.4864
PATH:00532	Glycosaminoglycan biosynthesis - chondroitin sulfate / dermatan sulfate	1	110	22	5914	0.338863	0.762076	2.4438	0.469976
PATH:04142	Lysosome	3	110	111	5914	0.34107	0.762076	1.45307	0.467157
PATH:05211	Renal cell carcinoma	2	110	66	5914	0.34851	0.762076	1.6292	0.457784
PATH:04520	Adherens junction	2	110	66	5914	0.34851	0.762076	1.6292	0.457784
PATH:05205	Proteoglycans in cancer	5	110	212	5914	0.359659	0.768276	1.26801	0.444109
PATH:00534	Glycosaminoglycan biosynthesis - heparan sulfate / heparin	1	110	24	5914	0.363321	0.768276	2.24015	0.43971
PATH:04724	Glutamatergic synapse	3	110	116	5914	0.366655	0.768276	1.39044	0.435743
PATH:05200	Pathways in cancer	7	110	315	5914	0.370084	0.768276	1.19475	0.4317
PATH:04728	Dopaminergic synapse	3	110	120	5914	0.387015	0.79338	1.34409	0.412273
PATH:04722	Neurotrophin signaling pathway	3	110	123	5914	0.402189	0.804379	1.31131	0.395569
PATH:04530	Tight junction	3	110	123	5914	0.402189	0.804379	1.31131	0.395569
PATH:05162	Measles	3	110	124	5914	0.407226	0.804639	1.30073	0.390165
PATH:00640	Propanoate metabolism	1	110	29	5914	0.420612	0.813347	1.85392	0.376118
PATH:04664	Fc epsilon RI signaling pathway	2	110	77	5914	0.421552	0.813347	1.39646	0.375149
PATH:04742	Taste transduction	1	110	32	5914	0.452503	0.852994	1.68011	0.344379
PATH:04130	SNARE interactions in vesicular transport	1	110	32	5914	0.452503	0.852994	1.68011	0.344379
PATH:04970	Salivary secretion	2	110	84	5914	0.465852	0.856708	1.28009	0.331752
PATH:05032	Morphine addiction	2	110	85	5914	0.47202	0.856708	1.26503	0.32604
PATH:04750	Inflammatory mediator regulation of TRP channels	2	110	86	5914	0.478146	0.856708	1.25032	0.32044
PATH:05020	Prion diseases	1	110	35	5914	0.482653	0.856708	1.5361	0.316365
PATH:00260	Glycine, serine and threonine metabolism	1	110	35	5914	0.482653	0.856708	1.5361	0.316365
PATH:04630	Jak-STAT signaling pathway	3	110	141	5914	0.490524	0.856708	1.14391	0.30934
PATH:00565	Ether lipid metabolism	1	110	36	5914	0.492333	0.856708	1.49343	0.307741
PATH:04713	Circadian entrainment	2	110	89	5914	0.496264	0.856708	1.20817	0.304288
PATH:00620	Pyruvate metabolism	1	110	38	5914	0.511158	0.862193	1.41483	0.291445
PATH:05144	Malaria	1	110	40	5914	0.529291	0.862193	1.34409	0.276306
PATH:04960	Aldosterone-regulated sodium reabsorption	1	110	40	5914	0.529291	0.862193	1.34409	0.276306
PATH:04014	Ras signaling pathway	4	110	205	5914	0.533616	0.862193	1.04905	0.272771
PATH:04022	cGMP-PKG signaling pathway	3	110	151	5914	0.536852	0.862193	1.06815	0.270145
PATH:04723	Retrograde endocannabinoid signaling	2	110	96	5914	0.536971	0.862193	1.12008	0.270049
PATH:04912	GnRH signaling pathway	2	110	96	5914	0.536971	0.862193	1.12008	0.270049
PATH:04916	Melanogenesis	2	110	97	5914	0.542601	0.862193	1.10853	0.265519
PATH:04913	Ovarian steroidogenesis	1	110	42	5914	0.546757	0.862193	1.28009	0.262206
PATH:04114	Oocyte meiosis	2	110	102	5914	0.570046	0.865559	1.05419	0.24409
PATH:01212	Fatty acid metabolism	1	110	46	5914	0.579785	0.865559	1.16877	0.236733
PATH:04725	Cholinergic synapse	2	110	105	5914	0.585941	0.865559	1.02407	0.232146
PATH:04961	Endocrine and other factor-regulated calcium reabsorption	1	110	47	5914	0.587662	0.865559	1.14391	0.230872
PATH:04270	Vascular smooth muscle contraction	2	110	106	5914	0.591143	0.865559	1.01441	0.228307
PATH:05206	MicroRNAs in cancer	3	110	166	5914	0.601706	0.865559	0.971632	0.220615
PATH:05014	Amyotrophic lateral sclerosis (ALS)	1	110	50	5914	0.610426	0.865559	1.07527	0.214367
PATH:00830	Retinol metabolism	1	110	50	5914	0.610426	0.865559	1.07527	0.214367
PATH:04919	Thyroid hormone signaling pathway	2	110	115	5914	0.635797	0.865559	0.93502	0.196681
PATH:04650	Natural killer cell mediated cytotoxicity	2	110	116	5914	0.640519	0.865559	0.926959	0.193468
PATH:04110	Cell cycle	2	110	117	5914	0.645193	0.865559	0.919037	0.19031
PATH:00010	Glycolysis / Gluconeogenesis	1	110	55	5914	0.645632	0.865559	0.977521	0.190015
PATH:05223	Non-small cell lung cancer	1	110	55	5914	0.645632	0.865559	0.977521	0.190015
PATH:04623	Cytosolic DNA-sensing pathway	1	110	56	5914	0.652285	0.865559	0.960065	0.185563
PATH:00590	Arachidonic acid metabolism	1	110	56	5914	0.652285	0.865559	0.960065	0.185563
PATH:04068	FoxO signaling pathway	2	110	121	5914	0.663416	0.865559	0.888655	0.178214
PATH:05160	Hepatitis C	2	110	123	5914	0.672245	0.865559	0.874205	0.172472
PATH:05210	Colorectal cancer	1	110	60	5914	0.677682	0.865559	0.896061	0.168974
PATH:04144	Endocytosis	3	110	187	5914	0.682099	0.865559	0.862518	0.166152
PATH:05031	Amphetamine addiction	1	110	61	5914	0.683738	0.865559	0.881371	0.16511
PATH:05214	Glioma	1	110	61	5914	0.683738	0.865559	0.881371	0.16511
PATH:05120	Epithelial cell signaling in Helicobacter pylori infection	1	110	61	5914	0.683738	0.865559	0.881371	0.16511
PATH:04150	mTOR signaling pathway	1	110	61	5914	0.683738	0.865559	0.881371	0.16511
PATH:04610	Complement and coagulation cascades	1	110	63	5914	0.695515	0.865559	0.853391	0.157693
PATH:00980	Metabolism of xenobiotics by cytochrome P450	1	110	63	5914	0.695515	0.865559	0.853391	0.157693
PATH:04010	MAPK signaling pathway	4	110	253	5914	0.699575	0.865559	0.850018	0.155166
PATH:04622	RIG-I-like receptor signaling pathway	1	110	64	5914	0.70124	0.865559	0.840057	0.154134
PATH:04976	Bile secretion	1	110	65	5914	0.706857	0.865559	0.827133	0.150668
PATH:04720	Long-term potentiation	1	110	65	5914	0.706857	0.865559	0.827133	0.150668
PATH:03320	PPAR signaling pathway	1	110	66	5914	0.71237	0.865559	0.814601	0.147294
PATH:01230	Biosynthesis of amino acids	1	110	67	5914	0.717781	0.865559	0.802442	0.144008
PATH:05218	Melanoma	1	110	67	5914	0.717781	0.865559	0.802442	0.144008
PATH:05220	Chronic myeloid leukemia	1	110	70	5914	0.733414	0.875049	0.768052	0.134651
PATH:04261	Adrenergic signaling in cardiomyocytes	2	110	139	5914	0.736321	0.875049	0.773578	0.132933
PATH:04390	Hippo signaling pathway	2	110	143	5914	0.750594	0.885593	0.751939	0.124595
PATH:04070	Phosphatidylinositol signaling system	1	110	75	5914	0.757584	0.887456	0.716848	0.120569
PATH:04350	TGF-beta signaling pathway	1	110	78	5914	0.77103	0.888262	0.689277	0.112928
PATH:00564	Glycerophospholipid metabolism	1	110	80	5914	0.779581	0.888262	0.672045	0.108139
PATH:04727	GABAergic synapse	1	110	81	5914	0.783737	0.888262	0.663749	0.10583
PATH:04911	Insulin secretion	1	110	81	5914	0.783737	0.888262	0.663749	0.10583
PATH:04914	Progesterone-mediated oocyte maturation	1	110	83	5914	0.791818	0.888262	0.647755	0.101375
PATH:04974	Protein digestion and absorption	1	110	84	5914	0.795745	0.888262	0.640043	0.0992261
PATH:05034	Alcoholism	2	110	159	5914	0.801267	0.888262	0.676272	0.0962229
PATH:05215	Prostate cancer	1	110	86	5914	0.803381	0.888262	0.625159	0.0950786
PATH:04064	NF-kappa B signaling pathway	1	110	87	5914	0.807092	0.888262	0.617973	0.0930771
PATH:04020	Calcium signaling pathway	2	110	163	5914	0.812435	0.888262	0.659677	0.0902115
PATH:04620	Toll-like receptor signaling pathway	1	110	92	5914	0.824631	0.895626	0.584387	0.0837402
PATH:01200	Carbon metabolism	1	110	99	5914	0.846562	0.910537	0.543067	0.0723414
PATH:04660	T cell receptor signaling pathway	1	110	100	5914	0.849464	0.910537	0.537636	0.070855
PATH:04668	TNF signaling pathway	1	110	103	5914	0.857849	0.913554	0.521977	0.066589
PATH:00190	Oxidative phosphorylation	1	110	115	5914	0.887006	0.934747	0.46751	0.0520735
PATH:03040	Spliceosome	1	110	116	5914	0.889149	0.934747	0.46348	0.0510253
PATH:05012	Parkinson's disease	1	110	131	5914	0.916861	0.952399	0.410409	0.0376967
PATH:04932	Non-alcoholic fatty liver disease (NAFLD)	1	110	139	5914	0.928708	0.952399	0.386789	0.032121
PATH:05161	Hepatitis B	1	110	140	5914	0.930066	0.952399	0.384026	0.0314864
PATH:04310	Wnt signaling pathway	1	110	144	5914	0.935246	0.952399	0.373359	0.0290742
PATH:04080	Neuroactive ligand-receptor interaction	2	110	237	5914	0.939462	0.952399	0.453702	0.0271208
PATH:05010	Alzheimer's disease	1	110	152	5914	0.944492	0.952399	0.353708	0.0248015
PATH:03013	RNA transport	1	110	154	5914	0.946592	0.952399	0.349115	0.0238373
PATH:01100	Metabolic pathways	5	110	1039	5914	0.999993	0.999993	0.258728	3.18312e-06

## Sheet: Supplementary table 6.7
Supplementary table 6.7 The differntially expressed gene according to gene sets with gene cluster3 shown in Fig. 4E & F
PathwayID	PathwayTerm	QueryID	Symbol	Description	P-Value	FDR	Enrichment
PATH:04612	Antigen processing and presentation	HLA-DPA1	HLA-DPA1	major histocompatibility complex, class II, DP alpha 1	1.51274e-15	2.4809e-13	15.361
PATH:04612	Antigen processing and presentation	HLA-DMB	HLA-DMB	major histocompatibility complex, class II, DM beta	1.51274e-15	2.4809e-13	15.361
PATH:04612	Antigen processing and presentation	HLA-DRA	HLA-DRA	major histocompatibility complex, class II, DR alpha	1.51274e-15	2.4809e-13	15.361
PATH:04612	Antigen processing and presentation	HLA-DQA2	HLA-DQA2	major histocompatibility complex, class II, DQ alpha 2	1.51274e-15	2.4809e-13	15.361
PATH:04612	Antigen processing and presentation	HLA-DOA	HLA-DOA	major histocompatibility complex, class II, DO alpha	1.51274e-15	2.4809e-13	15.361
PATH:04612	Antigen processing and presentation	PDIA3	PDIA3	protein disulfide isomerase family A, member 3	1.51274e-15	2.4809e-13	15.361
PATH:04612	Antigen processing and presentation	CANX	CANX	calnexin	1.51274e-15	2.4809e-13	15.361
PATH:04612	Antigen processing and presentation	HSPA1A	HSPA1A	heat shock 70kDa protein 1A	1.51274e-15	2.4809e-13	15.361
PATH:04612	Antigen processing and presentation	HLA-DRB5	HLA-DRB5	major histocompatibility complex, class II, DR beta 5	1.51274e-15	2.4809e-13	15.361
PATH:04612	Antigen processing and presentation	CD4	CD4	CD4 molecule	1.51274e-15	2.4809e-13	15.361
PATH:04612	Antigen processing and presentation	CD74	CD74	CD74 molecule, major histocompatibility complex, class II invariant chain	1.51274e-15	2.4809e-13	15.361
PATH:04612	Antigen processing and presentation	CIITA	CIITA	class II, major histocompatibility complex, transactivator	1.51274e-15	2.4809e-13	15.361
PATH:04612	Antigen processing and presentation	HLA-DRB1	HLA-DRB1	major histocompatibility complex, class II, DR beta 1	1.51274e-15	2.4809e-13	15.361
PATH:04612	Antigen processing and presentation	HLA-DQB1	HLA-DQB1	major histocompatibility complex, class II, DQ beta 1	1.51274e-15	2.4809e-13	15.361
PATH:04612	Antigen processing and presentation	HLA-DQA1	HLA-DQA1	major histocompatibility complex, class II, DQ alpha 1	1.51274e-15	2.4809e-13	15.361
PATH:04612	Antigen processing and presentation	HLA-DPB1	HLA-DPB1	major histocompatibility complex, class II, DP beta 1	1.51274e-15	2.4809e-13	15.361
PATH:05310	Asthma	HLA-DPA1	HLA-DPA1	major histocompatibility complex, class II, DP alpha 1	3.39832e-13	2.78662e-11	22.7462
PATH:05310	Asthma	HLA-DMB	HLA-DMB	major histocompatibility complex, class II, DM beta	3.39832e-13	2.78662e-11	22.7462
PATH:05310	Asthma	HLA-DRA	HLA-DRA	major histocompatibility complex, class II, DR alpha	3.39832e-13	2.78662e-11	22.7462
PATH:05310	Asthma	HLA-DQA2	HLA-DQA2	major histocompatibility complex, class II, DQ alpha 2	3.39832e-13	2.78662e-11	22.7462
PATH:05310	Asthma	HLA-DOA	HLA-DOA	major histocompatibility complex, class II, DO alpha	3.39832e-13	2.78662e-11	22.7462
PATH:05310	Asthma	HLA-DRB5	HLA-DRB5	major histocompatibility complex, class II, DR beta 5	3.39832e-13	2.78662e-11	22.7462
PATH:05310	Asthma	HLA-DRB1	HLA-DRB1	major histocompatibility complex, class II, DR beta 1	3.39832e-13	2.78662e-11	22.7462
PATH:05310	Asthma	HLA-DQB1	HLA-DQB1	major histocompatibility complex, class II, DQ beta 1	3.39832e-13	2.78662e-11	22.7462
PATH:05310	Asthma	FCER1A	FCER1A	Fc fragment of IgE, high affinity I, receptor for; alpha polypeptide	3.39832e-13	2.78662e-11	22.7462
PATH:05310	Asthma	HLA-DQA1	HLA-DQA1	major histocompatibility complex, class II, DQ alpha 1	3.39832e-13	2.78662e-11	22.7462
PATH:05310	Asthma	HLA-DPB1	HLA-DPB1	major histocompatibility complex, class II, DP beta 1	3.39832e-13	2.78662e-11	22.7462
PATH:05150	Staphylococcus aureus infection	HLA-DPA1	HLA-DPA1	major histocompatibility complex, class II, DP alpha 1	9.46103e-13	5.17203e-11	15.1941
PATH:05150	Staphylococcus aureus infection	HLA-DMB	HLA-DMB	major histocompatibility complex, class II, DM beta	9.46103e-13	5.17203e-11	15.1941
PATH:05150	Staphylococcus aureus infection	HLA-DRA	HLA-DRA	major histocompatibility complex, class II, DR alpha	9.46103e-13	5.17203e-11	15.1941
PATH:05150	Staphylococcus aureus infection	HLA-DQA2	HLA-DQA2	major histocompatibility complex, class II, DQ alpha 2	9.46103e-13	5.17203e-11	15.1941
PATH:05150	Staphylococcus aureus infection	HLA-DOA	HLA-DOA	major histocompatibility complex, class II, DO alpha	9.46103e-13	5.17203e-11	15.1941
PATH:05150	Staphylococcus aureus infection	C3	C3	complement component 3	9.46103e-13	5.17203e-11	15.1941
PATH:05150	Staphylococcus aureus infection	FCGR2B	FCGR2B	Fc fragment of IgG, low affinity IIb, receptor (CD32)	9.46103e-13	5.17203e-11	15.1941
PATH:05150	Staphylococcus aureus infection	HLA-DRB5	HLA-DRB5	major histocompatibility complex, class II, DR beta 5	9.46103e-13	5.17203e-11	15.1941
PATH:05150	Staphylococcus aureus infection	HLA-DRB1	HLA-DRB1	major histocompatibility complex, class II, DR beta 1	9.46103e-13	5.17203e-11	15.1941
PATH:05150	Staphylococcus aureus infection	HLA-DQB1	HLA-DQB1	major histocompatibility complex, class II, DQ beta 1	9.46103e-13	5.17203e-11	15.1941
PATH:05150	Staphylococcus aureus infection	FPR3	FPR3	formyl peptide receptor 3	9.46103e-13	5.17203e-11	15.1941
PATH:05150	Staphylococcus aureus infection	HLA-DQA1	HLA-DQA1	major histocompatibility complex, class II, DQ alpha 1	9.46103e-13	5.17203e-11	15.1941
PATH:05150	Staphylococcus aureus infection	HLA-DPB1	HLA-DPB1	major histocompatibility complex, class II, DP beta 1	9.46103e-13	5.17203e-11	15.1941
PATH:03010	Ribosome	RPS19	RPS19	ribosomal protein S19	1.59164e-12	6.52574e-11	8.489
PATH:03010	Ribosome	RPL28	RPL28	ribosomal protein L28	1.59164e-12	6.52574e-11	8.489
PATH:03010	Ribosome	RPL37A	RPL37A	ribosomal protein L37a	1.59164e-12	6.52574e-11	8.489
PATH:03010	Ribosome	RPS16	RPS16	ribosomal protein S16	1.59164e-12	6.52574e-11	8.489
PATH:03010	Ribosome	RPS14	RPS14	ribosomal protein S14	1.59164e-12	6.52574e-11	8.489
PATH:03010	Ribosome	RPL34	RPL34	ribosomal protein L34	1.59164e-12	6.52574e-11	8.489
PATH:03010	Ribosome	RPL27A	RPL27A	ribosomal protein L27a	1.59164e-12	6.52574e-11	8.489
PATH:03010	Ribosome	RPLP0	RPLP0	ribosomal protein, large, P0	1.59164e-12	6.52574e-11	8.489
PATH:03010	Ribosome	RPS29	RPS29	ribosomal protein S29	1.59164e-12	6.52574e-11	8.489
PATH:03010	Ribosome	RPL23	RPL23	ribosomal protein L23	1.59164e-12	6.52574e-11	8.489
PATH:03010	Ribosome	RPL29	RPL29	ribosomal protein L29	1.59164e-12	6.52574e-11	8.489
PATH:03010	Ribosome	RPS24	RPS24	ribosomal protein S24	1.59164e-12	6.52574e-11	8.489
PATH:03010	Ribosome	RPS2	RPS2	ribosomal protein S2	1.59164e-12	6.52574e-11	8.489
PATH:03010	Ribosome	RPL31	RPL31	ribosomal protein L31	1.59164e-12	6.52574e-11	8.489
PATH:03010	Ribosome	RPS18	RPS18	ribosomal protein S18	1.59164e-12	6.52574e-11	8.489
PATH:03010	Ribosome	RPS11	RPS11	ribosomal protein S11	1.59164e-12	6.52574e-11	8.489
PATH:03010	Ribosome	RPS5	RPS5	ribosomal protein S5	1.59164e-12	6.52574e-11	8.489
PATH:03010	Ribosome	RPL8	RPL8	ribosomal protein L8	1.59164e-12	6.52574e-11	8.489
PATH:05140	Leishmaniasis	HLA-DPA1	HLA-DPA1	major histocompatibility complex, class II, DP alpha 1	2.17655e-12	7.13908e-11	12.5448
PATH:05140	Leishmaniasis	IFNGR1	IFNGR1	interferon gamma receptor 1	2.17655e-12	7.13908e-11	12.5448
PATH:05140	Leishmaniasis	MARCKSL1	MARCKSL1	MARCKS-like 1	2.17655e-12	7.13908e-11	12.5448
PATH:05140	Leishmaniasis	HLA-DMB	HLA-DMB	major histocompatibility complex, class II, DM beta	2.17655e-12	7.13908e-11	12.5448
PATH:05140	Leishmaniasis	HLA-DRA	HLA-DRA	major histocompatibility complex, class II, DR alpha	2.17655e-12	7.13908e-11	12.5448
PATH:05140	Leishmaniasis	HLA-DQA2	HLA-DQA2	major histocompatibility complex, class II, DQ alpha 2	2.17655e-12	7.13908e-11	12.5448
PATH:05140	Leishmaniasis	HLA-DOA	HLA-DOA	major histocompatibility complex, class II, DO alpha	2.17655e-12	7.13908e-11	12.5448
PATH:05140	Leishmaniasis	C3	C3	complement component 3	2.17655e-12	7.13908e-11	12.5448
PATH:05140	Leishmaniasis	ITGA4	ITGA4	integrin, alpha 4 (antigen CD49D, alpha 4 subunit of VLA-4 receptor)	2.17655e-12	7.13908e-11	12.5448
PATH:05140	Leishmaniasis	HLA-DRB5	HLA-DRB5	major histocompatibility complex, class II, DR beta 5	2.17655e-12	7.13908e-11	12.5448
PATH:05140	Leishmaniasis	HLA-DRB1	HLA-DRB1	major histocompatibility complex, class II, DR beta 1	2.17655e-12	7.13908e-11	12.5448
PATH:05140	Leishmaniasis	HLA-DQB1	HLA-DQB1	major histocompatibility complex, class II, DQ beta 1	2.17655e-12	7.13908e-11	12.5448
PATH:05140	Leishmaniasis	HLA-DQA1	HLA-DQA1	major histocompatibility complex, class II, DQ alpha 1	2.17655e-12	7.13908e-11	12.5448
PATH:05140	Leishmaniasis	HLA-DPB1	HLA-DPB1	major histocompatibility complex, class II, DP beta 1	2.17655e-12	7.13908e-11	12.5448
PATH:04672	Intestinal immune network for IgA production	HLA-DPA1	HLA-DPA1	major histocompatibility complex, class II, DP alpha 1	4.69537e-12	1.2834e-10	15.7357
PATH:04672	Intestinal immune network for IgA production	HLA-DMB	HLA-DMB	major histocompatibility complex, class II, DM beta	4.69537e-12	1.2834e-10	15.7357
PATH:04672	Intestinal immune network for IgA production	HLA-DRA	HLA-DRA	major histocompatibility complex, class II, DR alpha	4.69537e-12	1.2834e-10	15.7357
PATH:04672	Intestinal immune network for IgA production	HLA-DQA2	HLA-DQA2	major histocompatibility complex, class II, DQ alpha 2	4.69537e-12	1.2834e-10	15.7357
PATH:04672	Intestinal immune network for IgA production	HLA-DOA	HLA-DOA	major histocompatibility complex, class II, DO alpha	4.69537e-12	1.2834e-10	15.7357
PATH:04672	Intestinal immune network for IgA production	ITGA4	ITGA4	integrin, alpha 4 (antigen CD49D, alpha 4 subunit of VLA-4 receptor)	4.69537e-12	1.2834e-10	15.7357
PATH:04672	Intestinal immune network for IgA production	HLA-DRB5	HLA-DRB5	major histocompatibility complex, class II, DR beta 5	4.69537e-12	1.2834e-10	15.7357
PATH:04672	Intestinal immune network for IgA production	CXCR4	CXCR4	chemokine (C-X-C motif) receptor 4	4.69537e-12	1.2834e-10	15.7357
PATH:04672	Intestinal immune network for IgA production	HLA-DRB1	HLA-DRB1	major histocompatibility complex, class II, DR beta 1	4.69537e-12	1.2834e-10	15.7357
PATH:04672	Intestinal immune network for IgA production	HLA-DQB1	HLA-DQB1	major histocompatibility complex, class II, DQ beta 1	4.69537e-12	1.2834e-10	15.7357
PATH:04672	Intestinal immune network for IgA production	HLA-DQA1	HLA-DQA1	major histocompatibility complex, class II, DQ alpha 1	4.69537e-12	1.2834e-10	15.7357
PATH:04672	Intestinal immune network for IgA production	HLA-DPB1	HLA-DPB1	major histocompatibility complex, class II, DP beta 1	4.69537e-12	1.2834e-10	15.7357
PATH:05330	Allograft rejection	HLA-DPA1	HLA-DPA1	major histocompatibility complex, class II, DP alpha 1	4.88671e-11	1.14489e-09	18.5392
PATH:05330	Allograft rejection	HLA-DMB	HLA-DMB	major histocompatibility complex, class II, DM beta	4.88671e-11	1.14489e-09	18.5392
PATH:05330	Allograft rejection	HLA-DRA	HLA-DRA	major histocompatibility complex, class II, DR alpha	4.88671e-11	1.14489e-09	18.5392
PATH:05330	Allograft rejection	HLA-DQA2	HLA-DQA2	major histocompatibility complex, class II, DQ alpha 2	4.88671e-11	1.14489e-09	18.5392
PATH:05330	Allograft rejection	HLA-DOA	HLA-DOA	major histocompatibility complex, class II, DO alpha	4.88671e-11	1.14489e-09	18.5392
PATH:05330	Allograft rejection	HLA-DRB5	HLA-DRB5	major histocompatibility complex, class II, DR beta 5	4.88671e-11	1.14489e-09	18.5392
PATH:05330	Allograft rejection	HLA-DRB1	HLA-DRB1	major histocompatibility complex, class II, DR beta 1	4.88671e-11	1.14489e-09	18.5392
PATH:05330	Allograft rejection	HLA-DQB1	HLA-DQB1	major histocompatibility complex, class II, DQ beta 1	4.88671e-11	1.14489e-09	18.5392
PATH:05330	Allograft rejection	HLA-DQA1	HLA-DQA1	major histocompatibility complex, class II, DQ alpha 1	4.88671e-11	1.14489e-09	18.5392
PATH:05330	Allograft rejection	HLA-DPB1	HLA-DPB1	major histocompatibility complex, class II, DP beta 1	4.88671e-11	1.14489e-09	18.5392
PATH:05332	Graft-versus-host disease	HLA-DPA1	HLA-DPA1	major histocompatibility complex, class II, DP alpha 1	1.50228e-10	3.03829e-09	16.8011
PATH:05332	Graft-versus-host disease	HLA-DMB	HLA-DMB	major histocompatibility complex, class II, DM beta	1.50228e-10	3.03829e-09	16.8011
PATH:05332	Graft-versus-host disease	HLA-DRA	HLA-DRA	major histocompatibility complex, class II, DR alpha	1.50228e-10	3.03829e-09	16.8011
PATH:05332	Graft-versus-host disease	HLA-DQA2	HLA-DQA2	major histocompatibility complex, class II, DQ alpha 2	1.50228e-10	3.03829e-09	16.8011
PATH:05332	Graft-versus-host disease	HLA-DOA	HLA-DOA	major histocompatibility complex, class II, DO alpha	1.50228e-10	3.03829e-09	16.8011
PATH:05332	Graft-versus-host disease	HLA-DRB5	HLA-DRB5	major histocompatibility complex, class II, DR beta 5	1.50228e-10	3.03829e-09	16.8011
PATH:05332	Graft-versus-host disease	HLA-DRB1	HLA-DRB1	major histocompatibility complex, class II, DR beta 1	1.50228e-10	3.03829e-09	16.8011
PATH:05332	Graft-versus-host disease	HLA-DQB1	HLA-DQB1	major histocompatibility complex, class II, DQ beta 1	1.50228e-10	3.03829e-09	16.8011
PATH:05332	Graft-versus-host disease	HLA-DQA1	HLA-DQA1	major histocompatibility complex, class II, DQ alpha 1	1.50228e-10	3.03829e-09	16.8011
PATH:05332	Graft-versus-host disease	HLA-DPB1	HLA-DPB1	major histocompatibility complex, class II, DP beta 1	1.50228e-10	3.03829e-09	16.8011
PATH:05321	Inflammatory bowel disease (IBD)	HLA-DPA1	HLA-DPA1	major histocompatibility complex, class II, DP alpha 1	1.66735e-10	3.03829e-09	11.9475
PATH:05321	Inflammatory bowel disease (IBD)	IFNGR1	IFNGR1	interferon gamma receptor 1	1.66735e-10	3.03829e-09	11.9475
PATH:05321	Inflammatory bowel disease (IBD)	HLA-DMB	HLA-DMB	major histocompatibility complex, class II, DM beta	1.66735e-10	3.03829e-09	11.9475
PATH:05321	Inflammatory bowel disease (IBD)	HLA-DRA	HLA-DRA	major histocompatibility complex, class II, DR alpha	1.66735e-10	3.03829e-09	11.9475
PATH:05321	Inflammatory bowel disease (IBD)	HLA-DQA2	HLA-DQA2	major histocompatibility complex, class II, DQ alpha 2	1.66735e-10	3.03829e-09	11.9475
PATH:05321	Inflammatory bowel disease (IBD)	HLA-DOA	HLA-DOA	major histocompatibility complex, class II, DO alpha	1.66735e-10	3.03829e-09	11.9475
PATH:05321	Inflammatory bowel disease (IBD)	HLA-DRB5	HLA-DRB5	major histocompatibility complex, class II, DR beta 5	1.66735e-10	3.03829e-09	11.9475
PATH:05321	Inflammatory bowel disease (IBD)	IL21R	IL21R	interleukin 21 receptor	1.66735e-10	3.03829e-09	11.9475
PATH:05321	Inflammatory bowel disease (IBD)	HLA-DRB1	HLA-DRB1	major histocompatibility complex, class II, DR beta 1	1.66735e-10	3.03829e-09	11.9475
PATH:05321	Inflammatory bowel disease (IBD)	HLA-DQB1	HLA-DQB1	major histocompatibility complex, class II, DQ beta 1	1.66735e-10	3.03829e-09	11.9475
PATH:05321	Inflammatory bowel disease (IBD)	HLA-DQA1	HLA-DQA1	major histocompatibility complex, class II, DQ alpha 1	1.66735e-10	3.03829e-09	11.9475
PATH:05321	Inflammatory bowel disease (IBD)	HLA-DPB1	HLA-DPB1	major histocompatibility complex, class II, DP beta 1	1.66735e-10	3.03829e-09	11.9475
PATH:04145	Phagosome	HLA-DPA1	HLA-DPA1	major histocompatibility complex, class II, DP alpha 1	2.26741e-10	3.71855e-09	6.87204
PATH:04145	Phagosome	ACTB	ACTB	actin, beta	2.26741e-10	3.71855e-09	6.87204
PATH:04145	Phagosome	HLA-DMB	HLA-DMB	major histocompatibility complex, class II, DM beta	2.26741e-10	3.71855e-09	6.87204
PATH:04145	Phagosome	HLA-DRA	HLA-DRA	major histocompatibility complex, class II, DR alpha	2.26741e-10	3.71855e-09	6.87204
PATH:04145	Phagosome	HLA-DQA2	HLA-DQA2	major histocompatibility complex, class II, DQ alpha 2	2.26741e-10	3.71855e-09	6.87204
PATH:04145	Phagosome	RAC1	RAC1	ras-related C3 botulinum toxin substrate 1 (rho family, small GTP binding protein Rac1)	2.26741e-10	3.71855e-09	6.87204
PATH:04145	Phagosome	HLA-DOA	HLA-DOA	major histocompatibility complex, class II, DO alpha	2.26741e-10	3.71855e-09	6.87204
PATH:04145	Phagosome	CANX	CANX	calnexin	2.26741e-10	3.71855e-09	6.87204
PATH:04145	Phagosome	C3	C3	complement component 3	2.26741e-10	3.71855e-09	6.87204
PATH:04145	Phagosome	FCGR2B	FCGR2B	Fc fragment of IgG, low affinity IIb, receptor (CD32)	2.26741e-10	3.71855e-09	6.87204
PATH:04145	Phagosome	HLA-DRB5	HLA-DRB5	major histocompatibility complex, class II, DR beta 5	2.26741e-10	3.71855e-09	6.87204
PATH:04145	Phagosome	TUBB	TUBB	tubulin, beta class I	2.26741e-10	3.71855e-09	6.87204
PATH:04145	Phagosome	MRC1	MRC1	mannose receptor, C type 1	2.26741e-10	3.71855e-09	6.87204
PATH:04145	Phagosome	HLA-DRB1	HLA-DRB1	major histocompatibility complex, class II, DR beta 1	2.26741e-10	3.71855e-09	6.87204
PATH:04145	Phagosome	HLA-DQB1	HLA-DQB1	major histocompatibility complex, class II, DQ beta 1	2.26741e-10	3.71855e-09	6.87204
PATH:04145	Phagosome	HLA-DQA1	HLA-DQA1	major histocompatibility complex, class II, DQ alpha 1	2.26741e-10	3.71855e-09	6.87204
PATH:04145	Phagosome	HLA-DPB1	HLA-DPB1	major histocompatibility complex, class II, DP beta 1	2.26741e-10	3.71855e-09	6.87204
PATH:04940	Type I diabetes mellitus	HLA-DPA1	HLA-DPA1	major histocompatibility complex, class II, DP alpha 1	4.08042e-10	6.08354e-09	15.361
PATH:04940	Type I diabetes mellitus	HLA-DMB	HLA-DMB	major histocompatibility complex, class II, DM beta	4.08042e-10	6.08354e-09	15.361
PATH:04940	Type I diabetes mellitus	HLA-DRA	HLA-DRA	major histocompatibility complex, class II, DR alpha	4.08042e-10	6.08354e-09	15.361
PATH:04940	Type I diabetes mellitus	HLA-DQA2	HLA-DQA2	major histocompatibility complex, class II, DQ alpha 2	4.08042e-10	6.08354e-09	15.361
PATH:04940	Type I diabetes mellitus	HLA-DOA	HLA-DOA	major histocompatibility complex, class II, DO alpha	4.08042e-10	6.08354e-09	15.361
PATH:04940	Type I diabetes mellitus	HLA-DRB5	HLA-DRB5	major histocompatibility complex, class II, DR beta 5	4.08042e-10	6.08354e-09	15.361
PATH:04940	Type I diabetes mellitus	HLA-DRB1	HLA-DRB1	major histocompatibility complex, class II, DR beta 1	4.08042e-10	6.08354e-09	15.361
PATH:04940	Type I diabetes mellitus	HLA-DQB1	HLA-DQB1	major histocompatibility complex, class II, DQ beta 1	4.08042e-10	6.08354e-09	15.361
PATH:04940	Type I diabetes mellitus	HLA-DQA1	HLA-DQA1	major histocompatibility complex, class II, DQ alpha 1	4.08042e-10	6.08354e-09	15.361
PATH:04940	Type I diabetes mellitus	HLA-DPB1	HLA-DPB1	major histocompatibility complex, class II, DP beta 1	4.08042e-10	6.08354e-09	15.361
PATH:05416	Viral myocarditis	HLA-DPA1	HLA-DPA1	major histocompatibility complex, class II, DP alpha 1	9.2768e-10	1.26783e-08	10.4059
PATH:05416	Viral myocarditis	ACTB	ACTB	actin, beta	9.2768e-10	1.26783e-08	10.4059
PATH:05416	Viral myocarditis	HLA-DMB	HLA-DMB	major histocompatibility complex, class II, DM beta	9.2768e-10	1.26783e-08	10.4059
PATH:05416	Viral myocarditis	HLA-DRA	HLA-DRA	major histocompatibility complex, class II, DR alpha	9.2768e-10	1.26783e-08	10.4059
PATH:05416	Viral myocarditis	HLA-DQA2	HLA-DQA2	major histocompatibility complex, class II, DQ alpha 2	9.2768e-10	1.26783e-08	10.4059
PATH:05416	Viral myocarditis	RAC1	RAC1	ras-related C3 botulinum toxin substrate 1 (rho family, small GTP binding protein Rac1)	9.2768e-10	1.26783e-08	10.4059
PATH:05416	Viral myocarditis	HLA-DOA	HLA-DOA	major histocompatibility complex, class II, DO alpha	9.2768e-10	1.26783e-08	10.4059
PATH:05416	Viral myocarditis	HLA-DRB5	HLA-DRB5	major histocompatibility complex, class II, DR beta 5	9.2768e-10	1.26783e-08	10.4059
PATH:05416	Viral myocarditis	HLA-DRB1	HLA-DRB1	major histocompatibility complex, class II, DR beta 1	9.2768e-10	1.26783e-08	10.4059
PATH:05416	Viral myocarditis	HLA-DQB1	HLA-DQB1	major histocompatibility complex, class II, DQ beta 1	9.2768e-10	1.26783e-08	10.4059
PATH:05416	Viral myocarditis	HLA-DQA1	HLA-DQA1	major histocompatibility complex, class II, DQ alpha 1	9.2768e-10	1.26783e-08	10.4059
PATH:05416	Viral myocarditis	HLA-DPB1	HLA-DPB1	major histocompatibility complex, class II, DP beta 1	9.2768e-10	1.26783e-08	10.4059
PATH:04514	Cell adhesion molecules (CAMs)	HLA-DPA1	HLA-DPA1	major histocompatibility complex, class II, DP alpha 1	6.96798e-09	8.79037e-08	6.45164
PATH:04514	Cell adhesion molecules (CAMs)	HLA-DMB	HLA-DMB	major histocompatibility complex, class II, DM beta	6.96798e-09	8.79037e-08	6.45164
PATH:04514	Cell adhesion molecules (CAMs)	HLA-DRA	HLA-DRA	major histocompatibility complex, class II, DR alpha	6.96798e-09	8.79037e-08	6.45164
PATH:04514	Cell adhesion molecules (CAMs)	HLA-DQA2	HLA-DQA2	major histocompatibility complex, class II, DQ alpha 2	6.96798e-09	8.79037e-08	6.45164
PATH:04514	Cell adhesion molecules (CAMs)	HLA-DOA	HLA-DOA	major histocompatibility complex, class II, DO alpha	6.96798e-09	8.79037e-08	6.45164
PATH:04514	Cell adhesion molecules (CAMs)	ITGA9	ITGA9	integrin, alpha 9	6.96798e-09	8.79037e-08	6.45164
PATH:04514	Cell adhesion molecules (CAMs)	ITGA4	ITGA4	integrin, alpha 4 (antigen CD49D, alpha 4 subunit of VLA-4 receptor)	6.96798e-09	8.79037e-08	6.45164
PATH:04514	Cell adhesion molecules (CAMs)	HLA-DRB5	HLA-DRB5	major histocompatibility complex, class II, DR beta 5	6.96798e-09	8.79037e-08	6.45164
PATH:04514	Cell adhesion molecules (CAMs)	CD4	CD4	CD4 molecule	6.96798e-09	8.79037e-08	6.45164
PATH:04514	Cell adhesion molecules (CAMs)	HLA-DRB1	HLA-DRB1	major histocompatibility complex, class II, DR beta 1	6.96798e-09	8.79037e-08	6.45164
PATH:04514	Cell adhesion molecules (CAMs)	HLA-DQB1	HLA-DQB1	major histocompatibility complex, class II, DQ beta 1	6.96798e-09	8.79037e-08	6.45164
PATH:04514	Cell adhesion molecules (CAMs)	CLDN1	CLDN1	claudin 1	6.96798e-09	8.79037e-08	6.45164
PATH:04514	Cell adhesion molecules (CAMs)	ALCAM	ALCAM	activated leukocyte cell adhesion molecule	6.96798e-09	8.79037e-08	6.45164
PATH:04514	Cell adhesion molecules (CAMs)	HLA-DQA1	HLA-DQA1	major histocompatibility complex, class II, DQ alpha 1	6.96798e-09	8.79037e-08	6.45164
PATH:04514	Cell adhesion molecules (CAMs)	HLA-DPB1	HLA-DPB1	major histocompatibility complex, class II, DP beta 1	6.96798e-09	8.79037e-08	6.45164
PATH:05320	Autoimmune thyroid disease	HLA-DPA1	HLA-DPA1	major histocompatibility complex, class II, DP alpha 1	7.63797e-09	8.94733e-08	11.6877
PATH:05320	Autoimmune thyroid disease	HLA-DMB	HLA-DMB	major histocompatibility complex, class II, DM beta	7.63797e-09	8.94733e-08	11.6877
PATH:05320	Autoimmune thyroid disease	HLA-DRA	HLA-DRA	major histocompatibility complex, class II, DR alpha	7.63797e-09	8.94733e-08	11.6877
PATH:05320	Autoimmune thyroid disease	HLA-DQA2	HLA-DQA2	major histocompatibility complex, class II, DQ alpha 2	7.63797e-09	8.94733e-08	11.6877
PATH:05320	Autoimmune thyroid disease	HLA-DOA	HLA-DOA	major histocompatibility complex, class II, DO alpha	7.63797e-09	8.94733e-08	11.6877
PATH:05320	Autoimmune thyroid disease	HLA-DRB5	HLA-DRB5	major histocompatibility complex, class II, DR beta 5	7.63797e-09	8.94733e-08	11.6877
PATH:05320	Autoimmune thyroid disease	HLA-DRB1	HLA-DRB1	major histocompatibility complex, class II, DR beta 1	7.63797e-09	8.94733e-08	11.6877
PATH:05320	Autoimmune thyroid disease	HLA-DQB1	HLA-DQB1	major histocompatibility complex, class II, DQ beta 1	7.63797e-09	8.94733e-08	11.6877
PATH:05320	Autoimmune thyroid disease	HLA-DQA1	HLA-DQA1	major histocompatibility complex, class II, DQ alpha 1	7.63797e-09	8.94733e-08	11.6877
PATH:05320	Autoimmune thyroid disease	HLA-DPB1	HLA-DPB1	major histocompatibility complex, class II, DP beta 1	7.63797e-09	8.94733e-08	11.6877
PATH:05152	Tuberculosis	HLA-DPA1	HLA-DPA1	major histocompatibility complex, class II, DP alpha 1	2.09579e-08	2.29139e-07	5.51422
PATH:05152	Tuberculosis	IFNGR1	IFNGR1	interferon gamma receptor 1	2.09579e-08	2.29139e-07	5.51422
PATH:05152	Tuberculosis	HLA-DMB	HLA-DMB	major histocompatibility complex, class II, DM beta	2.09579e-08	2.29139e-07	5.51422
PATH:05152	Tuberculosis	HLA-DRA	HLA-DRA	major histocompatibility complex, class II, DR alpha	2.09579e-08	2.29139e-07	5.51422
PATH:05152	Tuberculosis	HLA-DQA2	HLA-DQA2	major histocompatibility complex, class II, DQ alpha 2	2.09579e-08	2.29139e-07	5.51422
PATH:05152	Tuberculosis	HLA-DOA	HLA-DOA	major histocompatibility complex, class II, DO alpha	2.09579e-08	2.29139e-07	5.51422
PATH:05152	Tuberculosis	C3	C3	complement component 3	2.09579e-08	2.29139e-07	5.51422
PATH:05152	Tuberculosis	FCGR2B	FCGR2B	Fc fragment of IgG, low affinity IIb, receptor (CD32)	2.09579e-08	2.29139e-07	5.51422
PATH:05152	Tuberculosis	HLA-DRB5	HLA-DRB5	major histocompatibility complex, class II, DR beta 5	2.09579e-08	2.29139e-07	5.51422
PATH:05152	Tuberculosis	CD74	CD74	CD74 molecule, major histocompatibility complex, class II invariant chain	2.09579e-08	2.29139e-07	5.51422
PATH:05152	Tuberculosis	MRC1	MRC1	mannose receptor, C type 1	2.09579e-08	2.29139e-07	5.51422
PATH:05152	Tuberculosis	CIITA	CIITA	class II, major histocompatibility complex, transactivator	2.09579e-08	2.29139e-07	5.51422
PATH:05152	Tuberculosis	HLA-DRB1	HLA-DRB1	major histocompatibility complex, class II, DR beta 1	2.09579e-08	2.29139e-07	5.51422
PATH:05152	Tuberculosis	HLA-DQB1	HLA-DQB1	major histocompatibility complex, class II, DQ beta 1	2.09579e-08	2.29139e-07	5.51422
PATH:05152	Tuberculosis	HLA-DQA1	HLA-DQA1	major histocompatibility complex, class II, DQ alpha 1	2.09579e-08	2.29139e-07	5.51422
PATH:05152	Tuberculosis	HLA-DPB1	HLA-DPB1	major histocompatibility complex, class II, DP beta 1	2.09579e-08	2.29139e-07	5.51422
PATH:05145	Toxoplasmosis	HLA-DPA1	HLA-DPA1	major histocompatibility complex, class II, DP alpha 1	3.33386e-08	3.41721e-07	6.27242
PATH:05145	Toxoplasmosis	IFNGR1	IFNGR1	interferon gamma receptor 1	3.33386e-08	3.41721e-07	6.27242
PATH:05145	Toxoplasmosis	HLA-DMB	HLA-DMB	major histocompatibility complex, class II, DM beta	3.33386e-08	3.41721e-07	6.27242
PATH:05145	Toxoplasmosis	HLA-DRA	HLA-DRA	major histocompatibility complex, class II, DR alpha	3.33386e-08	3.41721e-07	6.27242
PATH:05145	Toxoplasmosis	HLA-DQA2	HLA-DQA2	major histocompatibility complex, class II, DQ alpha 2	3.33386e-08	3.41721e-07	6.27242
PATH:05145	Toxoplasmosis	HLA-DOA	HLA-DOA	major histocompatibility complex, class II, DO alpha	3.33386e-08	3.41721e-07	6.27242
PATH:05145	Toxoplasmosis	HSPA1A	HSPA1A	heat shock 70kDa protein 1A	3.33386e-08	3.41721e-07	6.27242
PATH:05145	Toxoplasmosis	HLA-DRB5	HLA-DRB5	major histocompatibility complex, class II, DR beta 5	3.33386e-08	3.41721e-07	6.27242
PATH:05145	Toxoplasmosis	GNAI2	GNAI2	guanine nucleotide binding protein (G protein), alpha inhibiting activity polypeptide 2	3.33386e-08	3.41721e-07	6.27242
PATH:05145	Toxoplasmosis	CIITA	CIITA	class II, major histocompatibility complex, transactivator	3.33386e-08	3.41721e-07	6.27242
PATH:05145	Toxoplasmosis	HLA-DRB1	HLA-DRB1	major histocompatibility complex, class II, DR beta 1	3.33386e-08	3.41721e-07	6.27242
PATH:05145	Toxoplasmosis	HLA-DQB1	HLA-DQB1	major histocompatibility complex, class II, DQ beta 1	3.33386e-08	3.41721e-07	6.27242
PATH:05145	Toxoplasmosis	HLA-DQA1	HLA-DQA1	major histocompatibility complex, class II, DQ alpha 1	3.33386e-08	3.41721e-07	6.27242
PATH:05145	Toxoplasmosis	HLA-DPB1	HLA-DPB1	major histocompatibility complex, class II, DP beta 1	3.33386e-08	3.41721e-07	6.27242
PATH:05323	Rheumatoid arthritis	HLA-DPA1	HLA-DPA1	major histocompatibility complex, class II, DP alpha 1	7.54798e-08	7.28158e-07	8.10137
PATH:05323	Rheumatoid arthritis	HLA-DMB	HLA-DMB	major histocompatibility complex, class II, DM beta	7.54798e-08	7.28158e-07	8.10137
PATH:05323	Rheumatoid arthritis	HLA-DRA	HLA-DRA	major histocompatibility complex, class II, DR alpha	7.54798e-08	7.28158e-07	8.10137
PATH:05323	Rheumatoid arthritis	HLA-DQA2	HLA-DQA2	major histocompatibility complex, class II, DQ alpha 2	7.54798e-08	7.28158e-07	8.10137
PATH:05323	Rheumatoid arthritis	HLA-DOA	HLA-DOA	major histocompatibility complex, class II, DO alpha	7.54798e-08	7.28158e-07	8.10137
PATH:05323	Rheumatoid arthritis	HLA-DRB5	HLA-DRB5	major histocompatibility complex, class II, DR beta 5	7.54798e-08	7.28158e-07	8.10137
PATH:05323	Rheumatoid arthritis	HLA-DRB1	HLA-DRB1	major histocompatibility complex, class II, DR beta 1	7.54798e-08	7.28158e-07	8.10137
PATH:05323	Rheumatoid arthritis	HLA-DQB1	HLA-DQB1	major histocompatibility complex, class II, DQ beta 1	7.54798e-08	7.28158e-07	8.10137
PATH:05323	Rheumatoid arthritis	VEGFA	VEGFA	vascular endothelial growth factor A	7.54798e-08	7.28158e-07	8.10137
PATH:05323	Rheumatoid arthritis	HLA-DQA1	HLA-DQA1	major histocompatibility complex, class II, DQ alpha 1	7.54798e-08	7.28158e-07	8.10137
PATH:05323	Rheumatoid arthritis	HLA-DPB1	HLA-DPB1	major histocompatibility complex, class II, DP beta 1	7.54798e-08	7.28158e-07	8.10137
PATH:05168	Herpes simplex infection	HLA-DPA1	HLA-DPA1	major histocompatibility complex, class II, DP alpha 1	2.36778e-07	2.15731e-06	4.97811
PATH:05168	Herpes simplex infection	IFNGR1	IFNGR1	interferon gamma receptor 1	2.36778e-07	2.15731e-06	4.97811
PATH:05168	Herpes simplex infection	HLA-DMB	HLA-DMB	major histocompatibility complex, class II, DM beta	2.36778e-07	2.15731e-06	4.97811
PATH:05168	Herpes simplex infection	HLA-DRA	HLA-DRA	major histocompatibility complex, class II, DR alpha	2.36778e-07	2.15731e-06	4.97811
PATH:05168	Herpes simplex infection	HLA-DQA2	HLA-DQA2	major histocompatibility complex, class II, DQ alpha 2	2.36778e-07	2.15731e-06	4.97811
PATH:05168	Herpes simplex infection	HLA-DOA	HLA-DOA	major histocompatibility complex, class II, DO alpha	2.36778e-07	2.15731e-06	4.97811
PATH:05168	Herpes simplex infection	C3	C3	complement component 3	2.36778e-07	2.15731e-06	4.97811
PATH:05168	Herpes simplex infection	HLA-DRB5	HLA-DRB5	major histocompatibility complex, class II, DR beta 5	2.36778e-07	2.15731e-06	4.97811
PATH:05168	Herpes simplex infection	TRAF1	TRAF1	TNF receptor-associated factor 1	2.36778e-07	2.15731e-06	4.97811
PATH:05168	Herpes simplex infection	CD74	CD74	CD74 molecule, major histocompatibility complex, class II invariant chain	2.36778e-07	2.15731e-06	4.97811
PATH:05168	Herpes simplex infection	HLA-DRB1	HLA-DRB1	major histocompatibility complex, class II, DR beta 1	2.36778e-07	2.15731e-06	4.97811
PATH:05168	Herpes simplex infection	HLA-DQB1	HLA-DQB1	major histocompatibility complex, class II, DQ beta 1	2.36778e-07	2.15731e-06	4.97811
PATH:05168	Herpes simplex infection	HMGN1	HMGN1	high mobility group nucleosome binding domain 1	2.36778e-07	2.15731e-06	4.97811
PATH:05168	Herpes simplex infection	HLA-DQA1	HLA-DQA1	major histocompatibility complex, class II, DQ alpha 1	2.36778e-07	2.15731e-06	4.97811
PATH:05168	Herpes simplex infection	HLA-DPB1	HLA-DPB1	major histocompatibility complex, class II, DP beta 1	2.36778e-07	2.15731e-06	4.97811
PATH:05164	Influenza A	HLA-DPA1	HLA-DPA1	major histocompatibility complex, class II, DP alpha 1	8.39145e-07	7.24314e-06	4.85607
PATH:05164	Influenza A	IFNGR1	IFNGR1	interferon gamma receptor 1	8.39145e-07	7.24314e-06	4.85607
PATH:05164	Influenza A	ACTB	ACTB	actin, beta	8.39145e-07	7.24314e-06	4.85607
PATH:05164	Influenza A	HLA-DMB	HLA-DMB	major histocompatibility complex, class II, DM beta	8.39145e-07	7.24314e-06	4.85607
PATH:05164	Influenza A	HLA-DRA	HLA-DRA	major histocompatibility complex, class II, DR alpha	8.39145e-07	7.24314e-06	4.85607
PATH:05164	Influenza A	HLA-DQA2	HLA-DQA2	major histocompatibility complex, class II, DQ alpha 2	8.39145e-07	7.24314e-06	4.85607
PATH:05164	Influenza A	HLA-DOA	HLA-DOA	major histocompatibility complex, class II, DO alpha	8.39145e-07	7.24314e-06	4.85607
PATH:05164	Influenza A	HSPA1A	HSPA1A	heat shock 70kDa protein 1A	8.39145e-07	7.24314e-06	4.85607
PATH:05164	Influenza A	HLA-DRB5	HLA-DRB5	major histocompatibility complex, class II, DR beta 5	8.39145e-07	7.24314e-06	4.85607
PATH:05164	Influenza A	CIITA	CIITA	class II, major histocompatibility complex, transactivator	8.39145e-07	7.24314e-06	4.85607
PATH:05164	Influenza A	HLA-DRB1	HLA-DRB1	major histocompatibility complex, class II, DR beta 1	8.39145e-07	7.24314e-06	4.85607
PATH:05164	Influenza A	HLA-DQB1	HLA-DQB1	major histocompatibility complex, class II, DQ beta 1	8.39145e-07	7.24314e-06	4.85607
PATH:05164	Influenza A	HLA-DQA1	HLA-DQA1	major histocompatibility complex, class II, DQ alpha 1	8.39145e-07	7.24314e-06	4.85607
PATH:05164	Influenza A	HLA-DPB1	HLA-DPB1	major histocompatibility complex, class II, DP beta 1	8.39145e-07	7.24314e-06	4.85607
PATH:04640	Hematopoietic cell lineage	HLA-DRA	HLA-DRA	major histocompatibility complex, class II, DR alpha	1.61698e-06	1.32592e-05	6.80552
PATH:04640	Hematopoietic cell lineage	ITGA4	ITGA4	integrin, alpha 4 (antigen CD49D, alpha 4 subunit of VLA-4 receptor)	1.61698e-06	1.32592e-05	6.80552
PATH:04640	Hematopoietic cell lineage	IL7R	IL7R	interleukin 7 receptor	1.61698e-06	1.32592e-05	6.80552
PATH:04640	Hematopoietic cell lineage	HLA-DRB5	HLA-DRB5	major histocompatibility complex, class II, DR beta 5	1.61698e-06	1.32592e-05	6.80552
PATH:04640	Hematopoietic cell lineage	CD4	CD4	CD4 molecule	1.61698e-06	1.32592e-05	6.80552
PATH:04640	Hematopoietic cell lineage	CD1C	CD1C	CD1c molecule	1.61698e-06	1.32592e-05	6.80552
PATH:04640	Hematopoietic cell lineage	CSF1R	CSF1R	colony stimulating factor 1 receptor	1.61698e-06	1.32592e-05	6.80552
PATH:04640	Hematopoietic cell lineage	CD1E	CD1E	CD1e molecule	1.61698e-06	1.32592e-05	6.80552
PATH:04640	Hematopoietic cell lineage	HLA-DRB1	HLA-DRB1	major histocompatibility complex, class II, DR beta 1	1.61698e-06	1.32592e-05	6.80552
PATH:04640	Hematopoietic cell lineage	CD1A	CD1A	CD1a molecule	1.61698e-06	1.32592e-05	6.80552
PATH:05322	Systemic lupus erythematosus	HLA-DPA1	HLA-DPA1	major histocompatibility complex, class II, DP alpha 1	2.19756e-06	1.71619e-05	5.28823
PATH:05322	Systemic lupus erythematosus	HLA-DMB	HLA-DMB	major histocompatibility complex, class II, DM beta	2.19756e-06	1.71619e-05	5.28823
PATH:05322	Systemic lupus erythematosus	HLA-DRA	HLA-DRA	major histocompatibility complex, class II, DR alpha	2.19756e-06	1.71619e-05	5.28823
PATH:05322	Systemic lupus erythematosus	HLA-DQA2	HLA-DQA2	major histocompatibility complex, class II, DQ alpha 2	2.19756e-06	1.71619e-05	5.28823
PATH:05322	Systemic lupus erythematosus	HLA-DOA	HLA-DOA	major histocompatibility complex, class II, DO alpha	2.19756e-06	1.71619e-05	5.28823
PATH:05322	Systemic lupus erythematosus	C3	C3	complement component 3	2.19756e-06	1.71619e-05	5.28823
PATH:05322	Systemic lupus erythematosus	FCGR2B	FCGR2B	Fc fragment of IgG, low affinity IIb, receptor (CD32)	2.19756e-06	1.71619e-05	5.28823
PATH:05322	Systemic lupus erythematosus	HLA-DRB5	HLA-DRB5	major histocompatibility complex, class II, DR beta 5	2.19756e-06	1.71619e-05	5.28823
PATH:05322	Systemic lupus erythematosus	HLA-DRB1	HLA-DRB1	major histocompatibility complex, class II, DR beta 1	2.19756e-06	1.71619e-05	5.28823
PATH:05322	Systemic lupus erythematosus	HLA-DQB1	HLA-DQB1	major histocompatibility complex, class II, DQ beta 1	2.19756e-06	1.71619e-05	5.28823
PATH:05322	Systemic lupus erythematosus	HLA-DQA1	HLA-DQA1	major histocompatibility complex, class II, DQ alpha 1	2.19756e-06	1.71619e-05	5.28823
PATH:05322	Systemic lupus erythematosus	HLA-DPB1	HLA-DPB1	major histocompatibility complex, class II, DP beta 1	2.19756e-06	1.71619e-05	5.28823
PATH:05169	Epstein-Barr virus infection	HLA-DPA1	HLA-DPA1	major histocompatibility complex, class II, DP alpha 1	6.51686e-06	4.85802e-05	4.09071
PATH:05169	Epstein-Barr virus infection	HLA-DRA	HLA-DRA	major histocompatibility complex, class II, DR alpha	6.51686e-06	4.85802e-05	4.09071
PATH:05169	Epstein-Barr virus infection	HLA-DQA2	HLA-DQA2	major histocompatibility complex, class II, DQ alpha 2	6.51686e-06	4.85802e-05	4.09071
PATH:05169	Epstein-Barr virus infection	RB1	RB1	retinoblastoma 1	6.51686e-06	4.85802e-05	4.09071
PATH:05169	Epstein-Barr virus infection	YWHAH	YWHAH	tyrosine 3-monooxygenase/tryptophan 5-monooxygenase activation protein, eta	6.51686e-06	4.85802e-05	4.09071
PATH:05169	Epstein-Barr virus infection	HSPA1A	HSPA1A	heat shock 70kDa protein 1A	6.51686e-06	4.85802e-05	4.09071
PATH:05169	Epstein-Barr virus infection	HLA-DRB5	HLA-DRB5	major histocompatibility complex, class II, DR beta 5	6.51686e-06	4.85802e-05	4.09071
PATH:05169	Epstein-Barr virus infection	TRAF1	TRAF1	TNF receptor-associated factor 1	6.51686e-06	4.85802e-05	4.09071
PATH:05169	Epstein-Barr virus infection	HLA-DRB1	HLA-DRB1	major histocompatibility complex, class II, DR beta 1	6.51686e-06	4.85802e-05	4.09071
PATH:05169	Epstein-Barr virus infection	HLA-DQB1	HLA-DQB1	major histocompatibility complex, class II, DQ beta 1	6.51686e-06	4.85802e-05	4.09071
PATH:05169	Epstein-Barr virus infection	PTMA	PTMA	prothymosin, alpha	6.51686e-06	4.85802e-05	4.09071
PATH:05169	Epstein-Barr virus infection	HLA-DQA1	HLA-DQA1	major histocompatibility complex, class II, DQ alpha 1	6.51686e-06	4.85802e-05	4.09071
PATH:05169	Epstein-Barr virus infection	HLA-DPB1	HLA-DPB1	major histocompatibility complex, class II, DP beta 1	6.51686e-06	4.85802e-05	4.09071
PATH:05169	Epstein-Barr virus infection	HSPB1	HSPB1	heat shock 27kDa protein 1	6.51686e-06	4.85802e-05	4.09071
PATH:05166	HTLV-I infection	HLA-DPA1	HLA-DPA1	major histocompatibility complex, class II, DP alpha 1	0.000587412	0.0041885	2.84117
PATH:05166	HTLV-I infection	HLA-DMB	HLA-DMB	major histocompatibility complex, class II, DM beta	0.000587412	0.0041885	2.84117
PATH:05166	HTLV-I infection	HLA-DRA	HLA-DRA	major histocompatibility complex, class II, DR alpha	0.000587412	0.0041885	2.84117
PATH:05166	HTLV-I infection	HLA-DQA2	HLA-DQA2	major histocompatibility complex, class II, DQ alpha 2	0.000587412	0.0041885	2.84117
PATH:05166	HTLV-I infection	HLA-DOA	HLA-DOA	major histocompatibility complex, class II, DO alpha	0.000587412	0.0041885	2.84117
PATH:05166	HTLV-I infection	CANX	CANX	calnexin	0.000587412	0.0041885	2.84117
PATH:05166	HTLV-I infection	RB1	RB1	retinoblastoma 1	0.000587412	0.0041885	2.84117
PATH:05166	HTLV-I infection	ATF3	ATF3	activating transcription factor 3	0.000587412	0.0041885	2.84117
PATH:05166	HTLV-I infection	HLA-DRB5	HLA-DRB5	major histocompatibility complex, class II, DR beta 5	0.000587412	0.0041885	2.84117
PATH:05166	HTLV-I infection	HLA-DRB1	HLA-DRB1	major histocompatibility complex, class II, DR beta 1	0.000587412	0.0041885	2.84117
PATH:05166	HTLV-I infection	HLA-DQB1	HLA-DQB1	major histocompatibility complex, class II, DQ beta 1	0.000587412	0.0041885	2.84117
PATH:05166	HTLV-I infection	HLA-DQA1	HLA-DQA1	major histocompatibility complex, class II, DQ alpha 1	0.000587412	0.0041885	2.84117
PATH:05166	HTLV-I infection	HLA-DPB1	HLA-DPB1	major histocompatibility complex, class II, DP beta 1	0.000587412	0.0041885	2.84117
PATH:04810	Regulation of actin cytoskeleton	ACTB	ACTB	actin, beta	0.0107168	0.0732311	2.45621
PATH:04810	Regulation of actin cytoskeleton	CFL1	CFL1	cofilin 1 (non-muscle)	0.0107168	0.0732311	2.45621
PATH:04810	Regulation of actin cytoskeleton	RAC1	RAC1	ras-related C3 botulinum toxin substrate 1 (rho family, small GTP binding protein Rac1)	0.0107168	0.0732311	2.45621
PATH:04810	Regulation of actin cytoskeleton	TMSB4X	TMSB4X	thymosin beta 4, X-linked	0.0107168	0.0732311	2.45621
PATH:04810	Regulation of actin cytoskeleton	ITGA9	ITGA9	integrin, alpha 9	0.0107168	0.0732311	2.45621
PATH:04810	Regulation of actin cytoskeleton	ITGA4	ITGA4	integrin, alpha 4 (antigen CD49D, alpha 4 subunit of VLA-4 receptor)	0.0107168	0.0732311	2.45621
PATH:04810	Regulation of actin cytoskeleton	GSN	GSN	gelsolin	0.0107168	0.0732311	2.45621
PATH:04810	Regulation of actin cytoskeleton	FN1	FN1	fibronectin 1	0.0107168	0.0732311	2.45621
PATH:04810	Regulation of actin cytoskeleton	PFN1	PFN1	profilin 1	0.0107168	0.0732311	2.45621
PATH:04670	Leukocyte transendothelial migration	ACTB	ACTB	actin, beta	0.0136949	0.0898385	3.04322
PATH:04670	Leukocyte transendothelial migration	RAC1	RAC1	ras-related C3 botulinum toxin substrate 1 (rho family, small GTP binding protein Rac1)	0.0136949	0.0898385	3.04322
PATH:04670	Leukocyte transendothelial migration	ITGA4	ITGA4	integrin, alpha 4 (antigen CD49D, alpha 4 subunit of VLA-4 receptor)	0.0136949	0.0898385	3.04322
PATH:04670	Leukocyte transendothelial migration	CXCR4	CXCR4	chemokine (C-X-C motif) receptor 4	0.0136949	0.0898385	3.04322
PATH:04670	Leukocyte transendothelial migration	GNAI2	GNAI2	guanine nucleotide binding protein (G protein), alpha inhibiting activity polypeptide 2	0.0136949	0.0898385	3.04322
PATH:04670	Leukocyte transendothelial migration	CLDN1	CLDN1	claudin 1	0.0136949	0.0898385	3.04322
PATH:04380	Osteoclast differentiation	IFNGR1	IFNGR1	interferon gamma receptor 1	0.0190147	0.114882	2.82967
PATH:04380	Osteoclast differentiation	RAC1	RAC1	ras-related C3 botulinum toxin substrate 1 (rho family, small GTP binding protein Rac1)	0.0190147	0.114882	2.82967
PATH:04380	Osteoclast differentiation	FCGR2B	FCGR2B	Fc fragment of IgG, low affinity IIb, receptor (CD32)	0.0190147	0.114882	2.82967
PATH:04380	Osteoclast differentiation	LILRB2	LILRB2	leukocyte immunoglobulin-like receptor, subfamily B (with TM and ITIM domains), member 2	0.0190147	0.114882	2.82967
PATH:04380	Osteoclast differentiation	CSF1R	CSF1R	colony stimulating factor 1 receptor	0.0190147	0.114882	2.82967
PATH:04380	Osteoclast differentiation	LILRB1	LILRB1	leukocyte immunoglobulin-like receptor, subfamily B (with TM and ITIM domains), member 1	0.0190147	0.114882	2.82967
PATH:05414	Dilated cardiomyopathy	ACTB	ACTB	actin, beta	0.019614	0.114882	3.20022
PATH:05414	Dilated cardiomyopathy	ITGA9	ITGA9	integrin, alpha 9	0.019614	0.114882	3.20022
PATH:05414	Dilated cardiomyopathy	ITGA4	ITGA4	integrin, alpha 4 (antigen CD49D, alpha 4 subunit of VLA-4 receptor)	0.019614	0.114882	3.20022
PATH:05414	Dilated cardiomyopathy	GNAS	GNAS	GNAS complex locus	0.019614	0.114882	3.20022
PATH:05414	Dilated cardiomyopathy	LMNA	LMNA	lamin A/C	0.019614	0.114882	3.20022
PATH:04666	Fc gamma R-mediated phagocytosis	MARCKSL1	MARCKSL1	MARCKS-like 1	0.019614	0.114882	3.20022
PATH:04666	Fc gamma R-mediated phagocytosis	CFL1	CFL1	cofilin 1 (non-muscle)	0.019614	0.114882	3.20022
PATH:04666	Fc gamma R-mediated phagocytosis	RAC1	RAC1	ras-related C3 botulinum toxin substrate 1 (rho family, small GTP binding protein Rac1)	0.019614	0.114882	3.20022
PATH:04666	Fc gamma R-mediated phagocytosis	FCGR2B	FCGR2B	Fc fragment of IgG, low affinity IIb, receptor (CD32)	0.019614	0.114882	3.20022
PATH:04666	Fc gamma R-mediated phagocytosis	GSN	GSN	gelsolin	0.019614	0.114882	3.20022
PATH:05340	Primary immunodeficiency	IL7R	IL7R	interleukin 7 receptor	0.020995	0.11873	5.04034
PATH:05340	Primary immunodeficiency	CD4	CD4	CD4 molecule	0.020995	0.11873	5.04034
PATH:05340	Primary immunodeficiency	CIITA	CIITA	class II, major histocompatibility complex, transactivator	0.020995	0.11873	5.04034
PATH:04060	Cytokine-cytokine receptor interaction	IFNGR1	IFNGR1	interferon gamma receptor 1	0.0248516	0.13545	2.1316
PATH:04060	Cytokine-cytokine receptor interaction	CCR2	CCR2	chemokine (C-C motif) receptor 2	0.0248516	0.13545	2.1316
PATH:04060	Cytokine-cytokine receptor interaction	IL7R	IL7R	interleukin 7 receptor	0.0248516	0.13545	2.1316
PATH:04060	Cytokine-cytokine receptor interaction	CSF1R	CSF1R	colony stimulating factor 1 receptor	0.0248516	0.13545	2.1316
PATH:04060	Cytokine-cytokine receptor interaction	IL21R	IL21R	interleukin 21 receptor	0.0248516	0.13545	2.1316
PATH:04060	Cytokine-cytokine receptor interaction	CXCR4	CXCR4	chemokine (C-X-C motif) receptor 4	0.0248516	0.13545	2.1316
PATH:04060	Cytokine-cytokine receptor interaction	CCR7	CCR7	chemokine (C-C motif) receptor 7	0.0248516	0.13545	2.1316
PATH:04060	Cytokine-cytokine receptor interaction	VEGFA	VEGFA	vascular endothelial growth factor A	0.0248516	0.13545	2.1316
PATH:04060	Cytokine-cytokine receptor interaction	CX3CR1	CX3CR1	chemokine (C-X3-C motif) receptor 1	0.0248516	0.13545	2.1316
PATH:04611	Platelet activation	PTGS1	PTGS1	prostaglandin-endoperoxide synthase 1 (prostaglandin G/H synthase and cyclooxygenase)	0.0256033	0.13545	2.64411
PATH:04611	Platelet activation	ITPR2	ITPR2	inositol 1,4,5-trisphosphate receptor, type 2	0.0256033	0.13545	2.64411
PATH:04611	Platelet activation	ACTB	ACTB	actin, beta	0.0256033	0.13545	2.64411
PATH:04611	Platelet activation	VAMP8	VAMP8	vesicle-associated membrane protein 8	0.0256033	0.13545	2.64411
PATH:04611	Platelet activation	GNAI2	GNAI2	guanine nucleotide binding protein (G protein), alpha inhibiting activity polypeptide 2	0.0256033	0.13545	2.64411
PATH:04611	Platelet activation	GNAS	GNAS	GNAS complex locus	0.0256033	0.13545	2.64411
PATH:04360	Axon guidance	CFL1	CFL1	cofilin 1 (non-muscle)	0.0265217	0.135924	2.62262
PATH:04360	Axon guidance	RAC1	RAC1	ras-related C3 botulinum toxin substrate 1 (rho family, small GTP binding protein Rac1)	0.0265217	0.135924	2.62262
PATH:04360	Axon guidance	CXCR4	CXCR4	chemokine (C-X-C motif) receptor 4	0.0265217	0.135924	2.62262
PATH:04360	Axon guidance	GNAI2	GNAI2	guanine nucleotide binding protein (G protein), alpha inhibiting activity polypeptide 2	0.0265217	0.135924	2.62262
PATH:04360	Axon guidance	DPYSL2	DPYSL2	dihydropyrimidinase-like 2	0.0265217	0.135924	2.62262
PATH:04360	Axon guidance	UNC5B	UNC5B	unc-5 homolog B (C. elegans)	0.0265217	0.135924	2.62262
PATH:00270	Cysteine and methionine metabolism	DNMT1	DNMT1	DNA (cytosine-5-)-methyltransferase 1	0.0286545	0.139716	4.4803
PATH:00270	Cysteine and methionine metabolism	LDHA	LDHA	lactate dehydrogenase A	0.0286545	0.139716	4.4803
PATH:00270	Cysteine and methionine metabolism	SDS	SDS	serine dehydratase	0.0286545	0.139716	4.4803
PATH:04015	Rap1 signaling pathway	ACTB	ACTB	actin, beta	0.0289655	0.139716	2.19443
PATH:04015	Rap1 signaling pathway	RAC1	RAC1	ras-related C3 botulinum toxin substrate 1 (rho family, small GTP binding protein Rac1)	0.0289655	0.139716	2.19443
PATH:04015	Rap1 signaling pathway	RALA	RALA	v-ral simian leukemia viral oncogene homolog A (ras related)	0.0289655	0.139716	2.19443
PATH:04015	Rap1 signaling pathway	CSF1R	CSF1R	colony stimulating factor 1 receptor	0.0289655	0.139716	2.19443
PATH:04015	Rap1 signaling pathway	GNAI2	GNAI2	guanine nucleotide binding protein (G protein), alpha inhibiting activity polypeptide 2	0.0289655	0.139716	2.19443
PATH:04015	Rap1 signaling pathway	GNAS	GNAS	GNAS complex locus	0.0289655	0.139716	2.19443
PATH:04015	Rap1 signaling pathway	VEGFA	VEGFA	vascular endothelial growth factor A	0.0289655	0.139716	2.19443
PATH:04015	Rap1 signaling pathway	PFN1	PFN1	profilin 1	0.0289655	0.139716	2.19443
PATH:04918	Thyroid hormone synthesis	ITPR2	ITPR2	inositol 1,4,5-trisphosphate receptor, type 2	0.0338294	0.158515	3.2584
PATH:04918	Thyroid hormone synthesis	PDIA4	PDIA4	protein disulfide isomerase family A, member 4	0.0338294	0.158515	3.2584
PATH:04918	Thyroid hormone synthesis	CANX	CANX	calnexin	0.0338294	0.158515	3.2584
PATH:04918	Thyroid hormone synthesis	GNAS	GNAS	GNAS complex locus	0.0338294	0.158515	3.2584
PATH:05212	Pancreatic cancer	RAC1	RAC1	ras-related C3 botulinum toxin substrate 1 (rho family, small GTP binding protein Rac1)	0.0354784	0.161624	3.20977
PATH:05212	Pancreatic cancer	RB1	RB1	retinoblastoma 1	0.0354784	0.161624	3.20977
PATH:05212	Pancreatic cancer	RALA	RALA	v-ral simian leukemia viral oncogene homolog A (ras related)	0.0354784	0.161624	3.20977
PATH:05212	Pancreatic cancer	VEGFA	VEGFA	vascular endothelial growth factor A	0.0354784	0.161624	3.20977
PATH:04971	Gastric acid secretion	ITPR2	ITPR2	inositol 1,4,5-trisphosphate receptor, type 2	0.0389143	0.172485	3.11673
PATH:04971	Gastric acid secretion	ACTB	ACTB	actin, beta	0.0389143	0.172485	3.11673
PATH:04971	Gastric acid secretion	GNAI2	GNAI2	guanine nucleotide binding protein (G protein), alpha inhibiting activity polypeptide 2	0.0389143	0.172485	3.11673
PATH:04971	Gastric acid secretion	GNAS	GNAS	GNAS complex locus	0.0389143	0.172485	3.11673
PATH:05100	Bacterial invasion of epithelial cells	ACTB	ACTB	actin, beta	0.0425347	0.183571	3.02894
PATH:05100	Bacterial invasion of epithelial cells	RAC1	RAC1	ras-related C3 botulinum toxin substrate 1 (rho family, small GTP binding protein Rac1)	0.0425347	0.183571	3.02894
PATH:05100	Bacterial invasion of epithelial cells	FN1	FN1	fibronectin 1	0.0425347	0.183571	3.02894
PATH:05100	Bacterial invasion of epithelial cells	SEPT2	SEPT2	septin 2	0.0425347	0.183571	3.02894
PATH:05412	Arrhythmogenic right ventricular cardiomyopathy (ARVC)	ACTB	ACTB	actin, beta	0.0444142	0.186767	2.98687
PATH:05412	Arrhythmogenic right ventricular cardiomyopathy (ARVC)	ITGA9	ITGA9	integrin, alpha 9	0.0444142	0.186767	2.98687
PATH:05412	Arrhythmogenic right ventricular cardiomyopathy (ARVC)	ITGA4	ITGA4	integrin, alpha 4 (antigen CD49D, alpha 4 subunit of VLA-4 receptor)	0.0444142	0.186767	2.98687
PATH:05412	Arrhythmogenic right ventricular cardiomyopathy (ARVC)	LMNA	LMNA	lamin A/C	0.0444142	0.186767	2.98687
PATH:05132	Salmonella infection	IFNGR1	IFNGR1	interferon gamma receptor 1	0.0503291	0.206349	2.86739
PATH:05132	Salmonella infection	ACTB	ACTB	actin, beta	0.0503291	0.206349	2.86739
PATH:05132	Salmonella infection	RAC1	RAC1	ras-related C3 botulinum toxin substrate 1 (rho family, small GTP binding protein Rac1)	0.0503291	0.206349	2.86739
PATH:05132	Salmonella infection	PFN1	PFN1	profilin 1	0.0503291	0.206349	2.86739
PATH:05410	Hypertrophic cardiomyopathy (HCM)	ACTB	ACTB	actin, beta	0.0588576	0.235431	2.72221
PATH:05410	Hypertrophic cardiomyopathy (HCM)	ITGA9	ITGA9	integrin, alpha 9	0.0588576	0.235431	2.72221
PATH:05410	Hypertrophic cardiomyopathy (HCM)	ITGA4	ITGA4	integrin, alpha 4 (antigen CD49D, alpha 4 subunit of VLA-4 receptor)	0.0588576	0.235431	2.72221
PATH:05410	Hypertrophic cardiomyopathy (HCM)	LMNA	LMNA	lamin A/C	0.0588576	0.235431	2.72221
PATH:05110	Vibrio cholerae infection	ACTB	ACTB	actin, beta	0.0622692	0.243146	3.29165
PATH:05110	Vibrio cholerae infection	PDIA4	PDIA4	protein disulfide isomerase family A, member 4	0.0622692	0.243146	3.29165
PATH:05110	Vibrio cholerae infection	GNAS	GNAS	GNAS complex locus	0.0622692	0.243146	3.29165
PATH:05130	Pathogenic Escherichia coli infection	ACTB	ACTB	actin, beta	0.0685614	0.26149	3.16257
PATH:05130	Pathogenic Escherichia coli infection	TUBB	TUBB	tubulin, beta class I	0.0685614	0.26149	3.16257
PATH:05130	Pathogenic Escherichia coli infection	CLDN1	CLDN1	claudin 1	0.0685614	0.26149	3.16257
PATH:04540	Gap junction	ITPR2	ITPR2	inositol 1,4,5-trisphosphate receptor, type 2	0.0705355	0.262905	2.56017
PATH:04540	Gap junction	GNAI2	GNAI2	guanine nucleotide binding protein (G protein), alpha inhibiting activity polypeptide 2	0.0705355	0.262905	2.56017
PATH:04540	Gap junction	TUBB	TUBB	tubulin, beta class I	0.0705355	0.262905	2.56017
PATH:04540	Gap junction	GNAS	GNAS	GNAS complex locus	0.0705355	0.262905	2.56017
PATH:05131	Shigellosis	ACTB	ACTB	actin, beta	0.0890677	0.322203	2.82967
PATH:05131	Shigellosis	RAC1	RAC1	ras-related C3 botulinum toxin substrate 1 (rho family, small GTP binding protein Rac1)	0.0890677	0.322203	2.82967
PATH:05131	Shigellosis	PFN1	PFN1	profilin 1	0.0890677	0.322203	2.82967
PATH:04915	Estrogen signaling pathway	ITPR2	ITPR2	inositol 1,4,5-trisphosphate receptor, type 2	0.0914939	0.322203	2.33755
PATH:04915	Estrogen signaling pathway	HSPA1A	HSPA1A	heat shock 70kDa protein 1A	0.0914939	0.322203	2.33755
PATH:04915	Estrogen signaling pathway	GNAI2	GNAI2	guanine nucleotide binding protein (G protein), alpha inhibiting activity polypeptide 2	0.0914939	0.322203	2.33755
PATH:04915	Estrogen signaling pathway	GNAS	GNAS	GNAS complex locus	0.0914939	0.322203	2.33755
PATH:05202	Transcriptional misregulation in cancer	NR4A3	NR4A3	nuclear receptor subfamily 4, group A, member 3	0.0941388	0.322203	1.90877
PATH:05202	Transcriptional misregulation in cancer	ETV5	ETV5	ets variant 5	0.0941388	0.322203	1.90877
PATH:05202	Transcriptional misregulation in cancer	MEF2C	MEF2C	myocyte enhancer factor 2C	0.0941388	0.322203	1.90877
PATH:05202	Transcriptional misregulation in cancer	CSF1R	CSF1R	colony stimulating factor 1 receptor	0.0941388	0.322203	1.90877
PATH:05202	Transcriptional misregulation in cancer	TRAF1	TRAF1	TNF receptor-associated factor 1	0.0941388	0.322203	1.90877
PATH:05202	Transcriptional misregulation in cancer	CCR7	CCR7	chemokine (C-C motif) receptor 7	0.0941388	0.322203	1.90877
PATH:05142	Chagas disease (American trypanosomiasis)	IFNGR1	IFNGR1	interferon gamma receptor 1	0.0943033	0.322203	2.31241
PATH:05142	Chagas disease (American trypanosomiasis)	C3	C3	complement component 3	0.0943033	0.322203	2.31241
PATH:05142	Chagas disease (American trypanosomiasis)	GNAI2	GNAI2	guanine nucleotide binding protein (G protein), alpha inhibiting activity polypeptide 2	0.0943033	0.322203	2.31241
PATH:05142	Chagas disease (American trypanosomiasis)	GNAS	GNAS	GNAS complex locus	0.0943033	0.322203	2.31241
PATH:04062	Chemokine signaling pathway	CCR2	CCR2	chemokine (C-C motif) receptor 2	0.0982402	0.328804	1.88644
PATH:04062	Chemokine signaling pathway	RAC1	RAC1	ras-related C3 botulinum toxin substrate 1 (rho family, small GTP binding protein Rac1)	0.0982402	0.328804	1.88644
PATH:04062	Chemokine signaling pathway	CXCR4	CXCR4	chemokine (C-X-C motif) receptor 4	0.0982402	0.328804	1.88644
PATH:04062	Chemokine signaling pathway	GNAI2	GNAI2	guanine nucleotide binding protein (G protein), alpha inhibiting activity polypeptide 2	0.0982402	0.328804	1.88644
PATH:04062	Chemokine signaling pathway	CCR7	CCR7	chemokine (C-C motif) receptor 7	0.0982402	0.328804	1.88644
PATH:04062	Chemokine signaling pathway	CX3CR1	CX3CR1	chemokine (C-X3-C motif) receptor 1	0.0982402	0.328804	1.88644
PATH:05133	Pertussis	CFL1	CFL1	cofilin 1 (non-muscle)	0.123951	0.406558	2.4438
PATH:05133	Pertussis	C3	C3	complement component 3	0.123951	0.406558	2.4438
PATH:05133	Pertussis	GNAI2	GNAI2	guanine nucleotide binding protein (G protein), alpha inhibiting activity polypeptide 2	0.123951	0.406558	2.4438
PATH:04921	Oxytocin signaling pathway	ITPR2	ITPR2	inositol 1,4,5-trisphosphate receptor, type 2	0.126882	0.408012	1.87985
PATH:04921	Oxytocin signaling pathway	ACTB	ACTB	actin, beta	0.126882	0.408012	1.87985
PATH:04921	Oxytocin signaling pathway	MEF2C	MEF2C	myocyte enhancer factor 2C	0.126882	0.408012	1.87985
PATH:04921	Oxytocin signaling pathway	GNAI2	GNAI2	guanine nucleotide binding protein (G protein), alpha inhibiting activity polypeptide 2	0.126882	0.408012	1.87985
PATH:04921	Oxytocin signaling pathway	GNAS	GNAS	GNAS complex locus	0.126882	0.408012	1.87985
PATH:04730	Long-term depression	ITPR2	ITPR2	inositol 1,4,5-trisphosphate receptor, type 2	0.132294	0.414673	2.37193
PATH:04730	Long-term depression	GNAI2	GNAI2	guanine nucleotide binding protein (G protein), alpha inhibiting activity polypeptide 2	0.132294	0.414673	2.37193
PATH:04730	Long-term depression	GNAS	GNAS	GNAS complex locus	0.132294	0.414673	2.37193
PATH:04370	VEGF signaling pathway	RAC1	RAC1	ras-related C3 botulinum toxin substrate 1 (rho family, small GTP binding protein Rac1)	0.136539	0.414673	2.33755
PATH:04370	VEGF signaling pathway	VEGFA	VEGFA	vascular endothelial growth factor A	0.136539	0.414673	2.33755
PATH:04370	VEGF signaling pathway	HSPB1	HSPB1	heat shock 27kDa protein 1	0.136539	0.414673	2.33755
PATH:04662	B cell receptor signaling pathway	RAC1	RAC1	ras-related C3 botulinum toxin substrate 1 (rho family, small GTP binding protein Rac1)	0.136539	0.414673	2.33755
PATH:04662	B cell receptor signaling pathway	CD81	CD81	CD81 molecule	0.136539	0.414673	2.33755
PATH:04662	B cell receptor signaling pathway	FCGR2B	FCGR2B	Fc fragment of IgG, low affinity IIb, receptor (CD32)	0.136539	0.414673	2.33755
PATH:04151	PI3K-Akt signaling pathway	RAC1	RAC1	ras-related C3 botulinum toxin substrate 1 (rho family, small GTP binding protein Rac1)	0.139983	0.417405	1.5121
PATH:04151	PI3K-Akt signaling pathway	ITGA9	ITGA9	integrin, alpha 9	0.139983	0.417405	1.5121
PATH:04151	PI3K-Akt signaling pathway	YWHAH	YWHAH	tyrosine 3-monooxygenase/tryptophan 5-monooxygenase activation protein, eta	0.139983	0.417405	1.5121
PATH:04151	PI3K-Akt signaling pathway	ITGA4	ITGA4	integrin, alpha 4 (antigen CD49D, alpha 4 subunit of VLA-4 receptor)	0.139983	0.417405	1.5121
PATH:04151	PI3K-Akt signaling pathway	IL7R	IL7R	interleukin 7 receptor	0.139983	0.417405	1.5121
PATH:04151	PI3K-Akt signaling pathway	CSF1R	CSF1R	colony stimulating factor 1 receptor	0.139983	0.417405	1.5121
PATH:04151	PI3K-Akt signaling pathway	SGK1	SGK1	serum/glucocorticoid regulated kinase 1	0.139983	0.417405	1.5121
PATH:04151	PI3K-Akt signaling pathway	FN1	FN1	fibronectin 1	0.139983	0.417405	1.5121
PATH:04151	PI3K-Akt signaling pathway	VEGFA	VEGFA	vascular endothelial growth factor A	0.139983	0.417405	1.5121
PATH:05203	Viral carcinogenesis	RAC1	RAC1	ras-related C3 botulinum toxin substrate 1 (rho family, small GTP binding protein Rac1)	0.154532	0.450184	1.65427
PATH:05203	Viral carcinogenesis	RB1	RB1	retinoblastoma 1	0.154532	0.450184	1.65427
PATH:05203	Viral carcinogenesis	C3	C3	complement component 3	0.154532	0.450184	1.65427
PATH:05203	Viral carcinogenesis	YWHAH	YWHAH	tyrosine 3-monooxygenase/tryptophan 5-monooxygenase activation protein, eta	0.154532	0.450184	1.65427
PATH:05203	Viral carcinogenesis	TRAF1	TRAF1	TNF receptor-associated factor 1	0.154532	0.450184	1.65427
PATH:05203	Viral carcinogenesis	GSN	GSN	gelsolin	0.154532	0.450184	1.65427
PATH:04962	Vasopressin-regulated water reabsorption	ARHGDIB	ARHGDIB	Rho GDP dissociation inhibitor (GDI) beta	0.156839	0.450184	2.82967
PATH:04962	Vasopressin-regulated water reabsorption	GNAS	GNAS	GNAS complex locus	0.156839	0.450184	2.82967
PATH:04510	Focal adhesion	ACTB	ACTB	actin, beta	0.159774	0.450184	1.63747
PATH:04510	Focal adhesion	RAC1	RAC1	ras-related C3 botulinum toxin substrate 1 (rho family, small GTP binding protein Rac1)	0.159774	0.450184	1.63747
PATH:04510	Focal adhesion	ITGA9	ITGA9	integrin, alpha 9	0.159774	0.450184	1.63747
PATH:04510	Focal adhesion	ITGA4	ITGA4	integrin, alpha 4 (antigen CD49D, alpha 4 subunit of VLA-4 receptor)	0.159774	0.450184	1.63747
PATH:04510	Focal adhesion	FN1	FN1	fibronectin 1	0.159774	0.450184	1.63747
PATH:04510	Focal adhesion	VEGFA	VEGFA	vascular endothelial growth factor A	0.159774	0.450184	1.63747
PATH:04726	Serotonergic synapse	PTGS1	PTGS1	prostaglandin-endoperoxide synthase 1 (prostaglandin G/H synthase and cyclooxygenase)	0.161956	0.450184	1.88644
PATH:04726	Serotonergic synapse	ITPR2	ITPR2	inositol 1,4,5-trisphosphate receptor, type 2	0.161956	0.450184	1.88644
PATH:04726	Serotonergic synapse	GNAI2	GNAI2	guanine nucleotide binding protein (G protein), alpha inhibiting activity polypeptide 2	0.161956	0.450184	1.88644
PATH:04726	Serotonergic synapse	GNAS	GNAS	GNAS complex locus	0.161956	0.450184	1.88644
PATH:05219	Bladder cancer	RB1	RB1	retinoblastoma 1	0.170033	0.464756	2.68818
PATH:05219	Bladder cancer	VEGFA	VEGFA	vascular endothelial growth factor A	0.170033	0.464756	2.68818
PATH:04141	Protein processing in endoplasmic reticulum	PDIA4	PDIA4	protein disulfide isomerase family A, member 4	0.173569	0.466646	1.69068
PATH:04141	Protein processing in endoplasmic reticulum	PDIA3	PDIA3	protein disulfide isomerase family A, member 3	0.173569	0.466646	1.69068
PATH:04141	Protein processing in endoplasmic reticulum	CANX	CANX	calnexin	0.173569	0.466646	1.69068
PATH:04141	Protein processing in endoplasmic reticulum	HSPA1A	HSPA1A	heat shock 70kDa protein 1A	0.173569	0.466646	1.69068
PATH:04141	Protein processing in endoplasmic reticulum	HSPH1	HSPH1	heat shock 105kDa/110kDa protein 1	0.173569	0.466646	1.69068
PATH:04512	ECM-receptor interaction	ITGA9	ITGA9	integrin, alpha 9	0.200253	0.522079	1.94326
PATH:04512	ECM-receptor interaction	ITGA4	ITGA4	integrin, alpha 4 (antigen CD49D, alpha 4 subunit of VLA-4 receptor)	0.200253	0.522079	1.94326
PATH:04512	ECM-receptor interaction	FN1	FN1	fibronectin 1	0.200253	0.522079	1.94326
PATH:00290	Valine, leucine and isoleucine biosynthesis	SDS	SDS	serine dehydratase	0.201893	0.522079	4.4803
PATH:05030	Cocaine addiction	GNAI2	GNAI2	guanine nucleotide binding protein (G protein), alpha inhibiting activity polypeptide 2	0.203738	0.522079	2.38949
PATH:05030	Cocaine addiction	GNAS	GNAS	GNAS complex locus	0.203738	0.522079	2.38949
PATH:05222	Small cell lung cancer	RB1	RB1	retinoblastoma 1	0.214745	0.538636	1.87548
PATH:05222	Small cell lung cancer	TRAF1	TRAF1	TNF receptor-associated factor 1	0.214745	0.538636	1.87548
PATH:05222	Small cell lung cancer	FN1	FN1	fibronectin 1	0.214745	0.538636	1.87548
PATH:00533	Glycosaminoglycan biosynthesis - keratan sulfate	CHST2	CHST2	carbohydrate (N-acetylglucosamine-6-O) sulfotransferase 2	0.216768	0.538636	4.13566
PATH:05134	Legionellosis	C3	C3	complement component 3	0.238114	0.582847	2.15055
PATH:05134	Legionellosis	HSPA1A	HSPA1A	heat shock 70kDa protein 1A	0.238114	0.582847	2.15055
PATH:04972	Pancreatic secretion	ITPR2	ITPR2	inositol 1,4,5-trisphosphate receptor, type 2	0.264452	0.637797	1.68011
PATH:04972	Pancreatic secretion	RAC1	RAC1	ras-related C3 botulinum toxin substrate 1 (rho family, small GTP binding protein Rac1)	0.264452	0.637797	1.68011
PATH:04972	Pancreatic secretion	GNAS	GNAS	GNAS complex locus	0.264452	0.637797	1.68011
PATH:04066	HIF-1 signaling pathway	IFNGR1	IFNGR1	interferon gamma receptor 1	0.274581	0.652628	1.64583
PATH:04066	HIF-1 signaling pathway	LDHA	LDHA	lactate dehydrogenase A	0.274581	0.652628	1.64583
PATH:04066	HIF-1 signaling pathway	VEGFA	VEGFA	vascular endothelial growth factor A	0.274581	0.652628	1.64583
PATH:05146	Amoebiasis	GNAS	GNAS	GNAS complex locus	0.294956	0.69104	1.58128
PATH:05146	Amoebiasis	FN1	FN1	fibronectin 1	0.294956	0.69104	1.58128
PATH:05146	Amoebiasis	HSPB1	HSPB1	heat shock 27kDa protein 1	0.294956	0.69104	1.58128
PATH:00062	Fatty acid elongation	PPT1	PPT1	palmitoyl-protein thioesterase 1	0.326287	0.753677	2.56017
PATH:00532	Glycosaminoglycan biosynthesis - chondroitin sulfate / dermatan sulfate	DSE	DSE	dermatan sulfate epimerase	0.338863	0.762076	2.4438
PATH:04142	Lysosome	PPT1	PPT1	palmitoyl-protein thioesterase 1	0.34107	0.762076	1.45307
PATH:04142	Lysosome	CTSH	CTSH	cathepsin H	0.34107	0.762076	1.45307
PATH:04142	Lysosome	LAMP3	LAMP3	lysosomal-associated membrane protein 3	0.34107	0.762076	1.45307
PATH:05211	Renal cell carcinoma	RAC1	RAC1	ras-related C3 botulinum toxin substrate 1 (rho family, small GTP binding protein Rac1)	0.34851	0.762076	1.6292
PATH:05211	Renal cell carcinoma	VEGFA	VEGFA	vascular endothelial growth factor A	0.34851	0.762076	1.6292
PATH:04520	Adherens junction	ACTB	ACTB	actin, beta	0.34851	0.762076	1.6292
PATH:04520	Adherens junction	RAC1	RAC1	ras-related C3 botulinum toxin substrate 1 (rho family, small GTP binding protein Rac1)	0.34851	0.762076	1.6292
PATH:05205	Proteoglycans in cancer	ITPR2	ITPR2	inositol 1,4,5-trisphosphate receptor, type 2	0.359659	0.768276	1.26801
PATH:05205	Proteoglycans in cancer	ACTB	ACTB	actin, beta	0.359659	0.768276	1.26801
PATH:05205	Proteoglycans in cancer	RAC1	RAC1	ras-related C3 botulinum toxin substrate 1 (rho family, small GTP binding protein Rac1)	0.359659	0.768276	1.26801
PATH:05205	Proteoglycans in cancer	FN1	FN1	fibronectin 1	0.359659	0.768276	1.26801
PATH:05205	Proteoglycans in cancer	VEGFA	VEGFA	vascular endothelial growth factor A	0.359659	0.768276	1.26801
PATH:00534	Glycosaminoglycan biosynthesis - heparan sulfate / heparin	HS3ST1	HS3ST1	heparan sulfate (glucosamine) 3-O-sulfotransferase 1	0.363321	0.768276	2.24015
PATH:04724	Glutamatergic synapse	ITPR2	ITPR2	inositol 1,4,5-trisphosphate receptor, type 2	0.366655	0.768276	1.39044
PATH:04724	Glutamatergic synapse	GNAI2	GNAI2	guanine nucleotide binding protein (G protein), alpha inhibiting activity polypeptide 2	0.366655	0.768276	1.39044
PATH:04724	Glutamatergic synapse	GNAS	GNAS	GNAS complex locus	0.366655	0.768276	1.39044
PATH:05200	Pathways in cancer	RAC1	RAC1	ras-related C3 botulinum toxin substrate 1 (rho family, small GTP binding protein Rac1)	0.370084	0.768276	1.19475
PATH:05200	Pathways in cancer	RB1	RB1	retinoblastoma 1	0.370084	0.768276	1.19475
PATH:05200	Pathways in cancer	RALA	RALA	v-ral simian leukemia viral oncogene homolog A (ras related)	0.370084	0.768276	1.19475
PATH:05200	Pathways in cancer	CSF1R	CSF1R	colony stimulating factor 1 receptor	0.370084	0.768276	1.19475
PATH:05200	Pathways in cancer	TRAF1	TRAF1	TNF receptor-associated factor 1	0.370084	0.768276	1.19475
PATH:05200	Pathways in cancer	FN1	FN1	fibronectin 1	0.370084	0.768276	1.19475
PATH:05200	Pathways in cancer	VEGFA	VEGFA	vascular endothelial growth factor A	0.370084	0.768276	1.19475
PATH:04728	Dopaminergic synapse	ITPR2	ITPR2	inositol 1,4,5-trisphosphate receptor, type 2	0.387015	0.79338	1.34409
PATH:04728	Dopaminergic synapse	GNAI2	GNAI2	guanine nucleotide binding protein (G protein), alpha inhibiting activity polypeptide 2	0.387015	0.79338	1.34409
PATH:04728	Dopaminergic synapse	GNAS	GNAS	GNAS complex locus	0.387015	0.79338	1.34409
PATH:04722	Neurotrophin signaling pathway	RAC1	RAC1	ras-related C3 botulinum toxin substrate 1 (rho family, small GTP binding protein Rac1)	0.402189	0.804379	1.31131
PATH:04722	Neurotrophin signaling pathway	YWHAH	YWHAH	tyrosine 3-monooxygenase/tryptophan 5-monooxygenase activation protein, eta	0.402189	0.804379	1.31131
PATH:04722	Neurotrophin signaling pathway	ARHGDIB	ARHGDIB	Rho GDP dissociation inhibitor (GDI) beta	0.402189	0.804379	1.31131
PATH:04530	Tight junction	ACTB	ACTB	actin, beta	0.402189	0.804379	1.31131
PATH:04530	Tight junction	GNAI2	GNAI2	guanine nucleotide binding protein (G protein), alpha inhibiting activity polypeptide 2	0.402189	0.804379	1.31131
PATH:04530	Tight junction	CLDN1	CLDN1	claudin 1	0.402189	0.804379	1.31131
PATH:05162	Measles	IFNGR1	IFNGR1	interferon gamma receptor 1	0.407226	0.804639	1.30073
PATH:05162	Measles	FCGR2B	FCGR2B	Fc fragment of IgG, low affinity IIb, receptor (CD32)	0.407226	0.804639	1.30073
PATH:05162	Measles	HSPA1A	HSPA1A	heat shock 70kDa protein 1A	0.407226	0.804639	1.30073
PATH:00640	Propanoate metabolism	LDHA	LDHA	lactate dehydrogenase A	0.420612	0.813347	1.85392
PATH:04664	Fc epsilon RI signaling pathway	RAC1	RAC1	ras-related C3 botulinum toxin substrate 1 (rho family, small GTP binding protein Rac1)	0.421552	0.813347	1.39646
PATH:04664	Fc epsilon RI signaling pathway	FCER1A	FCER1A	Fc fragment of IgE, high affinity I, receptor for; alpha polypeptide	0.421552	0.813347	1.39646
PATH:04742	Taste transduction	GNAS	GNAS	GNAS complex locus	0.452503	0.852994	1.68011
PATH:04130	SNARE interactions in vesicular transport	VAMP8	VAMP8	vesicle-associated membrane protein 8	0.452503	0.852994	1.68011
PATH:04970	Salivary secretion	ITPR2	ITPR2	inositol 1,4,5-trisphosphate receptor, type 2	0.465852	0.856708	1.28009
PATH:04970	Salivary secretion	GNAS	GNAS	GNAS complex locus	0.465852	0.856708	1.28009
PATH:05032	Morphine addiction	GNAI2	GNAI2	guanine nucleotide binding protein (G protein), alpha inhibiting activity polypeptide 2	0.47202	0.856708	1.26503
PATH:05032	Morphine addiction	GNAS	GNAS	GNAS complex locus	0.47202	0.856708	1.26503
PATH:04750	Inflammatory mediator regulation of TRP channels	ITPR2	ITPR2	inositol 1,4,5-trisphosphate receptor, type 2	0.478146	0.856708	1.25032
PATH:04750	Inflammatory mediator regulation of TRP channels	GNAS	GNAS	GNAS complex locus	0.478146	0.856708	1.25032
PATH:05020	Prion diseases	HSPA1A	HSPA1A	heat shock 70kDa protein 1A	0.482653	0.856708	1.5361
PATH:00260	Glycine, serine and threonine metabolism	SDS	SDS	serine dehydratase	0.482653	0.856708	1.5361
PATH:04630	Jak-STAT signaling pathway	IFNGR1	IFNGR1	interferon gamma receptor 1	0.490524	0.856708	1.14391
PATH:04630	Jak-STAT signaling pathway	IL7R	IL7R	interleukin 7 receptor	0.490524	0.856708	1.14391
PATH:04630	Jak-STAT signaling pathway	IL21R	IL21R	interleukin 21 receptor	0.490524	0.856708	1.14391
PATH:00565	Ether lipid metabolism	PLD4	PLD4	phospholipase D family, member 4	0.492333	0.856708	1.49343
PATH:04713	Circadian entrainment	GNAI2	GNAI2	guanine nucleotide binding protein (G protein), alpha inhibiting activity polypeptide 2	0.496264	0.856708	1.20817
PATH:04713	Circadian entrainment	GNAS	GNAS	GNAS complex locus	0.496264	0.856708	1.20817
PATH:00620	Pyruvate metabolism	LDHA	LDHA	lactate dehydrogenase A	0.511158	0.862193	1.41483
PATH:05144	Malaria	CD81	CD81	CD81 molecule	0.529291	0.862193	1.34409
PATH:04960	Aldosterone-regulated sodium reabsorption	SGK1	SGK1	serum/glucocorticoid regulated kinase 1	0.529291	0.862193	1.34409
PATH:04014	Ras signaling pathway	RAC1	RAC1	ras-related C3 botulinum toxin substrate 1 (rho family, small GTP binding protein Rac1)	0.533616	0.862193	1.04905
PATH:04014	Ras signaling pathway	RALA	RALA	v-ral simian leukemia viral oncogene homolog A (ras related)	0.533616	0.862193	1.04905
PATH:04014	Ras signaling pathway	CSF1R	CSF1R	colony stimulating factor 1 receptor	0.533616	0.862193	1.04905
PATH:04014	Ras signaling pathway	VEGFA	VEGFA	vascular endothelial growth factor A	0.533616	0.862193	1.04905
PATH:04022	cGMP-PKG signaling pathway	ITPR2	ITPR2	inositol 1,4,5-trisphosphate receptor, type 2	0.536852	0.862193	1.06815
PATH:04022	cGMP-PKG signaling pathway	MEF2C	MEF2C	myocyte enhancer factor 2C	0.536852	0.862193	1.06815
PATH:04022	cGMP-PKG signaling pathway	GNAI2	GNAI2	guanine nucleotide binding protein (G protein), alpha inhibiting activity polypeptide 2	0.536852	0.862193	1.06815
PATH:04723	Retrograde endocannabinoid signaling	ITPR2	ITPR2	inositol 1,4,5-trisphosphate receptor, type 2	0.536971	0.862193	1.12008
PATH:04723	Retrograde endocannabinoid signaling	GNAI2	GNAI2	guanine nucleotide binding protein (G protein), alpha inhibiting activity polypeptide 2	0.536971	0.862193	1.12008
PATH:04912	GnRH signaling pathway	ITPR2	ITPR2	inositol 1,4,5-trisphosphate receptor, type 2	0.536971	0.862193	1.12008
PATH:04912	GnRH signaling pathway	GNAS	GNAS	GNAS complex locus	0.536971	0.862193	1.12008
PATH:04916	Melanogenesis	GNAI2	GNAI2	guanine nucleotide binding protein (G protein), alpha inhibiting activity polypeptide 2	0.542601	0.862193	1.10853
PATH:04916	Melanogenesis	GNAS	GNAS	GNAS complex locus	0.542601	0.862193	1.10853
PATH:04913	Ovarian steroidogenesis	GNAS	GNAS	GNAS complex locus	0.546757	0.862193	1.28009
PATH:04114	Oocyte meiosis	ITPR2	ITPR2	inositol 1,4,5-trisphosphate receptor, type 2	0.570046	0.865559	1.05419
PATH:04114	Oocyte meiosis	YWHAH	YWHAH	tyrosine 3-monooxygenase/tryptophan 5-monooxygenase activation protein, eta	0.570046	0.865559	1.05419
PATH:01212	Fatty acid metabolism	PPT1	PPT1	palmitoyl-protein thioesterase 1	0.579785	0.865559	1.16877
PATH:04725	Cholinergic synapse	ITPR2	ITPR2	inositol 1,4,5-trisphosphate receptor, type 2	0.585941	0.865559	1.02407
PATH:04725	Cholinergic synapse	GNAI2	GNAI2	guanine nucleotide binding protein (G protein), alpha inhibiting activity polypeptide 2	0.585941	0.865559	1.02407
PATH:04961	Endocrine and other factor-regulated calcium reabsorption	GNAS	GNAS	GNAS complex locus	0.587662	0.865559	1.14391
PATH:04270	Vascular smooth muscle contraction	ITPR2	ITPR2	inositol 1,4,5-trisphosphate receptor, type 2	0.591143	0.865559	1.01441
PATH:04270	Vascular smooth muscle contraction	GNAS	GNAS	GNAS complex locus	0.591143	0.865559	1.01441
PATH:05206	MicroRNAs in cancer	FSCN1	FSCN1	fascin actin-bundling protein 1	0.601706	0.865559	0.971632
PATH:05206	MicroRNAs in cancer	DNMT1	DNMT1	DNA (cytosine-5-)-methyltransferase 1	0.601706	0.865559	0.971632
PATH:05206	MicroRNAs in cancer	VEGFA	VEGFA	vascular endothelial growth factor A	0.601706	0.865559	0.971632
PATH:05014	Amyotrophic lateral sclerosis (ALS)	RAC1	RAC1	ras-related C3 botulinum toxin substrate 1 (rho family, small GTP binding protein Rac1)	0.610426	0.865559	1.07527
PATH:00830	Retinol metabolism	CYP2S1	CYP2S1	cytochrome P450, family 2, subfamily S, polypeptide 1	0.610426	0.865559	1.07527
PATH:04919	Thyroid hormone signaling pathway	ACTB	ACTB	actin, beta	0.635797	0.865559	0.93502
PATH:04919	Thyroid hormone signaling pathway	SLC16A10	SLC16A10	solute carrier family 16 (aromatic amino acid transporter), member 10	0.635797	0.865559	0.93502
PATH:04650	Natural killer cell mediated cytotoxicity	IFNGR1	IFNGR1	interferon gamma receptor 1	0.640519	0.865559	0.926959
PATH:04650	Natural killer cell mediated cytotoxicity	RAC1	RAC1	ras-related C3 botulinum toxin substrate 1 (rho family, small GTP binding protein Rac1)	0.640519	0.865559	0.926959
PATH:04110	Cell cycle	RB1	RB1	retinoblastoma 1	0.645193	0.865559	0.919037
PATH:04110	Cell cycle	YWHAH	YWHAH	tyrosine 3-monooxygenase/tryptophan 5-monooxygenase activation protein, eta	0.645193	0.865559	0.919037
PATH:00010	Glycolysis / Gluconeogenesis	LDHA	LDHA	lactate dehydrogenase A	0.645632	0.865559	0.977521
PATH:05223	Non-small cell lung cancer	RB1	RB1	retinoblastoma 1	0.645632	0.865559	0.977521
PATH:04623	Cytosolic DNA-sensing pathway	TMEM173	TMEM173	transmembrane protein 173	0.652285	0.865559	0.960065
PATH:00590	Arachidonic acid metabolism	PTGS1	PTGS1	prostaglandin-endoperoxide synthase 1 (prostaglandin G/H synthase and cyclooxygenase)	0.652285	0.865559	0.960065
PATH:04068	FoxO signaling pathway	IL7R	IL7R	interleukin 7 receptor	0.663416	0.865559	0.888655
PATH:04068	FoxO signaling pathway	SGK1	SGK1	serum/glucocorticoid regulated kinase 1	0.663416	0.865559	0.888655
PATH:05160	Hepatitis C	CD81	CD81	CD81 molecule	0.672245	0.865559	0.874205
PATH:05160	Hepatitis C	CLDN1	CLDN1	claudin 1	0.672245	0.865559	0.874205
PATH:05210	Colorectal cancer	RAC1	RAC1	ras-related C3 botulinum toxin substrate 1 (rho family, small GTP binding protein Rac1)	0.677682	0.865559	0.896061
PATH:04144	Endocytosis	HSPA1A	HSPA1A	heat shock 70kDa protein 1A	0.682099	0.865559	0.862518
PATH:04144	Endocytosis	CSF1R	CSF1R	colony stimulating factor 1 receptor	0.682099	0.865559	0.862518
PATH:04144	Endocytosis	CXCR4	CXCR4	chemokine (C-X-C motif) receptor 4	0.682099	0.865559	0.862518
PATH:05031	Amphetamine addiction	GNAS	GNAS	GNAS complex locus	0.683738	0.865559	0.881371
PATH:05214	Glioma	RB1	RB1	retinoblastoma 1	0.683738	0.865559	0.881371
PATH:05120	Epithelial cell signaling in Helicobacter pylori infection	RAC1	RAC1	ras-related C3 botulinum toxin substrate 1 (rho family, small GTP binding protein Rac1)	0.683738	0.865559	0.881371
PATH:04150	mTOR signaling pathway	VEGFA	VEGFA	vascular endothelial growth factor A	0.683738	0.865559	0.881371
PATH:04610	Complement and coagulation cascades	C3	C3	complement component 3	0.695515	0.865559	0.853391
PATH:00980	Metabolism of xenobiotics by cytochrome P450	CYP2S1	CYP2S1	cytochrome P450, family 2, subfamily S, polypeptide 1	0.695515	0.865559	0.853391
PATH:04010	MAPK signaling pathway	RAC1	RAC1	ras-related C3 botulinum toxin substrate 1 (rho family, small GTP binding protein Rac1)	0.699575	0.865559	0.850018
PATH:04010	MAPK signaling pathway	MEF2C	MEF2C	myocyte enhancer factor 2C	0.699575	0.865559	0.850018
PATH:04010	MAPK signaling pathway	HSPA1A	HSPA1A	heat shock 70kDa protein 1A	0.699575	0.865559	0.850018
PATH:04010	MAPK signaling pathway	HSPB1	HSPB1	heat shock 27kDa protein 1	0.699575	0.865559	0.850018
PATH:04622	RIG-I-like receptor signaling pathway	TMEM173	TMEM173	transmembrane protein 173	0.70124	0.865559	0.840057
PATH:04976	Bile secretion	GNAS	GNAS	GNAS complex locus	0.706857	0.865559	0.827133
PATH:04720	Long-term potentiation	ITPR2	ITPR2	inositol 1,4,5-trisphosphate receptor, type 2	0.706857	0.865559	0.827133
PATH:03320	PPAR signaling pathway	DBI	DBI	diazepam binding inhibitor (GABA receptor modulator, acyl-CoA binding protein)	0.71237	0.865559	0.814601
PATH:01230	Biosynthesis of amino acids	SDS	SDS	serine dehydratase	0.717781	0.865559	0.802442
PATH:05218	Melanoma	RB1	RB1	retinoblastoma 1	0.717781	0.865559	0.802442
PATH:05220	Chronic myeloid leukemia	RB1	RB1	retinoblastoma 1	0.733414	0.875049	0.768052
PATH:04261	Adrenergic signaling in cardiomyocytes	GNAI2	GNAI2	guanine nucleotide binding protein (G protein), alpha inhibiting activity polypeptide 2	0.736321	0.875049	0.773578
PATH:04261	Adrenergic signaling in cardiomyocytes	GNAS	GNAS	GNAS complex locus	0.736321	0.875049	0.773578
PATH:04390	Hippo signaling pathway	ACTB	ACTB	actin, beta	0.750594	0.885593	0.751939
PATH:04390	Hippo signaling pathway	YWHAH	YWHAH	tyrosine 3-monooxygenase/tryptophan 5-monooxygenase activation protein, eta	0.750594	0.885593	0.751939
PATH:04070	Phosphatidylinositol signaling system	ITPR2	ITPR2	inositol 1,4,5-trisphosphate receptor, type 2	0.757584	0.887456	0.716848
PATH:04350	TGF-beta signaling pathway	ID3	ID3	inhibitor of DNA binding 3, dominant negative helix-loop-helix protein	0.77103	0.888262	0.689277
PATH:00564	Glycerophospholipid metabolism	PLD4	PLD4	phospholipase D family, member 4	0.779581	0.888262	0.672045
PATH:04727	GABAergic synapse	GNAI2	GNAI2	guanine nucleotide binding protein (G protein), alpha inhibiting activity polypeptide 2	0.783737	0.888262	0.663749
PATH:04911	Insulin secretion	GNAS	GNAS	GNAS complex locus	0.783737	0.888262	0.663749
PATH:04914	Progesterone-mediated oocyte maturation	GNAI2	GNAI2	guanine nucleotide binding protein (G protein), alpha inhibiting activity polypeptide 2	0.791818	0.888262	0.647755
PATH:04974	Protein digestion and absorption	SLC16A10	SLC16A10	solute carrier family 16 (aromatic amino acid transporter), member 10	0.795745	0.888262	0.640043
PATH:05034	Alcoholism	GNAI2	GNAI2	guanine nucleotide binding protein (G protein), alpha inhibiting activity polypeptide 2	0.801267	0.888262	0.676272
PATH:05034	Alcoholism	GNAS	GNAS	GNAS complex locus	0.801267	0.888262	0.676272
PATH:05215	Prostate cancer	RB1	RB1	retinoblastoma 1	0.803381	0.888262	0.625159
PATH:04064	NF-kappa B signaling pathway	TRAF1	TRAF1	TNF receptor-associated factor 1	0.807092	0.888262	0.617973
PATH:04020	Calcium signaling pathway	ITPR2	ITPR2	inositol 1,4,5-trisphosphate receptor, type 2	0.812435	0.888262	0.659677
PATH:04020	Calcium signaling pathway	GNAS	GNAS	GNAS complex locus	0.812435	0.888262	0.659677
PATH:04620	Toll-like receptor signaling pathway	RAC1	RAC1	ras-related C3 botulinum toxin substrate 1 (rho family, small GTP binding protein Rac1)	0.824631	0.895626	0.584387
PATH:01200	Carbon metabolism	SDS	SDS	serine dehydratase	0.846562	0.910537	0.543067
PATH:04660	T cell receptor signaling pathway	CD4	CD4	CD4 molecule	0.849464	0.910537	0.537636
PATH:04668	TNF signaling pathway	TRAF1	TRAF1	TNF receptor-associated factor 1	0.857849	0.913554	0.521977
PATH:00190	Oxidative phosphorylation	PPA1	PPA1	pyrophosphatase (inorganic) 1	0.887006	0.934747	0.46751
PATH:03040	Spliceosome	HSPA1A	HSPA1A	heat shock 70kDa protein 1A	0.889149	0.934747	0.46348
PATH:05012	Parkinson's disease	GNAI2	GNAI2	guanine nucleotide binding protein (G protein), alpha inhibiting activity polypeptide 2	0.916861	0.952399	0.410409
PATH:04932	Non-alcoholic fatty liver disease (NAFLD)	RAC1	RAC1	ras-related C3 botulinum toxin substrate 1 (rho family, small GTP binding protein Rac1)	0.928708	0.952399	0.386789
PATH:05161	Hepatitis B	RB1	RB1	retinoblastoma 1	0.930066	0.952399	0.384026
PATH:04310	Wnt signaling pathway	RAC1	RAC1	ras-related C3 botulinum toxin substrate 1 (rho family, small GTP binding protein Rac1)	0.935246	0.952399	0.373359
PATH:04080	Neuroactive ligand-receptor interaction	FPR3	FPR3	formyl peptide receptor 3	0.939462	0.952399	0.453702
PATH:04080	Neuroactive ligand-receptor interaction	P2RY6	P2RY6	pyrimidinergic receptor P2Y, G-protein coupled, 6	0.939462	0.952399	0.453702
PATH:05010	Alzheimer's disease	ITPR2	ITPR2	inositol 1,4,5-trisphosphate receptor, type 2	0.944492	0.952399	0.353708
PATH:03013	RNA transport	SUMO3	SUMO3	small ubiquitin-like modifier 3	0.946592	0.952399	0.349115
PATH:01100	Metabolic pathways	PTGS1	PTGS1	prostaglandin-endoperoxide synthase 1 (prostaglandin G/H synthase and cyclooxygenase)	0.999993	0.999993	0.258728
PATH:01100	Metabolic pathways	PPT1	PPT1	palmitoyl-protein thioesterase 1	0.999993	0.999993	0.258728
PATH:01100	Metabolic pathways	DNMT1	DNMT1	DNA (cytosine-5-)-methyltransferase 1	0.999993	0.999993	0.258728
PATH:01100	Metabolic pathways	LDHA	LDHA	lactate dehydrogenase A	0.999993	0.999993	0.258728
PATH:01100	Metabolic pathways	SDS	SDS	serine dehydratase	0.999993	0.999993	0.258728

## Sheet: Supplementary table 6.8
Supplementary table 6.8 GO analysis with gene cluster1 shown in fig. S5E
GOID	GOTerm	DifGene	AllDifGene	GeneInGO	AllGene	P-Value	FDR	Enrichment	(-log10P)
GO:0006954	inflammatory response	50	341	318	14836	1.12592e-27	2.69546e-24	6.84078	26.9485
GO:0032496	response to lipopolysaccharide	31	341	174	14836	4.34187e-19	5.19721e-16	7.75131	18.3623
GO:0002376	immune system process	42	341	353	14836	1.26223e-18	1.00726e-15	5.17651	17.8989
GO:0006955	immune response	39	341	337	14836	6.15364e-17	3.68296e-14	5.03497	16.2109
GO:0045087	innate immune response	61	341	811	14836	1.21178e-16	5.802e-14	3.27244	15.9166
GO:0050900	leukocyte migration	20	341	109	14836	5.45642e-13	2.17711e-10	7.983	12.2631
GO:0071222	cellular response to lipopolysaccharide	19	341	102	14836	1.58482e-12	5.42009e-10	8.10431	11.8
GO:0030593	neutrophil chemotaxis	15	341	58	14836	2.36354e-12	7.0729e-10	11.2519	11.6264
GO:0007596	blood coagulation	36	341	459	14836	1.20703e-10	3.08147e-08	3.41234	9.91828
GO:0009615	response to virus	18	341	115	14836	1.28716e-10	3.08147e-08	6.80984	9.89037
GO:0006935	chemotaxis	18	341	129	14836	8.91856e-10	1.941e-07	6.07079	9.04971
GO:0006915	apoptotic process	44	341	713	14836	2.12527e-09	4.23992e-07	2.68488	8.67259
GO:0002224	toll-like receptor signaling pathway	16	341	109	14836	3.67459e-09	6.7669e-07	6.3864	8.43479
GO:0034142	toll-like receptor 4 signaling pathway	15	341	95	14836	4.06089e-09	6.94413e-07	6.86958	8.39138
GO:0050727	regulation of inflammatory response	12	341	58	14836	6.18788e-09	9.87586e-07	9.00152	8.20846
GO:0042742	defense response to bacterium	17	341	133	14836	1.02889e-08	1.53948e-06	5.56109	7.98763
GO:0006928	cellular component movement	14	341	90	14836	1.64312e-08	2.3139e-06	6.76781	7.78433
GO:0042832	defense response to protozoan	7	341	16	14836	3.05118e-08	4.05807e-06	19.0345	7.51553
GO:0019221	cytokine-mediated signaling pathway	23	341	261	14836	3.74185e-08	4.71473e-06	3.83398	7.42691
GO:0051607	defense response to virus	16	341	136	14836	9.18048e-08	1.0989e-05	5.11851	7.03713
GO:0034097	response to cytokine	11	341	60	14836	1.00882e-07	1.13416e-05	7.97634	6.99619
GO:0043066	negative regulation of apoptotic process	32	341	489	14836	1.04225e-07	1.13416e-05	2.84711	6.98203
GO:0014070	response to organic cyclic compound	15	341	122	14836	1.29259e-07	1.34542e-05	5.34926	6.88854
GO:0008285	negative regulation of cell proliferation	28	341	396	14836	1.40053e-07	1.38073e-05	3.07628	6.85371
GO:0051092	positive regulation of NF-kappaB transcription factor activity	15	341	123	14836	1.44187e-07	1.38073e-05	5.30577	6.84108
GO:0050830	defense response to Gram-positive bacterium	11	341	69	14836	4.46385e-07	4.11018e-05	6.93595	6.35029
GO:0032729	positive regulation of interferon-gamma production	8	341	34	14836	7.73237e-07	6.85603e-05	10.237	6.11169
GO:0060337	type I interferon signaling pathway	10	341	59	14836	8.33516e-07	7.12656e-05	7.37412	6.07909
GO:0007159	leukocyte cell-cell adhesion	7	341	25	14836	1.07248e-06	8.85349e-05	12.1821	5.96961
GO:0010575	positive regulation vascular endothelial growth factor production	7	341	26	14836	1.43882e-06	0.000114818	11.7135	5.84199
GO:0031663	lipopolysaccharide-mediated signaling pathway	7	341	27	14836	1.90432e-06	0.000147063	11.2797	5.72026
GO:0043434	response to peptide hormone	10	341	69	14836	3.67989e-06	0.000275302	6.30541	5.43416
GO:0043065	positive regulation of apoptotic process	21	341	296	14836	5.06278e-06	0.000367282	3.08667	5.29561
GO:0030194	positive regulation of blood coagulation	5	341	13	14836	6.8891e-06	0.000485073	16.7336	5.16184
GO:0008360	regulation of cell shape	13	341	127	14836	7.16256e-06	0.000489919	4.45351	5.14493
GO:0042060	wound healing	11	341	92	14836	8.21549e-06	0.00054633	5.20196	5.08537
GO:0043123	positive regulation of I-kappaB kinase/NF-kappaB signaling	14	341	149	14836	8.70108e-06	0.000562984	4.08794	5.06043
GO:0043154	negative regulation of cysteine-type endopeptidase activity involved in apoptotic process	10	341	76	14836	8.95922e-06	0.000564431	5.72465	5.04773
GO:0009612	response to mechanical stimulus	9	341	61	14836	9.74929e-06	0.000598456	6.41911	5.01103
GO:0002756	MyD88-independent toll-like receptor signaling pathway	10	341	77	14836	1.00892e-05	0.000603841	5.6503	4.99614
GO:0030890	positive regulation of B cell proliferation	7	341	35	14836	1.23102e-05	0.000718796	8.70147	4.90973
GO:0002437	inflammatory response to antigenic stimulus	6	341	24	14836	1.33819e-05	0.000762768	10.8768	4.87348
GO:0032088	negative regulation of NF-kappaB transcription factor activity	9	341	64	14836	1.45735e-05	0.000792931	6.11822	4.83644
GO:0060333	interferon-gamma-mediated signaling pathway	9	341	64	14836	1.45735e-05	0.000792931	6.11822	4.83644
GO:0045766	positive regulation of angiogenesis	11	341	98	14836	1.51488e-05	0.000805915	4.88348	4.81962
GO:0002755	MyD88-dependent toll-like receptor signaling pathway	10	341	81	14836	1.59273e-05	0.000828914	5.37128	4.79786
GO:0050715	positive regulation of cytokine secretion	6	341	25	14836	1.72691e-05	0.000861296	10.4418	4.76273
GO:2001243	negative regulation of intrinsic apoptotic signaling pathway	6	341	25	14836	1.72691e-05	0.000861296	10.4418	4.76273
GO:0070301	cellular response to hydrogen peroxide	8	341	51	14836	1.9296e-05	0.000911717	6.82468	4.71453
GO:0042102	positive regulation of T cell proliferation	8	341	51	14836	1.9296e-05	0.000911717	6.82468	4.71453
GO:0007568	aging	14	341	160	14836	1.96486e-05	0.000911717	3.80689	4.70667
GO:0051384	response to glucocorticoid	10	341	83	14836	1.98034e-05	0.000911717	5.24185	4.70326
GO:0071375	cellular response to peptide hormone stimulus	6	341	27	14836	2.7765e-05	0.00125414	9.6683	4.5565
GO:0042493	response to drug	21	341	333	14836	3.01385e-05	0.00128792	2.74371	4.52088
GO:0050798	activated T cell proliferation	4	341	9	14836	3.15393e-05	0.00128792	19.3366	4.50115
GO:0071223	cellular response to lipoteichoic acid	4	341	9	14836	3.15393e-05	0.00128792	19.3366	4.50115
GO:0032494	response to peptidoglycan	4	341	9	14836	3.15393e-05	0.00128792	19.3366	4.50115
GO:1903364	positive regulation of cellular protein catabolic process	4	341	9	14836	3.15393e-05	0.00128792	19.3366	4.50115
GO:0042127	regulation of cell proliferation	15	341	189	14836	3.17406e-05	0.00128792	3.45296	4.49838
GO:0038124	toll-like receptor TLR6:TLR2 signaling pathway	9	341	72	14836	3.83316e-05	0.00150436	5.43842	4.41644
GO:0038123	toll-like receptor TLR1:TLR2 signaling pathway	9	341	72	14836	3.83316e-05	0.00150436	5.43842	4.41644
GO:0010628	positive regulation of gene expression	18	341	265	14836	4.2778e-05	0.00165178	2.95521	4.36878
GO:0002223	stimulatory C-type lectin receptor signaling pathway	11	341	110	14836	4.51198e-05	0.00165884	4.35073	4.34563
GO:0002292	T cell differentiation involved in immune response	3	341	4	14836	4.73308e-05	0.00165884	32.6305	4.32486
GO:0002439	chronic inflammatory response to antigenic stimulus	3	341	4	14836	4.73308e-05	0.00165884	32.6305	4.32486
GO:0038094	Fc-gamma receptor signaling pathway	3	341	4	14836	4.73308e-05	0.00165884	32.6305	4.32486
GO:0001660	fever generation	3	341	4	14836	4.73308e-05	0.00165884	32.6305	4.32486
GO:0050728	negative regulation of inflammatory response	9	341	74	14836	4.78111e-05	0.00165884	5.29143	4.32047
GO:0034134	toll-like receptor 2 signaling pathway	9	341	74	14836	4.78111e-05	0.00165884	5.29143	4.32047
GO:0032760	positive regulation of tumor necrosis factor production	7	341	43	14836	5.03781e-05	0.00172293	7.08259	4.29776
GO:0002523	leukocyte migration involved in inflammatory response	4	341	10	14836	5.16135e-05	0.0017286	17.4029	4.28724
GO:0051897	positive regulation of protein kinase B signaling	9	341	75	14836	5.3248e-05	0.0017286	5.22088	4.2737
GO:0006952	defense response	11	341	112	14836	5.3318e-05	0.0017286	4.27304	4.27313
GO:0042981	regulation of apoptotic process	17	341	245	14836	5.34321e-05	0.0017286	3.01888	4.2722
GO:0048661	positive regulation of smooth muscle cell proliferation	8	341	59	14836	5.72795e-05	0.00182836	5.8993	4.242
GO:0035666	TRIF-dependent toll-like receptor signaling pathway	9	341	76	14836	5.91973e-05	0.00186471	5.15218	4.2277
GO:0030168	platelet activation	15	341	201	14836	6.45671e-05	0.00200745	3.24682	4.18999
GO:0045944	positive regulation of transcription from RNA polymerase II promoter	40	341	915	14836	6.77721e-05	0.00208008	1.90196	4.16895
GO:0030335	positive regulation of cell migration	12	341	136	14836	7.07987e-05	0.00214547	3.83888	4.14997
GO:0032755	positive regulation of interleukin-6 production	7	341	46	14836	7.88776e-05	0.00232507	6.62068	4.10305
GO:0002237	response to molecule of bacterial origin	4	341	11	14836	7.96391e-05	0.00232507	15.8208	4.09887
GO:0030728	ovulation	4	341	11	14836	7.96391e-05	0.00232507	15.8208	4.09887
GO:0034138	toll-like receptor 3 signaling pathway	9	341	80	14836	8.89089e-05	0.00256443	4.89457	4.05105
GO:0007166	cell surface receptor signaling pathway	18	341	281	14836	9.12002e-05	0.00259921	2.78695	4.04
GO:0045071	negative regulation of viral genome replication	6	341	33	14836	9.2483e-05	0.00260476	7.91042	4.03394
GO:0090023	positive regulation of neutrophil chemotaxis	5	341	21	14836	9.36039e-05	0.00260567	10.3589	4.02871
GO:0060326	cell chemotaxis	8	341	64	14836	0.00010349	0.00284775	5.43842	3.9851
GO:2001240	negative regulation of extrinsic apoptotic signaling pathway in absence of ligand	6	341	34	14836	0.000110148	0.00299654	7.67776	3.95802
GO:0031622	positive regulation of fever generation	3	341	5	14836	0.000116307	0.00308585	26.1044	3.93439
GO:0045123	cellular extravasation	3	341	5	14836	0.000116307	0.00308585	26.1044	3.93439
GO:0032695	negative regulation of interleukin-12 production	4	341	12	14836	0.000117298	0.00308585	14.5024	3.93071
GO:0006919	activation of cysteine-type endopeptidase activity involved in apoptotic process	9	341	83	14836	0.000118644	0.00308732	4.71766	3.92575
GO:0045429	positive regulation of nitric oxide biosynthetic process	6	341	35	14836	0.000130391	0.00335651	7.4584	3.88475
GO:0032715	negative regulation of interleukin-6 production	5	341	23	14836	0.000149042	0.00379581	9.45812	3.82669
GO:0006959	humoral immune response	7	341	52	14836	0.00017521	0.00441528	5.85676	3.75644
GO:0050729	positive regulation of inflammatory response	7	341	54	14836	0.000223003	0.00547382	5.63984	3.65169
GO:0051602	response to electrical stimulus	5	341	25	14836	0.00022661	0.00547382	8.70147	3.64472
GO:2000121	regulation of removal of superoxide radicals	3	341	6	14836	0.000228647	0.00547382	21.7537	3.64083
GO:0032611	interleukin-1 beta production	3	341	6	14836	0.000228647	0.00547382	21.7537	3.64083
GO:0043320	natural killer cell degranulation	3	341	6	14836	0.000228647	0.00547382	21.7537	3.64083
GO:0050852	T cell receptor signaling pathway	9	341	91	14836	0.000240926	0.00571066	4.30292	3.61812
GO:0034162	toll-like receptor 9 signaling pathway	8	341	73	14836	0.000262776	0.00616751	4.76793	3.58041
GO:0000060	protein import into nucleus, translocation	5	341	26	14836	0.000275323	0.00639925	8.36679	3.56016
GO:0031398	positive regulation of protein ubiquitination	7	341	57	14836	0.000313877	0.0072252	5.34301	3.50324
GO:0050776	regulation of immune response	10	341	117	14836	0.000364816	0.00831781	3.71858	3.43793
GO:0002827	positive regulation of T-helper 1 type immune response	3	341	7	14836	0.000393317	0.00863855	18.646	3.40526
GO:0045576	mast cell activation	3	341	7	14836	0.000393317	0.00863855	18.646	3.40526
GO:0002903	negative regulation of B cell apoptotic process	3	341	7	14836	0.000393317	0.00863855	18.646	3.40526
GO:0045630	positive regulation of T-helper 2 cell differentiation	3	341	7	14836	0.000393317	0.00863855	18.646	3.40526
GO:0042346	positive regulation of NF-kappaB import into nucleus	4	341	16	14836	0.000400972	0.0087266	10.8768	3.39689
GO:0070374	positive regulation of ERK1 and ERK2 cascade	11	341	142	14836	0.000439866	0.00948683	3.37029	3.35668
GO:0007249	I-kappaB kinase/NF-kappaB signaling	6	341	44	14836	0.000476624	0.0101878	5.93282	3.32182
GO:0033280	response to vitamin D	4	341	17	14836	0.000514901	0.010337	10.237	3.28828
GO:0060559	positive regulation of calcidiol 1-monooxygenase activity	2	341	2	14836	0.00052678	0.010337	43.5073	3.27837
GO:0002268	follicular dendritic cell differentiation	2	341	2	14836	0.00052678	0.010337	43.5073	3.27837
GO:0033364	mast cell secretory granule organization	2	341	2	14836	0.00052678	0.010337	43.5073	3.27837
GO:0070488	neutrophil aggregation	2	341	2	14836	0.00052678	0.010337	43.5073	3.27837
GO:0032602	chemokine production	2	341	2	14836	0.00052678	0.010337	43.5073	3.27837
GO:0070427	nucleotide-binding oligomerization domain containing 1 signaling pathway	2	341	2	14836	0.00052678	0.010337	43.5073	3.27837
GO:0043316	cytotoxic T cell degranulation	2	341	2	14836	0.00052678	0.010337	43.5073	3.27837
GO:0045994	positive regulation of translational initiation by iron	2	341	2	14836	0.00052678	0.010337	43.5073	3.27837
GO:0002431	Fc receptor mediated stimulatory signaling pathway	2	341	2	14836	0.00052678	0.010337	43.5073	3.27837
GO:0050766	positive regulation of phagocytosis	5	341	30	14836	0.000553172	0.0107666	7.25122	3.25714
GO:0032481	positive regulation of type I interferon production	7	341	63	14836	0.000583976	0.0112745	4.83415	3.23361
GO:0045080	positive regulation of chemokine biosynthetic process	3	341	8	14836	0.000618601	0.0114801	16.3152	3.20859
GO:0034383	low-density lipoprotein particle clearance	3	341	8	14836	0.000618601	0.0114801	16.3152	3.20859
GO:0032691	negative regulation of interleukin-1 beta production	3	341	8	14836	0.000618601	0.0114801	16.3152	3.20859
GO:0010888	negative regulation of lipid storage	3	341	8	14836	0.000618601	0.0114801	16.3152	3.20859
GO:0043068	positive regulation of programmed cell death	3	341	8	14836	0.000618601	0.0114801	16.3152	3.20859
GO:0031623	receptor internalization	5	341	31	14836	0.000647261	0.0118804	7.01731	3.18892
GO:0032722	positive regulation of chemokine production	4	341	18	14836	0.000650097	0.0118804	9.6683	3.18702
GO:0007050	cell cycle arrest	10	341	128	14836	0.000743224	0.0129661	3.39901	3.12888
GO:0032355	response to estradiol	9	341	106	14836	0.000747508	0.0129661	3.69402	3.12638
GO:0010243	response to organonitrogen compound	5	341	32	14836	0.000752837	0.0129661	6.79802	3.1233
GO:0070059	intrinsic apoptotic signaling pathway in response to endoplasmic reticulum stress	5	341	32	14836	0.000752837	0.0129661	6.79802	3.1233
GO:2000379	positive regulation of reactive oxygen species metabolic process	5	341	32	14836	0.000752837	0.0129661	6.79802	3.1233
GO:0032720	negative regulation of tumor necrosis factor production	5	341	32	14836	0.000752837	0.0129661	6.79802	3.1233
GO:0070555	response to interleukin-1	5	341	32	14836	0.000752837	0.0129661	6.79802	3.1233
GO:0009617	response to bacterium	5	341	32	14836	0.000752837	0.0129661	6.79802	3.1233
GO:0045727	positive regulation of translation	6	341	48	14836	0.000767156	0.0129769	5.43842	3.11512
GO:0009408	response to heat	6	341	48	14836	0.000767156	0.0129769	5.43842	3.11512
GO:0034166	toll-like receptor 10 signaling pathway	7	341	66	14836	0.000775147	0.0129769	4.61441	3.11062
GO:0034146	toll-like receptor 5 signaling pathway	7	341	66	14836	0.000775147	0.0129769	4.61441	3.11062
GO:0010939	regulation of necrotic cell death	4	341	19	14836	0.000808642	0.013351	9.15944	3.09224
GO:0048384	retinoic acid receptor signaling pathway	4	341	19	14836	0.000808642	0.013351	9.15944	3.09224
GO:0006909	phagocytosis	6	341	49	14836	0.00085755	0.0140615	5.32743	3.06674
GO:0045730	respiratory burst	3	341	9	14836	0.000912131	0.0146553	14.5024	3.03994
GO:0002467	germinal center formation	3	341	9	14836	0.000912131	0.0146553	14.5024	3.03994
GO:0001960	negative regulation of cytokine-mediated signaling pathway	3	341	9	14836	0.000912131	0.0146553	14.5024	3.03994
GO:0000187	activation of MAPK activity	9	341	110	14836	0.000975764	0.0155732	3.55969	3.01066
GO:0034341	response to interferon-gamma	4	341	20	14836	0.000992633	0.015634	8.70147	3.00321
GO:0010165	response to X-ray	4	341	20	14836	0.000992633	0.015634	8.70147	3.00321
GO:0002548	monocyte chemotaxis	5	341	34	14836	0.0010019	0.0156767	6.39814	2.99918
GO:0043407	negative regulation of MAP kinase activity	5	341	35	14836	0.00114715	0.0177179	6.21533	2.94038
GO:0030162	regulation of proteolysis	5	341	35	14836	0.00114715	0.0177179	6.21533	2.94038
GO:0070098	chemokine-mediated signaling pathway	6	341	52	14836	0.00117855	0.0179709	5.02008	2.92865
GO:0008630	intrinsic apoptotic signaling pathway in response to DNA damage	6	341	52	14836	0.00117855	0.0179709	5.02008	2.92865
GO:0050663	cytokine secretion	3	341	10	14836	0.00128092	0.0191658	13.0522	2.89248
GO:0030595	leukocyte chemotaxis	3	341	10	14836	0.00128092	0.0191658	13.0522	2.89248
GO:0002544	chronic inflammatory response	3	341	10	14836	0.00128092	0.0191658	13.0522	2.89248
GO:0042130	negative regulation of T cell proliferation	5	341	36	14836	0.00130742	0.0194407	6.04268	2.88359
GO:0002250	adaptive immune response	9	341	115	14836	0.00133738	0.0196732	3.40492	2.87375
GO:0007229	integrin-mediated signaling pathway	8	341	93	14836	0.00133949	0.0196732	3.74257	2.87306
GO:0008637	apoptotic mitochondrial changes	4	341	22	14836	0.00144535	0.0210491	7.91042	2.84003
GO:0009409	response to cold	5	341	37	14836	0.00148363	0.0210491	5.87937	2.82867
GO:0048002	antigen processing and presentation of peptide antigen	2	341	3	14836	0.00155626	0.0210491	29.0049	2.80792
GO:0050779	RNA destabilization	2	341	3	14836	0.00155626	0.0210491	29.0049	2.80792
GO:0060544	regulation of necroptotic process	2	341	3	14836	0.00155626	0.0210491	29.0049	2.80792
GO:0006769	nicotinamide metabolic process	2	341	3	14836	0.00155626	0.0210491	29.0049	2.80792
GO:0002711	positive regulation of T cell mediated immunity	2	341	3	14836	0.00155626	0.0210491	29.0049	2.80792
GO:0002752	cell surface pattern recognition receptor signaling pathway	2	341	3	14836	0.00155626	0.0210491	29.0049	2.80792
GO:0033003	regulation of mast cell activation	2	341	3	14836	0.00155626	0.0210491	29.0049	2.80792
GO:0050855	regulation of B cell receptor signaling pathway	2	341	3	14836	0.00155626	0.0210491	29.0049	2.80792
GO:0002774	Fc receptor mediated inhibitory signaling pathway	2	341	3	14836	0.00155626	0.0210491	29.0049	2.80792
GO:0002793	positive regulation of peptide secretion	2	341	3	14836	0.00155626	0.0210491	29.0049	2.80792
GO:0043331	response to dsRNA	2	341	3	14836	0.00155626	0.0210491	29.0049	2.80792
GO:0019858	cytosine metabolic process	2	341	3	14836	0.00155626	0.0210491	29.0049	2.80792
GO:0050829	defense response to Gram-negative bacterium	5	341	38	14836	0.00167671	0.0224249	5.72465	2.77554
GO:2001237	negative regulation of extrinsic apoptotic signaling pathway	5	341	38	14836	0.00167671	0.0224249	5.72465	2.77554
GO:0097300	programmed necrotic cell death	4	341	23	14836	0.00171825	0.0225271	7.56649	2.76491
GO:0040037	negative regulation of fibroblast growth factor receptor signaling pathway	3	341	11	14836	0.00173141	0.0225271	11.8656	2.7616
GO:0045744	negative regulation of G-protein coupled receptor protein signaling pathway	3	341	11	14836	0.00173141	0.0225271	11.8656	2.7616
GO:0060213	positive regulation of nuclear-transcribed mRNA poly(A) tail shortening	3	341	11	14836	0.00173141	0.0225271	11.8656	2.7616
GO:0016064	immunoglobulin mediated immune response	3	341	11	14836	0.00173141	0.0225271	11.8656	2.7616
GO:0001932	regulation of protein phosphorylation	5	341	39	14836	0.00188761	0.0244267	5.57786	2.72409
GO:0051591	response to cAMP	6	341	57	14836	0.00190861	0.0245657	4.57972	2.71928
GO:0010629	negative regulation of gene expression	9	341	122	14836	0.00201748	0.0256494	3.20956	2.69519
GO:0019915	lipid storage	4	341	24	14836	0.00202496	0.0256494	7.25122	2.69358
GO:0090200	positive regulation of release of cytochrome c from mitochondria	4	341	24	14836	0.00202496	0.0256494	7.25122	2.69358
GO:0002576	platelet degranulation	7	341	78	14836	0.00208054	0.0262149	3.9045	2.68182
GO:0071498	cellular response to fluid shear stress	3	341	12	14836	0.00226944	0.0284386	10.8768	2.64408
GO:0097193	intrinsic apoptotic signaling pathway	6	341	59	14836	0.00228079	0.0284386	4.42447	2.64191
GO:0043280	positive regulation of cysteine-type endopeptidase activity involved in apoptotic process	5	341	41	14836	0.00236667	0.0292154	5.30577	2.62586
GO:0001819	positive regulation of cytokine production	4	341	25	14836	0.0023675	0.0292154	6.96117	2.62571
GO:0007267	cell-cell signaling	13	341	229	14836	0.00251472	0.0308731	2.46985	2.59951
GO:0031100	organ regeneration	6	341	61	14836	0.00270516	0.0330415	4.27941	2.56781
GO:0050832	defense response to fungus	4	341	26	14836	0.00274789	0.0332245	6.69344	2.561
GO:0070266	necroptotic process	4	341	26	14836	0.00274789	0.0332245	6.69344	2.561
GO:0051279	regulation of release of sequestered calcium ion into cytosol	3	341	13	14836	0.00290037	0.0336609	10.0402	2.53755
GO:0050732	negative regulation of peptidyl-tyrosine phosphorylation	3	341	13	14836	0.00290037	0.0336609	10.0402	2.53755
GO:0032743	positive regulation of interleukin-2 production	3	341	13	14836	0.00290037	0.0336609	10.0402	2.53755
GO:0051044	positive regulation of membrane protein ectodomain proteolysis	3	341	13	14836	0.00290037	0.0336609	10.0402	2.53755
GO:0035872	nucleotide-binding domain, leucine rich repeat containing receptor signaling pathway	5	341	43	14836	0.00292847	0.0336609	5.05899	2.53336
GO:0030730	sequestering of triglyceride	2	341	4	14836	0.00306519	0.0336609	21.7537	2.51354
GO:1902115	regulation of organelle assembly	2	341	4	14836	0.00306519	0.0336609	21.7537	2.51354
GO:0010748	negative regulation of plasma membrane long-chain fatty acid transport	2	341	4	14836	0.00306519	0.0336609	21.7537	2.51354
GO:0022614	membrane to membrane docking	2	341	4	14836	0.00306519	0.0336609	21.7537	2.51354
GO:2000675	negative regulation of type B pancreatic cell apoptotic process	2	341	4	14836	0.00306519	0.0336609	21.7537	2.51354
GO:0045351	type I interferon biosynthetic process	2	341	4	14836	0.00306519	0.0336609	21.7537	2.51354
GO:0010810	regulation of cell-substrate adhesion	2	341	4	14836	0.00306519	0.0336609	21.7537	2.51354
GO:0045953	negative regulation of natural killer cell mediated cytotoxicity	2	341	4	14836	0.00306519	0.0336609	21.7537	2.51354
GO:0001915	negative regulation of T cell mediated cytotoxicity	2	341	4	14836	0.00306519	0.0336609	21.7537	2.51354
GO:0043242	negative regulation of protein complex disassembly	2	341	4	14836	0.00306519	0.0336609	21.7537	2.51354
GO:0042345	regulation of NF-kappaB import into nucleus	2	341	4	14836	0.00306519	0.0336609	21.7537	2.51354
GO:0032119	sequestering of zinc ion	2	341	4	14836	0.00306519	0.0336609	21.7537	2.51354
GO:1900041	negative regulation of interleukin-2 secretion	2	341	4	14836	0.00306519	0.0336609	21.7537	2.51354
GO:0048305	immunoglobulin secretion	2	341	4	14836	0.00306519	0.0336609	21.7537	2.51354
GO:0034136	negative regulation of toll-like receptor 2 signaling pathway	2	341	4	14836	0.00306519	0.0336609	21.7537	2.51354
GO:0042327	positive regulation of phosphorylation	4	341	27	14836	0.00316812	0.0346323	6.44553	2.4992
GO:0007155	cell adhesion	23	341	540	14836	0.00342285	0.0370284	1.85309	2.46561
GO:0012501	programmed cell death	10	341	157	14836	0.00342442	0.0370284	2.77117	2.46541
GO:0010466	negative regulation of peptidase activity	8	341	108	14836	0.0034448	0.0370284	3.22277	2.46284
GO:0032868	response to insulin	6	341	64	14836	0.00344918	0.0370284	4.07881	2.46228
GO:0071356	cellular response to tumor necrosis factor	7	341	86	14836	0.0036219	0.0384536	3.54129	2.44106
GO:0045840	positive regulation of mitosis	4	341	28	14836	0.00363012	0.0384536	6.21533	2.44008
GO:0042149	cellular response to glucose starvation	4	341	28	14836	0.00363012	0.0384536	6.21533	2.44008
GO:0000122	negative regulation of transcription from RNA polymerase II promoter	27	341	674	14836	0.00366907	0.0386949	1.74288	2.43544
GO:0045444	fat cell differentiation	6	341	65	14836	0.00372808	0.0389739	4.01606	2.42851
GO:0046330	positive regulation of JNK cascade	6	341	65	14836	0.00372808	0.0389739	4.01606	2.42851
GO:0006338	chromatin remodeling	7	341	87	14836	0.0038631	0.0401314	3.50059	2.41306
GO:0016477	cell migration	11	341	186	14836	0.00387233	0.0401314	2.57301	2.41203
GO:0006469	negative regulation of protein kinase activity	6	341	66	14836	0.00402338	0.0415171	3.95521	2.39541
GO:0050873	brown fat cell differentiation	4	341	29	14836	0.00413578	0.0424938	6.00101	2.38344
GO:0061028	establishment of endothelial barrier	3	341	15	14836	0.00445968	0.0452393	8.70147	2.3507
GO:1902043	positive regulation of extrinsic apoptotic signaling pathway via death domain receptors	3	341	15	14836	0.00445968	0.0452393	8.70147	2.3507
GO:0042523	positive regulation of tyrosine phosphorylation of Stat5 protein	3	341	15	14836	0.00445968	0.0452393	8.70147	2.3507
GO:0042110	T cell activation	5	341	48	14836	0.00474557	0.0479362	4.53201	2.32371
GO:1902966	positive regulation of protein localization to early endosome	2	341	5	14836	0.00503112	0.048178	17.4029	2.29834
GO:0001780	neutrophil homeostasis	2	341	5	14836	0.00503112	0.048178	17.4029	2.29834
GO:0051798	positive regulation of hair follicle development	2	341	5	14836	0.00503112	0.048178	17.4029	2.29834
GO:0045410	positive regulation of interleukin-6 biosynthetic process	2	341	5	14836	0.00503112	0.048178	17.4029	2.29834
GO:0002768	immune response-regulating cell surface receptor signaling pathway	2	341	5	14836	0.00503112	0.048178	17.4029	2.29834
GO:0070431	nucleotide-binding oligomerization domain containing 2 signaling pathway	2	341	5	14836	0.00503112	0.048178	17.4029	2.29834
GO:0002309	T cell proliferation involved in immune response	2	341	5	14836	0.00503112	0.048178	17.4029	2.29834
GO:0031394	positive regulation of prostaglandin biosynthetic process	2	341	5	14836	0.00503112	0.048178	17.4029	2.29834
GO:0009048	dosage compensation by inactivation of X chromosome	2	341	5	14836	0.00503112	0.048178	17.4029	2.29834
GO:0033157	regulation of intracellular protein transport	2	341	5	14836	0.00503112	0.048178	17.4029	2.29834
GO:0032816	positive regulation of natural killer cell activation	2	341	5	14836	0.00503112	0.048178	17.4029	2.29834
GO:0051902	negative regulation of mitochondrial depolarization	2	341	5	14836	0.00503112	0.048178	17.4029	2.29834
GO:2000347	positive regulation of hepatocyte proliferation	2	341	5	14836	0.00503112	0.048178	17.4029	2.29834
GO:0033138	positive regulation of peptidyl-serine phosphorylation	6	341	70	14836	0.00537983	0.0508613	3.7292	2.26923
GO:0008037	cell recognition	3	341	16	14836	0.00539631	0.0508613	8.15762	2.2679
GO:0044130	negative regulation of growth of symbiont in host	3	341	16	14836	0.00539631	0.0508613	8.15762	2.2679
GO:0032753	positive regulation of interleukin-4 production	3	341	16	14836	0.00539631	0.0508613	8.15762	2.2679
GO:0071260	cellular response to mechanical stimulus	6	341	71	14836	0.00576562	0.054129	3.67668	2.23915
GO:0006006	glucose metabolic process	8	341	118	14836	0.00588208	0.0550066	2.94965	2.23047
GO:0010332	response to gamma radiation	4	341	32	14836	0.00593294	0.0550521	5.43842	2.22673
GO:0060325	face morphogenesis	4	341	32	14836	0.00593294	0.0550521	5.43842	2.22673
GO:0031641	regulation of myelination	3	341	17	14836	0.00644233	0.059548	7.67776	2.19096
GO:0043330	response to exogenous dsRNA	4	341	33	14836	0.00663117	0.0610578	5.27362	2.17841
GO:0097191	extrinsic apoptotic signaling pathway	5	341	53	14836	0.00724732	0.0654156	4.10447	2.13982
GO:0035556	intracellular signal transduction	19	341	445	14836	0.00730639	0.0654156	1.85762	2.1363
GO:0006953	acute-phase response	4	341	34	14836	0.00738174	0.0654156	5.11851	2.13184
GO:0010737	protein kinase A signaling	2	341	6	14836	0.00743235	0.0654156	14.5024	2.12887
GO:0002634	regulation of germinal center formation	2	341	6	14836	0.00743235	0.0654156	14.5024	2.12887
GO:0071636	positive regulation of transforming growth factor beta production	2	341	6	14836	0.00743235	0.0654156	14.5024	2.12887
GO:0008063	Toll signaling pathway	2	341	6	14836	0.00743235	0.0654156	14.5024	2.12887
GO:0002740	negative regulation of cytokine secretion involved in immune response	2	341	6	14836	0.00743235	0.0654156	14.5024	2.12887
GO:0042536	negative regulation of tumor necrosis factor biosynthetic process	2	341	6	14836	0.00743235	0.0654156	14.5024	2.12887
GO:0033591	response to L-ascorbic acid	2	341	6	14836	0.00743235	0.0654156	14.5024	2.12887
GO:0030213	hyaluronan biosynthetic process	2	341	6	14836	0.00743235	0.0654156	14.5024	2.12887
GO:0002925	positive regulation of humoral immune response mediated by circulating immunoglobulin	2	341	6	14836	0.00743235	0.0654156	14.5024	2.12887
GO:0001666	response to hypoxia	10	341	176	14836	0.00758277	0.0656904	2.47201	2.12017
GO:0031668	cellular response to extracellular stimulus	3	341	18	14836	0.00760077	0.0656904	7.25122	2.11914
GO:0002690	positive regulation of leukocyte chemotaxis	3	341	18	14836	0.00760077	0.0656904	7.25122	2.11914
GO:0032733	positive regulation of interleukin-10 production	3	341	18	14836	0.00760077	0.0656904	7.25122	2.11914
GO:0055093	response to hyperoxia	3	341	18	14836	0.00760077	0.0656904	7.25122	2.11914
GO:0009314	response to radiation	4	341	35	14836	0.0081862	0.0702429	4.97227	2.08692
GO:0031397	negative regulation of protein ubiquitination	4	341	35	14836	0.0081862	0.0702429	4.97227	2.08692
GO:0030198	extracellular matrix organization	14	341	294	14836	0.00824791	0.0705196	2.07178	2.08366
GO:0007165	signal transduction	58	341	1851	14836	0.00837448	0.071347	1.36328	2.07704
GO:0050731	positive regulation of peptidyl-tyrosine phosphorylation	6	341	77	14836	0.00851617	0.0722968	3.39018	2.06976
GO:0010951	negative regulation of endopeptidase activity	8	341	126	14836	0.00863446	0.073042	2.76237	2.06376
GO:0042267	natural killer cell mediated cytotoxicity	3	341	19	14836	0.0088743	0.0742835	6.86958	2.05187
GO:0001916	positive regulation of T cell mediated cytotoxicity	3	341	19	14836	0.0088743	0.0742835	6.86958	2.05187
GO:0097296	activation of cysteine-type endopeptidase activity involved in apoptotic signaling pathway	3	341	19	14836	0.0088743	0.0742835	6.86958	2.05187
GO:0008219	cell death	4	341	36	14836	0.00904605	0.0751953	4.83415	2.04354
GO:0055072	iron ion homeostasis	4	341	36	14836	0.00904605	0.0751953	4.83415	2.04354
GO:0051289	protein homotetramerization	5	341	56	14836	0.00912489	0.0755882	3.88458	2.03977
GO:0038096	Fc-gamma receptor signaling pathway involved in phagocytosis	7	341	104	14836	0.0101085	0.0795302	2.92838	1.99531
GO:2000643	positive regulation of early endosome to late endosome transport	2	341	7	14836	0.010248	0.0795302	12.4307	1.98936
GO:0050871	positive regulation of B cell activation	2	341	7	14836	0.010248	0.0795302	12.4307	1.98936
GO:0001818	negative regulation of cytokine production	2	341	7	14836	0.010248	0.0795302	12.4307	1.98936
GO:0044539	long-chain fatty acid import	2	341	7	14836	0.010248	0.0795302	12.4307	1.98936
GO:0060664	epithelial cell proliferation involved in salivary gland morphogenesis	2	341	7	14836	0.010248	0.0795302	12.4307	1.98936
GO:0050869	negative regulation of B cell activation	2	341	7	14836	0.010248	0.0795302	12.4307	1.98936
GO:0032725	positive regulation of granulocyte macrophage colony-stimulating factor production	2	341	7	14836	0.010248	0.0795302	12.4307	1.98936
GO:0071803	positive regulation of podosome assembly	2	341	7	14836	0.010248	0.0795302	12.4307	1.98936
GO:0010886	positive regulation of cholesterol storage	2	341	7	14836	0.010248	0.0795302	12.4307	1.98936
GO:0043304	regulation of mast cell degranulation	2	341	7	14836	0.010248	0.0795302	12.4307	1.98936
GO:0043312	neutrophil degranulation	2	341	7	14836	0.010248	0.0795302	12.4307	1.98936
GO:0070585	protein localization to mitochondrion	2	341	7	14836	0.010248	0.0795302	12.4307	1.98936
GO:0050688	regulation of defense response to virus	2	341	7	14836	0.010248	0.0795302	12.4307	1.98936
GO:1903140	regulation of establishment of endothelial barrier	2	341	7	14836	0.010248	0.0795302	12.4307	1.98936
GO:0006910	phagocytosis, recognition	2	341	7	14836	0.010248	0.0795302	12.4307	1.98936
GO:0034144	negative regulation of toll-like receptor 4 signaling pathway	2	341	7	14836	0.010248	0.0795302	12.4307	1.98936
GO:0035455	response to interferon-alpha	2	341	7	14836	0.010248	0.0795302	12.4307	1.98936
GO:0034115	negative regulation of heterotypic cell-cell adhesion	2	341	7	14836	0.010248	0.0795302	12.4307	1.98936
GO:0042326	negative regulation of phosphorylation	3	341	20	14836	0.0102652	0.0795302	6.5261	1.98863
GO:0071353	cellular response to interleukin-4	3	341	21	14836	0.0117753	0.0900645	6.21533	1.92903
GO:1902042	negative regulation of extrinsic apoptotic signaling pathway via death domain receptors	3	341	21	14836	0.0117753	0.0900645	6.21533	1.92903
GO:0060397	JAK-STAT cascade involved in growth hormone signaling pathway	3	341	21	14836	0.0117753	0.0900645	6.21533	1.92903
GO:0042098	T cell proliferation	3	341	21	14836	0.0117753	0.0900645	6.21533	1.92903
GO:0014823	response to activity	4	341	39	14836	0.0119718	0.0909857	4.46229	1.92184
GO:0045599	negative regulation of fat cell differentiation	4	341	39	14836	0.0119718	0.0909857	4.46229	1.92184
GO:0071347	cellular response to interleukin-1	5	341	60	14836	0.012116	0.0917903	3.62561	1.91664
GO:0006184	GTP catabolic process	12	341	249	14836	0.0127424	0.0933398	2.09674	1.89475
GO:0007169	transmembrane receptor protein tyrosine kinase signaling pathway	7	341	109	14836	0.012877	0.0933398	2.79405	1.89018
GO:0045471	response to ethanol	7	341	109	14836	0.012877	0.0933398	2.79405	1.89018
GO:0045860	positive regulation of protein kinase activity	5	341	61	14836	0.0129563	0.0933398	3.56617	1.88752
GO:0097192	extrinsic apoptotic signaling pathway in absence of ligand	4	341	40	14836	0.0130668	0.0933398	4.35073	1.88383
GO:0038083	peptidyl-tyrosine autophosphorylation	4	341	40	14836	0.0130668	0.0933398	4.35073	1.88383
GO:0035924	cellular response to vascular endothelial growth factor stimulus	3	341	22	14836	0.0134064	0.0933398	5.93282	1.87269
GO:0051493	regulation of cytoskeleton organization	3	341	22	14836	0.0134064	0.0933398	5.93282	1.87269
GO:0032735	positive regulation of interleukin-12 production	3	341	22	14836	0.0134064	0.0933398	5.93282	1.87269
GO:0002639	positive regulation of immunoglobulin production	2	341	8	14836	0.0134578	0.0933398	10.8768	1.87103
GO:0010269	response to selenium ion	2	341	8	14836	0.0134578	0.0933398	10.8768	1.87103
GO:0030850	prostate gland development	2	341	8	14836	0.0134578	0.0933398	10.8768	1.87103
GO:0035634	response to stilbenoid	2	341	8	14836	0.0134578	0.0933398	10.8768	1.87103
GO:0072643	interferon-gamma secretion	2	341	8	14836	0.0134578	0.0933398	10.8768	1.87103
GO:0071316	cellular response to nicotine	2	341	8	14836	0.0134578	0.0933398	10.8768	1.87103
GO:0035234	ectopic germ cell programmed cell death	2	341	8	14836	0.0134578	0.0933398	10.8768	1.87103
GO:0002480	antigen processing and presentation of exogenous peptide antigen via MHC class I, TAP-independent	2	341	8	14836	0.0134578	0.0933398	10.8768	1.87103
GO:0071499	cellular response to laminar fluid shear stress	2	341	8	14836	0.0134578	0.0933398	10.8768	1.87103
GO:0010907	positive regulation of glucose metabolic process	2	341	8	14836	0.0134578	0.0933398	10.8768	1.87103
GO:0014050	negative regulation of glutamate secretion	2	341	8	14836	0.0134578	0.0933398	10.8768	1.87103
GO:1903206	negative regulation of hydrogen peroxide-induced cell death	2	341	8	14836	0.0134578	0.0933398	10.8768	1.87103
GO:0032740	positive regulation of interleukin-17 production	2	341	8	14836	0.0134578	0.0933398	10.8768	1.87103
GO:0010884	positive regulation of lipid storage	2	341	8	14836	0.0134578	0.0933398	10.8768	1.87103
GO:0097186	amelogenesis	2	341	8	14836	0.0134578	0.0933398	10.8768	1.87103
GO:0050966	detection of mechanical stimulus involved in sensory perception of pain	2	341	8	14836	0.0134578	0.0933398	10.8768	1.87103
GO:0010042	response to manganese ion	2	341	8	14836	0.0134578	0.0933398	10.8768	1.87103
GO:0031960	response to corticosteroid	2	341	8	14836	0.0134578	0.0933398	10.8768	1.87103
GO:1903071	positive regulation of ER-associated ubiquitin-dependent protein catabolic process	2	341	8	14836	0.0134578	0.0933398	10.8768	1.87103
GO:0055012	ventricular cardiac muscle cell differentiation	2	341	8	14836	0.0134578	0.0933398	10.8768	1.87103
GO:0031175	neuron projection development	7	341	110	14836	0.0134902	0.0933398	2.76865	1.86998
GO:0016032	viral process	21	341	541	14836	0.0136971	0.0944985	1.68882	1.86337
GO:0035690	cellular response to drug	5	341	62	14836	0.013835	0.0951755	3.50866	1.85902
GO:0009791	post-embryonic development	6	341	86	14836	0.0142417	0.0976925	3.0354	1.84644
GO:0007565	female pregnancy	6	341	87	14836	0.0150105	0.101899	3.00051	1.8236
GO:0006413	translational initiation	8	341	139	14836	0.0150183	0.101899	2.50402	1.82338
GO:0032728	positive regulation of interferon-beta production	3	341	23	14836	0.0151596	0.101899	5.67487	1.81931
GO:0030041	actin filament polymerization	3	341	23	14836	0.0151596	0.101899	5.67487	1.81931
GO:0044344	cellular response to fibroblast growth factor stimulus	3	341	23	14836	0.0151596	0.101899	5.67487	1.81931
GO:0071230	cellular response to amino acid stimulus	4	341	43	14836	0.0167267	0.101899	4.04719	1.77659
GO:0007566	embryo implantation	4	341	43	14836	0.0167267	0.101899	4.04719	1.77659
GO:0001836	release of cytochrome c from mitochondria	3	341	24	14836	0.017036	0.101899	5.43842	1.76863
GO:0042517	positive regulation of tyrosine phosphorylation of Stat3 protein	3	341	24	14836	0.017036	0.101899	5.43842	1.76863
GO:0002221	pattern recognition receptor signaling pathway	2	341	9	14836	0.0170422	0.101899	9.6683	1.76847
GO:0050764	regulation of phagocytosis	2	341	9	14836	0.0170422	0.101899	9.6683	1.76847
GO:0022612	gland morphogenesis	2	341	9	14836	0.0170422	0.101899	9.6683	1.76847
GO:0001771	immunological synapse formation	2	341	9	14836	0.0170422	0.101899	9.6683	1.76847
GO:0002675	positive regulation of acute inflammatory response	2	341	9	14836	0.0170422	0.101899	9.6683	1.76847
GO:0060670	branching involved in labyrinthine layer morphogenesis	2	341	9	14836	0.0170422	0.101899	9.6683	1.76847
GO:0086009	membrane repolarization	2	341	9	14836	0.0170422	0.101899	9.6683	1.76847
GO:0045198	establishment of epithelial cell apical/basal polarity	2	341	9	14836	0.0170422	0.101899	9.6683	1.76847
GO:0051024	positive regulation of immunoglobulin secretion	2	341	9	14836	0.0170422	0.101899	9.6683	1.76847
GO:0009972	cytidine deamination	2	341	9	14836	0.0170422	0.101899	9.6683	1.76847
GO:0060055	angiogenesis involved in wound healing	2	341	9	14836	0.0170422	0.101899	9.6683	1.76847
GO:0070208	protein heterotrimerization	2	341	9	14836	0.0170422	0.101899	9.6683	1.76847
GO:0043097	pyrimidine nucleoside salvage	2	341	9	14836	0.0170422	0.101899	9.6683	1.76847
GO:0003407	neural retina development	2	341	9	14836	0.0170422	0.101899	9.6683	1.76847
GO:0003417	growth plate cartilage development	2	341	9	14836	0.0170422	0.101899	9.6683	1.76847
GO:0051918	negative regulation of fibrinolysis	2	341	9	14836	0.0170422	0.101899	9.6683	1.76847
GO:0071346	cellular response to interferon-gamma	4	341	44	14836	0.0180751	0.101899	3.95521	1.74292
GO:0006979	response to oxidative stress	7	341	117	14836	0.0183807	0.101899	2.603	1.73564
GO:0048147	negative regulation of fibroblast proliferation	3	341	25	14836	0.0190363	0.101899	5.22088	1.72042
GO:0001816	cytokine production	3	341	25	14836	0.0190363	0.101899	5.22088	1.72042
GO:0051781	positive regulation of cell division	4	341	45	14836	0.0194892	0.101899	3.86732	1.71021
GO:0031532	actin cytoskeleton reorganization	4	341	45	14836	0.0194892	0.101899	3.86732	1.71021
GO:0008284	positive regulation of cell proliferation	18	341	459	14836	0.0196645	0.101899	1.70617	1.70632
GO:0014068	positive regulation of phosphatidylinositol 3-kinase signaling	4	341	46	14836	0.0209698	0.101899	3.78325	1.67841
GO:2000178	negative regulation of neural precursor cell proliferation	2	341	10	14836	0.0209825	0.101899	8.70147	1.67814
GO:0042416	dopamine biosynthetic process	2	341	10	14836	0.0209825	0.101899	8.70147	1.67814
GO:0010759	positive regulation of macrophage chemotaxis	2	341	10	14836	0.0209825	0.101899	8.70147	1.67814
GO:0032727	positive regulation of interferon-alpha production	2	341	10	14836	0.0209825	0.101899	8.70147	1.67814
GO:0046902	regulation of mitochondrial membrane permeability	2	341	10	14836	0.0209825	0.101899	8.70147	1.67814
GO:0032703	negative regulation of interleukin-2 production	2	341	10	14836	0.0209825	0.101899	8.70147	1.67814
GO:0042116	macrophage activation	2	341	10	14836	0.0209825	0.101899	8.70147	1.67814
GO:0034116	positive regulation of heterotypic cell-cell adhesion	2	341	10	14836	0.0209825	0.101899	8.70147	1.67814
GO:0030307	positive regulation of cell growth	5	341	69	14836	0.0211228	0.101899	3.15271	1.67525
GO:0006914	autophagy	7	341	121	14836	0.021675	0.101899	2.51695	1.66404
GO:0031295	T cell costimulation	5	341	70	14836	0.0223338	0.101899	3.10767	1.65104
GO:0042700	luteinizing hormone signaling pathway	1	341	1	14836	0.0229846	0.101899	43.5073	1.63856
GO:1903435	positive regulation of constitutive secretory pathway	1	341	1	14836	0.0229846	0.101899	43.5073	1.63856
GO:0050755	chemokine metabolic process	1	341	1	14836	0.0229846	0.101899	43.5073	1.63856
GO:2000173	negative regulation of branching morphogenesis of a nerve	1	341	1	14836	0.0229846	0.101899	43.5073	1.63856
GO:0060557	positive regulation of vitamin D biosynthetic process	1	341	1	14836	0.0229846	0.101899	43.5073	1.63856
GO:0032918	spermidine acetylation	1	341	1	14836	0.0229846	0.101899	43.5073	1.63856
GO:1903489	positive regulation of lactation	1	341	1	14836	0.0229846	0.101899	43.5073	1.63856
GO:0019521	D-gluconate metabolic process	1	341	1	14836	0.0229846	0.101899	43.5073	1.63856
GO:0061048	negative regulation of branching involved in lung morphogenesis	1	341	1	14836	0.0229846	0.101899	43.5073	1.63856
GO:0061043	regulation of vascular wound healing	1	341	1	14836	0.0229846	0.101899	43.5073	1.63856
GO:0006211	5-methylcytosine catabolic process	1	341	1	14836	0.0229846	0.101899	43.5073	1.63856
GO:0032945	negative regulation of mononuclear cell proliferation	1	341	1	14836	0.0229846	0.101899	43.5073	1.63856
GO:0061485	memory T cell proliferation	1	341	1	14836	0.0229846	0.101899	43.5073	1.63856
GO:0006218	uridine catabolic process	1	341	1	14836	0.0229846	0.101899	43.5073	1.63856
GO:0010714	positive regulation of collagen metabolic process	1	341	1	14836	0.0229846	0.101899	43.5073	1.63856
GO:0046636	negative regulation of alpha-beta T cell activation	1	341	1	14836	0.0229846	0.101899	43.5073	1.63856
GO:0045728	respiratory burst after phagocytosis	1	341	1	14836	0.0229846	0.101899	43.5073	1.63856
GO:0002605	negative regulation of dendritic cell antigen processing and presentation	1	341	1	14836	0.0229846	0.101899	43.5073	1.63856
GO:0035505	positive regulation of myosin light chain kinase activity	1	341	1	14836	0.0229846	0.101899	43.5073	1.63856
GO:0033382	maintenance of granzyme B location in T cell secretory granule	1	341	1	14836	0.0229846	0.101899	43.5073	1.63856
GO:0035564	regulation of kidney size	1	341	1	14836	0.0229846	0.101899	43.5073	1.63856
GO:0033371	T cell secretory granule organization	1	341	1	14836	0.0229846	0.101899	43.5073	1.63856
GO:0033373	maintenance of protease location in mast cell secretory granule	1	341	1	14836	0.0229846	0.101899	43.5073	1.63856
GO:0001315	age-dependent response to reactive oxygen species	1	341	1	14836	0.0229846	0.101899	43.5073	1.63856
GO:0071641	negative regulation of macrophage inflammatory protein 1 alpha production	1	341	1	14836	0.0229846	0.101899	43.5073	1.63856
GO:0033368	protease localization to mast cell secretory granule	1	341	1	14836	0.0229846	0.101899	43.5073	1.63856
GO:0050726	positive regulation of interleukin-1 alpha biosynthetic process	1	341	1	14836	0.0229846	0.101899	43.5073	1.63856
GO:0035548	negative regulation of interferon-beta secretion	1	341	1	14836	0.0229846	0.101899	43.5073	1.63856
GO:0001781	neutrophil apoptotic process	1	341	1	14836	0.0229846	0.101899	43.5073	1.63856
GO:0002625	regulation of T cell antigen processing and presentation	1	341	1	14836	0.0229846	0.101899	43.5073	1.63856
GO:0045342	MHC class II biosynthetic process	1	341	1	14836	0.0229846	0.101899	43.5073	1.63856
GO:0032075	positive regulation of nuclease activity	1	341	1	14836	0.0229846	0.101899	43.5073	1.63856
[truncated: 1,969 more rows]

## Sheet: Supplementary table 6.9
Supplementary table 6.9 The differntially expressed gene according to gene sets with gene cluster1 shown in fig. S5E
[truncated: 5,973 more rows]

[truncated: 4 more sheets: Supplementary table 6.10, Supplementary table 6.11, Supplementary table 6.12, Supplementary table 6.13]
