# Supplementary material for: Single-cell RNA landscape of the osteoimmunology microenvironment in periodontitis
Source: Theranostics. 2022 Jan 1;12(3):1074–96. doi: 10.7150/thno.65694 (PMC8771561; doi:10.7150/thno.65694)
Supplement: Supplementary file 8 — Supplementary table 7. [file thnov12p1074s8.xlsx]

## Sheet: Summary
Table S7: Differential gene expression analyses of ECs clusters
Supplementory Table 7.1 The cluster mean value of AUC scores of top 24 TF genes in each EC group at different sample sets shown in Fig. 5D
Supplementory Table 7.2 The diferentially expresed genes in venous ECs group between PD vs. HC shown in Fig. 5F
Supplementory Table 7.3 The diferentially expresed genes in venous ECs group between PDT vs. PD shown in Fig. 5F
Supplementory Table 7.4 The diferentially expresed genes in venous ECs group between PDT vs. HC shown in Fig. 5F

## Sheet: Supplementory Table 7.1
Supplementory Table 7.1 The cluster mean value of AUC scores of top 24 TF genes in each EC group at different sample sets shown in Fig. 5D
Gene	Cluster_Arterial_ECs.HC	Cluster_Arterial_ECs.PD	Cluster_Arterial_ECs.PDT	Cluster_Lymphatic_ECs.HC	Cluster_Lymphatic_ECs.PD	Cluster_Lymphatic_ECs.PDT	Cluster_Proliferative_ECs.PD	Cluster_Proliferative_ECs.PDT	Cluster_Venous_ECs.HC	Cluster_Venous_ECs.PD	Cluster_Venous_ECs.PDT
ATF3(+)	0.0913506	0.0792387	0.061345	0.0839655	0.0758076	0.0659934	0.0684756	0.0710881	0.134026	0.109648	0.0928517
BATF(+)	0.0298281	0.0410819	0.0658772	0.0110937	0.0362993	0.0666518	0.0771372	0.0988542	0.062438	0.0889816	0.111837
BCL3(+)	0.0427063	0.0446083	0.051822	0.0471933	0.0498591	0.0649708	0.0740382	0.0857571	0.0718062	0.0813155	0.0907445
BHLHE40(+)	0.0387813	0.0397749	0.0367471	0.0553125	0.0654441	0.0621429	0.0331753	0.0526042	0.0754031	0.0621489	0.0611503
CREB3L1(+)	0.0505	0.0332548	0.0205117	0.180833	0.0368421	0.0142857	0.0150918	0.00233333	0.0644593	0.0310547	0.0205197
E2F1(+)	0.0343364	0.0407094	0.0395919	0.0344364	0.0438067	0.0400468	0.0938425	0.0770206	0.0420344	0.0564992	0.0518439
EGR1(+)	0.106674	0.11676	0.0806459	0.101591	0.0972169	0.0671429	0.0707858	0.0662828	0.0950093	0.101474	0.0714022
EGR2(+)	0.122354	0.130716	0.0742398	0.15125	0.105592	0.0827381	0.0993362	0.0979722	0.141492	0.146031	0.0962209
FOSB(+)	0.179861	0.185274	0.0904613	0.209444	0.174327	0.106111	0.130391	0.11637	0.165454	0.191417	0.11438
FOSL1(+)	0.0351364	0.0403675	0.031462	0.110455	0.127081	0.0844156	0.0633821	0.078303	0.0544483	0.0678732	0.0567432
FOXD2(+)	0.04075	0.0431649	0.0462865	0.02625	0.0475877	0.0344048	0.0265819	0.0454444	0.0622646	0.053993	0.0516054
HOXA5(+)	0.0117857	0.0288016	0.0135004	0.101429	0.166015	0.13898	0.0246368	0.0226667	0.0181243	0.0363053	0.0291244
IRF1(+)	0.05903	0.0502751	0.0438275	0.0699	0.0570632	0.0508	0.0409992	0.0451133	0.102744	0.073046	0.0709816
JDP2(+)	0.0581964	0.065628	0.0662819	0.0512946	0.0644126	0.0647959	0.0941011	0.0997679	0.0830534	0.100361	0.100869
JUN(+)	0.106406	0.129856	0.0916118	0.106563	0.117697	0.0910491	0.0991976	0.093625	0.105411	0.139561	0.101693
KLF4(+)	0.118833	0.122783	0.0877583	0.125256	0.108205	0.0703297	0.116386	0.0886838	0.139536	0.125264	0.100147
MAFB(+)	0.08965	0.0634711	0.0640994	0.0965	0.173421	0.119714	0.0421356	0.0363333	0.11155	0.093345	0.0845072
NR2F1(+)	0.00352941	0.00424102	0.00350877	0.0652941	0.0772446	0.116975	0.00932203	0.0153725	0.0079075	0.0151796	0.0116519
POU3F1(+)	0.0618095	0.0590766	0.0469284	0.0145238	0.0412531	0.0278231	0.038301	0.0277143	0.0715594	0.0637086	0.0536657
PRRX1(+)	0.0114444	0.0252516	0.00821962	0.120556	0.0167251	0.018254	0.0326742	0.0113333	0.0217557	0.0237075	0.00660195
SOX17(+)	0.163681	0.164983	0.163179	0.0752586	0.0761751	0.0703325	0.0714816	0.0671552	0.0663471	0.07269	0.0678444
SOX4(+)	0.0713073	0.0938013	0.081911	0.0875229	0.125683	0.0948624	0.107936	0.101768	0.061615	0.0961344	0.0858134
TEAD3(+)	0.0962222	0.130708	0.111248	0.0977778	0.084883	0.101587	0.0753343	0.0756667	0.0630407	0.0817772	0.0665258
TLX1(+)	0.0423077	0.0698106	0.0948358	0.0173077	0.0283806	0.0336264	0.0168057	0.0184615	0.0272578	0.0244104	0.0214275

## Sheet: Supplementory Table 7.2
Supplementory Table 7.2 The diferentially expresed genes in venous ECs group between PD vs. HC shown in Fig. 5F
Gene	anno	p_val	avg_logFC	pct.1	pct.2	p_val_adj	up_down
APLN	Hormone	0.000240068	0.477069	0.12	0.015	1	upregulated
CCL23	CytokineChemokine	9.19056e-05	-0.529764	0.093	0.191	1	downregulated
CSF1	CytokineGrowthfactor	0.00011533	-0.405468	0.101	0.198	1	downregulated
CSF3	CytokineGrowthfactor	6.51537e-06	0.995988	0.196	0.038	0.198927	upregulated
CX3CL1	CytokineChemokine	0.00203826	-0.569813	0.099	0.176	1	downregulated
FBN1	Hormone	0.00142256	0.258046	0.387	0.221	1	upregulated
FGF2	Growthfactor	0.000559275	-0.607609	0.044	0.107	1	downregulated
GPI	CytokineGrowthfactor	1.1741e-06	0.301238	0.345	0.122	0.0358475	upregulated
HBEGF	Growthfactor	0.00956474	0.279159	0.231	0.13	1	upregulated
IL33	CytokineInterleukin	3.65743e-09	-0.524313	0.328	0.542	0.000111669	downregulated
NRP1	Growthfactor	0.00066176	0.250603	0.672	0.504	1	upregulated
TNFSF10	Cytokine	2.70689e-05	-0.416485	0.604	0.695	0.826466	downregulated
VEGFC	Growthfactor	3.7391e-09	-0.720143	0.092	0.237	0.000114162	downregulated
PTGIS		4.93099e-110	-1.05683	0.002	0.229	1.50553e-105	downregulated
TIMP3		7.10382e-52	-1.55826	0.456	0.908	2.16894e-47	downregulated
HLA-E		3.05946e-43	-0.833633	0.964	1	9.34113e-39	downregulated
AKR1C1		2.30499e-39	-0.895264	0.021	0.221	7.03759e-35	downregulated
TXNIP		3.00164e-39	-1.16252	0.72	0.931	9.16462e-35	downregulated
GSN		6.85359e-36	-1.13461	0.714	0.931	2.09254e-31	downregulated
ALDH1A2		9.95305e-34	-1.17947	0.048	0.298	3.03886e-29	downregulated
CLU		1.71401e-33	-1.36131	0.667	0.878	5.23322e-29	downregulated
COL15A1		5.19786e-33	1.0513	0.951	0.672	1.58701e-28	upregulated
LIFR		2.28576e-30	-1.20154	0.179	0.55	6.97888e-26	downregulated
COL4A1		8.93685e-29	1.49048	0.734	0.198	2.7286e-24	upregulated
CRHBP		5.79176e-28	-0.688429	0.014	0.153	1.76834e-23	downregulated
FDCSP		1.64668e-27	1.3927	0.586	0.038	5.02766e-23	upregulated
AKAP12		3.66789e-27	-0.935553	0.032	0.221	1.11988e-22	downregulated
PLAT		8.28735e-27	-1.16292	0.15	0.473	2.53029e-22	downregulated
PPL		1.16029e-26	-0.993678	0.035	0.229	3.54259e-22	downregulated
SPARC		1.37089e-25	0.793458	0.967	0.771	4.18559e-21	upregulated
IGFBP7		1.84053e-25	0.697683	0.972	0.824	5.61952e-21	upregulated
IGKC		4.3844e-25	1.15582	0.784	0.42	1.33864e-20	upregulated
LAMB1		6.03136e-25	1.01268	0.719	0.191	1.84149e-20	upregulated
STC1		2.04461e-21	-1.18555	0.085	0.328	6.24262e-17	downregulated
CD74		2.79023e-21	-0.62727	0.937	0.977	8.51912e-17	downregulated
COL4A2		1.77011e-19	1.12657	0.725	0.321	5.40449e-15	upregulated
NAP1L1		2.0314e-19	0.624638	0.916	0.725	6.20226e-15	upregulated
TGM2		2.46619e-19	1.26811	0.456	0.046	7.52976e-15	upregulated
TACC1		4.31827e-19	-1.00379	0.55	0.756	1.31845e-14	downregulated
FBLN2		1.23677e-18	-0.729687	0.15	0.427	3.7761e-14	downregulated
AHNAK		2.37221e-18	-0.694249	0.844	0.939	7.24283e-14	downregulated
APLNR		2.42959e-18	1.01415	0.675	0.282	7.41802e-14	upregulated
L1CAM		7.40242e-17	-0.803618	0.057	0.237	2.26011e-12	downregulated
HLA-C		9.46115e-17	-0.468387	0.948	0.962	2.88868e-12	downregulated
PCDH19		1.04891e-16	-0.724429	0.047	0.214	3.20253e-12	downregulated
SYNE2		3.42576e-16	-0.743761	0.514	0.771	1.04595e-11	downregulated
TEF		3.48701e-16	-0.659644	0.031	0.168	1.06465e-11	downregulated
PCDH17		4.44544e-16	1.06038	0.551	0.16	1.35728e-11	upregulated
TPT1		1.35329e-15	0.362586	1	0.985	4.13187e-11	upregulated
SERPINH1		2.59665e-15	0.828708	0.61	0.221	7.9281e-11	upregulated
PRCP		5.10945e-15	0.585107	0.899	0.718	1.56002e-10	upregulated
IGHG4		6.25494e-15	0.995968	0.381	0.031	1.90976e-10	upregulated
SH3BGRL2		1.23368e-14	-0.823787	0.155	0.389	3.76668e-10	downregulated
TPSB2		2.33444e-14	0.917025	0.37	0.031	7.12753e-10	upregulated
MMP2		5.33798e-14	0.688835	0.676	0.267	1.62979e-09	upregulated
FKBP1A		7.07212e-14	0.522298	0.931	0.794	2.15926e-09	upregulated
FSTL1		7.20332e-14	0.696448	0.608	0.244	2.19932e-09	upregulated
COL6A2		1.57845e-13	1.01019	0.355	0.038	4.81933e-09	upregulated
SELE		1.75967e-13	0.650638	0.766	0.427	5.37263e-09	upregulated
GALNT15		2.01729e-13	-0.497424	0.028	0.145	6.15919e-09	downregulated
B2M		6.34246e-13	-0.25901	1	1	1.93648e-08	downregulated
TMTC1		1.041e-12	-0.932857	0.133	0.336	3.17837e-08	downregulated
MGP		1.21715e-12	0.84032	0.465	0.13	3.71621e-08	upregulated
RPL37A		1.86027e-12	0.380146	0.986	0.931	5.67977e-08	upregulated
CD63		2.60245e-12	0.493723	0.877	0.672	7.94579e-08	upregulated
IGHG1		3.52586e-12	0.712095	0.404	0.076	1.07652e-07	upregulated
PRSS23		3.98143e-12	0.592058	0.763	0.481	1.21561e-07	upregulated
HLA-DRB1		4.06819e-12	-0.554447	0.54	0.763	1.2421e-07	downregulated
RAB13		5.07315e-12	0.675256	0.6	0.267	1.54893e-07	upregulated
SOX4		5.42562e-12	0.707973	0.484	0.145	1.65655e-07	upregulated
IGHG3		5.50215e-12	0.676293	0.437	0.107	1.67992e-07	upregulated
LYST		6.0521e-12	-0.796841	0.175	0.382	1.84783e-07	downregulated
MYL12B		6.5855e-12	0.587165	0.795	0.55	2.01068e-07	upregulated
SELL		7.74023e-12	1.06729	0.295	0.015	2.36325e-07	upregulated
SELP		8.4928e-12	0.699477	0.591	0.267	2.59302e-07	upregulated
C1orf54		9.7013e-12	0.755845	0.558	0.237	2.962e-07	upregulated
MAP1B		1.35396e-11	0.699732	0.344	0.046	4.13391e-07	upregulated
SPARCL1		4.4394e-11	-0.331128	0.961	0.985	1.35544e-06	downregulated
RPS27L		4.67934e-11	0.624037	0.461	0.145	1.4287e-06	upregulated
ENPP4		4.85696e-11	-0.396813	0.024	0.122	1.48293e-06	downregulated
MFSD4A		5.43635e-11	-0.403344	0.03	0.137	1.65983e-06	downregulated
COL17A1		6.56202e-11	0.773409	0.263	0.008	2.00352e-06	upregulated
CAVIN2		9.56787e-11	-0.797465	0.267	0.481	2.92126e-06	downregulated
HSP90B1		9.86961e-11	0.552932	0.824	0.611	3.01339e-06	upregulated
CYR61		1.00225e-10	1.07731	0.349	0.076	3.06006e-06	upregulated
ANXA2		1.34024e-10	0.361181	0.949	0.885	4.09202e-06	upregulated
DUSP6		1.3791e-10	0.715458	0.619	0.313	4.21067e-06	upregulated
HLA-DRA		1.46128e-10	-0.51014	0.684	0.832	4.46158e-06	downregulated
PHLDA1		1.82453e-10	0.738099	0.324	0.053	5.57066e-06	upregulated
COTL1		1.93342e-10	0.720753	0.368	0.092	5.90312e-06	upregulated
SPTBN1		2.21551e-10	-0.619833	0.758	0.817	6.76439e-06	downregulated
CTSB		3.03762e-10	0.482946	0.747	0.435	9.27446e-06	upregulated
SERPING1		3.53862e-10	-0.671311	0.149	0.344	1.08041e-05	downregulated
GALNT1		3.90097e-10	0.603054	0.37	0.084	1.19105e-05	upregulated
MEOX2		5.42778e-10	-0.63984	0.075	0.221	1.65721e-05	downregulated
HSPA1A		5.82149e-10	0.740661	0.632	0.366	1.77742e-05	upregulated
RPLP0		6.15689e-10	0.460343	0.823	0.55	1.87982e-05	upregulated
PDIA3		8.08371e-10	0.494387	0.723	0.412	2.46812e-05	upregulated
THBS1		8.72195e-10	1.02043	0.314	0.061	2.66298e-05	upregulated
UQCRQ		1.06136e-09	0.551914	0.497	0.191	3.24055e-05	upregulated
EID1		1.28685e-09	0.472402	0.754	0.496	3.92902e-05	upregulated
PON2		2.01313e-09	0.528571	0.407	0.13	6.14648e-05	upregulated
DYSF		2.20201e-09	0.688744	0.314	0.061	6.72317e-05	upregulated
NOP10		2.5192e-09	0.537831	0.467	0.176	7.69162e-05	upregulated
PXDN		2.8734e-09	0.610184	0.542	0.252	8.77305e-05	upregulated
ATP5F1		2.88015e-09	0.56066	0.444	0.16	8.79366e-05	upregulated
RAI14		3.40212e-09	0.506397	0.627	0.321	0.000103874	upregulated
ITM2B		4.50516e-09	-0.331148	0.959	0.962	0.000137552	downregulated
GPX1		4.52243e-09	0.574732	0.484	0.198	0.000138079	upregulated
OAF		5.11018e-09	0.41764	0.43	0.145	0.000156024	upregulated
MYO1B		7.54972e-09	0.615041	0.337	0.084	0.000230508	upregulated
TXN		8.38383e-09	0.562777	0.496	0.214	0.000255975	upregulated
ACTR3		8.80804e-09	0.479182	0.563	0.267	0.000268927	upregulated
RGCC		9.18273e-09	0.657818	0.45	0.168	0.000280367	upregulated
LEF1		9.37614e-09	0.496713	0.392	0.13	0.000286272	upregulated
TXNDC17		1.11749e-08	0.420641	0.286	0.046	0.000341193	upregulated
CD200		1.12572e-08	0.486647	0.478	0.198	0.000343705	upregulated
HSPA5		1.19624e-08	0.590279	0.704	0.458	0.000365236	upregulated
RHOJ		1.28684e-08	0.439129	0.61	0.313	0.0003929	upregulated
PPIA		1.31304e-08	0.410101	0.837	0.641	0.000400898	upregulated
MYH9		1.38386e-08	-0.444929	0.81	0.863	0.00042252	downregulated
AC034102.1		1.43786e-08	0.51655	0.493	0.221	0.000439008	upregulated
FAM198B		1.45818e-08	0.498501	0.68	0.405	0.000445211	upregulated
ARF4		1.48535e-08	0.459816	0.473	0.198	0.000453506	upregulated
LAPTM4B		1.49467e-08	0.355848	0.531	0.244	0.000456351	upregulated
POSTN		1.53165e-08	1.2045	0.354	0.115	0.000467644	upregulated
CASC15		1.87837e-08	0.449494	0.266	0.038	0.000573504	upregulated
ATP5G3		2.27424e-08	0.387809	0.434	0.16	0.00069437	upregulated
CRNDE		2.30772e-08	0.535647	0.197	0	0.000704593	upregulated
HTRA1		2.38558e-08	0.476531	0.575	0.282	0.000728367	upregulated
RAN		2.64813e-08	0.456308	0.617	0.344	0.000808527	upregulated
VMP1		2.78692e-08	0.398181	0.358	0.099	0.000850902	upregulated
CFL1		2.82268e-08	0.342978	0.955	0.855	0.000861821	upregulated
MGLL		2.84336e-08	-0.663699	0.339	0.496	0.000868135	downregulated
COL6A1		2.90005e-08	0.478709	0.332	0.092	0.000885442	upregulated
JUND		3.1028e-08	0.484658	0.84	0.718	0.000947348	upregulated
BTG1		3.12551e-08	0.460274	0.669	0.397	0.000954282	upregulated
IGHG2		3.45233e-08	0.478158	0.258	0.038	0.00105406	upregulated
GLT8D2		3.60479e-08	0.546	0.217	0.015	0.00110061	upregulated
EHD4		4.37623e-08	0.458364	0.552	0.275	0.00133615	upregulated
LYN		4.47863e-08	0.521358	0.33	0.092	0.00136741	upregulated
TM4SF18		4.61244e-08	0.396363	0.57	0.282	0.00140827	upregulated
POMP		4.9755e-08	0.530155	0.475	0.214	0.00151912	upregulated
ITPKB		5.14364e-08	-0.730214	0.137	0.29	0.00157046	downregulated
MYL6		5.32352e-08	0.33159	0.895	0.794	0.00162538	upregulated
CAVIN1		5.39781e-08	-0.354266	0.925	0.931	0.00164806	downregulated
SAT1		6.18758e-08	0.471615	0.587	0.313	0.00188919	upregulated
RPL6P27		6.30081e-08	0.338349	0.916	0.832	0.00192376	upregulated
RPS16		6.71464e-08	0.301969	0.955	0.878	0.00205012	upregulated
QPCT		6.76952e-08	0.580554	0.245	0.038	0.00206687	upregulated
BAX		8.61012e-08	0.415598	0.402	0.145	0.00262884	upregulated
TCIM		8.77878e-08	0.488086	0.465	0.191	0.00268034	upregulated
MARCKSL1		9.81591e-08	0.497661	0.603	0.344	0.00299699	upregulated
DUSP23		9.85123e-08	0.49942	0.581	0.321	0.00300778	upregulated
LPAR6		1.15092e-07	0.447064	0.508	0.229	0.00351399	upregulated
SERF2		1.1846e-07	0.495762	0.698	0.473	0.00361682	upregulated
CAPZA1		1.24101e-07	0.366812	0.403	0.145	0.00378906	upregulated
LRRFIP1		1.24652e-07	-0.587364	0.651	0.718	0.00380588	downregulated
NDUFB2		1.31e-07	0.525556	0.504	0.244	0.00399969	upregulated
PICALM		1.33248e-07	0.35956	0.539	0.26	0.00406834	upregulated
APCDD1		1.46569e-07	0.639536	0.272	0.061	0.00447506	upregulated
DUSP1		1.51004e-07	0.449023	0.713	0.473	0.00461045	upregulated
RAB31		2.09072e-07	0.361368	0.355	0.115	0.00638339	upregulated
ARL4A		2.14286e-07	0.420658	0.423	0.168	0.0065426	upregulated
PDE2A		2.18473e-07	-0.558653	0.366	0.534	0.00667041	downregulated
FNDC4		2.24573e-07	0.449393	0.173	0	0.00685665	upregulated
RNF7		2.25842e-07	0.483294	0.323	0.099	0.0068954	upregulated
PSMB5		2.3211e-07	0.477611	0.374	0.137	0.00708679	upregulated
PTMAP2		2.57016e-07	0.323838	0.927	0.832	0.00784723	upregulated
LAMP3		2.77964e-07	0.569325	0.184	0.008	0.0084868	upregulated
NDUFA1		2.94818e-07	0.397198	0.587	0.313	0.00900137	upregulated
NPC2		2.99613e-07	0.42516	0.535	0.282	0.00914778	upregulated
ATP5E		3.06058e-07	0.354969	0.895	0.71	0.00934457	upregulated
ATP1B3		3.23347e-07	0.378268	0.629	0.374	0.00987244	upregulated
SNRPG		3.74815e-07	0.454403	0.411	0.183	0.0114438	upregulated
COX7A2		3.9829e-07	0.371087	0.383	0.137	0.0121606	upregulated
NFE2L1		4.06138e-07	-0.607542	0.427	0.557	0.0124002	downregulated
COL5A2		4.14766e-07	0.460918	0.206	0.023	0.0126636	upregulated
MAOB		4.30409e-07	-0.298802	0.054	0.16	0.0131413	downregulated
LGALS1		4.34143e-07	0.761359	0.399	0.176	0.0132553	upregulated
TSPAN7		4.56955e-07	-0.405555	0.74	0.832	0.0139518	downregulated
SEC61G		4.64172e-07	0.394472	0.375	0.137	0.0141721	upregulated
LITAF		4.75148e-07	0.483444	0.314	0.099	0.0145072	upregulated
NREP		4.95887e-07	0.535915	0.31	0.099	0.0151404	upregulated
PLAUR		4.9801e-07	0.487184	0.213	0.031	0.0152052	upregulated
SNX3		5.13571e-07	0.349103	0.672	0.374	0.0156804	upregulated
MTND2P28		5.26185e-07	-0.536636	0.326	0.473	0.0160655	downregulated
ELN		5.34518e-07	-0.425638	0.135	0.282	0.0163199	downregulated
IGLC2		5.47046e-07	0.465053	0.241	0.046	0.0167024	upregulated
DDX5		5.58178e-07	0.309258	0.889	0.763	0.0170423	upregulated
SOX7		5.72419e-07	-0.622143	0.208	0.366	0.0174771	downregulated
EGFL7		5.87755e-07	-0.597365	0.413	0.58	0.0179453	downregulated
HLA-DPA1		6.05716e-07	-0.484381	0.482	0.618	0.0184937	downregulated
ROBO1		6.08696e-07	0.456183	0.201	0.023	0.0185847	upregulated
MAP4K4		6.1361e-07	0.347113	0.499	0.229	0.0187347	upregulated
SNRPD1		6.13853e-07	0.449024	0.373	0.145	0.0187422	upregulated
ENO1		6.33456e-07	0.480008	0.563	0.328	0.0193407	upregulated
TGFBR3		6.47501e-07	-0.586946	0.374	0.527	0.0197695	downregulated
IPO11		6.50235e-07	0.421807	0.274	0.069	0.019853	upregulated
PECAM1		6.73942e-07	-0.26145	0.945	0.939	0.0205768	downregulated
ATP5C1		6.75036e-07	0.324856	0.379	0.137	0.0206102	upregulated
PERP		7.16954e-07	-0.760673	0.257	0.405	0.02189	downregulated
SVIL		7.21168e-07	0.532847	0.383	0.153	0.0220187	upregulated
ELK3		7.6299e-07	0.285289	0.855	0.656	0.0232956	upregulated
FSCN1		8.005e-07	0.25354	0.451	0.191	0.0244409	upregulated
GANAB		8.23682e-07	0.395628	0.398	0.16	0.0251487	upregulated
DBN1		8.24164e-07	0.444827	0.312	0.099	0.0251634	upregulated
TUBA1A		8.66506e-07	0.526358	0.462	0.221	0.0264562	upregulated
BCAM		8.7371e-07	-0.569303	0.351	0.504	0.0266761	downregulated
HLA-DOA		9.05293e-07	-0.450183	0.045	0.137	0.0276404	downregulated
FOS		9.56059e-07	0.33809	0.936	0.74	0.0291904	upregulated
VWA1		1.01236e-06	0.488754	0.315	0.099	0.0309093	upregulated
SNRPD3		1.05281e-06	0.258902	0.325	0.107	0.0321444	upregulated
SRPRB		1.05474e-06	0.447882	0.193	0.023	0.0322034	upregulated
LDHB		1.07989e-06	0.417586	0.524	0.275	0.0329711	upregulated
CPD		1.11302e-06	0.514529	0.515	0.275	0.0339827	upregulated
PTGDS		1.17394e-06	0.699645	0.203	0.031	0.0358427	upregulated
UQCRH		1.21336e-06	0.438214	0.419	0.183	0.0370465	upregulated
MEOX1		1.24346e-06	0.423485	0.557	0.313	0.0379655	upregulated
DAAM1		1.27965e-06	-0.756951	0.334	0.458	0.0390703	downregulated
NDUFB1		1.29326e-06	0.364776	0.364	0.137	0.0394857	upregulated
COX6C		1.35885e-06	0.351891	0.749	0.511	0.0414883	upregulated
KCTD12		1.57688e-06	-0.470219	0.553	0.664	0.0481452	downregulated
RPS23P8		1.64377e-06	0.385308	0.637	0.389	0.0501875	upregulated
BTF3		1.68762e-06	0.36772	0.861	0.733	0.0515263	upregulated
PPA1		1.77509e-06	0.383201	0.311	0.107	0.0541971	upregulated
PLOD1		1.81178e-06	0.457016	0.248	0.061	0.0553171	upregulated
PLA1A		1.81569e-06	0.690348	0.253	0.069	0.0554366	upregulated
RASGRP3		1.84293e-06	0.442785	0.293	0.092	0.0562683	upregulated
CTSS		1.90984e-06	0.306262	0.322	0.107	0.0583112	upregulated
SUB1		1.91788e-06	0.373157	0.504	0.26	0.0585566	upregulated
HMGN1		1.95369e-06	0.349723	0.499	0.252	0.05965	upregulated
MLEC		2.09066e-06	0.445894	0.35	0.137	0.0638321	upregulated
C6orf48		2.13632e-06	0.363092	0.521	0.267	0.0652261	upregulated
LAMC2		2.25246e-06	0.560616	0.221	0.046	0.0687722	upregulated
NECTIN2		2.31635e-06	0.403007	0.39	0.16	0.0707228	upregulated
MAPK1		2.43913e-06	0.413535	0.255	0.069	0.0744716	upregulated
COX6B1		2.67776e-06	0.378299	0.467	0.221	0.0817575	upregulated
TPM3		2.78877e-06	0.311355	0.862	0.756	0.0851468	upregulated
ATP5H		2.83604e-06	0.255637	0.463	0.214	0.08659	upregulated
RSU1		2.85527e-06	0.322344	0.46	0.214	0.0871771	upregulated
CSF2RB		2.9799e-06	0.524414	0.474	0.244	0.0909823	upregulated
MBOAT7		3.1407e-06	0.400687	0.186	0.023	0.0958919	upregulated
COPS9		3.16985e-06	0.33978	0.28	0.084	0.096782	upregulated
THY1		3.29964e-06	0.779179	0.178	0.023	0.100745	upregulated
PDK4		3.35997e-06	-0.444643	0.079	0.191	0.102586	downregulated
COLGALT1		3.47675e-06	0.420122	0.273	0.084	0.106152	upregulated
CFH		3.56865e-06	0.481911	0.469	0.237	0.108958	upregulated
CAV1		3.6378e-06	-0.426482	0.854	0.893	0.111069	downregulated
REXO2		3.69008e-06	0.367839	0.246	0.061	0.112665	upregulated
H2AFY		3.73848e-06	0.373303	0.4	0.176	0.114143	upregulated
TSC22D3		3.7978e-06	-0.595125	0.342	0.473	0.115954	downregulated
SMIM30		3.85503e-06	0.330936	0.23	0.053	0.117702	upregulated
RWDD1		3.86615e-06	0.309581	0.397	0.168	0.118041	upregulated
SGK1		3.99035e-06	0.571859	0.344	0.137	0.121834	upregulated
TSPAN2		4.19478e-06	-0.452986	0.036	0.115	0.128075	downregulated
TGFBR2		4.33051e-06	-0.380684	0.783	0.832	0.132219	downregulated
IFNAR1		4.87287e-06	0.36252	0.37	0.153	0.148778	upregulated
MANF		4.91495e-06	0.439104	0.25	0.069	0.150063	upregulated
ATP5G2		4.9335e-06	0.306788	0.743	0.565	0.15063	upregulated
SNRPD2		5.12232e-06	0.345509	0.54	0.305	0.156395	upregulated
SLC29A1		5.3836e-06	0.283995	0.591	0.328	0.164372	upregulated
HSP90AA1		5.44621e-06	0.324341	0.866	0.718	0.166284	upregulated
RPS4Y1		6.0195e-06	-0.324097	0.186	0.351	0.183787	downregulated
CYBRD1		6.16949e-06	-0.57316	0.159	0.29	0.188367	downregulated
ANKRD65		6.31528e-06	0.358962	0.189	0.031	0.192818	upregulated
HLA-DQB1		6.3832e-06	-0.424271	0.093	0.206	0.194892	downregulated
LYVE1		6.50677e-06	0.483486	0.174	0.023	0.198665	upregulated
CALU		6.5305e-06	0.276268	0.447	0.214	0.199389	upregulated
AC074033.1		6.56708e-06	0.34695	0.515	0.282	0.200506	upregulated
GPIHBP1		6.66281e-06	-0.331463	0.04	0.122	0.203429	downregulated
NUTF2		6.71306e-06	0.438127	0.456	0.237	0.204963	upregulated
ADGRL4		7.0071e-06	0.271399	0.768	0.534	0.213941	upregulated
SCD5		7.17891e-06	0.374799	0.226	0.053	0.219186	upregulated
MAOA		7.45779e-06	-0.52471	0.084	0.191	0.227701	downregulated
PARK7		7.48576e-06	0.315557	0.478	0.252	0.228555	upregulated
COPG1		7.50039e-06	0.305663	0.263	0.076	0.229002	upregulated
SPATA13		7.69642e-06	-0.447158	0.058	0.153	0.234987	downregulated
SNRPB		7.89032e-06	0.447554	0.283	0.099	0.240907	upregulated
G0S2		7.92196e-06	0.349653	0.134	0	0.241873	upregulated
SH3GLB1		8.24533e-06	0.345092	0.507	0.275	0.251746	upregulated
YTHDF2		8.46101e-06	0.311083	0.199	0.038	0.258332	upregulated
C1R		8.51876e-06	0.480556	0.16	0.015	0.260095	upregulated
ACVRL1		8.9995e-06	0.424067	0.31	0.115	0.274773	upregulated
RHOB		9.02344e-06	0.365152	0.711	0.511	0.275504	upregulated
GMFG		9.07225e-06	0.294146	0.3	0.107	0.276994	upregulated
GGCT		9.33176e-06	0.30434	0.223	0.053	0.284917	upregulated
CUTA		9.47876e-06	0.363211	0.272	0.092	0.289406	upregulated
AC026403.1		9.52625e-06	0.317403	0.426	0.206	0.290855	upregulated
MLPH		9.53355e-06	-0.752264	0.075	0.176	0.291078	downregulated
SYNE1		9.77297e-06	-0.61157	0.157	0.282	0.298388	downregulated
ANKRD29		9.89245e-06	-0.525145	0.069	0.168	0.302036	downregulated
CSTB		9.92415e-06	0.332045	0.555	0.321	0.303004	upregulated
ACTG1		9.93344e-06	0.300685	0.976	0.954	0.303288	upregulated
TUBB6		1.00304e-05	0.30144	0.31	0.122	0.306247	upregulated
RPL10A		1.03523e-05	0.280454	0.893	0.756	0.316075	upregulated
ENTPD1		1.03655e-05	0.39084	0.664	0.473	0.31648	upregulated
TIMMDC1		1.05766e-05	0.377297	0.312	0.122	0.322925	upregulated
SPRY1		1.10597e-05	0.465192	0.44	0.237	0.337674	upregulated
PSMB2		1.13307e-05	0.329395	0.391	0.183	0.345948	upregulated
LAMTOR5		1.15255e-05	0.401483	0.3	0.115	0.351897	upregulated
CAVIN3		1.16582e-05	0.393585	0.318	0.122	0.355947	upregulated
CD276		1.17149e-05	0.397182	0.206	0.046	0.357679	upregulated
UBL5		1.21992e-05	0.322944	0.49	0.26	0.372465	upregulated
SRGN		1.25112e-05	0.266049	0.544	0.29	0.381991	upregulated
ATP5J2		1.26239e-05	0.362625	0.371	0.168	0.385433	upregulated
CAMTA1		1.30211e-05	0.324297	0.295	0.107	0.397559	upregulated
H2AFZ		1.32e-05	0.267844	0.437	0.221	0.403023	upregulated
LDLRAD3		1.34828e-05	0.404658	0.218	0.053	0.411656	upregulated
NPNT		1.40324e-05	0.398076	0.182	0.031	0.428438	upregulated
ARPC3		1.41431e-05	0.279822	0.454	0.229	0.431817	upregulated
PPP2R2A		1.46144e-05	0.327386	0.401	0.183	0.446207	upregulated
PGM5		1.50702e-05	-0.614353	0.285	0.412	0.460122	downregulated
MMADHC		1.53218e-05	0.343189	0.311	0.122	0.467805	upregulated
ITGB4		1.537e-05	-0.61463	0.285	0.412	0.469276	downregulated
CTGF		1.54876e-05	0.785371	0.311	0.13	0.472869	upregulated
CLIC1		1.58752e-05	0.297019	0.505	0.275	0.484702	upregulated
CLK1		1.59316e-05	0.327064	0.452	0.229	0.486423	upregulated
CALCOCO2		1.60794e-05	-0.585005	0.304	0.427	0.490935	downregulated
ELOVL5		1.66227e-05	0.301258	0.272	0.092	0.507525	upregulated
ARHGDIB		1.73131e-05	0.295161	0.621	0.382	0.528603	upregulated
ATF6		1.89887e-05	0.255981	0.288	0.099	0.579764	upregulated
ENAH		1.95266e-05	0.449282	0.328	0.145	0.596186	upregulated
RPLP1		1.97086e-05	0.253099	0.909	0.809	0.601742	upregulated
INSR		1.99106e-05	0.444115	0.368	0.168	0.60791	upregulated
HAT1		2.00677e-05	0.25088	0.191	0.038	0.612706	upregulated
NOTCH4		2.02893e-05	0.383891	0.177	0.031	0.619474	upregulated
DRAM2		2.04848e-05	0.323615	0.212	0.053	0.625441	upregulated
ZMAT3		2.06322e-05	0.411004	0.148	0.015	0.629942	upregulated
MCTP1		2.07341e-05	0.379779	0.501	0.29	0.633055	upregulated
SPATS2L		2.07433e-05	0.309011	0.3	0.115	0.633336	upregulated
PMEPA1		2.0943e-05	0.419293	0.183	0.038	0.63943	upregulated
ROMO1		2.12713e-05	0.384268	0.33	0.137	0.649455	upregulated
CALCRL		2.14088e-05	0.317747	0.725	0.534	0.653654	upregulated
BEX3		2.19964e-05	0.386427	0.336	0.145	0.671593	upregulated
ECM1		2.21634e-05	0.360079	0.163	0.023	0.676692	upregulated
SFRP1		2.44812e-05	0.302321	0.161	0.023	0.74746	upregulated
COL13A1		2.48772e-05	0.4645	0.145	0.015	0.759551	upregulated
DNMT1		2.5902e-05	0.400813	0.23	0.069	0.790839	upregulated
HLA-DRB6		2.63186e-05	-0.499698	0.28	0.412	0.803559	downregulated
HCLS1		2.67315e-05	0.330277	0.246	0.076	0.816167	upregulated
ATP5B		2.71491e-05	0.349356	0.495	0.275	0.828915	upregulated
FKBP5		2.9074e-05	-0.525575	0.085	0.183	0.887686	downregulated
RTCB		2.91423e-05	0.316989	0.254	0.084	0.889774	upregulated
SMAD6		2.92694e-05	0.382269	0.232	0.069	0.893653	upregulated
PAPOLA		3.03273e-05	0.358025	0.499	0.282	0.925953	upregulated
PPIAP22		3.10939e-05	0.261125	0.619	0.389	0.94936	upregulated
COPB2		3.1455e-05	0.311183	0.348	0.153	0.960385	upregulated
CDKAL1		3.20037e-05	0.330937	0.22	0.061	0.977136	upregulated
BACE2		3.20055e-05	0.337617	0.384	0.176	0.977191	upregulated
SYNPO		3.31885e-05	0.432282	0.424	0.221	1	upregulated
RPN2		3.34298e-05	0.346222	0.471	0.252	1	upregulated
PTGFRN		3.43237e-05	0.321773	0.144	0.015	1	upregulated
ARNTL2		3.5783e-05	0.324986	0.158	0.023	1	upregulated
AC084824.1		3.77495e-05	0.258975	0.323	0.137	1	upregulated
ADAMTS4		3.80154e-05	0.40369	0.168	0.031	1	upregulated
CNOT2		3.86896e-05	0.343828	0.275	0.107	1	upregulated
LBH		3.90629e-05	0.333557	0.377	0.176	1	upregulated
SNORD3A		3.96466e-05	0.2789	0.255	0.092	1	upregulated
JUN		4.04036e-05	0.264089	0.788	0.588	1	upregulated
RPL34P18		4.06897e-05	-0.357741	0.714	0.786	1	downregulated
CAPG		4.26314e-05	0.349496	0.14	0.015	1	upregulated
DNAJB11		4.32713e-05	0.331186	0.153	0.023	1	upregulated
MBNL1		4.37101e-05	-0.371505	0.525	0.618	1	downregulated
MFSD6		4.43959e-05	-0.576179	0.126	0.237	1	downregulated
YWHAQ		4.46838e-05	0.28246	0.513	0.298	1	upregulated
SPG21		4.47965e-05	0.274275	0.29	0.115	1	upregulated
DPY19L1		4.61303e-05	0.272884	0.168	0.031	1	upregulated
CFDP1		4.65948e-05	0.366555	0.289	0.115	1	upregulated
SSH1		4.69993e-05	0.316727	0.222	0.069	1	upregulated
RFLNB		4.72599e-05	0.445107	0.196	0.053	1	upregulated
MRPL1		4.82124e-05	0.275339	0.153	0.023	1	upregulated
CTHRC1		4.88766e-05	0.309352	0.228	0.069	1	upregulated
RSRP1		4.95198e-05	0.367586	0.36	0.168	1	upregulated
FAM171B		4.9999e-05	0.320073	0.22	0.069	1	upregulated
TMEM256		5.03624e-05	0.277164	0.216	0.061	1	upregulated
TKT		5.14088e-05	0.288924	0.324	0.137	1	upregulated
RPL27A		5.20543e-05	0.250389	0.947	0.901	1	upregulated
ATP5L		5.21645e-05	0.332946	0.486	0.282	1	upregulated
HACD3		5.23147e-05	0.263482	0.466	0.244	1	upregulated
LSM14A		5.23203e-05	0.267757	0.436	0.221	1	upregulated
DNAJC10		5.40691e-05	0.287454	0.354	0.16	1	upregulated
STMP1		5.49526e-05	0.356951	0.23	0.076	1	upregulated
PPP1R15A		5.57863e-05	0.421995	0.566	0.374	1	upregulated
DEGS1		5.60974e-05	0.354825	0.208	0.061	1	upregulated
NSMCE4A		5.80388e-05	0.359688	0.174	0.038	1	upregulated
ZYX		5.85502e-05	0.399002	0.285	0.115	1	upregulated
TMEM230		5.89613e-05	0.300265	0.351	0.16	1	upregulated
NDST1		5.89797e-05	0.327525	0.366	0.176	1	upregulated
TUFM		5.90278e-05	0.270802	0.416	0.206	1	upregulated
UFC1		5.91184e-05	0.385741	0.33	0.153	1	upregulated
ELAVL1		6.14636e-05	0.349274	0.195	0.053	1	upregulated
MDH1		6.19437e-05	0.299965	0.246	0.084	1	upregulated
MMRN1		6.354e-05	-0.482927	0.289	0.427	1	downregulated
PFN1		6.51285e-05	0.306488	0.843	0.733	1	upregulated
TBC1D1		6.69027e-05	0.280295	0.286	0.115	1	upregulated
RPS2		6.79893e-05	0.25776	0.903	0.779	1	upregulated
VCAN		6.90896e-05	0.447829	0.231	0.076	1	upregulated
C14orf132		7.00932e-05	-0.601199	0.206	0.321	1	downregulated
AMIGO2		7.0437e-05	-0.285578	0.042	0.115	1	downregulated
NNMT		7.05912e-05	0.403616	0.35	0.176	1	upregulated
PAPSS1		7.06911e-05	0.256973	0.257	0.092	1	upregulated
EMP2		7.26823e-05	-0.536971	0.4	0.496	1	downregulated
YPEL2		7.53202e-05	0.316225	0.22	0.069	1	upregulated
KRT10		7.53838e-05	0.315165	0.345	0.16	1	upregulated
NRN1		7.58795e-05	-0.606027	0.377	0.466	1	downregulated
FAM213B		7.90839e-05	0.295699	0.212	0.061	1	upregulated
GTF2A2		8.1728e-05	0.261708	0.283	0.115	1	upregulated
PTP4A1		8.22799e-05	0.286138	0.255	0.092	1	upregulated
PRDM1		8.27232e-05	0.347401	0.205	0.061	1	upregulated
SHKBP1		8.62529e-05	0.343984	0.147	0.023	1	upregulated
PWP1		8.67123e-05	0.266495	0.275	0.107	1	upregulated
IVNS1ABP		9.10523e-05	0.384193	0.223	0.076	1	upregulated
NDUFB4		9.34038e-05	0.360875	0.363	0.183	1	upregulated
NACA2		9.59914e-05	0.250551	0.323	0.145	1	upregulated
COL3A1		9.66649e-05	0.337944	0.216	0.069	1	upregulated
GSTO1		9.90852e-05	0.32575	0.371	0.183	1	upregulated
PDE8A		9.94119e-05	0.349484	0.177	0.046	1	upregulated
GOLM1		0.000100122	0.324621	0.361	0.183	1	upregulated
NPM1P27		0.000101569	0.30421	0.459	0.252	1	upregulated
PIEZO1		0.000104034	-0.322016	0.048	0.122	1	downregulated
DDX3Y		0.000104329	-0.477404	0.108	0.214	1	downregulated
ATP6V0D1		0.00010504	0.283448	0.287	0.115	1	upregulated
DHRS7		0.00010963	0.303392	0.254	0.099	1	upregulated
SLC25A5		0.00011178	0.258654	0.479	0.267	1	upregulated
AP002784.2		0.000112547	0.260957	0.24	0.084	1	upregulated
EIF5A		0.000117779	0.337524	0.392	0.206	1	upregulated
GPR68		0.000120027	0.279625	0.246	0.092	1	upregulated
AOC3		0.000121948	-0.434142	0.093	0.191	1	downregulated
OSTC		0.000123108	0.265439	0.359	0.176	1	upregulated
RBM5		0.000123761	0.378851	0.275	0.115	1	upregulated
TMED3		0.000124875	0.300661	0.13	0.015	1	upregulated
SELENOM		0.000125879	0.360489	0.192	0.053	1	upregulated
SF3B3		0.000127779	0.288545	0.212	0.069	1	upregulated
DPYSL2		0.00012926	-0.463259	0.622	0.672	1	downregulated
ARF3		0.000129472	0.276431	0.393	0.206	1	upregulated
PIEZO2		0.000131355	0.485265	0.173	0.046	1	upregulated
PNPLA2		0.000136726	-0.495739	0.336	0.443	1	downregulated
CNRIP1		0.000136771	0.256642	0.25	0.092	1	upregulated
ARRDC3		0.000138002	0.456632	0.246	0.099	1	upregulated
PER1		0.000138493	-0.318451	0.04	0.107	1	downregulated
XBP1		0.000139182	0.286494	0.178	0.046	1	upregulated
MRPL42		0.000140535	0.287172	0.189	0.053	1	upregulated
LGALS3		0.000142223	-0.382933	0.665	0.702	1	downregulated
WWTR1		0.000148006	0.349154	0.552	0.351	1	upregulated
SNU13		0.000148394	0.30002	0.454	0.26	1	upregulated
RBFOX2		0.000149781	0.264783	0.337	0.16	1	upregulated
EEF1B2P3		0.000149813	0.267658	0.42	0.221	1	upregulated
SNRPB2		0.000150162	0.344688	0.32	0.153	1	upregulated
AP2M1		0.000150404	0.330209	0.498	0.298	1	upregulated
CRISPLD1		0.000153079	0.290037	0.126	0.015	1	upregulated
G6PC3		0.000155526	0.273667	0.371	0.191	1	upregulated
SLC50A1		0.000157139	0.295311	0.152	0.031	1	upregulated
RUNX1T1		0.000157728	-0.425925	0.131	0.237	1	downregulated
NUB1		0.000160333	0.330702	0.352	0.176	1	upregulated
SPRY4		0.000162479	0.299526	0.235	0.084	1	upregulated
SUMO1		0.000167659	0.267087	0.33	0.16	1	upregulated
TAF9		0.000169894	0.280693	0.125	0.015	1	upregulated
PROCR		0.000173302	0.353014	0.218	0.076	1	upregulated
UQCRB		0.000174789	0.305858	0.677	0.489	1	upregulated
RASAL2		0.000176489	-0.50462	0.237	0.351	1	downregulated
ASPH		0.000176782	0.281124	0.44	0.252	1	upregulated
XIST		0.000179592	0.250146	0.191	0.053	1	upregulated
CLDN11		0.000181993	0.330242	0.175	0.046	1	upregulated
TBL1XR1		0.000182381	0.26013	0.308	0.137	1	upregulated
SEMA4C		0.000187141	0.293051	0.197	0.061	1	upregulated
EIF2S1		0.000187463	0.31943	0.23	0.084	1	upregulated
TSPAN5		0.00019127	0.260144	0.163	0.038	1	upregulated
MTMR2		0.000198482	0.325647	0.203	0.069	1	upregulated
CNP		0.000205075	0.268931	0.187	0.053	1	upregulated
MRPL51		0.000209264	0.251715	0.351	0.176	1	upregulated
METTL7A		0.00022947	-0.524186	0.203	0.313	1	downregulated
RAP1A		0.000234275	0.273732	0.419	0.237	1	upregulated
NPM1		0.000236097	0.261604	0.771	0.588	1	upregulated
DCAF13		0.000237983	0.276338	0.149	0.031	1	upregulated
HNRNPAB		0.000247473	0.29931	0.318	0.153	1	upregulated
MCTS1		0.000250472	0.2823	0.191	0.061	1	upregulated
MIR1244-2		0.000250699	0.273554	0.378	0.198	1	upregulated
BCAP31		0.000251172	0.30789	0.433	0.244	1	upregulated
IFITM1		0.00025151	-0.563914	0.383	0.466	1	downregulated
OSBPL3		0.000252238	0.260842	0.134	0.023	1	upregulated
MRPL52		0.000261898	0.282828	0.281	0.122	1	upregulated
AP3S1		0.00027799	0.311969	0.273	0.122	1	upregulated
TPSAB1		0.000279014	0.30516	0.107	0.008	1	upregulated
TMEM223		0.000283253	0.26304	0.119	0.015	1	upregulated
HADHB		0.000285478	0.287521	0.346	0.176	1	upregulated
HHEX		0.000289756	0.329683	0.347	0.176	1	upregulated
UBE2Z		0.00029092	0.273295	0.295	0.13	1	upregulated
CPXM2		0.000290951	0.267884	0.447	0.252	1	upregulated
SNAP25		0.000291367	0.315753	0.119	0.015	1	upregulated
NDUFB6		0.000295794	0.303224	0.251	0.107	1	upregulated
SLC25A37		0.000303394	0.27631	0.213	0.076	1	upregulated
CPNE1		0.00030711	0.287624	0.264	0.115	1	upregulated
HMGB3		0.000308788	0.293831	0.118	0.015	1	upregulated
CCDC85B		0.000310418	0.388748	0.165	0.046	1	upregulated
MDM2		0.000311826	0.270236	0.168	0.046	1	upregulated
IGFBP2		0.000312123	-0.477427	0.066	0.145	1	downregulated
PLPP5		0.000313802	0.316613	0.188	0.061	1	upregulated
LHX6		0.00033572	0.288604	0.266	0.115	1	upregulated
LMCD1		0.000339164	-0.396577	0.351	0.458	1	downregulated
LTBP2		0.000343808	0.289279	0.104	0.008	1	upregulated
SLC35F2		0.000347006	0.261085	0.166	0.046	1	upregulated
PKM		0.000352514	0.283343	0.671	0.489	1	upregulated
PFDN4		0.000366163	0.255574	0.18	0.053	1	upregulated
DDX39A		0.000372494	0.253699	0.102	0.008	1	upregulated
ATP1A1		0.000377121	-0.373425	0.571	0.618	1	downregulated
TMEM205		0.000377322	0.285795	0.189	0.061	1	upregulated
ADAM10		0.000378787	0.255134	0.386	0.206	1	upregulated
CCDC88A		0.000380654	0.313251	0.303	0.145	1	upregulated
CBX1		0.000383777	0.258441	0.235	0.092	1	upregulated
ST6GAL1		0.000387462	-0.539369	0.307	0.405	1	downregulated
RPS7P11		0.000397794	0.31015	0.218	0.084	1	upregulated
KCTD10		0.000402498	0.302	0.218	0.084	1	upregulated
NDUFS6		0.000408313	0.255307	0.264	0.115	1	upregulated
PPP3CA		0.000420363	0.261247	0.587	0.382	1	upregulated
BRK1		0.000423683	0.260236	0.486	0.29	1	upregulated
CCDC50		0.000425508	0.262829	0.428	0.237	1	upregulated
PSMG4		0.000440441	0.257909	0.115	0.015	1	upregulated
STK25		0.000445265	0.260408	0.208	0.076	1	upregulated
ZDHHC20		0.000451315	0.340655	0.295	0.145	1	upregulated
CCDC80		0.000452467	0.298093	0.163	0.046	1	upregulated
CPLX1		0.000452795	0.250266	0.165	0.046	1	upregulated
NELFCD		0.00045504	0.259482	0.113	0.015	1	upregulated
SLC6A6		0.000463607	0.299099	0.37	0.206	1	upregulated
SPTY2D1		0.000475674	0.252013	0.14	0.031	1	upregulated
COX7B		0.000476856	0.285347	0.233	0.099	1	upregulated
DPH3		0.00049133	0.25358	0.127	0.023	1	upregulated
NET1		0.000495215	-0.331744	0.484	0.58	1	downregulated
TOR1AIP1		0.000496445	-0.451309	0.206	0.305	1	downregulated
CERK		0.000498062	0.292606	0.196	0.069	1	upregulated
RPL6		0.000522019	0.256198	0.668	0.466	1	upregulated
MTCH2		0.000522202	0.287406	0.202	0.076	1	upregulated
LAMA5		0.000525878	0.315944	0.369	0.206	1	upregulated
HMGB2		0.000530414	-0.492527	0.293	0.389	1	downregulated
ADAMTS9		0.000537141	0.301041	0.283	0.137	1	upregulated
EIF4E3		0.000538035	-0.391844	0.064	0.137	1	downregulated
GOSR2		0.00055	0.256594	0.194	0.069	1	upregulated
NDUFS5		0.000551415	0.25402	0.517	0.321	1	upregulated
ST8SIA4		0.000554547	0.273369	0.206	0.076	1	upregulated
EPHB4		0.000556463	0.250732	0.334	0.168	1	upregulated
PEBP1		0.000558896	0.266483	0.555	0.351	1	upregulated
POLR2K		0.000560427	0.278654	0.18	0.061	1	upregulated
METAP2		0.00056506	0.254494	0.451	0.267	1	upregulated
SASH1		0.000566627	-0.461075	0.257	0.366	1	downregulated
SENP1		0.000569016	0.278408	0.111	0.015	1	upregulated
ANXA11		0.000579433	-0.539524	0.31	0.397	1	downregulated
ZNF428		0.000580346	0.253332	0.149	0.038	1	upregulated
CHP1		0.000594242	0.254753	0.24	0.099	1	upregulated
GBP4		0.000604516	-0.50516	0.346	0.435	1	downregulated
LFNG		0.000621008	-0.469617	0.268	0.366	1	downregulated
TUBB2A		0.000640561	0.301416	0.157	0.046	1	upregulated
FHOD1		0.000679073	0.285688	0.146	0.038	1	upregulated
HERPUD1		0.000691758	0.254489	0.379	0.214	1	upregulated
SMC6		0.000691924	0.260111	0.249	0.107	1	upregulated
EDNRB		0.000703792	-0.349081	0.059	0.13	1	downregulated
ENG		0.000709608	0.356491	0.526	0.366	1	upregulated
FILIP1L		0.000713486	-0.676867	0.203	0.298	1	downregulated
CARD10		0.000713994	-0.346769	0.081	0.16	1	downregulated
TIMP2		0.00072384	-0.399985	0.615	0.649	1	downregulated
FAM43A		0.000734359	0.276927	0.348	0.183	1	upregulated
IGFBP5		0.00076152	0.592874	0.176	0.061	1	upregulated
AC005912.1		0.00081419	-0.304034	0.559	0.618	1	downregulated
MRPL27		0.000819463	0.291882	0.153	0.046	1	upregulated
HNRNPA1		0.000839792	0.269338	0.62	0.435	1	upregulated
ARL16		0.00084677	0.26367	0.107	0.015	1	upregulated
LDOC1		0.000868386	0.26277	0.154	0.046	1	upregulated
CXCR4		0.000890335	-0.32632	0.171	0.267	1	downregulated
TMEM204		0.000902871	0.254921	0.253	0.115	1	upregulated
PLP2		0.000917391	0.268177	0.392	0.221	1	upregulated
DYNLL1		0.000926644	0.256025	0.618	0.435	1	upregulated
DNAJC15		0.000952968	0.293592	0.237	0.107	1	upregulated
HINT1		0.000953817	0.258209	0.713	0.573	1	upregulated
MMP28		0.000970307	-0.34404	0.051	0.115	1	downregulated
JPT1		0.00104812	0.29256	0.16	0.053	1	upregulated
PTAFR		0.00105727	0.293189	0.153	0.046	1	upregulated
KLF6		0.00108505	0.322011	0.681	0.511	1	upregulated
TACR1		0.00109038	-0.433969	0.125	0.214	1	downregulated
PSMC1P1		0.0011828	0.25517	0.159	0.053	1	upregulated
DOCK11		0.00118472	-0.397862	0.046	0.107	1	downregulated
OAZ2		0.00119198	0.251925	0.342	0.183	1	upregulated
MMP15		0.00119626	0.25184	0.115	0.023	1	upregulated
PRDX4		0.00122534	0.258916	0.276	0.137	1	upregulated
CCDC3		0.00127412	-0.405747	0.514	0.58	1	downregulated
RPS28		0.00133829	0.29888	0.512	0.344	1	upregulated
SKAP2		0.00136781	0.263676	0.161	0.053	1	upregulated
SEC31A		0.00137009	0.262379	0.488	0.313	1	upregulated
NGLY1		0.00142166	0.259719	0.113	0.023	1	upregulated
MSH2		0.00145966	0.254629	0.135	0.038	1	upregulated
GOT2		0.00147073	0.26889	0.135	0.038	1	upregulated
BTN3A2		0.00149948	-0.457325	0.229	0.321	1	downregulated
NPTXR		0.00152014	-0.291778	0.063	0.13	1	downregulated
SOX17		0.00163485	0.273564	0.28	0.145	1	upregulated
RAB3C		0.00171213	0.304277	0.145	0.046	1	upregulated
MYO5C		0.00173059	-0.470551	0.233	0.321	1	downregulated
PDE4B		0.00178115	0.309288	0.142	0.046	1	upregulated
PLCB4		0.00184862	-0.448993	0.152	0.244	1	downregulated
TUG1		0.00202704	0.2708	0.236	0.115	1	upregulated
RICTOR		0.00203631	-0.283311	0.098	0.176	1	downregulated
MRPS21		0.00204625	0.261252	0.257	0.13	1	upregulated
LAPTM5		0.0021153	-0.421599	0.1	0.176	1	downregulated
TRIM27		0.00218277	0.252995	0.164	0.061	1	upregulated
PSAP		0.00240942	-0.254539	0.826	0.817	1	downregulated
FKBP10		0.00245115	0.27893	0.253	0.13	1	upregulated
UBE2H		0.00252679	0.271788	0.399	0.252	1	upregulated
RPL9P9		0.00253817	-0.26987	0.717	0.756	1	downregulated
PITPNC1		0.00261653	0.288661	0.224	0.107	1	upregulated
JARID2		0.00261687	0.265455	0.139	0.046	1	upregulated
GAS6		0.00295943	-0.483503	0.114	0.191	1	downregulated
RBPJ		0.00302276	0.251575	0.27	0.145	1	upregulated
PALLD		0.00338801	-0.307407	0.077	0.145	1	downregulated
AK4		0.00339623	-0.367087	0.061	0.122	1	downregulated
SNCG		0.00351164	-0.479337	0.214	0.298	1	downregulated
CLDND1		0.00369261	0.256345	0.355	0.214	1	upregulated
TMEM173		0.00369467	-0.430874	0.531	0.557	1	downregulated
FTX		0.00372119	0.255697	0.111	0.031	1	upregulated
SCARB1		0.00390299	-0.308621	0.078	0.145	1	downregulated
BTN3A3		0.00425709	-0.476967	0.111	0.183	1	downregulated
C1orf115		0.00428656	-0.363332	0.331	0.405	1	downregulated
ITPR1		0.0042942	-0.276096	0.096	0.168	1	downregulated
S100A11		0.00433834	0.265152	0.718	0.618	1	upregulated
TSHZ2		0.00477745	-0.501737	0.372	0.435	1	downregulated
ACACB		0.00488849	-0.413956	0.056	0.115	1	downregulated
FXYD5		0.00491899	-0.33034	0.547	0.58	1	downregulated
MMRN2		0.00526473	-0.334077	0.659	0.687	1	downregulated
TOMM7		0.00545651	-0.280677	0.719	0.718	1	downregulated
MYRIP		0.00554412	-0.265516	0.128	0.206	1	downregulated
STARD9		0.00587088	-0.329543	0.088	0.153	1	downregulated
LRRC32		0.00594044	-0.319436	0.092	0.16	1	downregulated
PDE9A		0.00610452	-0.304121	0.053	0.107	1	downregulated
NYNRIN		0.00624035	-0.448887	0.121	0.191	1	downregulated
MED19		0.00660141	0.255877	0.114	0.038	1	upregulated
HLA-DQA2		0.00668586	-0.263339	0.063	0.122	1	downregulated
NDRG2		0.00701149	-0.360978	0.059	0.115	1	downregulated
DOC2B		0.00725809	-0.54077	0.26	0.328	1	downregulated
ATN1		0.00737364	-0.44756	0.408	0.458	1	downregulated
MKNK2		0.00782872	-0.424193	0.313	0.374	1	downregulated
GPX3		0.00806947	-0.431463	0.078	0.137	1	downregulated
VAMP2		0.00823813	-0.399087	0.345	0.405	1	downregulated
AL136968.2		0.00837684	-0.254785	0.103	0.168	1	downregulated
ID2		0.00853891	-0.493489	0.309	0.366	1	downregulated
HBA2		0.00960678	-0.303043	0.056	0.107	1	downregulated
THBD		0.01045	-0.346449	0.563	0.611	1	downregulated
APOL3		0.010575	-0.535366	0.298	0.351	1	downregulated
PIK3IP1		0.0108638	-0.287723	0.086	0.145	1	downregulated
ABHD6		0.0108999	-0.358933	0.081	0.137	1	downregulated
VPS13D		0.0113926	-0.362556	0.112	0.176	1	downregulated
HSPA1B		0.0118847	0.313886	0.452	0.328	1	upregulated
PXDC1		0.0127075	-0.406904	0.136	0.198	1	downregulated
HLA-DQA1		0.0127379	-0.365216	0.134	0.198	1	downregulated
LY6E		0.0134991	-0.491512	0.212	0.282	1	downregulated
MKL2		0.0136283	-0.416197	0.272	0.336	1	downregulated
IRF1		0.0136527	-0.524918	0.166	0.229	1	downregulated
CYTL1		0.0136942	-0.546379	0.082	0.137	1	downregulated
DUSP22		0.0138398	-0.397075	0.189	0.252	1	downregulated
FTL		0.0144347	-0.371918	0.699	0.672	1	downregulated
TSPAN12		0.0146336	-0.413628	0.218	0.282	1	downregulated
MAP3K1		0.0149464	-0.461974	0.221	0.282	1	downregulated
AKT3		0.0153461	-0.378098	0.293	0.351	1	downregulated
EEF2K		0.0154177	-0.277637	0.101	0.16	1	downregulated
IGLC3		0.0154348	0.279125	0.141	0.061	1	upregulated
FOXP1		0.0154928	-0.358342	0.567	0.573	1	downregulated
MCC		0.0158	-0.379613	0.075	0.13	1	downregulated
KLF9		0.0158494	-0.450428	0.362	0.405	1	downregulated
CBX7		0.0164652	-0.294675	0.088	0.145	1	downregulated
RPGR		0.0170048	-0.427485	0.132	0.191	1	downregulated
ENDOD1		0.0175998	-0.352829	0.333	0.382	1	downregulated
GIMAP8		0.0176338	-0.40853	0.406	0.458	1	downregulated
CAST		0.0176397	-0.323576	0.575	0.595	1	downregulated
HES1		0.0183153	-0.514006	0.269	0.336	1	downregulated
MLLT6		0.0183578	-0.390494	0.284	0.336	1	downregulated
AGRN		0.0194739	-0.257879	0.083	0.137	1	downregulated
OSBPL1A		0.0201321	-0.442974	0.124	0.183	1	downregulated
THRA		0.0207718	-0.312156	0.078	0.13	1	downregulated
FAM107A		0.0226241	-0.284445	0.183	0.252	1	downregulated
SCARA3		0.0235212	-0.365468	0.132	0.191	1	downregulated
EDN1		0.0247606	0.278434	0.18	0.099	1	upregulated
GNAQ		0.0260482	-0.352023	0.434	0.458	1	downregulated
FLT1		0.027706	-0.252185	0.717	0.725	1	downregulated
SUN1		0.0285426	-0.34468	0.371	0.397	1	downregulated
NES		0.0303979	-0.398789	0.142	0.198	1	downregulated
SYNGR2		0.0310614	-0.414286	0.306	0.359	1	downregulated
VPS13B		0.031639	-0.426148	0.089	0.137	1	downregulated
SPTAN1		0.0322278	-0.367837	0.539	0.527	1	downregulated
BAIAP2		0.0327806	-0.451937	0.075	0.122	1	downregulated
TRIM56		0.0332482	-0.440732	0.264	0.313	1	downregulated
ASH1L		0.0332816	-0.286604	0.216	0.275	1	downregulated
SERPINE1		0.0339018	0.301771	0.206	0.122	1	upregulated
EPS8		0.0339432	-0.355526	0.355	0.405	1	downregulated
NPTN		0.0342254	-0.370967	0.169	0.221	1	downregulated
AFF1		0.0344586	-0.432178	0.253	0.298	1	downregulated
SORBS2		0.0352982	-0.318761	0.175	0.229	1	downregulated
NCOR1		0.0367872	-0.4247	0.262	0.305	1	downregulated
CDKN1B		0.0371055	-0.363855	0.144	0.198	1	downregulated
NDRG1		0.0376444	-0.257035	0.681	0.641	1	downregulated
TAF1		0.0381037	-0.419401	0.174	0.229	1	downregulated
ZBTB20		0.0390412	-0.464363	0.23	0.275	1	downregulated
LRP5		0.0391846	-0.477221	0.309	0.344	1	downregulated
SLCO4A1		0.0392922	-0.283358	0.077	0.122	1	downregulated
RABL3		0.0403153	-0.42754	0.091	0.137	1	downregulated
TUBB		0.0436469	-0.322585	0.602	0.603	1	downregulated
CCND1		0.0449804	-0.392716	0.259	0.305	1	downregulated
CRIM1		0.0450786	-0.285821	0.459	0.504	1	downregulated
PREX2		0.0462158	-0.328315	0.297	0.351	1	downregulated
PRRC2B		0.0487856	-0.26588	0.072	0.115	1	downregulated

## Sheet: Supplementory Table 7.3
Supplementory Table 7.3 The diferentially expresed genes in venous ECs group between PDT vs. PD shown in Fig. 5F
Gene	anno	p_val	avg_logFC	pct.1	pct.2	p_val_adj	up_down
CCL2	CytokineChemokine	2.28665e-12	-0.449675	0.1	0.193	6.98161e-08	downregulated
CSF3	CytokineGrowthfactor	1.97575e-13	0.472815	0.304	0.196	6.03237e-09	upregulated
CX3CL1	CytokineChemokine	8.75649e-26	0.421423	0.227	0.099	2.67353e-21	upregulated
CXCL2	CytokineChemokine	8.40501e-12	-0.349678	0.066	0.146	2.56622e-07	downregulated
FBN1	Hormone	3.29504e-19	-0.454714	0.248	0.387	1.00604e-14	downregulated
HBEGF	Growthfactor	8.82402e-05	-0.253431	0.177	0.231	1	downregulated
IL1R1	Cytokine	3.98396e-07	-0.280965	0.232	0.306	0.0121638	downregulated
IL33	CytokineInterleukin	9.27954e-14	0.2617	0.456	0.328	2.83323e-09	upregulated
IL6ST	Cytokine	6.23578e-11	-0.251471	0.693	0.745	1.90391e-06	downregulated
INHBB	GrowthfactorHormone	3.80985e-17	0.354777	0.224	0.118	1.16322e-12	upregulated
NAMPT	Cytokine	1.69613e-08	-0.252355	0.301	0.385	0.000517861	downregulated
NRP1	Growthfactor	6.55221e-17	-0.292702	0.583	0.672	2.00052e-12	downregulated
TNFSF10	Cytokine	1.51013e-24	-0.44502	0.454	0.604	4.61073e-20	downregulated
HLA-DRB5		0	1.94916	0.593	0.023	0	upregulated
FDCSP		1.71199e-221	1.47675	0.884	0.586	5.22705e-217	upregulated
FOS		4.48553e-123	-0.859215	0.793	0.936	1.36952e-118	downregulated
HLA-DRB1		1.24535e-114	1.02585	0.803	0.54	3.80231e-110	upregulated
FOSB		3.62445e-108	-1.21269	0.384	0.706	1.10662e-103	downregulated
KRT5		5.6561e-88	0.641604	0.311	0.068	1.72692e-83	upregulated
CD74		2.24406e-82	0.563601	0.981	0.937	6.85156e-78	upregulated
HSPB1		2.08989e-69	0.510403	0.902	0.716	6.38086e-65	upregulated
SOX18		1.70509e-66	0.660746	0.781	0.554	5.20598e-62	upregulated
BTF3		8.01682e-62	-0.499766	0.772	0.861	2.44769e-57	downregulated
BCL3		2.55375e-59	0.686035	0.533	0.292	7.79711e-55	upregulated
EGFL7		1.00753e-58	0.585825	0.669	0.413	3.0762e-54	upregulated
PPDPF		5.78364e-58	0.552802	0.756	0.587	1.76586e-53	upregulated
ID1		3.97843e-55	0.63234	0.783	0.627	1.21469e-50	upregulated
TPSB2		1.40172e-54	0.707342	0.566	0.37	4.27973e-50	upregulated
JUN		1.7554e-52	-0.633657	0.646	0.788	5.35957e-48	downregulated
HLA-DPA1		7.20506e-52	0.567646	0.694	0.482	2.19985e-47	upregulated
PLVAP		1.05817e-51	0.431923	0.927	0.742	3.2308e-47	upregulated
HLA-C		2.113e-49	0.296741	0.979	0.948	6.45141e-45	upregulated
KRT14		1.39033e-48	0.35038	0.151	0.024	4.24494e-44	upregulated
RPL6P27		1.13065e-47	-0.361529	0.85	0.916	3.45212e-43	downregulated
MTND1P23		4.99543e-47	0.617405	0.307	0.119	1.5252e-42	upregulated
ACTN4		8.12292e-47	0.50714	0.614	0.39	2.48009e-42	upregulated
ZFP36		1.63751e-46	-0.588528	0.788	0.882	4.99964e-42	downregulated
LMNA		9.5405e-46	0.470945	0.846	0.711	2.91291e-41	upregulated
ACKR1		1.48031e-45	0.453746	0.868	0.806	4.51967e-41	upregulated
RPL28		5.58155e-44	0.314585	0.931	0.719	1.70416e-39	upregulated
AL161909.1		7.57651e-44	-0.536323	0.396	0.607	2.31326e-39	downregulated
SELE		7.7761e-44	-0.661166	0.604	0.766	2.3742e-39	downregulated
PLEC		1.25591e-43	0.526238	0.483	0.262	3.83455e-39	upregulated
CMIP		3.19398e-43	0.442442	0.814	0.677	9.75187e-39	upregulated
TXNIP		9.81583e-42	0.538721	0.839	0.72	2.99697e-37	upregulated
GNAI2		1.00386e-40	0.342587	0.883	0.713	3.06498e-36	upregulated
CLU		1.95702e-40	0.50542	0.82	0.667	5.97516e-36	upregulated
TEF		9.01065e-40	0.392064	0.149	0.031	2.75113e-35	upregulated
TIMP3		1.47103e-39	0.522253	0.667	0.456	4.49136e-35	upregulated
ATN1		3.31165e-39	0.459096	0.609	0.408	1.01111e-34	upregulated
CD81		3.63621e-38	0.408637	0.821	0.65	1.11021e-33	upregulated
AQP1		7.55262e-38	0.348674	0.938	0.891	2.30596e-33	upregulated
CALCRL		9.59583e-38	-0.533937	0.582	0.725	2.9298e-33	downregulated
VAMP2		1.198e-37	0.464284	0.555	0.345	3.65773e-33	upregulated
RPS4Y1		1.39632e-37	0.339586	0.404	0.186	4.26325e-33	upregulated
EGR1		2.39522e-37	-0.89802	0.307	0.509	7.31308e-33	downregulated
RPS3AP26		4.37055e-37	-0.481941	0.345	0.551	1.33442e-32	downregulated
RPS3AP6		4.54279e-37	-0.435317	0.604	0.745	1.387e-32	downregulated
ENG		3.0086e-36	0.390648	0.741	0.526	9.18585e-32	upregulated
HLF		3.48983e-36	0.385754	0.156	0.038	1.06551e-31	upregulated
ACTR2		4.0195e-36	-0.462788	0.582	0.713	1.22723e-31	downregulated
POSTN		4.70712e-36	-1.1339	0.163	0.354	1.43718e-31	downregulated
MKNK2		1.03393e-35	0.547846	0.502	0.313	3.1568e-31	upregulated
APLNR		1.17432e-35	-0.579514	0.513	0.675	3.58544e-31	downregulated
PDE2A		4.78256e-35	0.436996	0.559	0.366	1.46021e-30	upregulated
IFITM2		2.97467e-34	0.278657	0.945	0.893	9.08225e-30	upregulated
TLN1		1.06511e-33	0.42676	0.655	0.475	3.25199e-29	upregulated
AFAP1L2		2.02521e-33	0.418101	0.204	0.07	6.18337e-29	upregulated
RPS12		1.36893e-32	-0.256379	0.956	0.974	4.17961e-28	downregulated
RPL9P9		2.58734e-32	-0.430798	0.585	0.717	7.89967e-28	downregulated
TSC22D3		2.76214e-32	0.468319	0.52	0.342	8.43338e-28	upregulated
S100A2		3.69748e-32	0.279118	0.156	0.043	1.12891e-27	upregulated
RPS3		8.24528e-32	-0.260939	0.943	0.961	2.51745e-27	downregulated
AL590867.2		1.18948e-31	-0.383286	0.723	0.8	3.63171e-27	downregulated
VWA1		1.61218e-31	0.457181	0.5	0.315	4.92232e-27	upregulated
HYAL2		1.63896e-31	0.425775	0.642	0.469	5.00407e-27	upregulated
ALDOA		1.95627e-31	0.41616	0.599	0.43	5.97288e-27	upregulated
ZBTB7A		2.16981e-31	0.443214	0.443	0.267	6.62487e-27	upregulated
ITGA5		5.48363e-31	0.425111	0.659	0.508	1.67426e-26	upregulated
FAM107A		8.68675e-31	0.474566	0.352	0.183	2.65224e-26	upregulated
ACTG1		2.82712e-30	-0.305546	0.973	0.976	8.63175e-26	downregulated
PDIA3		2.8926e-30	-0.398725	0.599	0.723	8.8317e-26	downregulated
PTMS		4.61725e-30	0.269834	0.873	0.664	1.40974e-25	upregulated
SERPINE1		1.16958e-29	0.612053	0.374	0.206	3.57098e-25	upregulated
MIDN		8.49024e-29	0.405251	0.466	0.293	2.59224e-24	upregulated
ANXA5		1.71616e-28	-0.394296	0.637	0.727	5.23977e-24	downregulated
HOXD9		3.09948e-28	0.498216	0.345	0.191	9.46333e-24	upregulated
RPL18		3.65939e-28	0.281446	0.813	0.606	1.11728e-23	upregulated
CDC42EP4		4.58182e-28	0.42541	0.346	0.188	1.39892e-23	upregulated
PNPLA2		6.5711e-28	0.368529	0.513	0.336	2.00629e-23	upregulated
ELK3		1.21006e-27	-0.35623	0.83	0.855	3.69457e-23	downregulated
WASF2		1.54173e-27	0.389081	0.704	0.568	4.7072e-23	upregulated
RPL5		2.67749e-27	-0.255394	0.926	0.96	8.17492e-23	downregulated
PER1		3.94177e-27	0.305884	0.137	0.04	1.2035e-22	upregulated
EPN1		8.32358e-27	0.375717	0.496	0.324	2.54136e-22	upregulated
CST3		1.05705e-26	0.301013	0.844	0.711	3.22738e-22	upregulated
TGM2		1.65623e-26	-0.482634	0.289	0.456	5.05681e-22	downregulated
MMP2		3.64825e-26	0.550918	0.768	0.676	1.11388e-21	upregulated
COL4A1		2.14898e-25	-0.477877	0.614	0.734	6.56126e-21	downregulated
RPL26P19		2.27284e-25	-0.312321	0.829	0.886	6.93943e-21	downregulated
YBX1		2.84486e-25	-0.298552	0.728	0.813	8.68594e-21	downregulated
HLA-DRA		4.70422e-25	0.364724	0.795	0.684	1.43629e-20	upregulated
NR1D1		9.1583e-25	0.369934	0.146	0.049	2.79621e-20	upregulated
BCL2L1		1.11684e-24	0.41086	0.277	0.143	3.40995e-20	upregulated
FXYD5		1.25576e-24	0.303104	0.717	0.547	3.83409e-20	upregulated
KHSRP		1.38053e-24	0.364817	0.414	0.256	4.21502e-20	upregulated
HSP90B1		1.76596e-24	-0.34419	0.768	0.824	5.39183e-20	downregulated
TPSAB1		2.35184e-24	0.280524	0.235	0.107	7.18064e-20	upregulated
RRBP1		3.14861e-24	0.407181	0.576	0.427	9.61334e-20	upregulated
RPS9		7.05999e-24	0.263474	0.873	0.753	2.15556e-19	upregulated
RPS28		1.19339e-23	0.3293	0.667	0.512	3.64366e-19	upregulated
HLA-DPB1		1.20039e-23	0.39173	0.53	0.376	3.66503e-19	upregulated
LRP5		1.37707e-23	0.36341	0.476	0.309	4.20446e-19	upregulated
EIF4A2		2.04885e-23	-0.371606	0.584	0.695	6.25554e-19	downregulated
COL1A2		3.1232e-23	-0.550793	0.131	0.27	9.53576e-19	downregulated
XIST		3.52645e-23	-0.322413	0.062	0.191	1.0767e-18	downregulated
MTCO1P12		6.74548e-23	0.439126	0.161	0.062	2.05953e-18	upregulated
IGFBP5		6.94408e-23	-0.648659	0.053	0.176	2.12017e-18	downregulated
SEC11A		1.25674e-22	-0.348933	0.539	0.653	3.83708e-18	downregulated
FAM198B		2.06362e-22	-0.363232	0.559	0.68	6.30064e-18	downregulated
NFIC		2.07075e-22	0.424507	0.525	0.385	6.32242e-18	upregulated
LIMS2		4.89523e-22	0.362037	0.334	0.193	1.49461e-17	upregulated
ITGA6		5.35058e-22	-0.329336	0.758	0.825	1.63364e-17	downregulated
CDC37		7.44979e-22	0.34909	0.577	0.426	2.27457e-17	upregulated
BCAM		7.66173e-22	0.37521	0.502	0.351	2.33928e-17	upregulated
SEM1		9.61356e-22	-0.370678	0.404	0.548	2.93521e-17	downregulated
SBNO2		9.65177e-22	0.370186	0.294	0.163	2.94688e-17	upregulated
IGHG4		1.17792e-21	0.438516	0.515	0.381	3.59641e-17	upregulated
SAT1		1.58993e-21	-0.389773	0.449	0.587	4.85438e-17	downregulated
RPS6KA2		1.61119e-21	0.356117	0.423	0.282	4.91927e-17	upregulated
IGLC2		2.47548e-21	0.570942	0.373	0.241	7.55814e-17	upregulated
HNRNPUL1		3.00054e-21	0.327697	0.63	0.506	9.16124e-17	upregulated
CAV1		4.43285e-21	-0.331545	0.798	0.854	1.35344e-16	downregulated
BSG		6.61258e-21	0.307101	0.448	0.298	2.01895e-16	upregulated
AC026403.1		7.60035e-21	-0.435225	0.274	0.426	2.32054e-16	downregulated
GIGYF1		1.00316e-20	0.335007	0.3	0.167	3.06284e-16	upregulated
RPL10		1.16818e-20	-0.283675	0.778	0.846	3.56667e-16	downregulated
SHANK3		1.27327e-20	-0.321849	0.609	0.705	3.88754e-16	downregulated
ENTPD1		1.83018e-20	-0.35499	0.554	0.664	5.58789e-16	downregulated
CASKIN2		3.38845e-20	0.325948	0.179	0.079	1.03456e-15	upregulated
LDHB		3.63291e-20	-0.388083	0.395	0.524	1.1092e-15	downregulated
HSPA1A		3.95604e-20	0.308359	0.751	0.632	1.20786e-15	upregulated
FAM110D		9.0217e-20	0.330199	0.453	0.313	2.7545e-15	upregulated
MT2A		1.16378e-19	0.355283	0.302	0.171	3.55326e-15	upregulated
CYR61		1.34389e-19	-0.527105	0.206	0.349	4.10316e-15	downregulated
RPL39P3		1.47792e-19	-0.262306	0.863	0.891	4.51238e-15	downregulated
CLIC4		1.49068e-19	-0.351504	0.521	0.631	4.55133e-15	downregulated
TUBA1A		2.474e-19	-0.523719	0.333	0.462	7.55362e-15	downregulated
BHLHE40		2.50344e-19	0.336394	0.51	0.358	7.6435e-15	upregulated
EFHD2		2.89092e-19	0.308711	0.452	0.31	8.82655e-15	upregulated
MYH9		3.03212e-19	0.255246	0.889	0.81	9.25768e-15	upregulated
IGHA1		3.05127e-19	0.4661	0.272	0.163	9.31613e-15	upregulated
SLC3A2		4.26257e-19	0.294436	0.387	0.253	1.30145e-14	upregulated
DAZAP2		5.05511e-19	0.266886	0.699	0.589	1.54343e-14	upregulated
MALAT1		6.58667e-19	0.335008	0.978	0.953	2.01104e-14	upregulated
RHOJ		7.41131e-19	-0.319852	0.484	0.61	2.26282e-14	downregulated
HSPA8		1.0624e-18	-0.301478	0.708	0.784	3.24372e-14	downregulated
TAPBP		1.17929e-18	0.264198	0.559	0.409	3.60061e-14	upregulated
MGP		1.18318e-18	0.460181	0.588	0.465	3.6125e-14	upregulated
CENPB		1.20135e-18	0.31595	0.306	0.182	3.66797e-14	upregulated
NUCB1		1.22117e-18	0.301319	0.62	0.481	3.72849e-14	upregulated
VWF		1.4987e-18	0.280275	0.818	0.752	4.57583e-14	upregulated
MAPK3		2.39671e-18	0.283525	0.417	0.282	7.31765e-14	upregulated
S100A8		3.40486e-18	0.297491	0.365	0.228	1.03957e-13	upregulated
AP002784.2		3.44798e-18	-0.316073	0.118	0.24	1.05274e-13	downregulated
RARA		3.92228e-18	0.301159	0.23	0.122	1.19755e-13	upregulated
TAOK2		4.34772e-18	0.318659	0.311	0.19	1.32745e-13	upregulated
ZYX		4.91435e-18	0.310773	0.419	0.285	1.50045e-13	upregulated
PPIAP22		5.09656e-18	-0.31347	0.534	0.619	1.55608e-13	downregulated
ID3		6.03763e-18	0.368748	0.76	0.689	1.84341e-13	upregulated
RPL23P8		8.86783e-18	-0.32825	0.356	0.492	2.70753e-13	downregulated
SELENOF		1.1332e-17	-0.308264	0.402	0.531	3.45988e-13	downregulated
F2RL3		1.19379e-17	0.271038	0.116	0.042	3.64487e-13	upregulated
CPNE2		1.20689e-17	0.345441	0.42	0.294	3.68486e-13	upregulated
CNKSR3		1.3227e-17	0.316754	0.253	0.139	4.03846e-13	upregulated
GIT1		1.49597e-17	0.332155	0.317	0.193	4.5675e-13	upregulated
SH2D3C		1.49985e-17	0.317008	0.362	0.236	4.57933e-13	upregulated
PRKCSH		1.6629e-17	0.330801	0.454	0.323	5.07716e-13	upregulated
SORBS3		1.77832e-17	0.351819	0.347	0.223	5.42957e-13	upregulated
CLIC2		2.30101e-17	-0.357806	0.404	0.524	7.02546e-13	downregulated
PXDC1		2.52977e-17	0.276528	0.247	0.136	7.72388e-13	upregulated
SF3A2		2.54511e-17	0.332886	0.291	0.175	7.77073e-13	upregulated
COL1A1		2.91334e-17	-0.605634	0.245	0.356	8.89502e-13	downregulated
GRASP		3.00084e-17	0.305148	0.266	0.152	9.16216e-13	upregulated
PIM3		3.54281e-17	0.292596	0.726	0.625	1.08169e-12	upregulated
HES1		3.96671e-17	0.414587	0.393	0.269	1.21112e-12	upregulated
ATF3		6.04939e-17	-0.39288	0.073	0.177	1.847e-12	downregulated
TRIM56		6.91065e-17	0.31728	0.392	0.264	2.10996e-12	upregulated
GSN		7.28136e-17	0.295308	0.797	0.714	2.22315e-12	upregulated
PRPF6		8.90598e-17	0.288392	0.31	0.19	2.71917e-12	upregulated
MTA2		9.35611e-17	0.30901	0.445	0.319	2.85661e-12	upregulated
GGT5		1.39949e-16	0.274145	0.274	0.159	4.27292e-12	upregulated
SYNGR2		1.82818e-16	0.293442	0.436	0.306	5.5818e-12	upregulated
MAOA		2.10421e-16	0.283913	0.175	0.084	6.42458e-12	upregulated
HLA-DQA1		2.97378e-16	0.311524	0.239	0.134	9.07954e-12	upregulated
PLD3		3.96089e-16	0.332406	0.319	0.203	1.20934e-11	upregulated
TRIM47		4.40177e-16	0.326369	0.316	0.199	1.34395e-11	upregulated
PRMT1		4.97152e-16	0.267425	0.445	0.312	1.5179e-11	upregulated
NES		5.36164e-16	0.360362	0.249	0.142	1.63702e-11	upregulated
SEPT2		7.38794e-16	-0.258614	0.66	0.734	2.25568e-11	downregulated
NCOR2		1.10612e-15	0.349202	0.285	0.176	3.37719e-11	upregulated
PTK2B		1.2321e-15	0.311534	0.379	0.254	3.76184e-11	upregulated
SNRPEP4		1.63489e-15	-0.292502	0.243	0.373	4.99164e-11	downregulated
AHR		1.9443e-15	-0.354632	0.317	0.443	5.93633e-11	downregulated
FAM129B		2.19295e-15	0.299721	0.539	0.424	6.69552e-11	upregulated
SNCG		2.67395e-15	0.309499	0.331	0.214	8.1641e-11	upregulated
NT5E		2.92711e-15	-0.306899	0.228	0.355	8.93704e-11	downregulated
PPIC		3.85128e-15	-0.310481	0.304	0.427	1.17587e-10	downregulated
FLNA		4.30248e-15	0.282596	0.375	0.256	1.31363e-10	upregulated
MMRN2		5.92278e-15	0.26777	0.749	0.659	1.80834e-10	upregulated
ITGB4		6.14943e-15	0.282757	0.41	0.285	1.87754e-10	upregulated
SPTAN1		6.55608e-15	0.291487	0.642	0.539	2.0017e-10	upregulated
RALGDS		6.57509e-15	0.300035	0.251	0.148	2.00751e-10	upregulated
SEPT9		6.90501e-15	0.28989	0.429	0.312	2.10824e-10	upregulated
COMMD6		7.18856e-15	-0.295053	0.465	0.58	2.19481e-10	downregulated
CD151		8.51878e-15	0.262495	0.582	0.456	2.60095e-10	upregulated
RPS7P1		8.78072e-15	-0.285452	0.572	0.658	2.68093e-10	downregulated
SKI		9.06467e-15	0.299161	0.509	0.394	2.76763e-10	upregulated
CLK1		1.07791e-14	-0.304643	0.33	0.452	3.29109e-10	downregulated
ARL2		1.16649e-14	0.272286	0.406	0.281	3.56154e-10	upregulated
AC114491.1		1.23856e-14	-0.321167	0.298	0.416	3.78157e-10	downregulated
BRD4		1.45765e-14	0.313585	0.397	0.285	4.4505e-10	upregulated
CFH		1.50085e-14	-0.418299	0.356	0.469	4.58239e-10	downregulated
CFI		1.50934e-14	-0.321659	0.453	0.557	4.60831e-10	downregulated
MMRN1		1.6181e-14	0.250938	0.426	0.289	4.94039e-10	upregulated
RPL6		1.66188e-14	-0.253078	0.568	0.668	5.07407e-10	downregulated
OAT		1.76234e-14	-0.254744	0.134	0.244	5.38079e-10	downregulated
RPL7P1		1.81536e-14	-0.266358	0.215	0.339	5.54265e-10	downregulated
CMPK1		2.07648e-14	-0.307239	0.268	0.394	6.3399e-10	downregulated
KDR		2.18115e-14	-0.37113	0.399	0.51	6.6595e-10	downregulated
TCF7L1		2.2655e-14	0.325966	0.277	0.174	6.91704e-10	upregulated
A4GALT		2.56494e-14	0.270162	0.306	0.197	7.83128e-10	upregulated
RPS23P8		2.91802e-14	-0.287988	0.532	0.637	8.9093e-10	downregulated
TRAM1		3.30958e-14	-0.267787	0.506	0.605	1.01048e-09	downregulated
EEF1B2P3		3.39691e-14	-0.290015	0.294	0.42	1.03714e-09	downregulated
ZFAND5		5.10251e-14	-0.299708	0.383	0.497	1.5579e-09	downregulated
RFX1		5.86249e-14	0.27284	0.177	0.093	1.78993e-09	upregulated
YWHAQ		6.85328e-14	-0.269499	0.397	0.513	2.09244e-09	downregulated
UQCRB		7.7678e-14	-0.273714	0.598	0.677	2.37167e-09	downregulated
RELA		9.18204e-14	0.301332	0.435	0.321	2.80346e-09	upregulated
CD9		1.04237e-13	-0.287507	0.611	0.699	3.18258e-09	downregulated
LYVE1		1.33546e-13	-0.338358	0.083	0.174	4.07742e-09	downregulated
HLA-F		1.3367e-13	0.268092	0.516	0.402	4.08121e-09	upregulated
LAMA5		1.41175e-13	0.324375	0.482	0.369	4.31034e-09	upregulated
R3HDM4		1.7218e-13	0.27584	0.362	0.248	5.257e-09	upregulated
DDX3X		2.1445e-13	-0.277282	0.546	0.638	6.54759e-09	downregulated
LPAR6		2.40276e-13	-0.277655	0.379	0.508	7.33612e-09	downregulated
CD55		3.68472e-13	-0.333682	0.251	0.365	1.12502e-08	downregulated
ADGRL2		3.80413e-13	-0.27663	0.382	0.493	1.16148e-08	downregulated
CLDN5		4.25681e-13	0.349015	0.359	0.253	1.29969e-08	upregulated
HNRNPK		5.25479e-13	-0.266299	0.65	0.713	1.60439e-08	downregulated
PLAUR		5.56671e-13	-0.260566	0.114	0.213	1.69963e-08	downregulated
LGALS1		6.88524e-13	-0.555959	0.304	0.399	2.1022e-08	downregulated
LRRC8A		8.18454e-13	0.272018	0.366	0.262	2.49891e-08	upregulated
SUB1		8.2901e-13	-0.273429	0.396	0.504	2.53113e-08	downregulated
CITED4		9.62154e-13	0.258301	0.123	0.056	2.93765e-08	upregulated
AC115223.1		1.02837e-12	-0.293305	0.251	0.362	3.13982e-08	downregulated
IFI6		1.07542e-12	0.326812	0.573	0.473	3.28346e-08	upregulated
KLF6		1.14854e-12	-0.341186	0.622	0.681	3.50673e-08	downregulated
NPNT		1.3239e-12	-0.30608	0.093	0.182	4.04214e-08	downregulated
ARL5B		1.35662e-12	-0.2689	0.125	0.226	4.14203e-08	downregulated
RPS27L		1.36551e-12	-0.277282	0.349	0.461	4.16917e-08	downregulated
CDA		1.74215e-12	0.254593	0.186	0.103	5.31914e-08	upregulated
ZNF787		1.87491e-12	0.275974	0.215	0.127	5.72447e-08	upregulated
AC034102.1		2.1135e-12	-0.355269	0.404	0.493	6.45294e-08	downregulated
RPL10P9		2.18254e-12	0.267962	0.516	0.415	6.66373e-08	upregulated
IGHG1		2.5965e-12	0.639931	0.443	0.404	7.92763e-08	upregulated
MGAT1		3.17687e-12	0.268395	0.357	0.25	9.69961e-08	upregulated
CYYR1		3.18996e-12	-0.283256	0.582	0.658	9.73959e-08	downregulated
PCDH1		3.24645e-12	0.264366	0.294	0.195	9.91206e-08	upregulated
RPSAP58		5.21788e-12	-0.250106	0.169	0.274	1.59312e-07	downregulated
LRRC1		6.14209e-12	0.275097	0.151	0.079	1.8753e-07	upregulated
ITGB1		6.25067e-12	-0.280559	0.385	0.486	1.90845e-07	downregulated
GAPDHP1		6.3506e-12	-0.281063	0.374	0.477	1.93897e-07	downregulated
DSP		8.95645e-12	0.287846	0.339	0.239	2.73458e-07	upregulated
AGFG2		9.43098e-12	0.284611	0.22	0.133	2.87947e-07	upregulated
CBX6		1.19979e-11	0.283777	0.279	0.188	3.6632e-07	upregulated
FBLN2		1.32934e-11	0.271201	0.242	0.15	4.05873e-07	upregulated
UQCRHL		1.34715e-11	-0.251536	0.234	0.343	4.11313e-07	downregulated
NPM1P27		1.46062e-11	-0.250907	0.352	0.459	4.45957e-07	downregulated
AC010343.1		1.5659e-11	-0.285165	0.414	0.508	4.78101e-07	downregulated
CCDC90B		1.57029e-11	-0.286082	0.18	0.278	4.79442e-07	downregulated
CDKN1A		2.30694e-11	-0.514545	0.388	0.476	7.04356e-07	downregulated
NEAT1		2.6525e-11	0.269387	0.556	0.461	8.09862e-07	upregulated
SRGN		2.8633e-11	-0.265925	0.453	0.544	8.74221e-07	downregulated
GADD45A		3.32352e-11	-0.279324	0.201	0.306	1.01474e-06	downregulated
CIZ1		3.46104e-11	0.282492	0.246	0.159	1.05673e-06	upregulated
CRTAC1		3.92728e-11	-0.32672	0.057	0.13	1.19908e-06	downregulated
CDC42EP1		4.03644e-11	0.254772	0.254	0.163	1.23241e-06	upregulated
NFKB2		4.18768e-11	0.28058	0.227	0.143	1.27858e-06	upregulated
HSPA5		5.19071e-11	-0.294938	0.657	0.704	1.58483e-06	downregulated
DUSP6		6.33234e-11	-0.384201	0.548	0.619	1.93339e-06	downregulated
SNRPB		6.41482e-11	0.256354	0.377	0.283	1.95857e-06	upregulated
LAMB1		7.79264e-11	-0.269106	0.674	0.719	2.37925e-06	downregulated
CLDN11		7.88215e-11	0.313721	0.263	0.175	2.40658e-06	upregulated
SRSF3		8.23802e-11	-0.277057	0.44	0.529	2.51523e-06	downregulated
RASGRP3		8.72206e-11	-0.294853	0.197	0.293	2.66302e-06	downregulated
TRIM28		9.08993e-11	0.254318	0.371	0.27	2.77534e-06	upregulated
TRA2B		9.26444e-11	-0.257315	0.332	0.428	2.82862e-06	downregulated
PSMA3		1.07729e-10	-0.261743	0.3	0.399	3.28919e-06	downregulated
IER3		1.09754e-10	-0.29825	0.104	0.188	3.35102e-06	downregulated
SF3B2		1.15643e-10	0.253142	0.466	0.374	3.53083e-06	upregulated
JAG2		1.32347e-10	0.279611	0.401	0.305	4.04081e-06	upregulated
RALB		1.58705e-10	-0.283369	0.367	0.463	4.84558e-06	downregulated
SLC38A2		1.81192e-10	-0.266902	0.418	0.511	5.53214e-06	downregulated
RPL24P4		1.98919e-10	-0.27522	0.326	0.427	6.07338e-06	downregulated
PPP1R15A		2.32041e-10	-0.345146	0.511	0.566	7.08467e-06	downregulated
SNORD3A		2.59855e-10	-0.406865	0.17	0.255	7.93389e-06	downregulated
TEK		3.6439e-10	-0.2822	0.325	0.424	1.11256e-05	downregulated
SOD1		4.41193e-10	-0.252177	0.548	0.624	1.34705e-05	downregulated
NFKBIZ		4.50272e-10	-0.324898	0.242	0.338	1.37477e-05	downregulated
UBN1		4.50454e-10	0.26751	0.359	0.265	1.37533e-05	upregulated
COL3A1		5.61199e-10	-0.336419	0.135	0.216	1.71345e-05	downregulated
RPL12P4		5.7856e-10	-0.253922	0.448	0.537	1.76646e-05	downregulated
MAPK11		6.15377e-10	0.256227	0.279	0.193	1.87887e-05	upregulated
RPS7P11		6.18363e-10	-0.272051	0.134	0.218	1.88799e-05	downregulated
APOLD1		7.10398e-10	0.353873	0.348	0.261	2.16899e-05	upregulated
KDM6B		7.76837e-10	0.29012	0.222	0.146	2.37184e-05	upregulated
CD109		8.09813e-10	-0.256668	0.377	0.473	2.47252e-05	downregulated
MRPL33		1.30063e-09	-0.256916	0.382	0.477	3.97109e-05	downregulated
NR4A2		1.36785e-09	-0.251513	0.104	0.183	4.17632e-05	downregulated
CD59		1.39453e-09	-0.25901	0.807	0.822	4.25778e-05	downregulated
MMADHC		1.54261e-09	-0.257528	0.22	0.311	4.70991e-05	downregulated
STMN1		1.5827e-09	-0.294258	0.259	0.349	4.83229e-05	downregulated
RGCC		2.23923e-09	-0.255604	0.343	0.45	6.83682e-05	downregulated
EIF2A		2.41436e-09	-0.251711	0.236	0.332	7.37152e-05	downregulated
SLC9A3R2		2.85026e-09	0.294598	0.362	0.274	8.70241e-05	upregulated
RPL7P9		3.47025e-09	-0.26253	0.354	0.445	0.000105954	downregulated
RND1		4.03045e-09	-0.298754	0.079	0.148	0.000123058	downregulated
EGLN1		4.18664e-09	-0.254941	0.204	0.293	0.000127827	downregulated
KLF4		4.42965e-09	-0.259213	0.495	0.577	0.000135246	downregulated
RGS16		5.31734e-09	-0.319517	0.152	0.235	0.000162349	downregulated
SLC1A5		5.53687e-09	0.2589	0.263	0.186	0.000169052	upregulated
RSRP1		7.90048e-09	-0.266213	0.273	0.36	0.000241218	downregulated
LBH		1.00699e-08	-0.272123	0.294	0.377	0.000307455	downregulated
MYO1B		1.016e-08	-0.279738	0.256	0.337	0.000310206	downregulated
ZBED1		1.811e-08	0.255023	0.234	0.162	0.000552935	upregulated
CYP1B1		2.39473e-08	0.328474	0.194	0.127	0.000731159	upregulated
GADD45B		2.42435e-08	-0.414498	0.268	0.345	0.000740203	downregulated
LGALS9		2.52673e-08	0.268994	0.366	0.293	0.000771462	upregulated
PCDH17		2.80935e-08	-0.264631	0.47	0.551	0.00085775	downregulated
ODC1		4.0465e-08	-0.283405	0.153	0.229	0.00123548	downregulated
RAPGEF3		5.16274e-08	0.253918	0.199	0.132	0.00157629	upregulated
MCTP1		2.10292e-07	-0.258762	0.43	0.501	0.00642063	downregulated
IGHG3		6.75202e-07	0.373931	0.446	0.437	0.0206153	upregulated
SSR4		7.35193e-07	-0.25307	0.336	0.405	0.0224469	downregulated
MED24		1.2658e-06	0.39561	0.264	0.201	0.0386473	upregulated
ADAMTS1		3.99941e-06	-0.350821	0.368	0.433	0.12211	downregulated
SLC2A3		7.669e-06	-0.281402	0.416	0.471	0.23415	downregulated
SOD2		1.08308e-05	-0.260529	0.257	0.323	0.330685	downregulated
IGKC		0.000130489	0.748755	0.709	0.784	1	upregulated
THY1		0.00686151	0.279469	0.209	0.178	1	upregulated
AL450405.1		0.0253522	-0.250415	0.465	0.471	1	downregulated

## Sheet: Supplementory Table 7.4
Supplementory Table 7.4 The diferentially expresed genes in venous ECs group between PDT vs. HC shown in Fig. 5F
Gene	anno	p_val	avg_logFC	pct.1	pct.2	p_val_adj	up_down
CSF3	CytokineGrowthfactor	1.71312e-10	1.4688	0.304	0.038	5.23048e-06	upregulated
FGF2	Growthfactor	0.00220242	-0.634785	0.047	0.107	1	downregulated
GPI	CytokineGrowthfactor	1.02164e-06	0.333585	0.349	0.122	0.0311928	upregulated
GRN	Cytokine	2.7208e-08	0.445245	0.616	0.344	0.000830715	upregulated
IL1R1	Cytokine	0.0017338	-0.661116	0.232	0.321	1	downregulated
IL32	Interleukin	0.01184	-0.323453	0.09	0.153	1	downregulated
IL33	CytokineInterleukin	0.00471016	-0.262613	0.456	0.542	1	downregulated
IL6ST	Cytokine	2.00613e-05	-0.480531	0.693	0.74	0.612512	downregulated
INHBB	GrowthfactorHormone	0.00822538	0.283697	0.224	0.122	1	upregulated
TNFSF10	Cytokine	1.4477e-15	-0.861504	0.454	0.695	4.42011e-11	downregulated
VEGFC	Growthfactor	1.08537e-05	-0.679145	0.118	0.237	0.331386	downregulated
FDCSP		4.07202e-59	2.86945	0.884	0.038	1.24327e-54	upregulated
PTGIS		7.70521e-59	-1.06179	0	0.229	2.35255e-54	downregulated
ALDH1A2		5.54974e-56	-1.33548	0.011	0.298	1.69445e-51	downregulated
AKR1C1		1.9467e-41	-0.969555	0.008	0.221	5.94368e-37	downregulated
COL15A1		3.11093e-32	1.1349	0.959	0.672	9.49829e-28	upregulated
PLAT		2.73545e-30	-1.26243	0.117	0.473	8.35187e-26	downregulated
HLA-E		1.5972e-29	-0.59435	0.996	1	4.87658e-25	downregulated
TIMP3		7.39204e-28	-1.03601	0.667	0.908	2.25694e-23	downregulated
TPSB2		2.46885e-27	1.62437	0.566	0.031	7.53789e-23	upregulated
HLA-DRB5		4.09127e-27	1.70674	0.593	0.069	1.24915e-22	upregulated
MMP2		1.80363e-23	1.23975	0.768	0.267	5.50683e-19	upregulated
IGHG4		4.43991e-23	1.43448	0.515	0.031	1.35559e-18	upregulated
GSN		1.0031e-22	-0.839303	0.797	0.931	3.06267e-18	downregulated
MGP		1.64816e-20	1.3005	0.588	0.13	5.03218e-16	upregulated
HSPA1A		1.07115e-19	1.04902	0.751	0.366	3.27045e-15	upregulated
L1CAM		8.71603e-19	-0.873394	0.043	0.237	2.66118e-14	downregulated
LAMB1		9.5191e-19	0.743575	0.674	0.191	2.90637e-14	upregulated
CRHBP		1.25632e-18	-0.67684	0.015	0.153	3.83581e-14	downregulated
STC1		1.57192e-18	-1.25903	0.086	0.328	4.79938e-14	downregulated
SPARC		2.68652e-18	0.561831	0.967	0.771	8.20249e-14	upregulated
CLU		3.44709e-18	-0.855893	0.82	0.878	1.05246e-13	downregulated
TXNIP		1.46806e-17	-0.623797	0.839	0.931	4.48227e-13	downregulated
ANXA2		2.52302e-16	0.482216	0.97	0.885	7.70327e-12	upregulated
COL4A2		3.24163e-16	1.18113	0.704	0.321	9.89733e-12	upregulated
COL4A1		4.23987e-16	1.0126	0.614	0.198	1.29452e-11	upregulated
ITM2B		4.81498e-16	-0.489109	0.95	0.962	1.47011e-11	downregulated
VWA1		7.48699e-16	0.945934	0.5	0.099	2.28593e-11	upregulated
IGKC		1.03058e-15	1.90458	0.709	0.42	3.14657e-11	upregulated
FKBP1A		1.63353e-15	0.577972	0.932	0.794	4.98749e-11	upregulated
IGHG1		4.68772e-15	1.35203	0.443	0.076	1.43125e-10	upregulated
IGFBP7		5.29239e-15	0.558048	0.956	0.824	1.61587e-10	upregulated
CAV1		5.37318e-15	-0.758027	0.798	0.893	1.64054e-10	downregulated
ENG		5.9402e-15	0.74714	0.741	0.366	1.81366e-10	upregulated
SOX18		6.65739e-15	0.739979	0.781	0.389	2.03263e-10	upregulated
PRSS23		1.05461e-14	0.647541	0.81	0.481	3.21994e-10	upregulated
LIFR		1.36846e-14	-0.996758	0.29	0.55	4.17818e-10	downregulated
AKAP12		2.97869e-14	-0.856594	0.049	0.221	9.09453e-10	downregulated
COL6A2		5.2497e-14	1.11878	0.37	0.038	1.60284e-09	upregulated
MEOX2		5.65045e-14	-0.738154	0.051	0.221	1.72519e-09	downregulated
PPDPF		8.47586e-14	0.641222	0.756	0.427	2.58785e-09	upregulated
RPL9P9		1.49616e-13	-0.700668	0.585	0.756	4.56809e-09	downregulated
KRT5		1.60116e-13	0.800011	0.311	0	4.88866e-09	upregulated
IGHG3		2.00358e-13	1.05022	0.446	0.107	6.11733e-09	upregulated
IGLC2		3.9994e-13	1.03599	0.373	0.046	1.2211e-08	upregulated
SERPINH1		7.46046e-13	0.745413	0.587	0.221	2.27783e-08	upregulated
TACC1		8.14852e-13	-0.823009	0.629	0.756	2.48791e-08	downregulated
COTL1		1.17136e-12	0.85438	0.415	0.092	3.5764e-08	upregulated
CFL1		1.7496e-12	0.450157	0.97	0.855	5.34189e-08	upregulated
TGFBR2		3.19505e-12	-0.630305	0.753	0.832	9.75513e-08	downregulated
B2M		7.99873e-12	-0.268129	1	1	2.44217e-07	downregulated
NAP1L1		1.69426e-11	0.474313	0.9	0.725	5.17292e-07	upregulated
AHNAK		1.81921e-11	-0.537324	0.903	0.939	5.5544e-07	downregulated
DYSF		2.58704e-11	0.81896	0.358	0.061	7.89875e-07	upregulated
CTSB		2.63147e-11	0.565884	0.75	0.435	8.03442e-07	upregulated
RPS28		7.9271e-11	0.62818	0.667	0.344	2.4203e-06	upregulated
ZYX		1.01993e-10	0.709775	0.419	0.115	3.11405e-06	upregulated
EHD4		1.40168e-10	0.486563	0.613	0.275	4.27961e-06	upregulated
RPL28		1.75649e-10	0.407147	0.931	0.74	5.36292e-06	upregulated
LYST		1.78944e-10	-0.750221	0.176	0.382	5.46353e-06	downregulated
PCDH17		2.14837e-10	0.795748	0.47	0.16	6.5594e-06	upregulated
HLA-DRB6		2.24782e-10	-0.652338	0.192	0.412	6.86304e-06	downregulated
SYNE2		2.55387e-10	-0.632541	0.612	0.771	7.79748e-06	downregulated
SPATA13		3.07645e-10	-0.534079	0.033	0.153	9.39301e-06	downregulated
SELL		3.61358e-10	0.823463	0.264	0.015	1.1033e-05	upregulated
TMTC1		3.83761e-10	-0.919892	0.145	0.336	1.1717e-05	downregulated
HBA2		3.90751e-10	-0.358897	0.016	0.107	1.19304e-05	downregulated
CD200		4.51953e-10	0.579207	0.512	0.198	1.3799e-05	upregulated
SERF2		4.8427e-10	0.566842	0.73	0.473	1.47857e-05	upregulated
SNRPB		5.18997e-10	0.703908	0.377	0.099	1.5846e-05	upregulated
RPS2		5.1978e-10	0.432421	0.926	0.779	1.58699e-05	upregulated
SOX4		7.79782e-10	0.731634	0.445	0.145	2.38083e-05	upregulated
ROBO1		8.70812e-10	0.629314	0.27	0.023	2.65876e-05	upregulated
SELP		9.56191e-10	0.587855	0.568	0.267	2.91944e-05	upregulated
RAB13		1.09482e-09	0.594791	0.568	0.267	3.3427e-05	upregulated
ATP5G2		1.13447e-09	0.435491	0.797	0.565	3.46376e-05	upregulated
HTRA1		1.41046e-09	0.516687	0.609	0.282	4.30641e-05	upregulated
ID1		1.46492e-09	0.57252	0.783	0.603	4.4727e-05	upregulated
TGM2		2.05071e-09	0.785472	0.289	0.046	6.26121e-05	upregulated
MYL12B		2.21783e-09	0.511611	0.78	0.55	6.77147e-05	upregulated
GALNT15		2.37468e-09	-0.467524	0.032	0.145	7.25038e-05	downregulated
FSTL1		2.46366e-09	0.529024	0.549	0.244	7.52205e-05	upregulated
TPSAB1		2.73662e-09	0.585684	0.235	0.008	8.35545e-05	upregulated
FSCN1		3.49745e-09	0.426515	0.508	0.191	0.000106784	upregulated
NECTIN2		3.88842e-09	0.602977	0.451	0.16	0.000118721	upregulated
MLPH		4.78115e-09	-0.832532	0.049	0.176	0.000145978	downregulated
RAI14		4.85517e-09	0.566745	0.623	0.321	0.000148238	upregulated
MAP1B		6.58258e-09	0.593834	0.291	0.046	0.000200979	upregulated
IFITM2		6.74777e-09	0.367459	0.945	0.824	0.000206023	upregulated
PPIA		7.152e-09	0.393475	0.847	0.641	0.000218365	upregulated
ENPP4		7.23356e-09	-0.39406	0.025	0.122	0.000220855	downregulated
COL17A1		7.33886e-09	0.669275	0.221	0.008	0.00022407	upregulated
IL3RA		7.87395e-09	0.429907	0.449	0.153	0.000240407	upregulated
IGHA1		8.06935e-09	0.681494	0.272	0.038	0.000246373	upregulated
RPLP0		9.02071e-09	0.444107	0.814	0.55	0.00027542	upregulated
HOXD9		9.21992e-09	0.593611	0.345	0.084	0.000281503	upregulated
ATP5B		9.66957e-09	0.531595	0.567	0.275	0.000295231	upregulated
GPX1		1.01091e-08	0.526751	0.496	0.198	0.000308652	upregulated
LAMA5		1.0832e-08	0.640319	0.482	0.206	0.000330722	upregulated
NPC2		1.15008e-08	0.504183	0.566	0.282	0.000351141	upregulated
ENO1		1.31904e-08	0.571512	0.601	0.328	0.00040273	upregulated
LRRC8A		1.35749e-08	0.449002	0.366	0.099	0.000414468	upregulated
LEF1		1.37096e-08	0.491909	0.393	0.13	0.000418582	upregulated
HDGF		2.02398e-08	0.439381	0.593	0.298	0.000617963	upregulated
ARL4A		2.40674e-08	0.480821	0.452	0.168	0.000734826	upregulated
HSP90AA1		2.49702e-08	0.398272	0.909	0.718	0.000762389	upregulated
APCDD1		2.71369e-08	0.681798	0.293	0.061	0.000828545	upregulated
ATF3		3.01965e-08	-1.12696	0.073	0.206	0.000921959	downregulated
ANKRD65		3.65561e-08	0.54461	0.246	0.031	0.00111613	upregulated
OAF		4.0119e-08	0.428551	0.415	0.145	0.00122491	upregulated
MIDN		4.40818e-08	0.44859	0.466	0.191	0.0013459	upregulated
SERPINE1		4.67677e-08	0.913823	0.374	0.122	0.00142791	upregulated
PRCP		5.13721e-08	0.42727	0.857	0.718	0.00156849	upregulated
GALNT1		5.57072e-08	0.463972	0.331	0.084	0.00170085	upregulated
PON2		7.68497e-08	0.481438	0.377	0.13	0.00234637	upregulated
CLDN11		7.86311e-08	0.643963	0.263	0.046	0.00240077	upregulated
PPL		8.22039e-08	-0.797455	0.089	0.229	0.00250985	downregulated
C1R		9.03349e-08	0.631416	0.211	0.015	0.00275811	upregulated
PHLDA1		9.25327e-08	0.589764	0.27	0.053	0.00282521	upregulated
RPL10		9.29971e-08	-0.449215	0.778	0.84	0.00283939	downregulated
GANAB		9.96111e-08	0.442923	0.429	0.16	0.00304133	upregulated
UQCRQ		1.00883e-07	0.441011	0.466	0.191	0.00308017	upregulated
MBNL1		1.07004e-07	-0.529518	0.481	0.618	0.00326706	downregulated
CTSS		1.10388e-07	0.39582	0.358	0.107	0.00337038	upregulated
NUTF2		1.14136e-07	0.518834	0.496	0.237	0.0034848	upregulated
MYL6		1.17331e-07	0.333204	0.889	0.794	0.00358235	upregulated
PGM5		1.25939e-07	-0.756858	0.248	0.412	0.00384518	downregulated
IFI6		1.278e-07	0.505996	0.573	0.328	0.003902	upregulated
THBS1		1.36114e-07	0.809011	0.272	0.061	0.00415582	upregulated
IGHG2		1.39347e-07	0.53728	0.246	0.038	0.00425455	upregulated
DDX21		1.42336e-07	0.395344	0.504	0.221	0.00434582	upregulated
CCDC85B		1.62604e-07	0.615537	0.251	0.046	0.00496464	upregulated
FAM129B		1.6452e-07	0.382276	0.539	0.26	0.00502312	upregulated
BCL3		1.67701e-07	0.454429	0.533	0.267	0.00512026	upregulated
CLDN5		1.68137e-07	0.537715	0.359	0.122	0.00513356	upregulated
ITGA5		1.70675e-07	0.468983	0.659	0.389	0.00521104	upregulated
HDLBP		1.76818e-07	0.25391	0.478	0.198	0.00539861	upregulated
PERP		1.77613e-07	-0.841089	0.245	0.405	0.00542287	downregulated
ACVRL1		1.81528e-07	0.508591	0.356	0.115	0.00554242	upregulated
COPG1		1.85735e-07	0.405617	0.308	0.076	0.00567085	upregulated
SYNE1		1.93376e-07	-0.705065	0.13	0.282	0.00590415	downregulated
THY1		1.98125e-07	1.05865	0.209	0.023	0.00604914	upregulated
CD81		2.02885e-07	0.40752	0.821	0.603	0.0061945	upregulated
R3HDM4		2.22479e-07	0.505808	0.362	0.122	0.00679274	upregulated
S100A11		2.2556e-07	0.439694	0.791	0.618	0.0068868	upregulated
LRRFIP1		2.42627e-07	-0.592314	0.656	0.718	0.00740789	downregulated
CSNK2B		2.60562e-07	0.45915	0.423	0.176	0.00795547	upregulated
CAVIN2		2.64752e-07	-0.724548	0.304	0.481	0.0080834	downregulated
MED24		2.71677e-07	0.599726	0.264	0.053	0.00829484	upregulated
DAAM1		2.72676e-07	-0.835403	0.318	0.458	0.00832534	downregulated
PALLD		2.90186e-07	-0.41666	0.041	0.145	0.00885995	downregulated
MBOAT7		2.90437e-07	0.48571	0.213	0.023	0.00886761	upregulated
MAGED2		2.94523e-07	0.359946	0.383	0.137	0.00899237	upregulated
ADAMTS4		3.22508e-07	0.61189	0.222	0.031	0.00984682	upregulated
SPARCL1		3.29694e-07	-0.261849	0.968	0.985	0.0100662	downregulated
NOP10		3.66271e-07	0.441939	0.428	0.176	0.011183	upregulated
PCDH19		4.09821e-07	-0.601126	0.082	0.214	0.0125126	downregulated
CRNDE		4.25557e-07	0.4728	0.168	0	0.0129931	upregulated
PECAM1		4.41791e-07	-0.28244	0.949	0.939	0.0134888	downregulated
FBLN2		5.28701e-07	-0.458486	0.242	0.427	0.0161423	downregulated
CHCHD2		5.7491e-07	0.316169	0.567	0.282	0.0175531	upregulated
LITAF		6.15027e-07	0.453926	0.315	0.099	0.018778	upregulated
ATP5J2		6.48177e-07	0.462766	0.402	0.168	0.0197901	upregulated
ATP5F1		7.24475e-07	0.447695	0.401	0.16	0.0221197	upregulated
VMP1		7.40675e-07	0.370284	0.327	0.099	0.0226143	upregulated
NOTCH4		7.63677e-07	0.526937	0.216	0.031	0.0233166	upregulated
ARF3		7.78053e-07	0.417725	0.45	0.206	0.0237555	upregulated
EPN1		8.03161e-07	0.298817	0.496	0.229	0.0245221	upregulated
PLA1A		8.41936e-07	1.01005	0.261	0.069	0.025706	upregulated
EID1		8.4204e-07	0.364421	0.73	0.496	0.0257092	upregulated
MTND2P28		9.49335e-07	-0.518645	0.317	0.473	0.0289851	downregulated
PLOD1		1.0196e-06	0.433338	0.259	0.061	0.0311304	upregulated
RPS27A		1.08916e-06	0.272618	0.973	0.954	0.0332542	upregulated
COL6A1		1.12624e-06	0.346889	0.303	0.092	0.0343865	upregulated
S100A2		1.22458e-06	0.382019	0.156	0	0.0373888	upregulated
QPCT		1.31761e-06	0.450783	0.219	0.038	0.0402291	upregulated
JAG2		1.31901e-06	0.373911	0.401	0.16	0.0402721	upregulated
DSP		1.40499e-06	0.35634	0.339	0.115	0.042897	upregulated
RAB31		1.45336e-06	0.362074	0.337	0.115	0.044374	upregulated
NRBP1		1.49631e-06	0.430863	0.323	0.107	0.0456853	upregulated
SNHG8		1.51837e-06	0.397085	0.478	0.214	0.0463588	upregulated
FOSB		1.55387e-06	-1.03352	0.384	0.511	0.0474427	downregulated
SELENOM		1.55402e-06	0.524601	0.246	0.053	0.0474472	upregulated
YWHAE		1.57216e-06	0.273027	0.876	0.687	0.0480011	upregulated
INSR		1.59674e-06	0.676433	0.394	0.168	0.0487516	upregulated
HCLS1		1.62521e-06	0.419422	0.282	0.076	0.0496208	upregulated
CLSTN3		1.6384e-06	0.465109	0.341	0.122	0.0500237	upregulated
SHKBP1		1.64008e-06	0.451291	0.194	0.023	0.0500749	upregulated
TMEM204		1.74295e-06	0.40282	0.335	0.115	0.0532158	upregulated
SAFB2		1.79496e-06	0.3382	0.26	0.061	0.0548038	upregulated
KRT14		1.98197e-06	0.403015	0.151	0	0.0605134	upregulated
RSU1		2.13837e-06	0.310775	0.472	0.214	0.0652888	upregulated
RPS9		2.2108e-06	0.335167	0.873	0.718	0.0675	upregulated
HSPA1B		2.21956e-06	0.525041	0.554	0.328	0.0677677	upregulated
AC073896.4		2.27049e-06	0.406657	0.179	0.015	0.0693225	upregulated
LPCAT2		2.32171e-06	0.334825	0.343	0.13	0.0708865	upregulated
ALDOA		2.38708e-06	0.362013	0.599	0.344	0.0728825	upregulated
FAM213B		2.39464e-06	0.448428	0.255	0.061	0.0731133	upregulated
NDUFB2		2.531e-06	0.495679	0.477	0.244	0.0772766	upregulated
PDK4		2.62041e-06	-0.436037	0.073	0.191	0.0800065	downregulated
AOC3		2.66004e-06	-0.554281	0.074	0.191	0.0812164	downregulated
GPR68		2.82808e-06	0.40546	0.293	0.092	0.0863468	upregulated
G6PC3		2.87654e-06	0.388288	0.423	0.191	0.0878264	upregulated
CALR		3.08842e-06	0.35256	0.425	0.191	0.0942958	upregulated
BCAR1		3.1021e-06	0.373672	0.249	0.061	0.0947132	upregulated
NNMT		3.11618e-06	0.435561	0.392	0.176	0.0951432	upregulated
FNDC4		3.19532e-06	0.420085	0.145	0	0.0975595	upregulated
SNRPD1		3.21188e-06	0.430676	0.36	0.145	0.098065	upregulated
RBFOX2		3.24289e-06	0.373869	0.385	0.16	0.0990121	upregulated
TMEM205		3.24799e-06	0.459943	0.247	0.061	0.0991675	upregulated
TUBB6		3.35607e-06	0.380318	0.323	0.122	0.102468	upregulated
LAPTM4B		3.40875e-06	0.250239	0.486	0.244	0.104076	upregulated
APLNR		3.45908e-06	0.434638	0.513	0.282	0.105613	upregulated
C1orf54		3.46273e-06	0.507182	0.461	0.237	0.105724	upregulated
DBN1		3.4658e-06	0.446242	0.299	0.099	0.105818	upregulated
CAVIN3		3.59322e-06	0.453987	0.332	0.122	0.109708	upregulated
DUSP23		3.60843e-06	0.404958	0.556	0.321	0.110173	upregulated
RNF7		4.03699e-06	0.386626	0.297	0.099	0.123257	upregulated
PFN1		4.33137e-06	0.310885	0.87	0.733	0.132245	upregulated
RPL10P6		4.384e-06	0.450488	0.142	0	0.133852	upregulated
UBE2Z		4.59208e-06	0.411906	0.346	0.13	0.140205	upregulated
TXNDC17		4.65574e-06	0.254595	0.226	0.046	0.142149	upregulated
SRPRB		4.70781e-06	0.416152	0.178	0.023	0.143739	upregulated
PSMB2		4.93005e-06	0.376025	0.404	0.183	0.150524	upregulated
EPHB4		5.16182e-06	0.366595	0.398	0.168	0.157601	upregulated
DNMT1		5.24377e-06	0.466724	0.251	0.069	0.160103	upregulated
MARCKSL1		5.3579e-06	0.37959	0.591	0.344	0.163587	upregulated
SOX7		5.56216e-06	-0.627417	0.219	0.366	0.169824	downregulated
HAPLN3		5.9851e-06	0.303526	0.289	0.092	0.182737	upregulated
CSTB		6.01171e-06	0.33724	0.568	0.321	0.18355	upregulated
CAMTA1		6.8068e-06	0.365452	0.304	0.107	0.207825	upregulated
CSF2RB		6.87195e-06	0.518777	0.467	0.244	0.209814	upregulated
CLEC3B		7.19259e-06	-0.351399	0.05	0.145	0.219604	downregulated
PSMB3		7.28926e-06	0.281105	0.31	0.107	0.222556	upregulated
MEOX1		7.45275e-06	0.390675	0.549	0.313	0.227547	upregulated
GLT8D2		7.45821e-06	0.378853	0.162	0.015	0.227714	upregulated
MAP4K4		7.51306e-06	0.283298	0.483	0.229	0.229389	upregulated
ATP5G3		7.53161e-06	0.257095	0.38	0.16	0.229955	upregulated
TIE1		7.61214e-06	0.360409	0.573	0.336	0.232414	upregulated
NDST1		7.6243e-06	0.387363	0.393	0.176	0.232785	upregulated
CD63		7.84564e-06	0.317045	0.832	0.672	0.239543	upregulated
PKM		7.88788e-06	0.335707	0.72	0.489	0.240833	upregulated
PPP1R18		7.8981e-06	0.348806	0.461	0.229	0.241145	upregulated
BAG6		7.95385e-06	0.335667	0.25	0.069	0.242847	upregulated
PSMB5		8.02431e-06	0.382432	0.344	0.137	0.244998	upregulated
HYAL2		8.83903e-06	0.290768	0.642	0.382	0.269873	upregulated
DDAH2		9.36002e-06	0.298736	0.313	0.107	0.28578	upregulated
CPD		9.55854e-06	0.428431	0.505	0.275	0.291841	upregulated
UBL5		9.58588e-06	0.313318	0.504	0.26	0.292676	upregulated
DDR2		9.76436e-06	0.370022	0.211	0.046	0.298125	upregulated
MTCO1P12		1.02293e-05	0.492662	0.161	0.015	0.312322	upregulated
BAX		1.04823e-05	0.282385	0.358	0.145	0.320045	upregulated
DDX39A		1.05147e-05	0.423906	0.144	0.008	0.321033	upregulated
SF3B3		1.06032e-05	0.42942	0.243	0.069	0.323736	upregulated
LGALS9		1.1055e-05	0.405843	0.366	0.16	0.337531	upregulated
RAN		1.10602e-05	0.284889	0.592	0.344	0.33769	upregulated
ACKR1		1.11264e-05	0.379897	0.868	0.847	0.339711	upregulated
LDLRAD3		1.12325e-05	0.380739	0.223	0.053	0.34295	upregulated
KRT6A		1.21151e-05	0.352406	0.13	0	0.369898	upregulated
BSG		1.24883e-05	0.30556	0.448	0.214	0.381294	upregulated
EIF5A		1.26023e-05	0.374862	0.424	0.206	0.384773	upregulated
RNF145		1.27134e-05	0.326548	0.428	0.206	0.388165	upregulated
CAPZA1		1.27539e-05	0.276572	0.358	0.145	0.389403	upregulated
EIF4A2		1.29041e-05	-0.467559	0.584	0.641	0.393987	downregulated
MGAT1		1.31236e-05	0.369465	0.357	0.145	0.40069	upregulated
PLEC		1.31818e-05	0.269086	0.483	0.252	0.402467	upregulated
ATF6		1.33395e-05	0.257225	0.297	0.099	0.407282	upregulated
RPS27L		1.40099e-05	0.346755	0.349	0.145	0.427749	upregulated
LAMTOR5		1.45426e-05	0.424041	0.301	0.115	0.444015	upregulated
SEMA4C		1.45971e-05	0.370717	0.23	0.061	0.44568	upregulated
SVIL		1.52715e-05	0.45482	0.354	0.153	0.46627	upregulated
LYN		1.6582e-05	0.337161	0.274	0.092	0.506281	upregulated
COLGALT1		1.66594e-05	0.39554	0.26	0.084	0.508645	upregulated
TCIM		1.68721e-05	0.316677	0.418	0.191	0.515138	upregulated
TSPAN2		1.72757e-05	-0.438049	0.035	0.115	0.52746	downregulated
ITGA6		1.73052e-05	-0.354079	0.758	0.794	0.528362	downregulated
H3F3B		1.73225e-05	-0.348744	0.875	0.847	0.528892	downregulated
TRIM28		1.74834e-05	0.372275	0.371	0.168	0.533803	upregulated
MTND1P23		1.78407e-05	0.552174	0.307	0.13	0.544711	upregulated
XBP1		1.79015e-05	0.338394	0.205	0.046	0.54657	upregulated
SPTBN1		1.80033e-05	-0.447093	0.835	0.817	0.549676	downregulated
CAPG		1.80259e-05	0.351239	0.151	0.015	0.550366	upregulated
PDLIM7		1.81609e-05	0.337595	0.36	0.153	0.554487	upregulated
PLPP5		1.87283e-05	0.395534	0.223	0.061	0.571813	upregulated
EIF3I		1.87556e-05	0.288941	0.546	0.298	0.572647	upregulated
CNP		1.8907e-05	0.413837	0.217	0.053	0.577268	upregulated
DUSP6		2.00024e-05	0.331257	0.548	0.313	0.610712	upregulated
SERPING1		2.08633e-05	-0.541365	0.197	0.344	0.636999	downregulated
FEZ2		2.11224e-05	0.255047	0.376	0.168	0.644908	upregulated
DUSP1		2.1538e-05	0.429772	0.671	0.473	0.657598	upregulated
PRMT1		2.17601e-05	0.318042	0.445	0.221	0.66438	upregulated
ID3		2.26673e-05	0.398039	0.76	0.603	0.692077	upregulated
S100A8		2.28338e-05	0.36455	0.365	0.153	0.697162	upregulated
TOR1AIP1		2.31813e-05	-0.51669	0.177	0.305	0.707773	downregulated
SREBF2		2.3672e-05	0.351173	0.221	0.061	0.722754	upregulated
POMP		2.40245e-05	0.421763	0.416	0.214	0.733515	upregulated
MCRIP1		2.46583e-05	0.327589	0.192	0.038	0.752867	upregulated
ARPC2		2.74197e-05	0.304293	0.701	0.489	0.837178	upregulated
ACTR3		2.78148e-05	0.293106	0.503	0.267	0.849241	upregulated
CLDN15		2.80842e-05	0.350371	0.248	0.076	0.857467	upregulated
IFI27		2.84101e-05	0.299836	0.786	0.58	0.867416	upregulated
COX6B1		2.89378e-05	0.338129	0.451	0.221	0.883529	upregulated
MANF		2.89974e-05	0.367364	0.236	0.069	0.885349	upregulated
SYNPO		2.90486e-05	0.421306	0.43	0.221	0.886913	upregulated
PSMB1		2.96966e-05	0.26717	0.547	0.313	0.906696	upregulated
SPRR2A		3.05047e-05	0.287708	0.119	0	0.931371	upregulated
HLA-DQA2		3.0663e-05	-0.371359	0.04	0.122	0.936203	downregulated
SLC25A39		3.08192e-05	0.347672	0.32	0.13	0.940973	upregulated
UBA52		3.09867e-05	0.254011	0.794	0.58	0.946085	upregulated
PSENEN		3.4019e-05	0.319556	0.294	0.107	1	upregulated
CENPB		3.40314e-05	0.275153	0.306	0.115	1	upregulated
TRIOBP		3.47642e-05	0.26519	0.547	0.313	1	upregulated
MYO1B		3.59782e-05	0.335303	0.256	0.084	1	upregulated
WDR45		3.61547e-05	0.300209	0.16	0.023	1	upregulated
CYYR1		3.8039e-05	-0.562877	0.582	0.626	1	downregulated
RPN2		3.92308e-05	0.350326	0.478	0.252	1	upregulated
HMGB2		4.16356e-05	-0.625327	0.272	0.389	1	downregulated
TUFM		4.22262e-05	0.309807	0.421	0.206	1	upregulated
SDCBP		4.29251e-05	0.258817	0.759	0.534	1	upregulated
AP2S1		4.48837e-05	0.392878	0.251	0.084	1	upregulated
YTHDF2		4.51938e-05	0.286819	0.182	0.038	1	upregulated
SH3BGRL2		4.54049e-05	-0.586228	0.254	0.389	1	downregulated
SSH1		4.72263e-05	0.347043	0.224	0.069	1	upregulated
MLEC		4.77196e-05	0.412568	0.315	0.137	1	upregulated
BANF1		4.77704e-05	0.283962	0.581	0.336	1	upregulated
TPI1		4.82634e-05	0.277262	0.634	0.412	1	upregulated
IPO11		4.85704e-05	0.284684	0.231	0.069	1	upregulated
HSD3B7		4.89847e-05	0.367561	0.194	0.046	1	upregulated
TRAF3IP2		4.98077e-05	0.27632	0.158	0.023	1	upregulated
PCDH1		5.09924e-05	0.264795	0.294	0.115	1	upregulated
PPP2CA		5.13452e-05	0.277043	0.355	0.16	1	upregulated
FLOT1		5.13718e-05	0.251758	0.457	0.237	1	upregulated
HLA-DPB1		5.3336e-05	0.364385	0.53	0.298	1	upregulated
EML3		5.34787e-05	0.329642	0.231	0.069	1	upregulated
SPATS2L		5.43905e-05	0.323557	0.291	0.115	1	upregulated
CLINT1		5.4862e-05	0.270901	0.299	0.115	1	upregulated
H2AFY		5.53865e-05	0.281786	0.377	0.176	1	upregulated
RPL27A		5.64523e-05	0.264766	0.954	0.901	1	upregulated
CPLX1		5.95041e-05	0.363591	0.192	0.046	1	upregulated
IFITM1		6.00251e-05	-0.665136	0.368	0.466	1	downregulated
USP11		6.06401e-05	0.401523	0.187	0.046	1	upregulated
TRIM47		6.20388e-05	0.395863	0.316	0.137	1	upregulated
MAN1A1		6.2477e-05	-0.545041	0.142	0.26	1	downregulated
PMEPA1		6.26361e-05	0.377236	0.173	0.038	1	upregulated
OTUB1		6.31894e-05	0.336806	0.212	0.061	1	upregulated
GPX4		6.33287e-05	0.292129	0.328	0.145	1	upregulated
PLVAP		6.39323e-05	0.288851	0.927	0.802	1	upregulated
TAX1BP3		6.42362e-05	0.292293	0.211	0.061	1	upregulated
PREX2		6.52689e-05	-0.521014	0.22	0.351	1	downregulated
A4GALT		6.67376e-05	0.319523	0.306	0.122	1	upregulated
CPNE1		6.94919e-05	0.311795	0.287	0.115	1	upregulated
ACTN4		7.03866e-05	0.329048	0.614	0.397	1	upregulated
RPL10P9		7.08642e-05	0.300328	0.516	0.29	1	upregulated
HSPH1		7.12032e-05	0.408121	0.425	0.221	1	upregulated
HADHB		7.27434e-05	0.355482	0.366	0.176	1	upregulated
CITED4		7.33504e-05	0.40925	0.123	0.008	1	upregulated
CYBRD1		7.35813e-05	-0.567485	0.171	0.29	1	downregulated
HSPB1		7.45476e-05	0.270679	0.902	0.71	1	upregulated
CPNE2		7.53548e-05	0.267638	0.42	0.206	1	upregulated
ADPRH		7.6218e-05	0.284376	0.202	0.053	1	upregulated
NELFCD		7.73405e-05	0.38847	0.135	0.015	1	upregulated
CUTA		7.88647e-05	0.363609	0.249	0.092	1	upregulated
CCDC92		8.04896e-05	0.279425	0.225	0.069	1	upregulated
MGLL		8.12705e-05	-0.534989	0.404	0.496	1	downregulated
UBA1		8.23615e-05	0.307575	0.45	0.244	1	upregulated
VPS25		8.53219e-05	0.351938	0.21	0.061	1	upregulated
ARNTL2		8.58154e-05	0.320945	0.15	0.023	1	upregulated
AC074033.1		8.70606e-05	0.25734	0.496	0.282	1	upregulated
PDLIM1		8.72198e-05	0.330541	0.75	0.565	1	upregulated
COPE		8.91444e-05	0.341541	0.306	0.13	1	upregulated
UQCRH		8.98053e-05	0.331127	0.379	0.183	1	upregulated
HK1		9.07262e-05	0.281606	0.208	0.061	1	upregulated
SNRPG		9.18844e-05	0.324094	0.363	0.183	1	upregulated
PTMAP2		9.26613e-05	0.251675	0.911	0.832	1	upregulated
SLC25A37		9.35379e-05	0.363808	0.228	0.076	1	upregulated
ARF4		9.36814e-05	0.255238	0.392	0.198	1	upregulated
SHISA5		9.42036e-05	0.368226	0.558	0.359	1	upregulated
CDKAL1		9.58039e-05	0.320062	0.209	0.061	1	upregulated
ATP5L		9.63493e-05	0.320566	0.49	0.282	1	upregulated
ELAVL1		9.83915e-05	0.339855	0.191	0.053	1	upregulated
PTGDS		0.000106348	0.497929	0.156	0.031	1	upregulated
TGFBR3		0.000107866	-0.525667	0.425	0.527	1	downregulated
CLIC4		0.000112054	-0.506104	0.521	0.58	1	downregulated
LRP11		0.000112302	-0.272294	0.044	0.122	1	downregulated
PROCR		0.000112922	0.35919	0.226	0.076	1	upregulated
ZNF428		0.000116083	0.312656	0.171	0.038	1	upregulated
MAP3K13		0.000118031	0.295684	0.196	0.053	1	upregulated
SMIM12		0.000118838	0.254539	0.209	0.061	1	upregulated
FAM43A		0.0001189	0.323961	0.373	0.183	1	upregulated
ABCF1		0.000119499	0.270442	0.288	0.122	1	upregulated
DGUOK		0.00012027	0.322151	0.168	0.038	1	upregulated
PRKCSH		0.000120398	0.374343	0.454	0.252	1	upregulated
CCDC50		0.000121149	0.343024	0.444	0.237	1	upregulated
UBE2H		0.000121925	0.371597	0.437	0.252	1	upregulated
NRN1		0.000122212	-0.628808	0.379	0.466	1	downregulated
COMMD7		0.000123213	0.314034	0.159	0.031	1	upregulated
C6orf48		0.000125163	0.274433	0.479	0.267	1	upregulated
SUN1		0.000125525	-0.548735	0.297	0.397	1	downregulated
SRRT		0.000127489	0.349542	0.268	0.107	1	upregulated
ACADVL		0.000129498	0.251944	0.314	0.137	1	upregulated
CD276		0.000129529	0.429631	0.178	0.046	1	upregulated
LRP10		0.000129732	0.286367	0.392	0.191	1	upregulated
NFATC1		0.00013116	0.327019	0.131	0.015	1	upregulated
SNRPD2		0.00013223	0.255753	0.517	0.305	1	upregulated
STK25		0.000132508	0.30397	0.226	0.076	1	upregulated
CCDC80		0.000134983	0.355046	0.18	0.046	1	upregulated
LAMC2		0.000135311	0.410239	0.177	0.046	1	upregulated
ADGRG1		0.000136238	0.317983	0.169	0.038	1	upregulated
TAOK2		0.000136931	0.332497	0.311	0.137	1	upregulated
TMED3		0.000139864	0.321685	0.13	0.015	1	upregulated
GRIPAP1		0.000146958	0.282891	0.116	0.008	1	upregulated
ECM1		0.000150106	0.304728	0.142	0.023	1	upregulated
CD109		0.000151568	-0.579384	0.377	0.481	1	downregulated
CNDP2		0.00015851	0.298034	0.251	0.092	1	upregulated
PEBP1		0.000159319	0.307643	0.57	0.351	1	upregulated
DNAJB11		0.0001598	0.314022	0.139	0.023	1	upregulated
RFLNB		0.000160012	0.442965	0.184	0.053	1	upregulated
SBNO2		0.000160947	0.328779	0.294	0.122	1	upregulated
LAMP3		0.000162335	0.32643	0.114	0.008	1	upregulated
TMEM256		0.000165405	0.285496	0.203	0.061	1	upregulated
CTGF		0.000167807	0.542689	0.293	0.13	1	upregulated
CDC42		0.000167942	0.265442	0.82	0.611	1	upregulated
FHOD1		0.000170547	0.335707	0.165	0.038	1	upregulated
ATP6V0D1		0.000170753	0.280402	0.284	0.115	1	upregulated
TXN		0.000171097	0.3133	0.408	0.214	1	upregulated
C19orf66		0.000176478	0.279022	0.35	0.16	1	upregulated
MAP1LC3A		0.000179786	0.272496	0.234	0.084	1	upregulated
SPRY1		0.000185592	0.355457	0.409	0.237	1	upregulated
DRAP1		0.000186006	0.381326	0.238	0.092	1	upregulated
ARHGEF2		0.000188341	0.256963	0.273	0.115	1	upregulated
MMP15		0.000188754	0.364212	0.139	0.023	1	upregulated
LSG1		0.000191228	0.344324	0.22	0.076	1	upregulated
TMSB4XP8		0.000191848	-0.474073	0.286	0.397	1	downregulated
RIC8A		0.000195062	0.296369	0.211	0.069	1	upregulated
PTAFR		0.000195458	0.374307	0.177	0.046	1	upregulated
PXDN		0.000195478	0.376764	0.444	0.252	1	upregulated
PROX1		0.000196356	0.344851	0.11	0.008	1	upregulated
BCAP31		0.000200019	0.268482	0.45	0.244	1	upregulated
WIZ		0.000209294	0.294211	0.164	0.038	1	upregulated
HNRNPUL1		0.000213715	0.300714	0.63	0.42	1	upregulated
FRG1		0.000224375	0.285311	0.188	0.053	1	upregulated
SNU13		0.000226413	0.283357	0.455	0.26	1	upregulated
FUT11		0.000226528	0.296557	0.211	0.069	1	upregulated
HCFC1		0.00022853	0.265404	0.212	0.069	1	upregulated
NOL4L		0.000228609	0.255154	0.332	0.16	1	upregulated
RGCC		0.000232822	0.402214	0.343	0.168	1	upregulated
PDLIM4		0.000235426	0.276561	0.138	0.023	1	upregulated
IGLC7		0.000237776	0.337468	0.122	0.015	1	upregulated
RBP5		0.000239884	0.308125	0.124	0.015	1	upregulated
RBCK1		0.000242239	0.341771	0.248	0.099	1	upregulated
TBC1D1		0.000246399	0.323023	0.269	0.115	1	upregulated
TNIP2		0.000247402	0.331704	0.159	0.038	1	upregulated
COL5A2		0.000252509	0.267531	0.135	0.023	1	upregulated
SENP1		0.000253134	0.295564	0.122	0.015	1	upregulated
LDOC1		0.000260373	0.31736	0.17	0.046	1	upregulated
TMEM184B		0.000271351	0.291344	0.37	0.191	1	upregulated
UQCR11		0.000276349	0.26543	0.179	0.053	1	upregulated
S100A13		0.000278679	0.266161	0.208	0.069	1	upregulated
NDUFB4		0.000287503	0.32356	0.354	0.183	1	upregulated
CNKSR3		0.000289628	0.302014	0.253	0.099	1	upregulated
FAUP1		0.000291402	0.259909	0.21	0.069	1	upregulated
NOVA2		0.000295299	0.337153	0.286	0.13	1	upregulated
RPL26P19		0.000296849	-0.251959	0.829	0.855	1	downregulated
CYR61		0.000304896	0.550207	0.206	0.076	1	upregulated
ENAH		0.00030987	0.362489	0.301	0.145	1	upregulated
COX7A1		0.000313555	0.296814	0.207	0.069	1	upregulated
ZNF358		0.00031395	0.353825	0.144	0.031	1	upregulated
INO80C		0.000325204	0.301619	0.17	0.046	1	upregulated
ZNF787		0.000325423	0.279109	0.215	0.076	1	upregulated
SEMA3F		0.00032675	0.279015	0.168	0.046	1	upregulated
PAPOLA		0.000333321	0.269423	0.479	0.282	1	upregulated
BTG1		0.000335155	0.270166	0.602	0.397	1	upregulated
AC022400.7		0.000342431	0.332544	0.19	0.061	1	upregulated
PSMC1P1		0.000344135	0.339187	0.176	0.053	1	upregulated
NCL		0.00034658	0.28067	0.798	0.695	1	upregulated
FCGRT		0.000347392	0.264169	0.497	0.29	1	upregulated
CHD3		0.000361792	0.31048	0.185	0.061	1	upregulated
PSMD8		0.000362243	0.263466	0.247	0.099	1	upregulated
IL2RG		0.000371898	0.405431	0.174	0.053	1	upregulated
RELA		0.000371963	0.257779	0.435	0.237	1	upregulated
S100A9		0.000379974	0.261267	0.21	0.076	1	upregulated
CFDP1		0.000380032	0.283592	0.269	0.115	1	upregulated
YTHDF1		0.000387438	0.278279	0.245	0.099	1	upregulated
SRRM1		0.000388323	0.306878	0.496	0.305	1	upregulated
AP2M1		0.000392466	0.314601	0.491	0.298	1	upregulated
MAOB		0.000401743	-0.26697	0.073	0.16	1	downregulated
MFSD4A		0.000401969	-0.316327	0.058	0.137	1	downregulated
ECH1		0.000418031	0.272645	0.254	0.107	1	upregulated
EIF4A3		0.000420233	0.274569	0.199	0.069	1	upregulated
SOCS4		0.000422355	0.250726	0.154	0.038	1	upregulated
DYNLT1		0.000425836	0.282364	0.237	0.092	1	upregulated
TOMM34		0.000438806	0.256884	0.141	0.031	1	upregulated
SLC39A7		0.000441095	0.312354	0.325	0.16	1	upregulated
DHRS7B		0.000442157	0.253032	0.13	0.023	1	upregulated
BACE2		0.000445697	0.295275	0.349	0.176	1	upregulated
VPS13B		0.0004515	-0.494317	0.06	0.137	1	downregulated
DAP		0.000452141	0.265807	0.31	0.153	1	upregulated
NREP		0.000454151	0.369044	0.237	0.099	1	upregulated
SF3B4		0.000455369	0.261636	0.298	0.145	1	upregulated
HLA-DRB1		0.000455564	0.471404	0.803	0.763	1	upregulated
GNS		0.00046543	0.350481	0.542	0.366	1	upregulated
MTMR2		0.000472794	0.282304	0.195	0.069	1	upregulated
TSPAN7		0.000478176	-0.30705	0.793	0.832	1	downregulated
KCTD10		0.000493941	0.28353	0.218	0.084	1	upregulated
ATP1A1		0.000512694	-0.395667	0.574	0.618	1	downregulated
PSMB8-AS1		0.000515924	0.258722	0.128	0.023	1	upregulated
STC2		0.000525614	0.307286	0.138	0.031	1	upregulated
SLC7A1		0.000533885	0.333371	0.134	0.031	1	upregulated
PLEKHM2		0.000541487	0.279824	0.137	0.031	1	upregulated
RGS16		0.00054561	-1.19197	0.152	0.252	1	downregulated
EEF2K		0.000558593	-0.363416	0.077	0.16	1	downregulated
TSEN34		0.000567394	0.276747	0.171	0.053	1	upregulated
SMAD6		0.000578894	0.254733	0.199	0.069	1	upregulated
NRARP		0.000579074	0.310773	0.158	0.046	1	upregulated
KCTD12		0.000593642	-0.338479	0.596	0.664	1	downregulated
HSPA5		0.000595924	0.295341	0.657	0.458	1	upregulated
PMF1		0.000613766	0.269787	0.174	0.053	1	upregulated
LTBP1		0.000632089	-0.36029	0.041	0.107	1	downregulated
CPXM2		0.000644286	0.250183	0.439	0.252	1	upregulated
SGK1		0.000645272	0.39321	0.288	0.137	1	upregulated
PIEZO2		0.000648694	0.405251	0.156	0.046	1	upregulated
SERINC1		0.000657569	-0.491827	0.461	0.511	1	downregulated
MRPL41		0.000677934	0.322806	0.287	0.137	1	upregulated
RPS23		0.000696866	-0.323785	0.839	0.84	1	downregulated
PRDM1		0.000708147	0.293007	0.18	0.061	1	upregulated
SAMD1		0.000719398	0.292352	0.238	0.099	1	upregulated
ISG15		0.000724464	0.3215	0.123	0.023	1	upregulated
CD9		0.000729771	-0.372634	0.611	0.664	1	downregulated
LYPLA2		0.000730694	0.268941	0.181	0.061	1	upregulated
ZNF22		0.000739676	0.253262	0.168	0.053	1	upregulated
CHID1		0.000745336	0.267403	0.122	0.023	1	upregulated
CCDC88A		0.000746912	0.270838	0.297	0.145	1	upregulated
AKT1S1		0.000760255	0.282352	0.108	0.015	1	upregulated
SRSF3		0.000775327	-0.402142	0.44	0.504	1	downregulated
NSMCE4A		0.000786173	0.270712	0.144	0.038	1	upregulated
AK4		0.000797825	-0.412443	0.052	0.122	1	downregulated
CDH13		0.000802868	-0.63783	0.242	0.336	1	downregulated
MTCH2		0.000818369	0.280896	0.198	0.076	1	upregulated
FIS1		0.000818962	0.261337	0.442	0.252	1	upregulated
NDUFS6		0.000839417	0.251943	0.257	0.115	1	upregulated
INPP5K		0.000841115	0.301814	0.132	0.031	1	upregulated
TOB1		0.000853298	-0.371001	0.078	0.16	1	downregulated
METTL7A		0.000880036	-0.52667	0.211	0.313	1	downregulated
ABCG1		0.000910951	0.288519	0.23	0.099	1	upregulated
NLGN2		0.000917332	0.328257	0.13	0.031	1	upregulated
CNPPD1		0.000929475	0.260905	0.194	0.076	1	upregulated
PDE4B		0.000943292	0.334184	0.151	0.046	1	upregulated
TIMP2		0.000950634	-0.428648	0.626	0.649	1	downregulated
GIPC1		0.000998134	0.264954	0.13	0.031	1	upregulated
GAA		0.00100957	0.260374	0.105	0.015	1	upregulated
HERC2P2		0.00101121	0.281936	0.28	0.13	1	upregulated
TKFC		0.00102364	0.250527	0.117	0.023	1	upregulated
SHANK3		0.00103175	-0.431633	0.609	0.641	1	downregulated
FAM118A		0.00103889	0.287524	0.118	0.023	1	upregulated
NFKB1		0.00106081	0.278242	0.185	0.069	1	upregulated
NDUFS2		0.00107195	0.263937	0.288	0.137	1	upregulated
TUBB2A		0.00110038	0.271314	0.152	0.046	1	upregulated
HOXD10		0.00111053	0.267898	0.116	0.023	1	upregulated
RPL34P18		0.00113323	-0.303872	0.746	0.786	1	downregulated
FILIP1L		0.0011421	-0.746697	0.207	0.298	1	downregulated
PIEZO1		0.00114769	-0.298845	0.053	0.122	1	downregulated
ZMAT3		0.0011587	0.271967	0.102	0.015	1	upregulated
TSPAN12		0.001164	-0.521809	0.189	0.282	1	downregulated
MRPL52		0.00118262	0.264186	0.262	0.122	1	upregulated
BTN3A3		0.00121103	-0.517998	0.099	0.183	1	downregulated
FLT4		0.00121893	0.310748	0.127	0.031	1	upregulated
ARL4C		0.00121949	0.264993	0.265	0.13	1	upregulated
SF1		0.00124137	0.269363	0.559	0.359	1	upregulated
JPT1		0.0012801	0.307229	0.159	0.053	1	upregulated
WWTR1		0.00129052	0.256236	0.547	0.351	1	upregulated
RUNX1T1		0.0012997	-0.388806	0.141	0.237	1	downregulated
NFE2L1		0.00130406	-0.440627	0.512	0.557	1	downregulated
FOS		0.00130724	-0.521126	0.793	0.74	1	downregulated
MAP3K1		0.00131832	-0.579514	0.194	0.282	1	downregulated
ITPKB		0.00132108	-0.585064	0.194	0.29	1	downregulated
TIMMDC1		0.00132545	0.276993	0.253	0.122	1	upregulated
RBM5		0.00136832	0.313535	0.246	0.115	1	upregulated
PPP2R1A		0.00144214	0.257534	0.31	0.16	1	upregulated
RUVBL1		0.00147865	0.251146	0.16	0.053	1	upregulated
MED19		0.00148852	0.269767	0.135	0.038	1	upregulated
PREX1		0.0014914	0.264911	0.149	0.046	1	upregulated
WDR82		0.00150251	0.270256	0.379	0.221	1	upregulated
UFC1		0.00151508	0.323397	0.29	0.153	1	upregulated
SIN3B		0.00160202	0.282769	0.158	0.053	1	upregulated
JAK3		0.00163512	0.285586	0.134	0.038	1	upregulated
RGL2		0.00163818	0.280886	0.233	0.107	1	upregulated
SART1		0.00163942	0.283486	0.135	0.038	1	upregulated
CYP1B1		0.00172327	0.366505	0.194	0.076	1	upregulated
AKT2		0.00181251	0.256532	0.135	0.038	1	upregulated
SNRNP70		0.0018431	0.283279	0.222	0.099	1	upregulated
IDH3G		0.00187189	0.293327	0.133	0.038	1	upregulated
PLP2		0.00187596	0.250615	0.384	0.221	1	upregulated
NUB1		0.00188527	0.272698	0.322	0.176	1	upregulated
ECE1		0.00190955	0.271653	0.582	0.427	1	upregulated
RRP15		0.00191737	0.262685	0.123	0.031	1	upregulated
ENDOD1		0.00197131	-0.41596	0.294	0.382	1	downregulated
EXOC5		0.00198077	-0.473499	0.194	0.282	1	downregulated
INPP5D		0.00199207	0.257488	0.197	0.084	1	upregulated
CCND1		0.00201611	-0.478721	0.212	0.305	1	downregulated
EPHA2		0.00219956	0.303511	0.224	0.107	1	upregulated
EMP2		0.00221546	-0.479267	0.435	0.496	1	downregulated
ARRDC3		0.00222853	0.362335	0.212	0.099	1	upregulated
CNPY3		0.00223942	0.258197	0.142	0.046	1	upregulated
LAS1L		0.00225601	0.271489	0.106	0.023	1	upregulated
ID2		0.00232054	-0.513938	0.28	0.366	1	downregulated
ST6GALNAC4		0.00237112	0.260056	0.132	0.038	1	upregulated
PSMD11		0.00249965	0.251218	0.26	0.13	1	upregulated
FIBP		0.00254239	0.293669	0.184	0.076	1	upregulated
JARID2		0.00254432	0.305163	0.14	0.046	1	upregulated
AMIGO2		0.00256891	-0.256425	0.051	0.115	1	downregulated
VKORC1		0.00266141	0.302558	0.324	0.183	1	upregulated
AMOTL2		0.00266641	0.273996	0.205	0.092	1	upregulated
CXCR4		0.00280627	-0.344442	0.177	0.267	1	downregulated
AFAP1L2		0.00286622	0.290875	0.204	0.092	1	upregulated
RASA3		0.00308388	0.252336	0.173	0.069	1	upregulated
ATP5D		0.00319986	0.259594	0.151	0.053	1	upregulated
HLA-DOA		0.0032301	-0.371427	0.069	0.137	1	downregulated
IVNS1ABP		0.00323342	0.277719	0.179	0.076	1	upregulated
MTSS1		0.00328877	-0.367391	0.07	0.137	1	downregulated
ME3		0.00335695	0.295029	0.113	0.031	1	upregulated
VCAN		0.00345183	0.270097	0.184	0.076	1	upregulated
ZFP36L1		0.00348403	0.260678	0.941	0.885	1	upregulated
CTSD		0.00361824	0.265832	0.168	0.069	1	upregulated
GOT2		0.00382411	0.254062	0.124	0.038	1	upregulated
TOMM7		0.00387331	-0.31216	0.719	0.718	1	downregulated
AKT3		0.00388999	-0.438015	0.272	0.351	1	downregulated
PDCD7		0.00397684	0.277833	0.147	0.053	1	upregulated
LFNG		0.00400605	-0.401137	0.281	0.366	1	downregulated
RBPJ		0.00406636	0.25631	0.265	0.145	1	upregulated
TUG1		0.00427282	0.251621	0.228	0.115	1	upregulated
LAPTM5		0.00444873	-0.389946	0.1	0.176	1	downregulated
EEF1A1P5		0.00456787	-0.375772	0.547	0.573	1	downregulated
PITPNC1		0.00494947	0.261721	0.216	0.107	1	upregulated
CD46		0.0053764	-0.502791	0.264	0.336	1	downregulated
AC005912.1		0.00545938	-0.311257	0.616	0.618	1	downregulated
FTLP3		0.00581629	-0.411368	0.202	0.282	1	downregulated
FKBP5		0.0058328	-0.449389	0.112	0.183	1	downregulated
BTG2		0.00584392	-0.452409	0.429	0.473	1	downregulated
ATG9B		0.00591025	0.272864	0.15	0.061	1	upregulated
CD55		0.00603497	-0.615788	0.251	0.321	1	downregulated
GTF2F1		0.00623348	0.252873	0.231	0.122	1	upregulated
RASAL2		0.00640591	-0.423238	0.272	0.351	1	downregulated
CD59		0.00645057	-0.327763	0.807	0.817	1	downregulated
GIMAP8		0.00667686	-0.405063	0.375	0.458	1	downregulated
AGFG2		0.00735013	0.273413	0.22	0.115	1	upregulated
ACTR2		0.00759576	-0.359094	0.582	0.595	1	downregulated
CDKN1B		0.00829264	-0.384374	0.125	0.198	1	downregulated
FLT1		0.0083628	-0.280052	0.686	0.725	1	downregulated
TMEM47		0.00841365	-0.365816	0.088	0.153	1	downregulated
BTN3A2		0.00866653	-0.445742	0.252	0.321	1	downregulated
TAF1		0.0088793	-0.472229	0.155	0.229	1	downregulated
ANO6		0.0102342	-0.373665	0.128	0.198	1	downregulated
NDRG1		0.0104091	-0.334084	0.677	0.641	1	downregulated
AP3D1		0.0109546	0.259543	0.254	0.145	1	upregulated
POLR2M		0.0109632	-0.461659	0.083	0.145	1	downregulated
MED23		0.0112676	-0.337773	0.055	0.107	1	downregulated
SYPL1		0.0113486	-0.332312	0.332	0.382	1	downregulated
PELI1		0.0121352	-0.336594	0.083	0.145	1	downregulated
SNX4		0.0121505	-0.383357	0.11	0.176	1	downregulated
PAPD4		0.0124561	-0.350864	0.066	0.122	1	downregulated
ST6GAL1		0.0128044	-0.453035	0.349	0.405	1	downregulated
DPYSL2		0.0132305	-0.360491	0.679	0.672	1	downregulated
AC131235.1		0.0134335	-0.387054	0.198	0.267	1	downregulated
MYSM1		0.0140016	-0.316327	0.066	0.122	1	downregulated
SFSWAP		0.0148238	0.268915	0.199	0.107	1	upregulated
FHL1		0.015324	-0.541018	0.094	0.153	1	downregulated
APOLD1		0.0164109	0.29983	0.348	0.237	1	upregulated
DST		0.0164569	-0.386685	0.177	0.244	1	downregulated
CREG1		0.0174228	-0.465176	0.242	0.298	1	downregulated
RNF38		0.0176043	-0.537914	0.149	0.206	1	downregulated
AP2A2		0.0177463	0.257759	0.212	0.122	1	upregulated
OSMR		0.0178197	-0.504083	0.13	0.191	1	downregulated
AFF1		0.0178384	-0.439964	0.237	0.298	1	downregulated
CCDC3		0.0192001	-0.32335	0.54	0.58	1	downregulated
DSTN		0.0194364	-0.315475	0.746	0.718	1	downregulated
ANXA5		0.0199507	-0.365895	0.637	0.634	1	downregulated
SBDS		0.0202804	-0.451634	0.336	0.389	1	downregulated
GAS6		0.0204047	-0.483306	0.13	0.191	1	downregulated
SASH1		0.0206415	-0.359499	0.293	0.366	1	downregulated
CALCOCO2		0.0212481	-0.382635	0.375	0.427	1	downregulated
EGR1		0.0215448	-0.851879	0.307	0.359	1	downregulated
EPS8		0.0230829	-0.401122	0.355	0.405	1	downregulated
RICTOR		0.0231337	-0.25153	0.114	0.176	1	downregulated
GPX3		0.0250659	-0.393464	0.083	0.137	1	downregulated
GADD45B		0.0255704	-0.630409	0.268	0.321	1	downregulated
APOL3		0.0255954	-0.493371	0.309	0.351	1	downregulated
KCNN3		0.0267551	-0.457434	0.158	0.221	1	downregulated
CRIM1		0.0267916	-0.338036	0.459	0.504	1	downregulated
AL358472.1		0.0269473	-0.328754	0.186	0.252	1	downregulated
GABARAPL1		0.0269897	-0.549745	0.168	0.221	1	downregulated
TNFRSF10D		0.028579	-0.499342	0.165	0.221	1	downregulated
ERAP1		0.0291635	-0.317071	0.073	0.122	1	downregulated
KLF9		0.0299568	-0.465309	0.377	0.405	1	downregulated
WWP1		0.0306232	-0.322486	0.211	0.267	1	downregulated
RND1		0.0310086	-0.34974	0.079	0.13	1	downregulated
GBP4		0.0317761	-0.40714	0.405	0.435	1	downregulated
MFSD6		0.0356712	-0.478686	0.181	0.237	1	downregulated
C14orf132		0.0368883	-0.381373	0.268	0.321	1	downregulated
PLXDC2		0.0373678	-0.472733	0.203	0.26	1	downregulated
FTL		0.0377039	-0.380349	0.738	0.672	1	downregulated
GAB1		0.0397993	-0.261156	0.1	0.153	1	downregulated
HNRNPDL		0.0401258	-0.255442	0.489	0.504	1	downregulated
CDK17		0.0417151	-0.35525	0.146	0.198	1	downregulated
SCARA3		0.0435189	-0.376982	0.138	0.191	1	downregulated
GIMAP7		0.044939	-0.334636	0.582	0.603	1	downregulated
FNBP1L		0.0454551	-0.280515	0.245	0.305	1	downregulated
AC115223.1		0.0456383	-0.375201	0.251	0.298	1	downregulated
NR4A2		0.0460854	-0.382493	0.104	0.153	1	downregulated
AL035398.1		0.0462076	-0.322431	0.147	0.198	1	downregulated
GIMAP1		0.0466617	-0.314957	0.24	0.298	1	downregulated
MCC		0.0475041	-0.405328	0.082	0.13	1	downregulated
NTN4		0.0481355	-0.39135	0.083	0.13	1	downregulated
STARD9		0.0481604	-0.30031	0.103	0.153	1	downregulated
CDC14B		0.0482885	-0.425124	0.078	0.122	1	downregulated
MMP28		0.0484004	-0.312399	0.071	0.115	1	downregulated
EGLN1		0.049496	-0.412695	0.204	0.252	1	downregulated
