# Supplementary material for: Single-cell RNA landscape of the osteoimmunology microenvironment in periodontitis
Source: Theranostics. 2022 Jan 1;12(3):1074–96. doi: 10.7150/thno.65694 (PMC8771561; doi:10.7150/thno.65694)
Supplement: Supplementary file 9 — Supplementary table 8. [file thnov12p1074s9.xlsx]

## Sheet: Summary
Table S9: Pathway analysis of differently expressed genes among three sample sets of B cell subclusters
Supplementory Table 8.1 Pathway analysis with downregulated genes between PD vs. HC shown in Fig. fig. S9C
Supplementory Table 8.2 Pathway analysis with upregulated genes between PD vs. HC shown in Fig. fig. S9C
Supplementory Table 8.3 Pathway analysis with downregulated genes between PDT vs. PD shown in Fig. fig. S9C
Supplementory Table 8.4 Pathway analysis with upregulated genes between PDT vs. PD shown in Fig. fig. S9C
Supplementory Table 8.5 Pathway analysis with downregulated genes between PDT vs. HC shown in Fig. fig. S9C
Supplementory Table 8.6 Pathway analysis with upregulated genes between PDT vs. HC shown in Fig. fig. S9C

## Sheet: Supplemental table 8.1
Supplementory Table 8.1 Pathway analysis with downregulated genes between PD vs. HC shown in Fig. fig. S9C
PathwayID	PathwayTerm	DifGene	AllDifGene	GeneInPathway	AllGene	P-Value	FDR	Enrichment	(-log10P)
PATH:03010	Ribosome	18	107	114	5914	9.70822e-13	1.45623e-10	8.727	12.0129
PATH:05321	Inflammatory bowel disease (IBD)	5	107	54	5914	0.00276046	0.121516	5.11769	2.55902
PATH:04640	Hematopoietic cell lineage	6	107	79	5914	0.00290638	0.121516	4.1978	2.53665
PATH:04612	Antigen processing and presentation	5	107	56	5914	0.00324042	0.121516	4.93491	2.4894
PATH:05140	Leishmaniasis	5	107	60	5914	0.0043764	0.131292	4.60592	2.35888
PATH:04662	B cell receptor signaling pathway	5	107	69	5914	0.00792411	0.198103	4.00515	2.10105
PATH:05310	Asthma	3	107	26	5914	0.0110634	0.237072	6.37743	1.95611
PATH:05166	HTLV-I infection	10	107	246	5914	0.0131	0.245626	2.24679	1.88273
PATH:05330	Allograft rejection	3	107	29	5914	0.0149523	0.249204	5.71769	1.82529
PATH:05169	Epstein-Barr virus infection	8	107	184	5914	0.0178586	0.253308	2.40309	1.74815
PATH:05332	Graft-versus-host disease	3	107	32	5914	0.0195204	0.253308	5.18166	1.70951
PATH:04068	FoxO signaling pathway	6	107	121	5914	0.0218939	0.253308	2.74071	1.65968
PATH:04611	Platelet activation	6	107	122	5914	0.0226979	0.253308	2.71825	1.64402
PATH:04940	Type I diabetes mellitus	3	107	35	5914	0.0247759	0.253308	4.73752	1.60597
PATH:05416	Viral myocarditis	4	107	62	5914	0.0253308	0.253308	3.56587	1.59635
PATH:05202	Transcriptional misregulation in cancer	7	107	169	5914	0.0328632	0.308092	2.28933	1.48329
PATH:05219	Bladder cancer	3	107	40	5914	0.0350616	0.309367	4.14533	1.45517
PATH:04672	Intestinal immune network for IgA production	3	107	41	5914	0.0373455	0.311212	4.04422	1.42776
PATH:05320	Autoimmune thyroid disease	3	107	46	5914	0.0498724	0.374043	3.60463	1.30214
PATH:05150	Staphylococcus aureus infection	3	107	46	5914	0.0498724	0.374043	3.60463	1.30214
PATH:05203	Viral carcinogenesis	7	107	195	5914	0.0624646	0.435261	1.98409	1.20437
PATH:05145	Toxoplasmosis	5	107	120	5914	0.0656676	0.435261	2.30296	1.18265
PATH:04141	Protein processing in endoplasmic reticulum	6	107	159	5914	0.0675428	0.435261	2.0857	1.17042
PATH:04722	Neurotrophin signaling pathway	5	107	123	5914	0.0714184	0.435261	2.24679	1.14619
PATH:05168	Herpes simplex infection	6	107	162	5914	0.0725434	0.435261	2.04708	1.1394
PATH:04062	Chemokine signaling pathway	6	107	171	5914	0.0887943	0.512275	1.93933	1.05161
PATH:04145	Phagosome	5	107	133	5914	0.0925212	0.514007	2.07786	1.03376
PATH:05146	Amoebiasis	4	107	102	5914	0.112674	0.586388	2.16749	0.948178
PATH:05340	Primary immunodeficiency	2	107	32	5914	0.113368	0.586388	3.45444	0.945508
PATH:04151	PI3K-Akt signaling pathway	9	107	320	5914	0.123907	0.604429	1.5545	0.906906
PATH:04670	Leukocyte transendothelial migration	4	107	106	5914	0.124915	0.604429	2.0857	0.903384
PATH:03018	RNA degradation	3	107	72	5914	0.141002	0.637506	2.30296	0.850775
PATH:05323	Rheumatoid arthritis	3	107	73	5914	0.145221	0.637506	2.27141	0.837972
PATH:04510	Focal adhesion	6	107	197	5914	0.14583	0.637506	1.68338	0.836153
PATH:05164	Influenza A	5	107	155	5914	0.148751	0.637506	1.78294	0.827539
PATH:03040	Spliceosome	4	107	116	5914	0.157816	0.657567	1.9059	0.801849
PATH:04010	MAPK signaling pathway	7	107	253	5914	0.173081	0.701679	1.52924	0.761751
PATH:05206	MicroRNAs in cancer	5	107	166	5914	0.181298	0.715651	1.66479	0.741606
PATH:04512	ECM-receptor interaction	3	107	83	5914	0.189492	0.727877	1.99775	0.72241
PATH:04974	Protein digestion and absorption	3	107	84	5914	0.1941	0.727877	1.97397	0.711973
PATH:04064	NF-kappa B signaling pathway	3	107	87	5914	0.208091	0.761308	1.9059	0.681747
PATH:00561	Glycerolipid metabolism	2	107	49	5914	0.222001	0.792859	2.25596	0.653646
PATH:05134	Legionellosis	2	107	50	5914	0.228701	0.797796	2.21084	0.640731
PATH:05142	Chagas disease (American trypanosomiasis)	3	107	93	5914	0.236707	0.806957	1.78294	0.625788
PATH:05161	Hepatitis B	4	107	140	5914	0.247289	0.824297	1.57917	0.606795
PATH:04921	Oxytocin signaling pathway	4	107	143	5914	0.259226	0.833164	1.54604	0.586321
PATH:04066	HIF-1 signaling pathway	3	107	98	5914	0.261058	0.833164	1.69197	0.583263
PATH:03013	RNA transport	4	107	154	5914	0.303864	0.914671	1.43561	0.517321
PATH:00100	Steroid biosynthesis	1	107	20	5914	0.306331	0.914671	2.76355	0.513809
PATH:05152	Tuberculosis	4	107	156	5914	0.312088	0.914671	1.41721	0.505723
PATH:04622	RIG-I-like receptor signaling pathway	2	107	64	5914	0.322912	0.914671	1.72722	0.490915
PATH:04115	p53 signaling pathway	2	107	65	5914	0.329584	0.914671	1.70065	0.482033
PATH:00532	Glycosaminoglycan biosynthesis - chondroitin sulfate / dermatan sulfate	1	107	22	5914	0.33129	0.914671	2.51232	0.479792
PATH:04920	Adipocytokine signaling pathway	2	107	66	5914	0.336239	0.914671	1.67488	0.473352
PATH:04380	Osteoclast differentiation	3	107	114	5914	0.340511	0.914671	1.4545	0.467869
PATH:04971	Gastric acid secretion	2	107	69	5914	0.356084	0.914671	1.60206	0.448448
PATH:05220	Chronic myeloid leukemia	2	107	70	5914	0.362654	0.914671	1.57917	0.440507
PATH:00030	Pentose phosphate pathway	1	107	25	5914	0.36707	0.914671	2.21084	0.435251
PATH:05322	Systemic lupus erythematosus	3	107	122	5914	0.380275	0.914671	1.35912	0.419903
PATH:05160	Hepatitis C	3	107	123	5914	0.385217	0.914671	1.34807	0.414294
PATH:04514	Cell adhesion molecules (CAMs)	3	107	125	5914	0.395076	0.914671	1.3265	0.403319
PATH:03020	RNA polymerase	1	107	28	5914	0.400953	0.914671	1.97397	0.396907
PATH:03015	mRNA surveillance pathway	2	107	78	5914	0.414234	0.914671	1.41721	0.382755
PATH:04910	Insulin signaling pathway	3	107	129	5914	0.414671	0.914671	1.28537	0.382297
PATH:00051	Fructose and mannose metabolism	1	107	30	5914	0.422536	0.914671	1.84237	0.374136
PATH:04666	Fc gamma R-mediated phagocytosis	2	107	84	5914	0.451556	0.914671	1.31598	0.345288
PATH:00860	Porphyrin and chlorophyll metabolism	1	107	33	5914	0.453476	0.914671	1.67488	0.343446
PATH:05032	Morphine addiction	2	107	85	5914	0.457648	0.914671	1.30049	0.339468
PATH:04012	ErbB signaling pathway	2	107	85	5914	0.457648	0.914671	1.30049	0.339468
PATH:05222	Small cell lung cancer	2	107	86	5914	0.463701	0.914671	1.28537	0.333762
PATH:05215	Prostate cancer	2	107	86	5914	0.463701	0.914671	1.28537	0.333762
PATH:05020	Prion diseases	1	107	35	5914	0.473183	0.914671	1.57917	0.32497
PATH:04015	Rap1 signaling pathway	4	107	196	5914	0.476286	0.914671	1.12798	0.322132
PATH:00270	Cysteine and methionine metabolism	1	107	36	5914	0.482772	0.914671	1.53531	0.316258
PATH:04915	Estrogen signaling pathway	2	107	92	5914	0.499182	0.914671	1.20154	0.301741
PATH:05200	Pathways in cancer	6	107	315	5914	0.50911	0.914671	1.05278	0.293189
PATH:04022	cGMP-PKG signaling pathway	3	107	151	5914	0.518069	0.914671	1.0981	0.285613
PATH:05144	Malaria	1	107	40	5914	0.519426	0.914671	1.38178	0.284476
PATH:04960	Aldosterone-regulated sodium reabsorption	1	107	40	5914	0.519426	0.914671	1.38178	0.284476
PATH:03420	Nucleotide excision repair	1	107	41	5914	0.52818	0.914671	1.34807	0.277218
PATH:05205	Proteoglycans in cancer	4	107	212	5914	0.538392	0.914671	1.04285	0.268901
PATH:04660	T cell receptor signaling pathway	2	107	100	5914	0.544123	0.914671	1.10542	0.264303
PATH:04978	Mineral absorption	1	107	44	5914	0.553506	0.914671	1.25616	0.256878
PATH:04668	TNF signaling pathway	2	107	103	5914	0.560249	0.914671	1.07322	0.251619
PATH:05030	Cocaine addiction	1	107	45	5914	0.561645	0.914671	1.22825	0.250538
PATH:04930	Type II diabetes mellitus	1	107	46	5914	0.569636	0.914671	1.20154	0.244402
PATH:00330	Arginine and proline metabolism	1	107	49	5914	0.592756	0.914671	1.12798	0.227124
PATH:05130	Pathogenic Escherichia coli infection	1	107	51	5914	0.607481	0.914671	1.08375	0.216467
PATH:04726	Serotonergic synapse	2	107	114	5914	0.615895	0.914671	0.969667	0.210493
PATH:04724	Glutamatergic synapse	2	107	116	5914	0.625422	0.914671	0.952949	0.203827
PATH:04110	Cell cycle	2	107	117	5914	0.630117	0.914671	0.944804	0.200579
PATH:00010	Glycolysis / Gluconeogenesis	1	107	55	5914	0.635367	0.914671	1.00493	0.196975
PATH:04623	Cytosolic DNA-sensing pathway	1	107	56	5914	0.642026	0.914671	0.986983	0.192447
PATH:05221	Acute myeloid leukemia	1	107	56	5914	0.642026	0.914671	0.986983	0.192447
PATH:05131	Shigellosis	1	107	57	5914	0.648565	0.914671	0.969667	0.188047
PATH:04621	NOD-like receptor signaling pathway	1	107	58	5914	0.654985	0.914671	0.952949	0.183769
PATH:04360	Axon guidance	2	107	123	5914	0.657339	0.914671	0.898716	0.182211
PATH:05162	Measles	2	107	124	5914	0.661719	0.914671	0.891468	0.179326
PATH:04144	Endocytosis	3	107	187	5914	0.663779	0.914671	0.886701	0.177976
PATH:05031	Amphetamine addiction	1	107	61	5914	0.673557	0.914671	0.906082	0.171626
PATH:05214	Glioma	1	107	61	5914	0.673557	0.914671	0.906082	0.171626
PATH:05120	Epithelial cell signaling in Helicobacter pylori infection	1	107	61	5914	0.673557	0.914671	0.906082	0.171626
PATH:04610	Complement and coagulation cascades	1	107	63	5914	0.685384	0.914671	0.877318	0.164066
PATH:04810	Regulation of actin cytoskeleton	3	107	197	5914	0.698182	0.914671	0.841691	0.156031
PATH:05133	Pertussis	1	107	66	5914	0.702334	0.914671	0.83744	0.153456
PATH:03320	PPAR signaling pathway	1	107	66	5914	0.702334	0.914671	0.83744	0.153456
PATH:05211	Renal cell carcinoma	1	107	66	5914	0.702334	0.914671	0.83744	0.153456
PATH:01230	Biosynthesis of amino acids	1	107	67	5914	0.70778	0.914671	0.824941	0.150101
PATH:05218	Melanoma	1	107	67	5914	0.70778	0.914671	0.824941	0.150101
PATH:04730	Long-term depression	1	107	68	5914	0.713128	0.914671	0.812809	0.146832
PATH:04370	VEGF signaling pathway	1	107	69	5914	0.718379	0.914671	0.801029	0.143647
PATH:04932	Non-alcoholic fatty liver disease (NAFLD)	2	107	139	5914	0.722188	0.914671	0.795267	0.14135
PATH:04261	Adrenergic signaling in cardiomyocytes	2	107	139	5914	0.722188	0.914671	0.795267	0.14135
PATH:04630	Jak-STAT signaling pathway	2	107	141	5914	0.729531	0.914671	0.783986	0.136956
PATH:05412	Arrhythmogenic right ventricular cardiomyopathy (ARVC)	1	107	72	5914	0.733566	0.914671	0.767653	0.134561
PATH:04390	Hippo signaling pathway	2	107	143	5914	0.736711	0.914671	0.773021	0.132703
PATH:04070	Phosphatidylinositol signaling system	1	107	75	5914	0.747942	0.914671	0.736947	0.126132
PATH:03008	Ribosome biogenesis in eukaryotes	1	107	77	5914	0.757096	0.914671	0.717806	0.120849
PATH:04664	Fc epsilon RI signaling pathway	1	107	77	5914	0.757096	0.914671	0.717806	0.120849
PATH:04350	TGF-beta signaling pathway	1	107	78	5914	0.761549	0.914671	0.708603	0.118302
PATH:04146	Peroxisome	1	107	78	5914	0.761549	0.914671	0.708603	0.118302
PATH:05410	Hypertrophic cardiomyopathy (HCM)	1	107	79	5914	0.76592	0.914671	0.699633	0.115816
PATH:00564	Glycerophospholipid metabolism	1	107	80	5914	0.770213	0.914671	0.690888	0.113389
PATH:04727	GABAergic synapse	1	107	81	5914	0.774427	0.914671	0.682358	0.111019
PATH:04914	Progesterone-mediated oocyte maturation	1	107	83	5914	0.782628	0.914671	0.665916	0.106445
PATH:04060	Cytokine-cytokine receptor interaction	3	107	227	5914	0.785502	0.914671	0.730454	0.104853
PATH:04210	Apoptosis	1	107	84	5914	0.786617	0.914671	0.657988	0.104237
PATH:05414	Dilated cardiomyopathy	1	107	84	5914	0.786617	0.914671	0.657988	0.104237
PATH:04540	Gap junction	1	107	84	5914	0.786617	0.914671	0.657988	0.104237
PATH:04713	Circadian entrainment	1	107	89	5914	0.805499	0.917997	0.621023	0.0939351
PATH:00240	Pyrimidine metabolism	1	107	92	5914	0.816023	0.917997	0.600772	0.0882974
PATH:04620	Toll-like receptor signaling pathway	1	107	92	5914	0.816023	0.917997	0.600772	0.0882974
PATH:05016	Huntington's disease	2	107	169	5914	0.816228	0.917997	0.654095	0.0881885
PATH:04723	Retrograde endocannabinoid signaling	1	107	96	5914	0.829183	0.917997	0.57574	0.0813495
PATH:04912	GnRH signaling pathway	1	107	96	5914	0.829183	0.917997	0.57574	0.0813495
PATH:04916	Melanogenesis	1	107	97	5914	0.832325	0.917997	0.569804	0.0797072
PATH:01200	Carbon metabolism	1	107	99	5914	0.838437	0.917997	0.558293	0.0765295
PATH:04725	Cholinergic synapse	1	107	105	5914	0.855481	0.926053	0.526391	0.0677898
PATH:04270	Vascular smooth muscle contraction	1	107	106	5914	0.858143	0.926053	0.521425	0.0664405
PATH:04142	Lysosome	1	107	111	5914	0.870741	0.932937	0.497937	0.0601109
PATH:04650	Natural killer cell mediated cytotoxicity	1	107	116	5914	0.88223	0.933994	0.476474	0.054418
PATH:04728	Dopaminergic synapse	1	107	120	5914	0.890688	0.933994	0.460592	0.0502742
PATH:04014	Ras signaling pathway	2	107	205	5914	0.891108	0.933994	0.53923	0.0500696
PATH:04530	Tight junction	1	107	123	5914	0.896634	0.933994	0.449358	0.0473846
PATH:05012	Parkinson's disease	1	107	131	5914	0.910969	0.942382	0.421916	0.0404963
PATH:00230	Purine metabolism	1	107	156	5914	0.944237	0.963955	0.354301	0.0249189
PATH:05034	Alcoholism	1	107	159	5914	0.947289	0.963955	0.347617	0.0235175
PATH:04020	Calcium signaling pathway	1	107	163	5914	0.951102	0.963955	0.339086	0.0217728
PATH:04080	Neuroactive ligand-receptor interaction	1	107	237	5914	0.987927	0.994557	0.233211	0.00527519
PATH:01100	Metabolic pathways	6	107	1039	5914	0.999944	0.999944	0.319178	2.43092e-05

## Sheet: Supplemental table 8.2
Supplementory Table 8.2 Pathway analysis with upregulated genes between PD vs. HC shown in Fig. fig. S9C
PathwayID	PathwayTerm	DifGene	AllDifGene	GeneInPathway	AllGene	P-Value	FDR	Enrichment	(-log10P)
PATH:00190	Oxidative phosphorylation	11	80	115	5914	3.1512e-07	3.84446e-05	7.07109	6.50152
PATH:05012	Parkinson's disease	11	80	131	5914	1.18096e-06	5.99027e-05	6.20744	5.92777
PATH:05416	Viral myocarditis	8	80	62	5914	1.47302e-06	5.99027e-05	9.53871	5.83179
PATH:04670	Leukocyte transendothelial migration	8	80	106	5914	8.13406e-05	0.00198553	5.57925	4.08969
PATH:05016	Huntington's disease	10	80	169	5914	8.13741e-05	0.00198553	4.37426	4.08951
PATH:04666	Fc gamma R-mediated phagocytosis	7	80	84	5914	0.000124658	0.00253471	6.16042	3.90428
PATH:05010	Alzheimer's disease	9	80	152	5914	0.000188601	0.00328704	4.37714	3.72446
PATH:04810	Regulation of actin cytoskeleton	10	80	197	5914	0.000288705	0.00440276	3.75254	3.53955
PATH:05330	Allograft rejection	4	80	29	5914	0.000570208	0.00772949	10.1966	3.24397
PATH:05169	Epstein-Barr virus infection	9	80	184	5914	0.000774614	0.00928483	3.6159	3.11091
PATH:05332	Graft-versus-host disease	4	80	32	5914	0.000837157	0.00928483	9.24063	3.07719
PATH:05131	Shigellosis	5	80	57	5914	0.000964491	0.00980566	6.48465	3.0157
PATH:04940	Type I diabetes mellitus	4	80	35	5914	0.00118205	0.0110931	8.44857	2.92736
PATH:04514	Cell adhesion molecules (CAMs)	7	80	125	5914	0.0014081	0.0122705	4.1398	2.85137
PATH:04145	Phagosome	7	80	133	5914	0.00201479	0.016387	3.89079	2.69577
PATH:05323	Rheumatoid arthritis	5	80	73	5914	0.00292416	0.0222967	5.06336	2.534
PATH:05320	Autoimmune thyroid disease	4	80	46	5914	0.00329214	0.0236259	6.42826	2.48252
PATH:05110	Vibrio cholerae infection	4	80	49	5914	0.00414564	0.0280983	6.03469	2.38241
PATH:05130	Pathogenic Escherichia coli infection	4	80	51	5914	0.004791	0.0307633	5.79804	2.31957
PATH:04612	Antigen processing and presentation	4	80	56	5914	0.00669224	0.0408227	5.28036	2.17443
PATH:04520	Adherens junction	4	80	66	5914	0.0118647	0.0689281	4.4803	1.92574
PATH:05100	Bacterial invasion of epithelial cells	4	80	71	5914	0.0152061	0.0843248	4.16479	1.81798
PATH:04260	Cardiac muscle contraction	4	80	73	5914	0.0166931	0.0885462	4.05068	1.77746
PATH:04672	Intestinal immune network for IgA production	3	80	41	5914	0.0175695	0.0891505	5.40915	1.75524
PATH:05132	Salmonella infection	4	80	75	5914	0.0182685	0.0891505	3.94267	1.7383
PATH:03040	Spliceosome	5	80	116	5914	0.0199297	0.0935162	3.18642	1.7005
PATH:05150	Staphylococcus aureus infection	3	80	46	5914	0.023847	0.102164	4.8212	1.62257
PATH:04611	Platelet activation	5	80	122	5914	0.0242026	0.102164	3.02971	1.61614
PATH:05206	MicroRNAs in cancer	6	80	166	5914	0.0242848	0.102164	2.67199	1.61466
PATH:03060	Protein export	2	80	21	5914	0.032137	0.13069	7.04048	1.49299
PATH:04932	Non-alcoholic fatty liver disease (NAFLD)	5	80	139	5914	0.0393772	0.154968	2.65917	1.40476
PATH:05140	Leishmaniasis	3	80	60	5914	0.0470366	0.176092	3.69625	1.32756
PATH:05310	Asthma	2	80	26	5914	0.0476314	0.176092	5.68654	1.32211
PATH:05164	Influenza A	5	80	155	5914	0.0580257	0.20821	2.38468	1.23638
PATH:05205	Proteoglycans in cancer	6	80	212	5914	0.0662756	0.230018	2.09222	1.17865
PATH:03010	Ribosome	4	80	114	5914	0.0678741	0.230018	2.59386	1.1683
PATH:04650	Natural killer cell mediated cytotoxicity	4	80	116	5914	0.0714004	0.235428	2.54914	1.1463
PATH:05322	Systemic lupus erythematosus	4	80	122	5914	0.0825334	0.264976	2.42377	1.08337
PATH:05410	Hypertrophic cardiomyopathy (HCM)	3	80	79	5914	0.0908536	0.277103	2.80728	1.04166
PATH:04640	Hematopoietic cell lineage	3	80	79	5914	0.0908536	0.277103	2.80728	1.04166
PATH:04120	Ubiquitin mediated proteolysis	4	80	131	5914	0.10074	0.299762	2.25725	0.996799
PATH:05414	Dilated cardiomyopathy	3	80	84	5914	0.104466	0.30345	2.64018	0.981024
PATH:04064	NF-kappa B signaling pathway	3	80	87	5914	0.113001	0.320607	2.54914	0.946919
PATH:04015	Rap1 signaling pathway	5	80	196	5914	0.125233	0.346056	1.88584	0.90228
PATH:04390	Hippo signaling pathway	4	80	143	5914	0.127643	0.346056	2.06783	0.894002
PATH:05321	Inflammatory bowel disease (IBD)	2	80	54	5914	0.165345	0.438523	2.73796	0.78161
PATH:00562	Inositol phosphate metabolism	2	80	56	5914	0.174993	0.443893	2.64018	0.756979
PATH:05168	Herpes simplex infection	4	80	162	5914	0.175602	0.443893	1.82531	0.75547
PATH:04020	Calcium signaling pathway	4	80	163	5914	0.178285	0.443893	1.81411	0.748886
PATH:05120	Epithelial cell signaling in Helicobacter pylori infection	2	80	61	5914	0.199481	0.485498	2.42377	0.700099
PATH:04919	Thyroid hormone signaling pathway	3	80	115	5914	0.203293	0.485498	1.92848	0.691878
PATH:00120	Primary bile acid biosynthesis	1	80	17	5914	0.206934	0.485498	4.34853	0.684169
PATH:04722	Neurotrophin signaling pathway	3	80	123	5914	0.231674	0.521549	1.80305	0.635123
PATH:05166	HTLV-I infection	5	80	246	5914	0.238886	0.521549	1.50254	0.62181
PATH:04370	VEGF signaling pathway	2	80	69	5914	0.239399	0.521549	2.14275	0.620877
PATH:04662	B cell receptor signaling pathway	2	80	69	5914	0.239399	0.521549	2.14275	0.620877
PATH:04144	Endocytosis	4	80	187	5914	0.246358	0.524978	1.58128	0.608432
PATH:05412	Arrhythmogenic right ventricular cardiomyopathy (ARVC)	2	80	72	5914	0.254497	0.524978	2.05347	0.594318
PATH:03018	RNA degradation	2	80	72	5914	0.254497	0.524978	2.05347	0.594318
PATH:03440	Homologous recombination	1	80	22	5914	0.259306	0.524978	3.36023	0.586188
PATH:04966	Collecting duct acid secretion	1	80	23	5914	0.269362	0.524978	3.21413	0.569663
PATH:04070	Phosphatidylinositol signaling system	2	80	75	5914	0.269619	0.524978	1.97133	0.569249
PATH:04510	Focal adhesion	4	80	197	5914	0.276332	0.524978	1.50102	0.558568
PATH:03008	Ribosome biogenesis in eukaryotes	2	80	77	5914	0.279702	0.524978	1.92013	0.553305
PATH:04664	Fc epsilon RI signaling pathway	2	80	77	5914	0.279702	0.524978	1.92013	0.553305
PATH:00030	Pentose phosphate pathway	1	80	25	5914	0.289074	0.534348	2.957	0.538992
PATH:04014	Ras signaling pathway	4	80	205	5914	0.300751	0.547637	1.44244	0.521793
PATH:05216	Thyroid cancer	1	80	28	5914	0.31766	0.561659	2.64018	0.498038
PATH:04710	Circadian rhythm	1	80	28	5914	0.31766	0.561659	2.64018	0.498038
PATH:01100	Metabolic pathways	16	80	1039	5914	0.325414	0.56715	1.1384	0.487564
PATH:04022	cGMP-PKG signaling pathway	3	80	151	5914	0.335019	0.569474	1.46871	0.474931
PATH:03410	Base excision repair	1	80	30	5914	0.336083	0.569474	2.46417	0.473553
PATH:03013	RNA transport	3	80	154	5914	0.346215	0.578606	1.4401	0.460654
PATH:05152	Tuberculosis	3	80	156	5914	0.353673	0.583082	1.42163	0.451398
PATH:04141	Protein processing in endoplasmic reticulum	3	80	159	5914	0.364843	0.593478	1.39481	0.437894
PATH:03050	Proteasome	1	80	36	5914	0.388457	0.623576	2.05347	0.410657
PATH:05146	Amoebiasis	2	80	102	5914	0.403175	0.633449	1.44951	0.394507
PATH:04962	Vasopressin-regulated water reabsorption	1	80	38	5914	0.404992	0.633449	1.94539	0.392554
PATH:05144	Malaria	1	80	40	5914	0.421084	0.650282	1.84813	0.375631
PATH:04978	Mineral absorption	1	80	44	5914	0.451992	0.689287	1.68011	0.34487
PATH:04110	Cell cycle	2	80	117	5914	0.47261	0.69185	1.26368	0.325497
PATH:04961	Endocrine and other factor-regulated calcium reabsorption	1	80	47	5914	0.474097	0.69185	1.57287	0.324133
PATH:00510	N-Glycan biosynthesis	1	80	47	5914	0.474097	0.69185	1.57287	0.324133
PATH:05145	Toxoplasmosis	2	80	120	5914	0.485928	0.69185	1.23208	0.313429
PATH:05203	Viral carcinogenesis	3	80	195	5914	0.494724	0.69185	1.13731	0.305637
PATH:05134	Legionellosis	1	80	50	5914	0.495322	0.69185	1.4785	0.305113
PATH:04530	Tight junction	2	80	123	5914	0.499039	0.69185	1.20203	0.301865
PATH:04360	Axon guidance	2	80	123	5914	0.499039	0.69185	1.20203	0.301865
PATH:04721	Synaptic vesicle cycle	1	80	55	5914	0.528832	0.716861	1.34409	0.276683
PATH:05223	Non-small cell lung cancer	1	80	55	5914	0.528832	0.716861	1.34409	0.276683
PATH:00590	Arachidonic acid metabolism	1	80	56	5914	0.535265	0.717608	1.32009	0.271431
PATH:05210	Colorectal cancer	1	80	60	5914	0.560143	0.732675	1.23208	0.251701
PATH:04261	Adrenergic signaling in cardiomyocytes	2	80	139	5914	0.56532	0.732675	1.06367	0.247706
PATH:05214	Glioma	1	80	61	5914	0.566154	0.732675	1.21189	0.247066
PATH:04921	Oxytocin signaling pathway	2	80	143	5914	0.580897	0.732675	1.03392	0.235901
PATH:04310	Wnt signaling pathway	2	80	144	5914	0.584728	0.732675	1.02674	0.233046
PATH:05133	Pertussis	1	80	66	5914	0.595013	0.732675	1.12008	0.225473
PATH:03320	PPAR signaling pathway	1	80	66	5914	0.595013	0.732675	1.12008	0.225473
PATH:01230	Biosynthesis of amino acids	1	80	67	5914	0.600554	0.732675	1.10336	0.221448
PATH:05212	Pancreatic cancer	1	80	67	5914	0.600554	0.732675	1.10336	0.221448
PATH:04971	Gastric acid secretion	1	80	69	5914	0.61141	0.738535	1.07138	0.213667
PATH:04146	Peroxisome	1	80	78	5914	0.656768	0.782463	0.947756	0.182588
PATH:05202	Transcriptional misregulation in cancer	2	80	169	5914	0.67227	0.782463	0.874852	0.172456
PATH:04010	MAPK signaling pathway	3	80	253	5914	0.672329	0.782463	0.876581	0.172418
PATH:04512	ECM-receptor interaction	1	80	83	5914	0.679665	0.782463	0.890663	0.167705
PATH:04970	Salivary secretion	1	80	84	5914	0.68406	0.782463	0.88006	0.164906
PATH:04012	ErbB signaling pathway	1	80	85	5914	0.688395	0.782463	0.869706	0.162162
PATH:04750	Inflammatory mediator regulation of TRP channels	1	80	86	5914	0.692672	0.782463	0.859593	0.159472
PATH:04620	Toll-like receptor signaling pathway	1	80	92	5914	0.717141	0.802672	0.803533	0.144395
PATH:04972	Pancreatic secretion	1	80	96	5914	0.732374	0.806276	0.770052	0.135267
PATH:04066	HIF-1 signaling pathway	1	80	98	5914	0.739684	0.806276	0.754337	0.130954
PATH:01200	Carbon metabolism	1	80	99	5914	0.743265	0.806276	0.746717	0.128856
PATH:04660	T cell receptor signaling pathway	1	80	100	5914	0.746797	0.806276	0.73925	0.126797
PATH:04114	Oocyte meiosis	1	80	102	5914	0.753718	0.80661	0.724755	0.122791
PATH:04380	Osteoclast differentiation	1	80	114	5914	0.791488	0.839666	0.648465	0.101556
PATH:05200	Pathways in cancer	3	80	315	5914	0.807518	0.845466	0.704048	0.0928477
PATH:04068	FoxO signaling pathway	1	80	121	5914	0.810816	0.845466	0.61095	0.0910779
PATH:05162	Measles	1	80	124	5914	0.818547	0.846294	0.596169	0.0869564
PATH:05161	Hepatitis B	1	80	140	5914	0.854803	0.876352	0.528036	0.0681341
PATH:04062	Chemokine signaling pathway	1	80	171	5914	0.905892	0.92099	0.43231	0.0429236
PATH:04151	PI3K-Akt signaling pathway	2	80	320	5914	0.936127	0.943864	0.462031	0.0286652
PATH:04080	Neuroactive ligand-receptor interaction	1	80	237	5914	0.962912	0.962912	0.31192	0.0164132

## Sheet: Supplemental table 8.3
Supplementory Table 8.3 Pathway analysis with downregulated genes between PDT vs. PD shown in Fig. fig. S9C
PathwayID	PathwayTerm	DifGene	AllDifGene	GeneInPathway	AllGene	P-Value	FDR	Enrichment	(-log10P)
PATH:04141	Protein processing in endoplasmic reticulum	21	174	159	5914	5.21898e-09	1.02292e-06	4.48905	8.28241
PATH:03040	Spliceosome	16	174	116	5914	2.11966e-07	2.07727e-05	4.68807	6.67373
PATH:05012	Parkinson's disease	13	174	131	5914	0.000111323	0.00727309	3.37291	3.95342
PATH:04612	Antigen processing and presentation	8	174	56	5914	0.000203196	0.00995662	4.8555	3.69208
PATH:05168	Herpes simplex infection	14	174	162	5914	0.000266853	0.0104606	2.93728	3.57373
PATH:05016	Huntington's disease	14	174	169	5914	0.000413201	0.0134979	2.81562	3.38384
PATH:05166	HTLV-I infection	17	174	246	5914	0.000843151	0.0236082	2.3488	3.07409
PATH:00190	Oxidative phosphorylation	10	174	115	5914	0.00193901	0.0475059	2.95552	2.71242
PATH:05169	Epstein-Barr virus infection	13	174	184	5914	0.00284757	0.0539263	2.40136	2.54553
PATH:03060	Protein export	4	174	21	5914	0.00292703	0.0539263	6.474	2.53357
PATH:05134	Legionellosis	6	174	50	5914	0.00322948	0.0539263	4.07862	2.49087
PATH:05020	Prion diseases	5	174	35	5914	0.00330161	0.0539263	4.8555	2.48127
PATH:05010	Alzheimer's disease	11	174	152	5914	0.00495295	0.0746753	2.45969	2.30514
PATH:04915	Estrogen signaling pathway	8	174	92	5914	0.00542834	0.0759968	2.95552	2.26533
PATH:03010	Ribosome	9	174	114	5914	0.00615053	0.0803669	2.6833	2.21109
PATH:05031	Amphetamine addiction	6	174	61	5914	0.00865371	0.103212	3.34313	2.0628
PATH:05416	Viral myocarditis	6	174	62	5914	0.00935321	0.103212	3.28921	2.02904
PATH:04611	Platelet activation	9	174	122	5914	0.00947865	0.103212	2.50735	2.02325
PATH:04810	Regulation of actin cytoskeleton	12	174	197	5914	0.012927	0.133352	2.07037	1.8885
PATH:04662	B cell receptor signaling pathway	6	174	69	5914	0.0154189	0.145584	2.95552	1.81195
PATH:05164	Influenza A	10	174	155	5914	0.0155983	0.145584	2.19281	1.80692
PATH:04260	Cardiac muscle contraction	6	174	73	5914	0.0198978	0.175459	2.79358	1.70119
PATH:04932	Non-alcoholic fatty liver disease (NAFLD)	9	174	139	5914	0.020867	0.175459	2.20069	1.68054
PATH:04144	Endocytosis	11	174	187	5914	0.0214847	0.175459	1.99932	1.66787
PATH:04921	Oxytocin signaling pathway	9	174	143	5914	0.02458	0.192707	2.13914	1.60942
PATH:05203	Viral carcinogenesis	11	174	195	5914	0.028214	0.212691	1.9173	1.54953
PATH:05140	Leishmaniasis	5	174	60	5914	0.0308939	0.220143	2.83238	1.51013
PATH:04672	Intestinal immune network for IgA production	4	174	41	5914	0.031449	0.220143	3.31595	1.50239
PATH:04115	p53 signaling pathway	5	174	65	5914	0.0416083	0.281215	2.6145	1.38082
PATH:05161	Hepatitis B	8	174	140	5914	0.0535603	0.347846	1.9422	1.27116
PATH:05110	Vibrio cholerae infection	4	174	49	5914	0.0550164	0.347846	2.77457	1.25951
PATH:05014	Amyotrophic lateral sclerosis (ALS)	4	174	50	5914	0.0584844	0.35167	2.71908	1.23296
PATH:05130	Pathogenic Escherichia coli infection	4	174	51	5914	0.0620668	0.35167	2.66577	1.20714
PATH:04728	Dopaminergic synapse	7	174	120	5914	0.0627983	0.35167	1.98266	1.20205
PATH:05145	Toxoplasmosis	7	174	120	5914	0.0627983	0.35167	1.98266	1.20205
PATH:05162	Measles	7	174	124	5914	0.072217	0.379051	1.91871	1.14136
PATH:04022	cGMP-PKG signaling pathway	8	174	151	5914	0.0762694	0.379051	1.80072	1.11765
PATH:05200	Pathways in cancer	14	174	315	5914	0.0793025	0.379051	1.5106	1.10071
PATH:04640	Hematopoietic cell lineage	5	174	79	5914	0.0822787	0.379051	2.15117	1.08471
PATH:04940	Type I diabetes mellitus	3	174	35	5914	0.0825224	0.379051	2.9133	1.08343
PATH:00471	D-Glutamine and D-glutamate metabolism	1	174	3	5914	0.0857078	0.379051	11.3295	1.06698
PATH:05131	Shigellosis	4	174	57	5914	0.0859062	0.379051	2.38516	1.06598
PATH:05152	Tuberculosis	8	174	156	5914	0.0882587	0.379051	1.743	1.05424
PATH:04621	NOD-like receptor signaling pathway	4	174	58	5914	0.0902583	0.379051	2.34403	1.04451
PATH:04120	Ubiquitin mediated proteolysis	7	174	131	5914	0.0906176	0.379051	1.81618	1.04279
PATH:04270	Vascular smooth muscle contraction	6	174	106	5914	0.0914268	0.379051	1.92388	1.03893
PATH:04670	Leukocyte transendothelial migration	6	174	106	5914	0.0914268	0.379051	1.92388	1.03893
PATH:05205	Proteoglycans in cancer	10	174	212	5914	0.0941654	0.379051	1.60323	1.02611
PATH:04145	Phagosome	7	174	133	5914	0.0963202	0.379051	1.78887	1.01628
PATH:05210	Colorectal cancer	4	174	60	5914	0.0992731	0.379051	2.2659	1.00317
PATH:04962	Vasopressin-regulated water reabsorption	3	174	38	5914	0.0999138	0.379051	2.6833	1.00037
PATH:04666	Fc gamma R-mediated phagocytosis	5	174	84	5914	0.100565	0.379051	2.02313	0.997555
PATH:05215	Prostate cancer	5	174	86	5914	0.108406	0.400898	1.97608	0.964946
PATH:04064	NF-kappa B signaling pathway	5	174	87	5914	0.112436	0.408103	1.95336	0.949093
PATH:04919	Thyroid hormone signaling pathway	6	174	115	5914	0.122305	0.424292	1.77331	0.912554
PATH:04720	Long-term potentiation	4	174	65	5914	0.123536	0.424292	2.0916	0.908208
PATH:05202	Transcriptional misregulation in cancer	8	174	169	5914	0.124264	0.424292	1.60892	0.905656
PATH:04510	Focal adhesion	9	174	197	5914	0.125623	0.424292	1.55277	0.900931
PATH:04390	Hippo signaling pathway	7	174	143	5914	0.12772	0.424292	1.66377	0.893739
PATH:05212	Pancreatic cancer	4	174	67	5914	0.133888	0.437366	2.02916	0.873259
PATH:00330	Arginine and proline metabolism	3	174	49	5914	0.173962	0.553846	2.08093	0.759545
PATH:05310	Asthma	2	174	26	5914	0.177169	0.553846	2.6145	0.751612
PATH:05132	Salmonella infection	4	174	75	5914	0.178537	0.553846	1.81272	0.748272
PATH:04114	Oocyte meiosis	5	174	102	5914	0.180848	0.553846	1.6661	0.742687
PATH:05216	Thyroid cancer	2	174	28	5914	0.19862	0.598915	2.42775	0.701977
PATH:05330	Allograft rejection	2	174	29	5914	0.209461	0.615884	2.34403	0.678896
PATH:04010	MAPK signaling pathway	10	174	253	5914	0.210532	0.615884	1.34342	0.676683
PATH:05206	MicroRNAs in cancer	7	174	166	5914	0.216287	0.623417	1.43325	0.664969
PATH:04261	Adrenergic signaling in cardiomyocytes	6	174	139	5914	0.225013	0.635899	1.46713	0.647793
PATH:04210	Apoptosis	4	174	84	5914	0.233761	0.635899	1.6185	0.631228
PATH:05414	Dilated cardiomyopathy	4	174	84	5914	0.233761	0.635899	1.6185	0.631228
PATH:05340	Primary immunodeficiency	2	174	32	5914	0.242289	0.635899	2.12428	0.615667
PATH:04130	SNARE interactions in vesicular transport	2	174	32	5914	0.242289	0.635899	2.12428	0.615667
PATH:05332	Graft-versus-host disease	2	174	32	5914	0.242289	0.635899	2.12428	0.615667
PATH:04380	Osteoclast differentiation	5	174	114	5914	0.244279	0.635899	1.49072	0.612115
PATH:04750	Inflammatory mediator regulation of TRP channels	4	174	86	5914	0.246573	0.635899	1.58086	0.608054
PATH:04068	FoxO signaling pathway	5	174	121	5914	0.283713	0.719507	1.40448	0.54712
PATH:00270	Cysteine and methionine metabolism	2	174	36	5914	0.286335	0.719507	1.88825	0.543126
PATH:03013	RNA transport	6	174	154	5914	0.299982	0.734256	1.32423	0.522905
PATH:04514	Cell adhesion molecules (CAMs)	5	174	125	5914	0.306787	0.734256	1.35954	0.513163
PATH:04918	Thyroid hormone synthesis	3	174	66	5914	0.307189	0.734256	1.54493	0.512595
PATH:04520	Adherens junction	3	174	66	5914	0.307189	0.734256	1.54493	0.512595
PATH:04370	VEGF signaling pathway	3	174	69	5914	0.331571	0.782986	1.47776	0.479424
PATH:04660	T cell receptor signaling pathway	4	174	100	5914	0.339428	0.783304	1.35954	0.469253
PATH:05220	Chronic myeloid leukemia	3	174	70	5914	0.339698	0.783304	1.45665	0.468907
PATH:05100	Bacterial invasion of epithelial cells	3	174	71	5914	0.34782	0.792706	1.43613	0.458645
PATH:03018	RNA degradation	3	174	72	5914	0.355933	0.801082	1.41619	0.448632
PATH:04668	TNF signaling pathway	4	174	103	5914	0.359669	0.801082	1.31994	0.444096
PATH:05323	Rheumatoid arthritis	3	174	73	5914	0.364033	0.801691	1.39679	0.438859
PATH:00920	Sulfur metabolism	1	174	16	5914	0.380243	0.809391	2.12428	0.419939
PATH:05030	Cocaine addiction	2	174	45	5914	0.383746	0.809391	1.5106	0.415957
PATH:05150	Staphylococcus aureus infection	2	174	46	5914	0.394261	0.809391	1.47776	0.404216
PATH:05320	Autoimmune thyroid disease	2	174	46	5914	0.394261	0.809391	1.47776	0.404216
PATH:00120	Primary bile acid biosynthesis	1	174	17	5914	0.398527	0.809391	1.99932	0.399543
PATH:04964	Proximal tubule bicarbonate reclamation	1	174	17	5914	0.398527	0.809391	1.99932	0.399543
PATH:04614	Renin-angiotensin system	1	174	17	5914	0.398527	0.809391	1.99932	0.399543
PATH:04961	Endocrine and other factor-regulated calcium reabsorption	2	174	47	5914	0.404695	0.809391	1.44632	0.392872
PATH:00510	N-Glycan biosynthesis	2	174	47	5914	0.404695	0.809391	1.44632	0.392872
PATH:05410	Hypertrophic cardiomyopathy (HCM)	3	174	79	5914	0.412202	0.816076	1.2907	0.38489
PATH:00564	Glycerophospholipid metabolism	3	174	80	5914	0.420131	0.823457	1.27457	0.376615
PATH:04512	ECM-receptor interaction	3	174	83	5914	0.4437	0.861042	1.2285	0.35291
PATH:04110	Cell cycle	4	174	117	5914	0.453217	0.870888	1.162	0.343693
PATH:00910	Nitrogen metabolism	1	174	21	5914	0.466452	0.879083	1.6185	0.331193
PATH:04950	Maturity onset diabetes of the young	1	174	21	5914	0.466452	0.879083	1.6185	0.331193
PATH:05321	Inflammatory bowel disease (IBD)	2	174	54	5914	0.475132	0.88645	1.25883	0.323186
PATH:03440	Homologous recombination	1	174	22	5914	0.482206	0.88645	1.54493	0.316767
PATH:05223	Non-small cell lung cancer	2	174	55	5914	0.484785	0.88645	1.23595	0.314451
PATH:04360	Axon guidance	4	174	123	5914	0.492076	0.88645	1.10532	0.307968
PATH:00562	Inositol phosphate metabolism	2	174	56	5914	0.494328	0.88645	1.21388	0.305985
PATH:04977	Vitamin digestion and absorption	1	174	23	5914	0.497497	0.88645	1.47776	0.303209
PATH:04320	Dorso-ventral axis formation	1	174	24	5914	0.512339	0.904671	1.41619	0.290442
PATH:00030	Pentose phosphate pathway	1	174	25	5914	0.526746	0.910825	1.35954	0.278399
PATH:04020	Calcium signaling pathway	5	174	163	5914	0.527114	0.910825	1.04259	0.278095
PATH:04910	Insulin signaling pathway	4	174	129	5914	0.529766	0.910825	1.05391	0.275916
PATH:05214	Glioma	2	174	61	5914	0.540334	0.920918	1.11438	0.267337
PATH:04610	Complement and coagulation cascades	2	174	63	5914	0.557916	0.921393	1.079	0.253431
PATH:04622	RIG-I-like receptor signaling pathway	2	174	64	5914	0.566527	0.921393	1.06214	0.24678
PATH:00512	Mucin type O-Glycan biosynthesis	1	174	28	5914	0.567474	0.921393	1.21388	0.246054
PATH:04976	Bile secretion	2	174	65	5914	0.575017	0.921393	1.0458	0.240319
PATH:04917	Prolactin signaling pathway	2	174	65	5914	0.575017	0.921393	1.0458	0.240319
PATH:00640	Propanoate metabolism	1	174	29	5914	0.58026	0.921393	1.17202	0.236377
PATH:05133	Pertussis	2	174	66	5914	0.583387	0.921393	1.02995	0.234043
PATH:01230	Biosynthesis of amino acids	2	174	67	5914	0.591635	0.921393	1.01458	0.227946
PATH:03410	Base excision repair	1	174	30	5914	0.592671	0.921393	1.13295	0.227186
PATH:00450	Selenocompound metabolism	1	174	30	5914	0.592671	0.921393	1.13295	0.227186
PATH:04725	Cholinergic synapse	3	174	105	5914	0.602142	0.921393	0.9711	0.220301
PATH:00250	Alanine, aspartate and glutamate metabolism	1	174	32	5914	0.616407	0.921393	1.06214	0.210132
PATH:04742	Taste transduction	1	174	32	5914	0.616407	0.921393	1.06214	0.210132
PATH:04310	Wnt signaling pathway	4	174	144	5914	0.617516	0.921393	0.944125	0.209352
PATH:05412	Arrhythmogenic right ventricular cardiomyopathy (ARVC)	2	174	72	5914	0.631058	0.921393	0.944125	0.19993
PATH:04070	Phosphatidylinositol signaling system	2	174	75	5914	0.653264	0.921393	0.90636	0.184911
PATH:03050	Proteasome	1	174	36	5914	0.659833	0.921393	0.944125	0.180566
PATH:03008	Ribosome biogenesis in eukaryotes	2	174	77	5914	0.667472	0.921393	0.882818	0.175567
PATH:04664	Fc epsilon RI signaling pathway	2	174	77	5914	0.667472	0.921393	0.882818	0.175567
PATH:04724	Glutamatergic synapse	3	174	116	5914	0.669455	0.921393	0.879013	0.174278
PATH:04650	Natural killer cell mediated cytotoxicity	3	174	116	5914	0.669455	0.921393	0.879013	0.174278
PATH:04146	Peroxisome	2	174	78	5914	0.674399	0.921393	0.8715	0.171083
PATH:04350	TGF-beta signaling pathway	2	174	78	5914	0.674399	0.921393	0.8715	0.171083
PATH:03015	mRNA surveillance pathway	2	174	78	5914	0.674399	0.921393	0.8715	0.171083
PATH:00620	Pyruvate metabolism	1	174	38	5914	0.679676	0.921393	0.894434	0.167698
PATH:05034	Alcoholism	4	174	159	5914	0.694429	0.921393	0.855057	0.158372
PATH:04727	GABAergic synapse	2	174	81	5914	0.694483	0.921393	0.839222	0.158338
PATH:04911	Insulin secretion	2	174	81	5914	0.694483	0.921393	0.839222	0.158338
PATH:05219	Bladder cancer	1	174	40	5914	0.698367	0.921393	0.849713	0.155916
PATH:00600	Sphingolipid metabolism	1	174	40	5914	0.698367	0.921393	0.849713	0.155916
PATH:05322	Systemic lupus erythematosus	3	174	122	5914	0.702523	0.921393	0.835783	0.15334
PATH:04914	Progesterone-mediated oocyte maturation	2	174	83	5914	0.7073	0.921393	0.819	0.150396
PATH:03420	Nucleotide excision repair	1	174	41	5914	0.707302	0.921393	0.828988	0.150395
PATH:04973	Carbohydrate digestion and absorption	1	174	42	5914	0.715974	0.921393	0.80925	0.145103
PATH:04913	Ovarian steroidogenesis	1	174	42	5914	0.715974	0.921393	0.80925	0.145103
PATH:05032	Morphine addiction	2	174	85	5914	0.719668	0.921393	0.79973	0.142868
PATH:04012	ErbB signaling pathway	2	174	85	5914	0.719668	0.921393	0.79973	0.142868
PATH:05222	Small cell lung cancer	2	174	86	5914	0.725686	0.921393	0.79043	0.139251
PATH:04014	Ras signaling pathway	5	174	205	5914	0.727871	0.921393	0.828988	0.137946
PATH:04978	Mineral absorption	1	174	44	5914	0.732559	0.921393	0.772466	0.135158
PATH:04151	PI3K-Akt signaling pathway	8	174	320	5914	0.733354	0.921393	0.849713	0.134687
PATH:04713	Circadian entrainment	2	174	89	5914	0.743093	0.922285	0.763787	0.128957
PATH:04062	Chemokine signaling pathway	4	174	171	5914	0.747615	0.922285	0.795053	0.126322
PATH:00480	Glutathione metabolism	1	174	46	5914	0.74818	0.922285	0.738881	0.125994
PATH:00310	Lysine degradation	1	174	47	5914	0.755647	0.925668	0.72316	0.121681
PATH:05142	Chagas disease (American trypanosomiasis)	2	174	93	5914	0.764833	0.931101	0.730936	0.116434
PATH:04916	Melanogenesis	2	174	97	5914	0.784967	0.949292	0.700794	0.105149
PATH:04340	Hedgehog signaling pathway	1	174	54	5914	0.8021	0.949292	0.629417	0.0957715
PATH:00010	Glycolysis / Gluconeogenesis	1	174	55	5914	0.807976	0.949292	0.617973	0.0926014
PATH:04721	Synaptic vesicle cycle	1	174	55	5914	0.807976	0.949292	0.617973	0.0926014
PATH:05146	Amoebiasis	2	174	102	5914	0.808005	0.949292	0.666441	0.0925858
PATH:04623	Cytosolic DNA-sensing pathway	1	174	56	5914	0.813679	0.949292	0.606938	0.0895469
PATH:05221	Acute myeloid leukemia	1	174	56	5914	0.813679	0.949292	0.606938	0.0895469
PATH:05120	Epithelial cell signaling in Helicobacter pylori infection	1	174	61	5914	0.839763	0.968197	0.557189	0.0758433
PATH:04150	mTOR signaling pathway	1	174	61	5914	0.839763	0.968197	0.557189	0.0758433
PATH:04726	Serotonergic synapse	2	174	114	5914	0.854591	0.971776	0.59629	0.0682416
PATH:05211	Renal cell carcinoma	1	174	66	5914	0.862213	0.971776	0.514977	0.0643852
PATH:03320	PPAR signaling pathway	1	174	66	5914	0.862213	0.971776	0.514977	0.0643852
PATH:05218	Melanoma	1	174	67	5914	0.866313	0.971776	0.507291	0.0623251
PATH:04730	Long-term depression	1	174	68	5914	0.870292	0.971776	0.499831	0.0603353
PATH:04971	Gastric acid secretion	1	174	69	5914	0.874152	0.971776	0.492587	0.058413
PATH:04722	Neurotrophin signaling pathway	2	174	123	5914	0.882531	0.971776	0.552659	0.0542701
PATH:05160	Hepatitis C	2	174	123	5914	0.882531	0.971776	0.552659	0.0542701
PATH:04974	Protein digestion and absorption	1	174	84	5914	0.920066	0.984448	0.404625	0.0361811
PATH:04970	Salivary secretion	1	174	84	5914	0.920066	0.984448	0.404625	0.0361811
PATH:04540	Gap junction	1	174	84	5914	0.920066	0.984448	0.404625	0.0361811
PATH:04630	Jak-STAT signaling pathway	2	174	141	5914	0.924169	0.984448	0.482106	0.0342487
PATH:04015	Rap1 signaling pathway	3	174	196	5914	0.932851	0.984448	0.520232	0.0301877
PATH:00240	Pyrimidine metabolism	1	174	92	5914	0.937282	0.984448	0.36944	0.0281299
PATH:04620	Toll-like receptor signaling pathway	1	174	92	5914	0.937282	0.984448	0.36944	0.0281299
PATH:04723	Retrograde endocannabinoid signaling	1	174	96	5914	0.944452	0.984448	0.354047	0.0248203
PATH:04912	GnRH signaling pathway	1	174	96	5914	0.944452	0.984448	0.354047	0.0248203
PATH:04066	HIF-1 signaling pathway	1	174	98	5914	0.947725	0.984448	0.346821	0.0233178
PATH:01200	Carbon metabolism	1	174	99	5914	0.949289	0.984448	0.343318	0.0226017
PATH:04142	Lysosome	1	174	111	5914	0.964793	0.99526	0.306203	0.0155659
PATH:01100	Metabolic pathways	22	174	1039	5914	0.970746	0.9959	0.71968	0.0128942
PATH:04530	Tight junction	1	174	123	5914	0.975576	0.9959	0.276329	0.010739
PATH:00230	Purine metabolism	1	174	156	5914	0.9911	0.999954	0.217875	0.00388232
PATH:04060	Cytokine-cytokine receptor interaction	2	174	227	5914	0.991887	0.999954	0.299458	0.00353775
PATH:04080	Neuroactive ligand-receptor interaction	1	174	237	5914	0.999272	0.999954	0.143411	0.00031637
PATH:04740	Olfactory transduction	1	174	325	5914	0.999954	0.999954	0.10458	1.99979e-05

## Sheet: Supplemental table 8.4
Supplementory Table 8.4 Pathway analysis with upregulated genes between PDT vs. PD shown in Fig. fig. S9C
PathwayID	PathwayTerm	DifGene	AllDifGene	GeneInPathway	AllGene	P-Value	FDR	Enrichment	(-log10P)
PATH:03010	Ribosome	25	123	114	5914	1.60277e-19	2.37209e-17	10.5441	18.7951
PATH:04612	Antigen processing and presentation	6	123	56	5914	0.000993882	0.0717275	5.15157	3.00266
PATH:05169	Epstein-Barr virus infection	11	123	184	5914	0.00145394	0.0717275	2.87443	2.83745
PATH:05330	Allograft rejection	4	123	29	5914	0.00282953	0.0872221	6.6319	2.54829
PATH:04662	B cell receptor signaling pathway	6	123	69	5914	0.00294669	0.0872221	4.18098	2.53066
PATH:05332	Graft-versus-host disease	4	123	32	5914	0.00408333	0.100722	6.01016	2.38899
PATH:04940	Type I diabetes mellitus	4	123	35	5914	0.00566756	0.119828	5.49501	2.2466
PATH:05320	Autoimmune thyroid disease	4	123	46	5914	0.0148309	0.198607	4.18098	1.82883
PATH:05150	Staphylococcus aureus infection	4	123	46	5914	0.0148309	0.198607	4.18098	1.82883
PATH:04144	Endocytosis	9	123	187	5914	0.0154709	0.198607	2.31407	1.81049
PATH:05152	Tuberculosis	8	123	156	5914	0.0155783	0.198607	2.46571	1.80748
PATH:05310	Asthma	3	123	26	5914	0.0161033	0.198607	5.54784	1.79309
PATH:05168	Herpes simplex infection	8	123	162	5914	0.0191458	0.217968	2.37439	1.71793
PATH:05321	Inflammatory bowel disease (IBD)	4	123	54	5914	0.025332	0.252033	3.56158	1.59633
PATH:04062	Chemokine signaling pathway	8	123	171	5914	0.0255439	0.252033	2.24942	1.59271
PATH:04666	Fc gamma R-mediated phagocytosis	5	123	84	5914	0.0300473	0.258929	2.86198	1.52219
PATH:05131	Shigellosis	4	123	57	5914	0.0301827	0.258929	3.37413	1.52024
PATH:05166	HTLV-I infection	10	123	246	5914	0.0314914	0.258929	1.95452	1.50181
PATH:05140	Leishmaniasis	4	123	60	5914	0.0355468	0.276891	3.20542	1.4492
PATH:05416	Viral myocarditis	4	123	62	5914	0.0394108	0.282773	3.10202	1.40438
PATH:05322	Systemic lupus erythematosus	6	123	122	5914	0.0410334	0.282773	2.36465	1.38686
PATH:05164	Influenza A	7	123	155	5914	0.0420338	0.282773	2.17141	1.3764
PATH:04520	Adherens junction	4	123	66	5914	0.0478323	0.307791	2.91402	1.32028
PATH:04672	Intestinal immune network for IgA production	3	123	41	5914	0.0528012	0.325607	3.51814	1.27736
PATH:04145	Phagosome	6	123	133	5914	0.0580669	0.33957	2.16908	1.23607
PATH:05100	Bacterial invasion of epithelial cells	4	123	71	5914	0.0596542	0.33957	2.70881	1.22436
PATH:05323	Rheumatoid arthritis	4	123	73	5914	0.0647812	0.355097	2.63459	1.18855
PATH:04670	Leukocyte transendothelial migration	5	123	106	5914	0.0691802	0.357916	2.26799	1.16002
PATH:05132	Salmonella infection	4	123	75	5914	0.0701321	0.357916	2.56434	1.15408
PATH:04640	Hematopoietic cell lineage	4	123	79	5914	0.0814934	0.402034	2.4345	1.08888
PATH:04380	Osteoclast differentiation	5	123	114	5914	0.0881876	0.411867	2.10883	1.05459
PATH:05130	Pathogenic Escherichia coli infection	3	123	51	5914	0.0890523	0.411867	2.82831	1.05035
PATH:05145	Toxoplasmosis	5	123	120	5914	0.104059	0.449371	2.00339	0.982718
PATH:04141	Protein processing in endoplasmic reticulum	6	123	159	5914	0.112974	0.449371	1.81439	0.947022
PATH:04015	Rap1 signaling pathway	7	123	196	5914	0.113046	0.449371	1.71719	0.946745
PATH:04510	Focal adhesion	7	123	197	5914	0.115291	0.449371	1.70847	0.938204
PATH:04810	Regulation of actin cytoskeleton	7	123	197	5914	0.115291	0.449371	1.70847	0.938204
PATH:05162	Measles	5	123	124	5914	0.115379	0.449371	1.93876	0.937873
PATH:05340	Primary immunodeficiency	2	123	32	5914	0.142359	0.540234	3.00508	0.846615
PATH:03050	Proteasome	2	123	36	5914	0.171654	0.63512	2.67118	0.765346
PATH:04142	Lysosome	4	123	111	5914	0.199508	0.720176	1.73266	0.700039
PATH:03420	Nucleotide excision repair	2	123	41	5914	0.209474	0.738146	2.34543	0.67887
PATH:04650	Natural killer cell mediated cytotoxicity	4	123	116	5914	0.221315	0.761736	1.65798	0.654989
PATH:04930	Type II diabetes mellitus	2	123	46	5914	0.248045	0.813472	2.09049	0.60547
PATH:04611	Platelet activation	4	123	122	5914	0.248272	0.813472	1.57644	0.605072
PATH:04530	Tight junction	4	123	123	5914	0.252836	0.813472	1.56362	0.597161
PATH:04514	Cell adhesion molecules (CAMs)	4	123	125	5914	0.262017	0.819516	1.5386	0.581671
PATH:04064	NF-kappa B signaling pathway	3	123	87	5914	0.270926	0.819516	1.65798	0.56715
PATH:00561	Glycerolipid metabolism	2	123	49	5914	0.271326	0.819516	1.9625	0.566508
PATH:05012	Parkinson's disease	4	123	131	5914	0.289922	0.858168	1.46813	0.537719
PATH:00010	Glycolysis / Gluconeogenesis	2	123	55	5914	0.31776	0.922126	1.74841	0.497901
PATH:04932	Non-alcoholic fatty liver disease (NAFLD)	4	123	139	5914	0.327722	0.924275	1.38363	0.484494
PATH:04066	HIF-1 signaling pathway	3	123	98	5914	0.333799	0.924275	1.47188	0.476515
PATH:04630	Jak-STAT signaling pathway	4	123	141	5914	0.337235	0.924275	1.36401	0.472067
PATH:00563	Glycosylphosphatidylinositol(GPI)-anchor biosynthesis	1	123	20	5914	0.343631	0.924681	2.40407	0.463907
PATH:03430	Mismatch repair	1	123	21	5914	0.357329	0.944369	2.28959	0.446932
PATH:03440	Homologous recombination	1	123	22	5914	0.370743	0.955953	2.18551	0.430927
PATH:05203	Viral carcinogenesis	5	123	195	5914	0.382236	0.955953	1.23285	0.417668
PATH:04115	p53 signaling pathway	2	123	65	5914	0.393378	0.955953	1.47942	0.405189
PATH:05211	Renal cell carcinoma	2	123	66	5914	0.400751	0.955953	1.45701	0.397126
PATH:01230	Biosynthesis of amino acids	2	123	67	5914	0.408081	0.955953	1.43526	0.389253
PATH:00760	Nicotinate and nicotinamide metabolism	1	123	25	5914	0.409341	0.955953	1.92325	0.387915
PATH:00030	Pentose phosphate pathway	1	123	25	5914	0.409341	0.955953	1.92325	0.387915
PATH:03040	Spliceosome	3	123	116	5914	0.435723	0.955953	1.24348	0.360789
PATH:05412	Arrhythmogenic right ventricular cardiomyopathy (ARVC)	2	123	72	5914	0.444064	0.955953	1.33559	0.352554
PATH:03410	Base excision repair	1	123	30	5914	0.46852	0.955953	1.60271	0.329271
PATH:00051	Fructose and mannose metabolism	1	123	30	5914	0.46852	0.955953	1.60271	0.329271
PATH:04722	Neurotrophin signaling pathway	3	123	123	5914	0.473951	0.955953	1.17271	0.324267
PATH:05160	Hepatitis C	3	123	123	5914	0.473951	0.955953	1.17271	0.324267
PATH:03030	DNA replication	1	123	32	5914	0.49051	0.955953	1.50254	0.309352
PATH:04910	Insulin signaling pathway	3	123	129	5914	0.505774	0.955953	1.11817	0.296043
PATH:04120	Ubiquitin mediated proteolysis	3	123	131	5914	0.516165	0.955953	1.1011	0.287211
PATH:05020	Prion diseases	1	123	35	5914	0.521814	0.955953	1.37375	0.282484
PATH:05032	Morphine addiction	2	123	85	5914	0.531612	0.955953	1.13132	0.274405
PATH:04962	Vasopressin-regulated water reabsorption	1	123	38	5914	0.551209	0.955953	1.2653	0.258684
PATH:00620	Pyruvate metabolism	1	123	38	5914	0.551209	0.955953	1.2653	0.258684
PATH:05144	Malaria	1	123	40	5914	0.569803	0.955953	1.20203	0.244275
PATH:03022	Basal transcription factors	1	123	40	5914	0.569803	0.955953	1.20203	0.244275
PATH:05219	Bladder cancer	1	123	40	5914	0.569803	0.955953	1.20203	0.244275
PATH:00240	Pyrimidine metabolism	2	123	92	5914	0.574763	0.955953	1.04525	0.240511
PATH:00520	Amino sugar and nucleotide sugar metabolism	1	123	41	5914	0.578811	0.955953	1.17271	0.237463
PATH:04010	MAPK signaling pathway	5	123	253	5914	0.610952	0.955953	0.950223	0.213993
PATH:05030	Cocaine addiction	1	123	45	5914	0.613011	0.955953	1.06847	0.212532
PATH:01200	Carbon metabolism	2	123	99	5914	0.61498	0.955953	0.971339	0.211139
PATH:04660	T cell receptor signaling pathway	2	123	100	5914	0.620484	0.955953	0.961626	0.207269
PATH:00480	Glutathione metabolism	1	123	46	5914	0.621121	0.955953	1.04525	0.206824
PATH:04330	Notch signaling pathway	1	123	47	5914	0.629063	0.955953	1.02301	0.201306
PATH:04961	Endocrine and other factor-regulated calcium reabsorption	1	123	47	5914	0.629063	0.955953	1.02301	0.201306
PATH:05146	Amoebiasis	2	123	102	5914	0.631313	0.955953	0.942771	0.199755
PATH:00230	Purine metabolism	3	123	156	5914	0.635382	0.955953	0.92464	0.196965
PATH:04668	TNF signaling pathway	2	123	103	5914	0.636637	0.955953	0.933617	0.196108
PATH:05014	Amyotrophic lateral sclerosis (ALS)	1	123	50	5914	0.651911	0.955953	0.961626	0.185812
PATH:05134	Legionellosis	1	123	50	5914	0.651911	0.955953	0.961626	0.185812
PATH:04340	Hedgehog signaling pathway	1	123	54	5914	0.680217	0.955953	0.890394	0.167353
PATH:04721	Synaptic vesicle cycle	1	123	55	5914	0.686929	0.955953	0.874205	0.163088
PATH:05016	Huntington's disease	3	123	169	5914	0.688833	0.955953	0.853514	0.161886
PATH:05202	Transcriptional misregulation in cancer	3	123	169	5914	0.688833	0.955953	0.853514	0.161886
PATH:04726	Serotonergic synapse	2	123	114	5914	0.691306	0.955953	0.843532	0.16033
PATH:05221	Acute myeloid leukemia	1	123	56	5914	0.693501	0.955953	0.858595	0.158953
PATH:00190	Oxidative phosphorylation	2	123	115	5914	0.695927	0.955953	0.836197	0.157436
PATH:04724	Glutamatergic synapse	2	123	116	5914	0.700492	0.955953	0.828988	0.154597
PATH:04728	Dopaminergic synapse	2	123	120	5914	0.718192	0.955953	0.801355	0.143759
PATH:05210	Colorectal cancer	1	123	60	5914	0.71845	0.955953	0.801355	0.143603
PATH:05120	Epithelial cell signaling in Helicobacter pylori infection	1	123	61	5914	0.724366	0.955953	0.788218	0.140042
PATH:04360	Axon guidance	2	123	123	5914	0.730888	0.955953	0.78181	0.136149
PATH:04917	Prolactin signaling pathway	1	123	65	5914	0.746821	0.955953	0.739712	0.126783
PATH:05133	Pertussis	1	123	66	5914	0.752145	0.955953	0.728505	0.123698
PATH:03320	PPAR signaling pathway	1	123	66	5914	0.752145	0.955953	0.728505	0.123698
PATH:04920	Adipocytokine signaling pathway	1	123	66	5914	0.752145	0.955953	0.728505	0.123698
PATH:04730	Long-term depression	1	123	68	5914	0.762463	0.955953	0.707078	0.117781
PATH:04971	Gastric acid secretion	1	123	69	5914	0.76746	0.955953	0.69683	0.114944
PATH:04370	VEGF signaling pathway	1	123	69	5914	0.76746	0.955953	0.69683	0.114944
PATH:05200	Pathways in cancer	5	123	315	5914	0.792546	0.955953	0.763195	0.100975
PATH:05161	Hepatitis B	2	123	140	5914	0.794035	0.955953	0.686876	0.100161
PATH:04070	Phosphatidylinositol signaling system	1	123	75	5914	0.795331	0.955953	0.641084	0.0994523
PATH:03008	Ribosome biogenesis in eukaryotes	1	123	77	5914	0.803863	0.955953	0.624432	0.0948178
PATH:04664	Fc epsilon RI signaling pathway	1	123	77	5914	0.803863	0.955953	0.624432	0.0948178
PATH:04146	Peroxisome	1	123	78	5914	0.807996	0.955953	0.616427	0.0925906
PATH:05410	Hypertrophic cardiomyopathy (HCM)	1	123	79	5914	0.812043	0.955953	0.608624	0.0904209
PATH:00564	Glycerophospholipid metabolism	1	123	80	5914	0.816005	0.955953	0.601016	0.0883071
PATH:04727	GABAergic synapse	1	123	81	5914	0.819884	0.955953	0.593596	0.0862474
PATH:05205	Proteoglycans in cancer	3	123	212	5914	0.824069	0.955953	0.680396	0.0840362
PATH:04914	Progesterone-mediated oocyte maturation	1	123	83	5914	0.827401	0.955953	0.579293	0.0822839
PATH:05010	Alzheimer's disease	2	123	152	5914	0.830435	0.955953	0.632649	0.0806944
PATH:04210	Apoptosis	1	123	84	5914	0.831042	0.955953	0.572396	0.0803771
PATH:05414	Dilated cardiomyopathy	1	123	84	5914	0.831042	0.955953	0.572396	0.0803771
PATH:04540	Gap junction	1	123	84	5914	0.831042	0.955953	0.572396	0.0803771
PATH:03013	RNA transport	2	123	154	5914	0.835911	0.955953	0.624432	0.0778399
PATH:04713	Circadian entrainment	1	123	89	5914	0.848134	0.955953	0.540239	0.0715353
PATH:04915	Estrogen signaling pathway	1	123	92	5914	0.857555	0.955953	0.522623	0.0667382
PATH:04020	Calcium signaling pathway	2	123	163	5914	0.858641	0.955953	0.589955	0.0661883
PATH:05142	Chagas disease (American trypanosomiasis)	1	123	93	5914	0.860564	0.955953	0.517003	0.0652168
PATH:04723	Retrograde endocannabinoid signaling	1	123	96	5914	0.869219	0.955953	0.500847	0.0608708
PATH:04912	GnRH signaling pathway	1	123	96	5914	0.869219	0.955953	0.500847	0.0608708
PATH:04916	Melanogenesis	1	123	97	5914	0.871984	0.955953	0.495684	0.0594916
PATH:04725	Cholinergic synapse	1	123	105	5914	0.892114	0.966211	0.457917	0.0495798
PATH:04270	Vascular smooth muscle contraction	1	123	106	5914	0.894398	0.966211	0.453597	0.0484692
PATH:04068	FoxO signaling pathway	1	123	121	5914	0.92343	0.990345	0.397366	0.0345961
PATH:04261	Adrenergic signaling in cardiomyocytes	1	123	139	5914	0.947995	0.993054	0.345909	0.0231938
PATH:04921	Oxytocin signaling pathway	1	123	143	5914	0.952287	0.993054	0.336233	0.021232
PATH:04310	Wnt signaling pathway	1	123	144	5914	0.953304	0.993054	0.333898	0.0207684
PATH:04060	Cytokine-cytokine receptor interaction	2	123	227	5914	0.953621	0.993054	0.423624	0.0206244
PATH:04022	cGMP-PKG signaling pathway	1	123	151	5914	0.959845	0.993054	0.318419	0.0177987
PATH:05034	Alcoholism	1	123	159	5914	0.966214	0.993054	0.302398	0.0149266
PATH:04014	Ras signaling pathway	1	123	205	5914	0.987543	0.999919	0.234543	0.00544401
PATH:04151	PI3K-Akt signaling pathway	2	123	320	5914	0.991873	0.999919	0.300508	0.00354392
PATH:04080	Neuroactive ligand-receptor interaction	1	123	237	5914	0.993807	0.999919	0.202875	0.00269788
PATH:01100	Metabolic pathways	8	123	1039	5914	0.999919	0.999919	0.370212	3.53269e-05

## Sheet: Supplemental table 8.5
Supplementory Table 8.5 Pathway analysis with downregulated genes between PDT vs. HC shown in Fig. fig. S9C
PathwayID	PathwayTerm	DifGene	AllDifGene	GeneInPathway	AllGene	P-Value	FDR	Enrichment	(-log10P)
PATH:03040	Spliceosome	14	155	116	5914	1.61416e-06	0.000277636	4.60489	5.79205
PATH:04141	Protein processing in endoplasmic reticulum	15	155	159	5914	1.5005e-05	0.00129043	3.59951	4.82376
PATH:05168	Herpes simplex infection	14	155	162	5914	7.75992e-05	0.00444902	3.29733	4.11014
PATH:04115	p53 signaling pathway	8	155	65	5914	0.000263976	0.00862582	4.69598	3.57844
PATH:05161	Hepatitis B	12	155	140	5914	0.000276622	0.00862582	3.27041	3.55811
PATH:05169	Epstein-Barr virus infection	14	155	184	5914	0.000300901	0.00862582	2.90309	3.52158
PATH:04612	Antigen processing and presentation	7	155	56	5914	0.000585174	0.0143786	4.76935	3.23271
PATH:05140	Leishmaniasis	7	155	60	5914	0.000892798	0.0188572	4.4514	3.04925
PATH:05031	Amphetamine addiction	7	155	61	5914	0.000986715	0.0188572	4.37842	3.00581
PATH:04068	FoxO signaling pathway	10	155	121	5914	0.0011931	0.0205214	3.15329	2.92332
PATH:05203	Viral carcinogenesis	13	155	195	5914	0.00170249	0.0258392	2.54366	2.76892
PATH:05134	Legionellosis	6	155	50	5914	0.00180274	0.0258392	4.57858	2.74407
PATH:04915	Estrogen signaling pathway	8	155	92	5914	0.00268115	0.0354737	3.31781	2.57168
PATH:05202	Transcriptional misregulation in cancer	11	155	169	5914	0.00460837	0.0563264	2.48345	2.33645
PATH:05166	HTLV-I infection	14	155	246	5914	0.00491219	0.0563264	2.17141	2.30873
PATH:05164	Influenza A	10	155	155	5914	0.00724152	0.0778463	2.4616	2.14017
PATH:03018	RNA degradation	6	155	72	5914	0.0110692	0.102002	3.17957	1.95589
PATH:05206	MicroRNAs in cancer	10	155	166	5914	0.0114846	0.102002	2.29848	1.93988
PATH:04390	Hippo signaling pathway	9	155	143	5914	0.0124147	0.102002	2.40135	1.90607
PATH:05020	Prion diseases	4	155	35	5914	0.0126335	0.102002	4.36055	1.89848
PATH:04940	Type I diabetes mellitus	4	155	35	5914	0.0126335	0.102002	4.36055	1.89848
PATH:05321	Inflammatory bowel disease (IBD)	5	155	54	5914	0.0130468	0.102002	3.53286	1.8845
PATH:05200	Pathways in cancer	15	155	315	5914	0.0175502	0.129043	1.8169	1.75572
PATH:04668	TNF signaling pathway	7	155	103	5914	0.018006	0.129043	2.59305	1.74458
PATH:05210	Colorectal cancer	5	155	60	5914	0.0198923	0.136859	3.17957	1.70132
PATH:04672	Intestinal immune network for IgA production	4	155	41	5914	0.0216598	0.143288	3.72242	1.66434
PATH:05416	Viral myocarditis	5	155	62	5914	0.022613	0.144053	3.077	1.64564
PATH:05215	Prostate cancer	6	155	86	5914	0.0247508	0.152041	2.66197	1.60641
PATH:05310	Asthma	3	155	26	5914	0.0295262	0.175121	4.40248	1.52979
PATH:04110	Cell cycle	7	155	117	5914	0.0333677	0.180463	2.28277	1.47667
PATH:04510	Focal adhesion	10	155	197	5914	0.033497	0.180463	1.93679	1.47499
PATH:04921	Oxytocin signaling pathway	8	155	143	5914	0.0335745	0.180463	2.13454	1.47399
PATH:05145	Toxoplasmosis	7	155	120	5914	0.0375356	0.192252	2.2257	1.42556
PATH:00330	Arginine and proline metabolism	4	155	49	5914	0.0386291	0.192252	3.11468	1.41309
PATH:05330	Allograft rejection	3	155	29	5914	0.0392103	0.192252	3.94705	1.4066
PATH:04151	PI3K-Akt signaling pathway	14	155	320	5914	0.0402388	0.192252	1.66927	1.39535
PATH:05323	Rheumatoid arthritis	5	155	73	5914	0.0418414	0.194506	2.61335	1.37839
PATH:03013	RNA transport	8	155	154	5914	0.0485801	0.219889	1.98207	1.31354
PATH:05332	Graft-versus-host disease	3	155	32	5914	0.0503052	0.221859	3.57702	1.29839
PATH:04640	Hematopoietic cell lineage	5	155	79	5914	0.0555217	0.2362	2.41486	1.25554
PATH:04144	Endocytosis	9	155	187	5914	0.0563035	0.2362	1.83633	1.24946
PATH:04621	NOD-like receptor signaling pathway	4	155	58	5914	0.0647317	0.265092	2.63137	1.18888
PATH:04010	MAPK signaling pathway	11	155	253	5914	0.0673875	0.26955	1.65891	1.17142
PATH:04012	ErbB signaling pathway	5	155	85	5914	0.0715035	0.274366	2.2444	1.14567
PATH:04964	Proximal tubule bicarbonate reclamation	2	155	17	5914	0.0717817	0.274366	4.4888	1.14399
PATH:05222	Small cell lung cancer	5	155	86	5914	0.0743895	0.277129	2.2183	1.12849
PATH:00471	D-Glutamine and D-glutamate metabolism	1	155	3	5914	0.0765969	0.277129	12.7183	1.11579
PATH:04064	NF-kappa B signaling pathway	5	155	87	5914	0.0773383	0.277129	2.19281	1.11161
PATH:05219	Bladder cancer	3	155	40	5914	0.0863116	0.302971	2.86161	1.06393
PATH:04918	Thyroid hormone synthesis	4	155	66	5914	0.0939901	0.323326	2.31241	1.02692
PATH:04611	Platelet activation	6	155	122	5914	0.100227	0.333439	1.87647	0.999017
PATH:04022	cGMP-PKG signaling pathway	7	155	151	5914	0.100807	0.333439	1.76877	0.996509
PATH:05162	Measles	6	155	124	5914	0.106241	0.342251	1.8462	0.973706
PATH:04978	Mineral absorption	3	155	44	5914	0.107451	0.342251	2.60147	0.96879
PATH:05220	Chronic myeloid leukemia	4	155	70	5914	0.110605	0.345893	2.18028	0.956223
PATH:05152	Tuberculosis	7	155	156	5914	0.11452	0.351739	1.71208	0.941119
PATH:05320	Autoimmune thyroid disease	3	155	46	5914	0.118707	0.352026	2.48836	0.925525
PATH:05150	Staphylococcus aureus infection	3	155	46	5914	0.118707	0.352026	2.48836	0.925525
PATH:04114	Oocyte meiosis	5	155	102	5914	0.128805	0.375498	1.87034	0.890069
PATH:03015	mRNA surveillance pathway	4	155	78	5914	0.147382	0.419021	1.95666	0.831555
PATH:05130	Pathogenic Escherichia coli infection	3	155	51	5914	0.148606	0.419021	2.2444	0.827963
PATH:04261	Adrenergic signaling in cardiomyocytes	6	155	139	5914	0.156993	0.435528	1.64697	0.804121
PATH:04512	ECM-receptor interaction	4	155	83	5914	0.172477	0.47089	1.83879	0.763269
PATH:04974	Protein digestion and absorption	4	155	84	5914	0.177667	0.472895	1.8169	0.750394
PATH:04380	Osteoclast differentiation	5	155	114	5914	0.17871	0.472895	1.67346	0.74785
PATH:05205	Proteoglycans in cancer	8	155	212	5914	0.19168	0.49953	1.43981	0.717423
PATH:04728	Dopaminergic synapse	5	155	120	5914	0.206048	0.528958	1.58978	0.686032
PATH:05214	Glioma	3	155	61	5914	0.214332	0.542134	1.87647	0.668913
PATH:04722	Neurotrophin signaling pathway	5	155	123	5914	0.220214	0.54894	1.55101	0.657154
PATH:04720	Long-term potentiation	3	155	65	5914	0.242178	0.595067	1.76099	0.615865
PATH:05133	Pertussis	3	155	66	5914	0.249235	0.60378	1.73431	0.603391
PATH:04962	Vasopressin-regulated water reabsorption	2	155	38	5914	0.262669	0.620531	2.00815	0.580591
PATH:04660	T cell receptor signaling pathway	4	155	100	5914	0.266661	0.620531	1.52619	0.574041
PATH:04971	Gastric acid secretion	3	155	69	5914	0.27058	0.620531	1.65891	0.567704
PATH:04662	B cell receptor signaling pathway	3	155	69	5914	0.27058	0.620531	1.65891	0.567704
PATH:04960	Aldosterone-regulated sodium reabsorption	2	155	40	5914	0.282269	0.638818	1.90774	0.549337
PATH:00533	Glycosaminoglycan biosynthesis - keratan sulfate	1	155	13	5914	0.292216	0.652743	2.93499	0.534295
PATH:04973	Carbohydrate digestion and absorption	2	155	42	5914	0.301827	0.657563	1.8169	0.520242
PATH:04270	Vascular smooth muscle contraction	4	155	106	5914	0.30202	0.657563	1.43981	0.519964
PATH:05030	Cocaine addiction	2	155	45	5914	0.330982	0.708715	1.69577	0.480196
PATH:00480	Glutathione metabolism	2	155	46	5914	0.340631	0.708715	1.65891	0.467716
PATH:00920	Sulfur metabolism	1	155	16	5914	0.346547	0.708715	2.38468	0.460238
PATH:03010	Ribosome	4	155	114	5914	0.349899	0.708715	1.33877	0.456058
PATH:04961	Endocrine and other factor-regulated calcium reabsorption	2	155	47	5914	0.350237	0.708715	1.62361	0.455638
PATH:00510	N-Glycan biosynthesis	2	155	47	5914	0.350237	0.708715	1.62361	0.455638
PATH:04911	Insulin secretion	3	155	81	5914	0.357163	0.714327	1.41314	0.447133
PATH:04614	Renin-angiotensin system	1	155	17	5914	0.36372	0.719078	2.2444	0.439233
PATH:04210	Apoptosis	3	155	84	5914	0.378749	0.740283	1.36267	0.421648
PATH:04750	Inflammatory mediator regulation of TRP channels	3	155	86	5914	0.39306	0.752068	1.33098	0.405541
PATH:00900	Terpenoid backbone biosynthesis	1	155	19	5914	0.396731	0.752068	2.00815	0.401503
PATH:05322	Systemic lupus erythematosus	4	155	122	5914	0.397896	0.752068	1.25098	0.40023
PATH:00100	Steroid biosynthesis	1	155	20	5914	0.412593	0.759001	1.90774	0.384478
PATH:04810	Regulation of actin cytoskeleton	6	155	197	5914	0.413417	0.759001	1.16208	0.383612
PATH:04514	Cell adhesion molecules (CAMs)	4	155	125	5914	0.415782	0.759001	1.22095	0.381135
PATH:00910	Nitrogen metabolism	1	155	21	5914	0.428041	0.759001	1.8169	0.368515
PATH:00601	Glycosphingolipid biosynthesis - lacto and neolacto series	1	155	21	5914	0.428041	0.759001	1.8169	0.368515
PATH:03060	Protein export	1	155	21	5914	0.428041	0.759001	1.8169	0.368515
PATH:04620	Toll-like receptor signaling pathway	3	155	92	5914	0.435439	0.762106	1.24418	0.361073
PATH:05142	Chagas disease (American trypanosomiasis)	3	155	93	5914	0.442402	0.762106	1.2308	0.354183
PATH:00532	Glycosaminoglycan biosynthesis - chondroitin sulfate / dermatan sulfate	1	155	22	5914	0.443085	0.762106	1.73431	0.353513
PATH:04912	GnRH signaling pathway	3	155	96	5914	0.46309	0.778347	1.19234	0.334335
PATH:04320	Dorso-ventral axis formation	1	155	24	5914	0.472003	0.778347	1.58978	0.326055
PATH:04066	HIF-1 signaling pathway	3	155	98	5914	0.476699	0.778347	1.16801	0.321756
PATH:05120	Epithelial cell signaling in Helicobacter pylori infection	2	155	61	5914	0.478208	0.778347	1.25098	0.320384
PATH:00760	Nicotinate and nicotinamide metabolism	1	155	25	5914	0.485898	0.778347	1.52619	0.313455
PATH:04610	Complement and coagulation cascades	2	155	63	5914	0.495252	0.778347	1.21126	0.305174
PATH:04932	Non-alcoholic fatty liver disease (NAFLD)	4	155	139	5914	0.497267	0.778347	1.09798	0.30341
PATH:05146	Amoebiasis	3	155	102	5914	0.503431	0.778347	1.1222	0.29806
PATH:04622	RIG-I-like receptor signaling pathway	2	155	64	5914	0.503642	0.778347	1.19234	0.297878
PATH:04976	Bile secretion	2	155	65	5914	0.511943	0.778347	1.174	0.290779
PATH:05211	Renal cell carcinoma	2	155	66	5914	0.520152	0.778347	1.15621	0.283869
PATH:04725	Cholinergic synapse	3	155	105	5914	0.52302	0.778347	1.09014	0.281482
PATH:05216	Thyroid cancer	1	155	28	5914	0.525439	0.778347	1.36267	0.279477
PATH:04710	Circadian rhythm	1	155	28	5914	0.525439	0.778347	1.36267	0.279477
PATH:05218	Melanoma	2	155	67	5914	0.52827	0.778347	1.13895	0.277144
PATH:05212	Pancreatic cancer	2	155	67	5914	0.52827	0.778347	1.13895	0.277144
PATH:04670	Leukocyte transendothelial migration	3	155	106	5914	0.529457	0.778347	1.07985	0.276169
PATH:00052	Galactose metabolism	1	155	29	5914	0.537936	0.78411	1.31568	0.269269
PATH:00250	Alanine, aspartate and glutamate metabolism	1	155	32	5914	0.573499	0.828922	1.19234	0.241468
PATH:00860	Porphyrin and chlorophyll metabolism	1	155	33	5914	0.584738	0.838124	1.15621	0.233039
PATH:05132	Salmonella infection	2	155	75	5914	0.589827	0.838432	1.01746	0.229275
PATH:05034	Alcoholism	4	155	159	5914	0.604347	0.85203	0.95987	0.218714
PATH:04350	TGF-beta signaling pathway	2	155	78	5914	0.611335	0.854874	0.978329	0.213721
PATH:00270	Cysteine and methionine metabolism	1	155	36	5914	0.616719	0.855449	1.05986	0.209913
PATH:00564	Glycerophospholipid metabolism	2	155	80	5914	0.625193	0.855523	0.953871	0.203986
PATH:05160	Hepatitis C	3	155	123	5914	0.63102	0.855523	0.930606	0.199957
PATH:04727	GABAergic synapse	2	155	81	5914	0.631978	0.855523	0.942095	0.199298
PATH:00514	Other types of O-glycan biosynthesis	1	155	38	5914	0.636668	0.855523	1.00407	0.196087
PATH:04666	Fc gamma R-mediated phagocytosis	2	155	84	5914	0.651764	0.869019	0.908449	0.18591
PATH:04910	Insulin signaling pathway	3	155	129	5914	0.663076	0.8773	0.887322	0.178437
PATH:04120	Ubiquitin mediated proteolysis	3	155	131	5914	0.673306	0.883678	0.873775	0.171787
PATH:04713	Circadian entrainment	2	155	89	5914	0.68286	0.883678	0.857412	0.165668
PATH:04145	Phagosome	3	155	133	5914	0.683309	0.883678	0.860635	0.165383
PATH:00240	Pyrimidine metabolism	2	155	92	5914	0.700413	0.899038	0.829453	0.154646
PATH:04930	Type II diabetes mellitus	1	155	46	5914	0.706662	0.90034	0.829453	0.150788
PATH:04916	Melanogenesis	2	155	97	5914	0.727883	0.920558	0.786698	0.137938
PATH:05014	Amyotrophic lateral sclerosis (ALS)	1	155	50	5914	0.736456	0.924602	0.763097	0.132853
PATH:04721	Synaptic vesicle cycle	1	155	55	5914	0.769504	0.952192	0.693724	0.113789
PATH:05223	Non-small cell lung cancer	1	155	55	5914	0.769504	0.952192	0.693724	0.113789
PATH:04150	mTOR signaling pathway	1	155	61	5914	0.803768	0.975891	0.625489	0.0948691
PATH:04919	Thyroid hormone signaling pathway	2	155	115	5914	0.809768	0.975891	0.663562	0.0916394
PATH:04724	Glutamatergic synapse	2	155	116	5914	0.813605	0.975891	0.657842	0.0895865
PATH:04917	Prolactin signaling pathway	1	155	65	5914	0.823749	0.975891	0.586998	0.0842053
PATH:05016	Huntington's disease	3	155	169	5914	0.826137	0.975891	0.677305	0.0829477
PATH:04920	Adipocytokine signaling pathway	1	155	66	5914	0.828419	0.975891	0.578104	0.0817498
PATH:04520	Adherens junction	1	155	66	5914	0.828419	0.975891	0.578104	0.0817498
PATH:04730	Long-term depression	1	155	68	5914	0.837395	0.975891	0.561101	0.0770697
PATH:05100	Bacterial invasion of epithelial cells	1	155	71	5914	0.849991	0.975891	0.537392	0.0705857
PATH:05412	Arrhythmogenic right ventricular cardiomyopathy (ARVC)	1	155	72	5914	0.85397	0.975891	0.529928	0.0685572
PATH:04260	Cardiac muscle contraction	1	155	73	5914	0.857845	0.975891	0.522669	0.0665913
PATH:03008	Ribosome biogenesis in eukaryotes	1	155	77	5914	0.872348	0.975891	0.495517	0.0593105
PATH:04146	Peroxisome	1	155	78	5914	0.875737	0.975891	0.489165	0.0576261
PATH:05410	Hypertrophic cardiomyopathy (HCM)	1	155	79	5914	0.879038	0.975891	0.482973	0.0559925
PATH:04630	Jak-STAT signaling pathway	2	155	141	5914	0.889565	0.975891	0.541203	0.0508225
PATH:04914	Progesterone-mediated oocyte maturation	1	155	83	5914	0.89139	0.975891	0.459697	0.049932
PATH:04970	Salivary secretion	1	155	84	5914	0.894278	0.975891	0.454224	0.0485277
PATH:05414	Dilated cardiomyopathy	1	155	84	5914	0.894278	0.975891	0.454224	0.0485277
PATH:04310	Wnt signaling pathway	2	155	144	5914	0.896458	0.975891	0.529928	0.0474701
PATH:05010	Alzheimer's disease	2	155	152	5914	0.912941	0.986608	0.502037	0.0395571
PATH:00230	Purine metabolism	2	155	156	5914	0.920235	0.986608	0.489165	0.0361015
PATH:04972	Pancreatic secretion	1	155	96	5914	0.923511	0.986608	0.397446	0.0345581
PATH:04060	Cytokine-cytokine receptor interaction	3	155	227	5914	0.941558	0.994851	0.504249	0.026153
PATH:04062	Chemokine signaling pathway	2	155	171	5914	0.942795	0.994851	0.446255	0.0255828
PATH:04726	Serotonergic synapse	1	155	114	5914	0.952989	0.996847	0.334692	0.0209121
PATH:04530	Tight junction	1	155	123	5914	0.963166	0.996847	0.310202	0.0162988
PATH:04360	Axon guidance	1	155	123	5914	0.963166	0.996847	0.310202	0.0162988
PATH:05012	Parkinson's disease	1	155	131	5914	0.970356	0.996847	0.291258	0.0130687
PATH:04014	Ras signaling pathway	2	155	205	5914	0.973665	0.996847	0.372242	0.0115905
PATH:04020	Calcium signaling pathway	1	155	163	5914	0.987603	0.999861	0.234079	0.00541775
PATH:04080	Neuroactive ligand-receptor interaction	1	155	237	5914	0.99838	0.999861	0.160991	0.000704218
PATH:01100	Metabolic pathways	13	155	1039	5914	0.999689	0.999861	0.477395	0.00013499
PATH:04740	Olfactory transduction	1	155	325	5914	0.999861	0.999861	0.1174	6.04087e-05

## Sheet: Supplemental table 8.6
Supplementory Table 8.6 Pathway analysis with upregulated genes between PDT vs. HC shown in Fig. fig. S9C
PathwayID	PathwayTerm	DifGene	AllDifGene	GeneInPathway	AllGene	P-Value	FDR	Enrichment	(-log10P)
PATH:05416	Viral myocarditis	12	94	62	5914	1.42982e-10	1.47192e-08	12.1771	9.84472
PATH:03010	Ribosome	15	94	114	5914	1.93674e-10	1.47192e-08	8.27828	9.71293
PATH:05330	Allograft rejection	8	94	29	5914	9.83909e-09	4.98514e-07	17.3558	8.00705
PATH:05332	Graft-versus-host disease	8	94	32	5914	2.31877e-08	8.81133e-07	15.7287	7.63474
PATH:04940	Type I diabetes mellitus	8	94	35	5914	4.98971e-08	1.51687e-06	14.3805	7.30192
PATH:04612	Antigen processing and presentation	9	94	56	5914	1.80077e-07	4.56196e-06	10.1113	6.74454
PATH:05131	Shigellosis	9	94	57	5914	2.1107e-07	4.58323e-06	9.93393	6.67557
PATH:05320	Autoimmune thyroid disease	8	94	46	5914	4.79374e-07	9.1081e-06	10.9417	6.31933
PATH:04670	Leukocyte transendothelial migration	11	94	106	5914	7.26006e-07	1.22614e-05	6.5289	6.13906
PATH:05130	Pathogenic Escherichia coli infection	8	94	51	5914	1.09612e-06	1.6661e-05	9.869	5.96014
PATH:05100	Bacterial invasion of epithelial cells	9	94	71	5914	1.45553e-06	2.01128e-05	7.97513	5.83698
PATH:04810	Regulation of actin cytoskeleton	14	94	197	5914	2.17604e-06	2.75631e-05	4.47111	5.66233
PATH:05169	Epstein-Barr virus infection	13	94	184	5914	5.55652e-06	6.49685e-05	4.44507	5.2552
PATH:04666	Fc gamma R-mediated phagocytosis	9	94	84	5914	6.07239e-06	6.59288e-05	6.74088	5.21664
PATH:04145	Phagosome	11	94	133	5914	6.92781e-06	7.02018e-05	5.20349	5.1594
PATH:04514	Cell adhesion molecules (CAMs)	10	94	125	5914	2.49933e-05	0.000237437	5.03319	4.60218
PATH:04520	Adherens junction	7	94	66	5914	7.42427e-05	0.000663817	6.67279	4.12935
PATH:05166	HTLV-I infection	13	94	246	5914	0.000120722	0.00101943	3.32477	3.91821
PATH:05132	Salmonella infection	7	94	75	5914	0.000168463	0.0013477	5.87206	3.7735
PATH:04672	Intestinal immune network for IgA production	5	94	41	5914	0.00043456	0.00330266	7.67255	3.36195
PATH:04650	Natural killer cell mediated cytotoxicity	8	94	116	5914	0.000469819	0.00340059	4.33896	3.32807
PATH:05150	Staphylococcus aureus infection	5	94	46	5914	0.000746658	0.00515873	6.83858	3.12688
PATH:05323	Rheumatoid arthritis	6	94	73	5914	0.000992603	0.00618613	5.17109	3.00322
PATH:05168	Herpes simplex infection	9	94	162	5914	0.00100758	0.00618613	3.49527	2.99672
PATH:04015	Rap1 signaling pathway	10	94	196	5914	0.00101746	0.00618613	3.20994	2.99248
PATH:05140	Leishmaniasis	5	94	60	5914	0.00249795	0.0146034	5.24291	2.60242
PATH:04144	Endocytosis	9	94	187	5914	0.00273043	0.0153713	3.02799	2.56377
PATH:04611	Platelet activation	7	94	122	5914	0.00310523	0.0168569	3.60987	2.50791
PATH:04662	B cell receptor signaling pathway	5	94	69	5914	0.00459572	0.0240879	4.55905	2.33765
PATH:04062	Chemokine signaling pathway	8	94	171	5914	0.00557153	0.0282291	2.94339	2.25403
PATH:05310	Asthma	3	94	26	5914	0.00775878	0.038043	7.25941	2.11021
PATH:05321	Inflammatory bowel disease (IBD)	4	94	54	5914	0.010324	0.0490391	4.66036	1.98615
PATH:00010	Glycolysis / Gluconeogenesis	4	94	55	5914	0.0110009	0.0506709	4.57563	1.95857
PATH:05152	Tuberculosis	7	94	156	5914	0.0116765	0.0522009	2.8231	1.93269
PATH:04510	Focal adhesion	8	94	197	5914	0.0126407	0.0548969	2.55492	1.89823
PATH:04530	Tight junction	6	94	123	5914	0.0131595	0.0555622	3.06902	1.88076
PATH:05340	Primary immunodeficiency	3	94	32	5914	0.0138218	0.0567813	5.89827	1.85944
PATH:05203	Viral carcinogenesis	7	94	195	5914	0.0348568	0.139427	2.25848	1.45771
PATH:05164	Influenza A	6	94	155	5914	0.0362094	0.141124	2.43542	1.44118
PATH:05145	Toxoplasmosis	5	94	120	5914	0.0415772	0.157993	2.62145	1.38114
PATH:05322	Systemic lupus erythematosus	5	94	122	5914	0.0441324	0.162147	2.57848	1.35524
PATH:04360	Axon guidance	5	94	123	5914	0.0454448	0.162147	2.55752	1.34252
PATH:05162	Measles	5	94	124	5914	0.0467805	0.162147	2.53689	1.32994
PATH:01220	Degradation of aromatic compounds	1	94	3	5914	0.0469374	0.162147	20.9716	1.32848
PATH:05012	Parkinson's disease	5	94	131	5914	0.0567844	0.191805	2.40133	1.24577
PATH:00030	Pentose phosphate pathway	2	94	25	5914	0.0591924	0.195592	5.03319	1.22773
PATH:05133	Pertussis	3	94	66	5914	0.0870161	0.281414	2.85977	1.0604
PATH:04142	Lysosome	4	94	111	5914	0.0996184	0.315458	2.2672	1.00166
PATH:04930	Type II diabetes mellitus	2	94	46	5914	0.165533	0.513491	2.73543	0.781115
PATH:05110	Vibrio cholerae infection	2	94	49	5914	0.182616	0.553392	2.56795	0.738462
PATH:04630	Jak-STAT signaling pathway	4	94	141	5914	0.185678	0.553392	1.78482	0.73124
PATH:04921	Oxytocin signaling pathway	4	94	143	5914	0.192123	0.561589	1.75986	0.716422
PATH:01200	Carbon metabolism	3	94	99	5914	0.207969	0.596439	1.90651	0.682002
PATH:04022	cGMP-PKG signaling pathway	4	94	151	5914	0.218581	0.606204	1.66662	0.660388
PATH:05010	Alzheimer's disease	4	94	152	5914	0.221958	0.606204	1.65566	0.65373
PATH:05221	Acute myeloid leukemia	2	94	56	5914	0.223338	0.606204	2.24696	0.651037
PATH:05210	Colorectal cancer	2	94	60	5914	0.246937	0.647349	2.09716	0.607414
PATH:05205	Proteoglycans in cancer	5	94	212	5914	0.247015	0.647349	1.48384	0.607277
PATH:04380	Osteoclast differentiation	3	94	114	5914	0.271627	0.678002	1.65566	0.566027
PATH:04919	Thyroid hormone signaling pathway	3	94	115	5914	0.275963	0.678002	1.64126	0.559149
PATH:00190	Oxidative phosphorylation	3	94	115	5914	0.275963	0.678002	1.64126	0.559149
PATH:04115	p53 signaling pathway	2	94	65	5914	0.276553	0.678002	1.93584	0.558221
PATH:01230	Biosynthesis of amino acids	2	94	67	5914	0.288396	0.68494	1.87806	0.540011
PATH:05212	Pancreatic cancer	2	94	67	5914	0.288396	0.68494	1.87806	0.540011
PATH:04971	Gastric acid secretion	2	94	69	5914	0.300219	0.691414	1.82362	0.522562
PATH:04370	VEGF signaling pathway	2	94	69	5914	0.300219	0.691414	1.82362	0.522562
PATH:05412	Arrhythmogenic right ventricular cardiomyopathy (ARVC)	2	94	72	5914	0.317895	0.721194	1.74764	0.497717
PATH:00760	Nicotinate and nicotinamide metabolism	1	94	25	5914	0.330601	0.738991	2.5166	0.480695
PATH:04910	Insulin signaling pathway	3	94	129	5914	0.337157	0.742723	1.46314	0.472167
PATH:03008	Ribosome biogenesis in eukaryotes	2	94	77	5914	0.347118	0.743127	1.63415	0.459522
PATH:04664	Fc epsilon RI signaling pathway	2	94	77	5914	0.347118	0.743127	1.63415	0.459522
PATH:04146	Peroxisome	2	94	78	5914	0.352918	0.743881	1.6132	0.452326
PATH:05410	Hypertrophic cardiomyopathy (HCM)	2	94	79	5914	0.3587	0.743881	1.59278	0.445268
PATH:04710	Circadian rhythm	1	94	28	5914	0.362152	0.743881	2.24696	0.441109
PATH:04914	Progesterone-mediated oocyte maturation	2	94	83	5914	0.381639	0.764584	1.51602	0.418347
PATH:00051	Fructose and mannose metabolism	1	94	30	5914	0.382364	0.764584	2.09716	0.417522
PATH:05414	Dilated cardiomyopathy	2	94	84	5914	0.387322	0.764584	1.49797	0.411928
PATH:05032	Morphine addiction	2	94	85	5914	0.392983	0.765813	1.48035	0.405626
PATH:04390	Hippo signaling pathway	3	94	143	5914	0.398182	0.766122	1.31989	0.399918
PATH:04064	NF-kappa B signaling pathway	2	94	87	5914	0.404234	0.768045	1.44632	0.393367
PATH:04620	Toll-like receptor signaling pathway	2	94	92	5914	0.431925	0.800642	1.36772	0.364591
PATH:04915	Estrogen signaling pathway	2	94	92	5914	0.431925	0.800642	1.36772	0.364591
PATH:05142	Chagas disease (American trypanosomiasis)	2	94	93	5914	0.437384	0.800992	1.35301	0.359137
PATH:00620	Pyruvate metabolism	1	94	38	5914	0.457067	0.819448	1.65566	0.34002
PATH:04066	HIF-1 signaling pathway	2	94	98	5914	0.464248	0.819448	1.28398	0.33325
PATH:05144	Malaria	1	94	40	5914	0.474301	0.819448	1.57287	0.323946
PATH:04960	Aldosterone-regulated sodium reabsorption	1	94	40	5914	0.474301	0.819448	1.57287	0.323946
PATH:04660	T cell receptor signaling pathway	2	94	100	5914	0.474785	0.819448	1.2583	0.323503
PATH:00520	Amino sugar and nucleotide sugar metabolism	1	94	41	5914	0.482713	0.819448	1.53451	0.316311
PATH:05146	Amoebiasis	2	94	102	5914	0.4852	0.819448	1.23363	0.31408
PATH:04973	Carbohydrate digestion and absorption	1	94	42	5914	0.490993	0.82012	1.49797	0.308925
PATH:04725	Cholinergic synapse	2	94	105	5914	0.500583	0.82705	1.19838	0.300524
PATH:05016	Huntington's disease	3	94	169	5914	0.506743	0.828224	1.11683	0.295213
PATH:05030	Cocaine addiction	1	94	45	5914	0.515052	0.832851	1.39811	0.288149
PATH:00500	Starch and sucrose metabolism	1	94	46	5914	0.52282	0.836511	1.36772	0.281648
PATH:04330	Notch signaling pathway	1	94	47	5914	0.530464	0.839901	1.33861	0.275344
PATH:00561	Glycerolipid metabolism	1	94	49	5914	0.54539	0.850967	1.28398	0.263293
PATH:05134	Legionellosis	1	94	50	5914	0.552676	0.850967	1.2583	0.257529
PATH:04724	Glutamatergic synapse	2	94	116	5914	0.554442	0.850967	1.08474	0.256144
PATH:05213	Endometrial cancer	1	94	51	5914	0.559847	0.850967	1.23363	0.251931
PATH:04722	Neurotrophin signaling pathway	2	94	123	5914	0.586555	0.875355	1.02301	0.231692
PATH:05223	Non-small cell lung cancer	1	94	55	5914	0.587409	0.875355	1.14391	0.231059
PATH:04623	Cytosolic DNA-sensing pathway	1	94	56	5914	0.594029	0.876625	1.12348	0.226192
PATH:05214	Glioma	1	94	61	5914	0.625583	0.876873	1.03139	0.203715
PATH:05120	Epithelial cell signaling in Helicobacter pylori infection	1	94	61	5914	0.625583	0.876873	1.03139	0.203715
PATH:04150	mTOR signaling pathway	1	94	61	5914	0.625583	0.876873	1.03139	0.203715
PATH:04917	Prolactin signaling pathway	1	94	65	5914	0.649068	0.876873	0.967921	0.18771
PATH:04932	Non-alcoholic fatty liver disease (NAFLD)	2	94	139	5914	0.653513	0.876873	0.90525	0.184746
PATH:04261	Adrenergic signaling in cardiomyocytes	2	94	139	5914	0.653513	0.876873	0.90525	0.184746
PATH:05211	Renal cell carcinoma	1	94	66	5914	0.654708	0.876873	0.953256	0.183952
PATH:05161	Hepatitis B	2	94	140	5914	0.657401	0.876873	0.898784	0.182169
PATH:05218	Melanoma	1	94	67	5914	0.660258	0.876873	0.939028	0.180286
PATH:04730	Long-term depression	1	94	68	5914	0.66572	0.876873	0.925219	0.176708
PATH:04310	Wnt signaling pathway	2	94	144	5914	0.672613	0.876873	0.873818	0.172235
PATH:05220	Chronic myeloid leukemia	1	94	70	5914	0.676384	0.876873	0.898784	0.169806
PATH:03018	RNA degradation	1	94	72	5914	0.686712	0.876873	0.873818	0.163225
PATH:04260	Cardiac muscle contraction	1	94	73	5914	0.691753	0.876873	0.861848	0.160049
PATH:04070	Phosphatidylinositol signaling system	1	94	75	5914	0.701595	0.876873	0.838865	0.153913
PATH:04060	Cytokine-cytokine receptor interaction	3	94	227	5914	0.706472	0.876873	0.831474	0.150905
PATH:00230	Purine metabolism	2	94	156	5914	0.715018	0.876873	0.806601	0.145683
PATH:03015	mRNA surveillance pathway	1	94	78	5914	0.715779	0.876873	0.806601	0.145221
PATH:04640	Hematopoietic cell lineage	1	94	79	5914	0.720357	0.876873	0.796391	0.142452
PATH:04727	GABAergic synapse	1	94	81	5914	0.729295	0.876873	0.776727	0.137097
PATH:04020	Calcium signaling pathway	2	94	163	5914	0.737591	0.876873	0.771962	0.132184
PATH:04210	Apoptosis	1	94	84	5914	0.742175	0.876873	0.748987	0.129494
PATH:04540	Gap junction	1	94	84	5914	0.742175	0.876873	0.748987	0.129494
PATH:04012	ErbB signaling pathway	1	94	85	5914	0.746332	0.876873	0.740175	0.127068
PATH:04750	Inflammatory mediator regulation of TRP channels	1	94	86	5914	0.750422	0.876873	0.731569	0.124694
PATH:05222	Small cell lung cancer	1	94	86	5914	0.750422	0.876873	0.731569	0.124694
PATH:05215	Prostate cancer	1	94	86	5914	0.750422	0.876873	0.731569	0.124694
PATH:05202	Transcriptional misregulation in cancer	2	94	169	5914	0.755726	0.876873	0.744555	0.121636
PATH:04713	Circadian entrainment	1	94	89	5914	0.762307	0.877808	0.706909	0.11787
PATH:00240	Pyrimidine metabolism	1	94	92	5914	0.773631	0.877973	0.683858	0.111466
PATH:04972	Pancreatic secretion	1	94	96	5914	0.787904	0.877973	0.655363	0.103527
PATH:04723	Retrograde endocannabinoid signaling	1	94	96	5914	0.787904	0.877973	0.655363	0.103527
PATH:04912	GnRH signaling pathway	1	94	96	5914	0.787904	0.877973	0.655363	0.103527
PATH:04916	Melanogenesis	1	94	97	5914	0.791331	0.877973	0.648607	0.101642
PATH:04668	TNF signaling pathway	1	94	103	5914	0.810771	0.893023	0.610824	0.0911018
PATH:04726	Serotonergic synapse	1	94	114	5914	0.841871	0.911483	0.551885	0.0747542
PATH:04014	Ras signaling pathway	2	94	205	5914	0.843441	0.911483	0.613804	0.0739451
PATH:03040	Spliceosome	1	94	116	5914	0.846956	0.911483	0.54237	0.0721392
PATH:04728	Dopaminergic synapse	1	94	120	5914	0.856644	0.911483	0.524291	0.0671994
PATH:04068	FoxO signaling pathway	1	94	121	5914	0.85897	0.911483	0.519958	0.0660219
PATH:05160	Hepatitis C	1	94	123	5914	0.86351	0.911483	0.511503	0.0637325
PATH:04120	Ubiquitin mediated proteolysis	1	94	131	5914	0.880269	0.921035	0.480266	0.0553846
PATH:05200	Pathways in cancer	3	94	315	5914	0.884678	0.921035	0.599189	0.0532147
PATH:04151	PI3K-Akt signaling pathway	3	94	320	5914	0.891095	0.921404	0.589827	0.0500761
PATH:04010	MAPK signaling pathway	2	94	253	5914	0.91634	0.93641	0.497351	0.0379435
PATH:03013	RNA transport	1	94	154	5914	0.917928	0.93641	0.408538	0.0371914
PATH:05034	Alcoholism	1	94	159	5914	0.924412	0.936738	0.395691	0.0341344
PATH:05206	MicroRNAs in cancer	1	94	166	5914	0.932646	0.938823	0.379005	0.030283
PATH:01100	Metabolic pathways	8	94	1039	5914	0.996163	0.996163	0.484427	0.00166944
