# Supplementary material for: Single-cell RNA landscape of the osteoimmunology microenvironment in periodontitis
Source: Theranostics. 2022 Jan 1;12(3):1074–96. doi: 10.7150/thno.65694 (PMC8771561; doi:10.7150/thno.65694)
Supplement: Supplementary file 10 — Supplementary table 9. [file thnov12p1074s10.xlsx]

## Sheet: Summary
Table S9: Expression of cellular ligands and receptors in different cell types
Supplementary table 9.1 The potential cell interactions among ten major cellular type as in Fig. 1B shown in Fig. 7A
Supplementary table 9.2 Overview of all ligand-receptor interaction pairs among further detected cellular clusters shown in Fig. 7B
Supplementary table 9.3 Ligand-receptor interaction pairs among further detected cellular clusters at HC goup.
Supplementary table 9.4 Ligand-receptor interaction pairs among further detected cellular clusters at PD goup.
Supplementary table 9.5 Ligand-receptor interaction pairs among further detected cellular clusters at PDT goup.

## Sheet: Supplementary table 9.1
Supplementary table 9.1 The potential cell interactions among ten major cellular type as in Fig. 1B shown in Fig. 7A
LRtype	interacting_pair	id_cp_interaction	partner_a	partner_b	ensembl_a	ensembl_b	source	secreted	is_integrin	a	b	P-Value	rank	significant_mean
LR	CXCL12 >> ACKR3	CPI-SS0976BA7F0	simple:P48061	simple:P25106	ENSG00000107562	ENSG00000144476	guidetopharmacology.org	TRUE	FALSE	Endothelia	Endothelia	0	0.04	0.551
LR	CXCL12 >> ACKR3	CPI-SS0976BA7F0	simple:P48061	simple:P25106	ENSG00000107562	ENSG00000144476	guidetopharmacology.org	TRUE	FALSE	Endothelia	Fibroblast	0	0.04	0.606
LR	CXCL12 >> ACKR3	CPI-SS0976BA7F0	simple:P48061	simple:P25106	ENSG00000107562	ENSG00000144476	guidetopharmacology.org	TRUE	FALSE	Fibroblast	Endothelia	0	0.04	1.288
LR	CXCL12 >> ACKR3	CPI-SS0976BA7F0	simple:P48061	simple:P25106	ENSG00000107562	ENSG00000144476	guidetopharmacology.org	TRUE	FALSE	Fibroblast	Fibroblast	0	0.04	1.344
LR	CXCL12 >> CXCR4	CPI-SS0A28DCA72	simple:P48061	simple:P61073	ENSG00000107562	ENSG00000121966	curated	TRUE	FALSE	Endothelia	B_Cell	0	0.13	2.023
LR	CXCL12 >> CXCR4	CPI-SS0A28DCA72	simple:P48061	simple:P61073	ENSG00000107562	ENSG00000121966	curated	TRUE	FALSE	Endothelia	Monocytic	0	0.13	1.469
LR	CXCL12 >> CXCR4	CPI-SS0A28DCA72	simple:P48061	simple:P61073	ENSG00000107562	ENSG00000121966	curated	TRUE	FALSE	Endothelia	T_Cell	0	0.13	2.111
LR	CXCL12 >> CXCR4	CPI-SS0A28DCA72	simple:P48061	simple:P61073	ENSG00000107562	ENSG00000121966	curated	TRUE	FALSE	Fibroblast	B_Cell	0	0.13	2.76
LR	CXCL12 >> CXCR4	CPI-SS0A28DCA72	simple:P48061	simple:P61073	ENSG00000107562	ENSG00000121966	curated	TRUE	FALSE	Fibroblast	Endothelia	0	0.13	1.305
LR	CXCL12 >> CXCR4	CPI-SS0A28DCA72	simple:P48061	simple:P61073	ENSG00000107562	ENSG00000121966	curated	TRUE	FALSE	Fibroblast	Epithelial	0	0.13	1.301
LR	CXCL12 >> CXCR4	CPI-SS0A28DCA72	simple:P48061	simple:P61073	ENSG00000107562	ENSG00000121966	curated	TRUE	FALSE	Fibroblast	Fibroblast	0	0.13	1.311
LR	CXCL12 >> CXCR4	CPI-SS0A28DCA72	simple:P48061	simple:P61073	ENSG00000107562	ENSG00000121966	curated	TRUE	FALSE	Fibroblast	MDSC	0	0.13	1.847
LR	CXCL12 >> CXCR4	CPI-SS0A28DCA72	simple:P48061	simple:P61073	ENSG00000107562	ENSG00000121966	curated	TRUE	FALSE	Fibroblast	Mast_Cell	0	0.13	1.356
LR	CXCL12 >> CXCR4	CPI-SS0A28DCA72	simple:P48061	simple:P61073	ENSG00000107562	ENSG00000121966	curated	TRUE	FALSE	Fibroblast	Monocytic	0	0.13	2.206
LR	CXCL12 >> CXCR4	CPI-SS0A28DCA72	simple:P48061	simple:P61073	ENSG00000107562	ENSG00000121966	curated	TRUE	FALSE	Fibroblast	Neutrophil	0	0.13	1.711
LR	CXCL12 >> CXCR4	CPI-SS0A28DCA72	simple:P48061	simple:P61073	ENSG00000107562	ENSG00000121966	curated	TRUE	FALSE	Fibroblast	Plasma_Cell	0	0.13	1.823
LR	CXCL12 >> CXCR4	CPI-SS0A28DCA72	simple:P48061	simple:P61073	ENSG00000107562	ENSG00000121966	curated	TRUE	FALSE	Fibroblast	T_Cell	0	0.13	2.848
LR	CCL2 >> CCR2	CPI-SS0CF0E4DE9	simple:P13500	simple:P41597	ENSG00000108691	ENSG00000121807	curated	TRUE	FALSE	Endothelia	Monocytic	0	0.03	0.245
LR	CCL2 >> CCR2	CPI-SS0CF0E4DE9	simple:P13500	simple:P41597	ENSG00000108691	ENSG00000121807	curated	TRUE	FALSE	Fibroblast	Monocytic	0	0.03	0.318
LR	CCL2 >> CCR2	CPI-SS0CF0E4DE9	simple:P13500	simple:P41597	ENSG00000108691	ENSG00000121807	curated	TRUE	FALSE	Mast_Cell	Monocytic	0	0.03	0.266
LR	CCL3 >> IDE	CPI-SS076D8415B	simple:P10147	simple:P14735	ENSG00000277632	ENSG00000119912	MINT	TRUE	FALSE	Monocytic	Fibroblast	0	0.02	0.171
LR	CCL3 >> IDE	CPI-SS076D8415B	simple:P10147	simple:P14735	ENSG00000277632	ENSG00000119912	MINT	TRUE	FALSE	Monocytic	Plasma_Cell	0	0.02	0.17
LR	IGF2 >> IDE	CPI-SS0A3569604	simple:P01344	simple:P14735	ENSG00000167244	ENSG00000119912	InnateDB-All	TRUE	FALSE	Fibroblast	Fibroblast	0	0.02	0.191
LR	IGF2 >> IDE	CPI-SS0A3569604	simple:P01344	simple:P14735	ENSG00000167244	ENSG00000119912	InnateDB-All	TRUE	FALSE	Fibroblast	Plasma_Cell	0	0.02	0.19
LR	CXCL2 >> CXCR2	CPI-SS0F562FEA5	simple:P19875	simple:P25025	ENSG00000081041	ENSG00000180871	curated	TRUE	FALSE	Endothelia	MDSC	0.032	0.08	0.248
LR	CXCL2 >> CXCR2	CPI-SS0F562FEA5	simple:P19875	simple:P25025	ENSG00000081041	ENSG00000180871	curated	TRUE	FALSE	Endothelia	Neutrophil	0	0.08	1.52
LR	CXCL2 >> CXCR2	CPI-SS0F562FEA5	simple:P19875	simple:P25025	ENSG00000081041	ENSG00000180871	curated	TRUE	FALSE	Fibroblast	MDSC	0	0.08	0.289
LR	CXCL2 >> CXCR2	CPI-SS0F562FEA5	simple:P19875	simple:P25025	ENSG00000081041	ENSG00000180871	curated	TRUE	FALSE	Fibroblast	Neutrophil	0	0.08	1.56
LR	CXCL2 >> CXCR2	CPI-SS0F562FEA5	simple:P19875	simple:P25025	ENSG00000081041	ENSG00000180871	curated	TRUE	FALSE	Monocytic	MDSC	0	0.08	0.747
LR	CXCL2 >> CXCR2	CPI-SS0F562FEA5	simple:P19875	simple:P25025	ENSG00000081041	ENSG00000180871	curated	TRUE	FALSE	Monocytic	Neutrophil	0	0.08	2.018
LR	CXCL2 >> CXCR2	CPI-SS0F562FEA5	simple:P19875	simple:P25025	ENSG00000081041	ENSG00000180871	curated	TRUE	FALSE	Neutrophil	MDSC	0	0.08	0.321
LR	CXCL2 >> CXCR2	CPI-SS0F562FEA5	simple:P19875	simple:P25025	ENSG00000081041	ENSG00000180871	curated	TRUE	FALSE	Neutrophil	Neutrophil	0	0.08	1.593
LR	CXCL8 >> CXCR2	CPI-SS0315F51DD	simple:P10145	simple:P25025	ENSG00000169429	ENSG00000180871	curated	TRUE	FALSE	Endothelia	Neutrophil	0	0.12	1.503
LR	CXCL8 >> CXCR2	CPI-SS0315F51DD	simple:P10145	simple:P25025	ENSG00000169429	ENSG00000180871	curated	TRUE	FALSE	Epithelial	MDSC	0	0.12	0.523
LR	CXCL8 >> CXCR2	CPI-SS0315F51DD	simple:P10145	simple:P25025	ENSG00000169429	ENSG00000180871	curated	TRUE	FALSE	Epithelial	Neutrophil	0	0.12	1.794
LR	CXCL8 >> CXCR2	CPI-SS0315F51DD	simple:P10145	simple:P25025	ENSG00000169429	ENSG00000180871	curated	TRUE	FALSE	Fibroblast	Neutrophil	0	0.12	1.544
LR	CXCL8 >> CXCR2	CPI-SS0315F51DD	simple:P10145	simple:P25025	ENSG00000169429	ENSG00000180871	curated	TRUE	FALSE	MDSC	MDSC	0	0.12	0.678
LR	CXCL8 >> CXCR2	CPI-SS0315F51DD	simple:P10145	simple:P25025	ENSG00000169429	ENSG00000180871	curated	TRUE	FALSE	MDSC	Neutrophil	0	0.12	1.95
LR	CXCL8 >> CXCR2	CPI-SS0315F51DD	simple:P10145	simple:P25025	ENSG00000169429	ENSG00000180871	curated	TRUE	FALSE	Mast_Cell	Neutrophil	0	0.12	1.534
LR	CXCL8 >> CXCR2	CPI-SS0315F51DD	simple:P10145	simple:P25025	ENSG00000169429	ENSG00000180871	curated	TRUE	FALSE	Monocytic	MDSC	0	0.12	1.078
LR	CXCL8 >> CXCR2	CPI-SS0315F51DD	simple:P10145	simple:P25025	ENSG00000169429	ENSG00000180871	curated	TRUE	FALSE	Monocytic	Neutrophil	0	0.12	2.349
LR	CXCL8 >> CXCR2	CPI-SS0315F51DD	simple:P10145	simple:P25025	ENSG00000169429	ENSG00000180871	curated	TRUE	FALSE	Neutrophil	MDSC	0	0.12	2.516
LR	CXCL8 >> CXCR2	CPI-SS0315F51DD	simple:P10145	simple:P25025	ENSG00000169429	ENSG00000180871	curated	TRUE	FALSE	Neutrophil	Neutrophil	0	0.12	3.788
LR	CXCL8 >> CXCR2	CPI-SS0315F51DD	simple:P10145	simple:P25025	ENSG00000169429	ENSG00000180871	curated	TRUE	FALSE	Plasma_Cell	Neutrophil	0	0.12	1.503
LR	CXCL1 >> CXCR2	CPI-SS08102DC9E	simple:P09341	simple:P25025	ENSG00000163739	ENSG00000180871	curated	TRUE	FALSE	Epithelial	MDSC	0	0.08	0.856
LR	CXCL1 >> CXCR2	CPI-SS08102DC9E	simple:P09341	simple:P25025	ENSG00000163739	ENSG00000180871	curated	TRUE	FALSE	Epithelial	Neutrophil	0	0.08	2.127
LR	CXCL1 >> CXCR2	CPI-SS08102DC9E	simple:P09341	simple:P25025	ENSG00000163739	ENSG00000180871	curated	TRUE	FALSE	Fibroblast	MDSC	0	0.08	0.374
LR	CXCL1 >> CXCR2	CPI-SS08102DC9E	simple:P09341	simple:P25025	ENSG00000163739	ENSG00000180871	curated	TRUE	FALSE	Fibroblast	Neutrophil	0	0.08	1.646
LR	CXCL1 >> CXCR2	CPI-SS08102DC9E	simple:P09341	simple:P25025	ENSG00000163739	ENSG00000180871	curated	TRUE	FALSE	MDSC	MDSC	0	0.08	0.289
LR	CXCL1 >> CXCR2	CPI-SS08102DC9E	simple:P09341	simple:P25025	ENSG00000163739	ENSG00000180871	curated	TRUE	FALSE	MDSC	Neutrophil	0	0.08	1.561
LR	CXCL1 >> CXCR2	CPI-SS08102DC9E	simple:P09341	simple:P25025	ENSG00000163739	ENSG00000180871	curated	TRUE	FALSE	Neutrophil	MDSC	0	0.08	0.57
LR	CXCL1 >> CXCR2	CPI-SS08102DC9E	simple:P09341	simple:P25025	ENSG00000163739	ENSG00000180871	curated	TRUE	FALSE	Neutrophil	Neutrophil	0	0.08	1.842
LR	CXCL6 >> CXCR2	CPI-SS093B46106	simple:P80162	simple:P25025	ENSG00000124875	ENSG00000180871	curated	TRUE	FALSE	Epithelial	MDSC	0	0.04	0.524
LR	CXCL6 >> CXCR2	CPI-SS093B46106	simple:P80162	simple:P25025	ENSG00000124875	ENSG00000180871	curated	TRUE	FALSE	Epithelial	Neutrophil	0	0.04	1.795
LR	CXCL6 >> CXCR2	CPI-SS093B46106	simple:P80162	simple:P25025	ENSG00000124875	ENSG00000180871	curated	TRUE	FALSE	Fibroblast	MDSC	0	0.04	0.267
LR	CXCL6 >> CXCR2	CPI-SS093B46106	simple:P80162	simple:P25025	ENSG00000124875	ENSG00000180871	curated	TRUE	FALSE	Fibroblast	Neutrophil	0	0.04	1.538
LR	CXCL3 >> CXCR2	CPI-SS09185EA8F	simple:P19876	simple:P25025	ENSG00000163734	ENSG00000180871	curated	TRUE	FALSE	Epithelial	MDSC	0	0.04	0.24
LR	CXCL3 >> CXCR2	CPI-SS09185EA8F	simple:P19876	simple:P25025	ENSG00000163734	ENSG00000180871	curated	TRUE	FALSE	Epithelial	Neutrophil	0	0.04	1.511
LR	CXCL3 >> CXCR2	CPI-SS09185EA8F	simple:P19876	simple:P25025	ENSG00000163734	ENSG00000180871	curated	TRUE	FALSE	Monocytic	MDSC	0	0.04	0.523
LR	CXCL3 >> CXCR2	CPI-SS09185EA8F	simple:P19876	simple:P25025	ENSG00000163734	ENSG00000180871	curated	TRUE	FALSE	Monocytic	Neutrophil	0	0.04	1.795
RR	NRG1 >> MS4A4A	CPI-SS0978D28AB	simple:Q02297	simple:Q96JQ5	ENSG00000157168	ENSG00000110079	IntAct	TRUE	FALSE	Monocytic	Monocytic	0	0.01	0.32
RR	MS4A4A >> NRG1	CPI-SS0978D28AB	simple:Q96JQ5	simple:Q02297	ENSG00000110079	ENSG00000157168	IntAct	TRUE	FALSE	Monocytic	Monocytic	0	0.01	0.32
RR	NRG1 >> EGFR	CPI-SS0E845281E	simple:Q02297	simple:P00533	ENSG00000157168	ENSG00000146648	IntAct	TRUE	FALSE	Monocytic	Epithelial	0	0.02	0.322
RR	NRG1 >> EGFR	CPI-SS0E845281E	simple:Q02297	simple:P00533	ENSG00000157168	ENSG00000146648	IntAct	TRUE	FALSE	Monocytic	Fibroblast	0	0.02	0.334
RR	EGFR >> NRG1	CPI-SS0E845281E	simple:P00533	simple:Q02297	ENSG00000146648	ENSG00000157168	IntAct	TRUE	FALSE	Epithelial	Monocytic	0	0.02	0.322
RR	EGFR >> NRG1	CPI-SS0E845281E	simple:P00533	simple:Q02297	ENSG00000146648	ENSG00000157168	IntAct	TRUE	FALSE	Fibroblast	Monocytic	0	0.02	0.334
RR	TGFA >> EGFR	CPI-SS07E5C3060	simple:P01135	simple:P00533	ENSG00000163235	ENSG00000146648	curated	TRUE	FALSE	Epithelial	Epithelial	0	0.02	0.383
RR	TGFA >> EGFR	CPI-SS07E5C3060	simple:P01135	simple:P00533	ENSG00000163235	ENSG00000146648	curated	TRUE	FALSE	Epithelial	Fibroblast	0	0.02	0.395
RR	EGFR >> TGFA	CPI-SS07E5C3060	simple:P00533	simple:P01135	ENSG00000146648	ENSG00000163235	curated	TRUE	FALSE	Epithelial	Epithelial	0	0.02	0.383
RR	EGFR >> TGFA	CPI-SS07E5C3060	simple:P00533	simple:P01135	ENSG00000146648	ENSG00000163235	curated	TRUE	FALSE	Fibroblast	Epithelial	0	0.02	0.395
RR	HBEGF >> EGFR	CPI-SS09B2ACA25	simple:Q99075	simple:P00533	ENSG00000113070	ENSG00000146648	curated	TRUE	FALSE	Endothelia	Epithelial	0	0.06	0.374
RR	HBEGF >> EGFR	CPI-SS09B2ACA25	simple:Q99075	simple:P00533	ENSG00000113070	ENSG00000146648	curated	TRUE	FALSE	Endothelia	Fibroblast	0	0.06	0.386
RR	HBEGF >> EGFR	CPI-SS09B2ACA25	simple:Q99075	simple:P00533	ENSG00000113070	ENSG00000146648	curated	TRUE	FALSE	Epithelial	Epithelial	0	0.06	0.408
RR	HBEGF >> EGFR	CPI-SS09B2ACA25	simple:Q99075	simple:P00533	ENSG00000113070	ENSG00000146648	curated	TRUE	FALSE	Epithelial	Fibroblast	0	0.06	0.42
RR	HBEGF >> EGFR	CPI-SS09B2ACA25	simple:Q99075	simple:P00533	ENSG00000113070	ENSG00000146648	curated	TRUE	FALSE	Monocytic	Epithelial	0	0.06	0.551
RR	HBEGF >> EGFR	CPI-SS09B2ACA25	simple:Q99075	simple:P00533	ENSG00000113070	ENSG00000146648	curated	TRUE	FALSE	Monocytic	Fibroblast	0	0.06	0.563
RR	EGFR >> HBEGF	CPI-SS09B2ACA25	simple:P00533	simple:Q99075	ENSG00000146648	ENSG00000113070	curated	TRUE	FALSE	Epithelial	Endothelia	0	0.06	0.374
RR	EGFR >> HBEGF	CPI-SS09B2ACA25	simple:P00533	simple:Q99075	ENSG00000146648	ENSG00000113070	curated	TRUE	FALSE	Epithelial	Epithelial	0	0.06	0.408
RR	EGFR >> HBEGF	CPI-SS09B2ACA25	simple:P00533	simple:Q99075	ENSG00000146648	ENSG00000113070	curated	TRUE	FALSE	Epithelial	Monocytic	0	0.06	0.551
RR	EGFR >> HBEGF	CPI-SS09B2ACA25	simple:P00533	simple:Q99075	ENSG00000146648	ENSG00000113070	curated	TRUE	FALSE	Fibroblast	Endothelia	0	0.06	0.386
RR	EGFR >> HBEGF	CPI-SS09B2ACA25	simple:P00533	simple:Q99075	ENSG00000146648	ENSG00000113070	curated	TRUE	FALSE	Fibroblast	Epithelial	0	0.06	0.42
RR	EGFR >> HBEGF	CPI-SS09B2ACA25	simple:P00533	simple:Q99075	ENSG00000146648	ENSG00000113070	curated	TRUE	FALSE	Fibroblast	Monocytic	0	0.06	0.563
RR	EREG >> EGFR	CPI-SS004C23DCE	simple:O14944	simple:P00533	ENSG00000124882	ENSG00000146648	curated	TRUE	FALSE	Monocytic	Epithelial	0	0.02	0.652
RR	EREG >> EGFR	CPI-SS004C23DCE	simple:O14944	simple:P00533	ENSG00000124882	ENSG00000146648	curated	TRUE	FALSE	Monocytic	Fibroblast	0	0.02	0.664
RR	EGFR >> EREG	CPI-SS004C23DCE	simple:P00533	simple:O14944	ENSG00000146648	ENSG00000124882	curated	TRUE	FALSE	Epithelial	Monocytic	0	0.02	0.652
RR	EGFR >> EREG	CPI-SS004C23DCE	simple:P00533	simple:O14944	ENSG00000146648	ENSG00000124882	curated	TRUE	FALSE	Fibroblast	Monocytic	0	0.02	0.664
LR	AREG >> EGFR	CPI-SS052119104	simple:P15514	simple:P00533	ENSG00000109321	ENSG00000146648	curated	TRUE	FALSE	Epithelial	Epithelial	0	0.08	0.403
LR	AREG >> EGFR	CPI-SS052119104	simple:P15514	simple:P00533	ENSG00000109321	ENSG00000146648	curated	TRUE	FALSE	Epithelial	Fibroblast	0	0.08	0.415
LR	AREG >> EGFR	CPI-SS052119104	simple:P15514	simple:P00533	ENSG00000109321	ENSG00000146648	curated	TRUE	FALSE	Mast_Cell	Epithelial	0	0.08	0.598
LR	AREG >> EGFR	CPI-SS052119104	simple:P15514	simple:P00533	ENSG00000109321	ENSG00000146648	curated	TRUE	FALSE	Mast_Cell	Fibroblast	0	0.08	0.61
LR	AREG >> EGFR	CPI-SS052119104	simple:P15514	simple:P00533	ENSG00000109321	ENSG00000146648	curated	TRUE	FALSE	Monocytic	Epithelial	0	0.08	0.684
LR	AREG >> EGFR	CPI-SS052119104	simple:P15514	simple:P00533	ENSG00000109321	ENSG00000146648	curated	TRUE	FALSE	Monocytic	Fibroblast	0	0.08	0.696
LR	AREG >> EGFR	CPI-SS052119104	simple:P15514	simple:P00533	ENSG00000109321	ENSG00000146648	curated	TRUE	FALSE	T_Cell	Epithelial	0	0.08	0.371
LR	AREG >> EGFR	CPI-SS052119104	simple:P15514	simple:P00533	ENSG00000109321	ENSG00000146648	curated	TRUE	FALSE	T_Cell	Fibroblast	0	0.08	0.383
RR	NRG1 >> ERBB3	CPI-SS02B906C26	simple:Q02297	simple:P21860	ENSG00000157168	ENSG00000065361	curated	TRUE	FALSE	Monocytic	Epithelial	0	0.01	0.306
RR	ERBB3 >> NRG1	CPI-SS02B906C26	simple:P21860	simple:Q02297	ENSG00000065361	ENSG00000157168	curated	TRUE	FALSE	Epithelial	Monocytic	0	0.01	0.306
LR	CCL5 >> CCR1	CPI-SS0A021DB6E	simple:P13501	simple:P32246	ENSG00000271503	ENSG00000163823	curated	TRUE	FALSE	T_Cell	Monocytic	0	0.02	1.169
LR	CCL5 >> CCR1	CPI-SS0A021DB6E	simple:P13501	simple:P32246	ENSG00000271503	ENSG00000163823	curated	TRUE	FALSE	T_Cell	Neutrophil	0	0.02	1.362
LR	CCL3 >> CCR1	CPI-SS08DA48A5A	simple:P10147	simple:P32246	ENSG00000277632	ENSG00000163823	curated	TRUE	FALSE	Monocytic	Monocytic	0	0.02	0.33
LR	CCL3 >> CCR1	CPI-SS08DA48A5A	simple:P10147	simple:P32246	ENSG00000277632	ENSG00000163823	curated	TRUE	FALSE	Monocytic	Neutrophil	0	0.02	0.524
LR	CCL5 >> CCR5	CPI-SS0B01D306C	simple:P13501	simple:P51681	ENSG00000271503	ENSG00000160791	curated	TRUE	FALSE	T_Cell	Monocytic	0	0.01	1.063
LR	CCL3 >> CCR5	CPI-SS0C090A257	simple:P10147	simple:P51681	ENSG00000277632	ENSG00000160791	curated	TRUE	FALSE	Monocytic	Monocytic	0	0.01	0.224
RR	KLRG1 >> CDH1	CPI-SS0854A5B2B	simple:Q96E93	simple:P12830	ENSG00000139187	ENSG00000039068	curated	FALSE	FALSE	Mast_Cell	Epithelial	0	0.02	0.389
RR	KLRG1 >> CDH1	CPI-SS0854A5B2B	simple:Q96E93	simple:P12830	ENSG00000139187	ENSG00000039068	curated	FALSE	FALSE	T_Cell	Epithelial	0	0.02	0.332
RR	CDH1 >> KLRG1	CPI-SS0854A5B2B	simple:P12830	simple:Q96E93	ENSG00000039068	ENSG00000139187	curated	FALSE	FALSE	Epithelial	Mast_Cell	0	0.02	0.389
RR	CDH1 >> KLRG1	CPI-SS0854A5B2B	simple:P12830	simple:Q96E93	ENSG00000039068	ENSG00000139187	curated	FALSE	FALSE	Epithelial	T_Cell	0	0.02	0.332
LR	CCL5 >> ACKR1	CPI-SS0A7DF44A1	simple:P13501	simple:Q16570	ENSG00000271503	ENSG00000213088	curated	TRUE	FALSE	MDSC	Endothelia	0	0.02	1.202
LR	CCL5 >> ACKR1	CPI-SS0A7DF44A1	simple:P13501	simple:Q16570	ENSG00000271503	ENSG00000213088	curated	TRUE	FALSE	T_Cell	Endothelia	0	0.02	2.054
LR	CXCL8 >> ACKR1	CPI-SS0D16D3FB2	simple:P10145	simple:Q16570	ENSG00000169429	ENSG00000213088	curated	TRUE	FALSE	Endothelia	Endothelia	0	0.08	1.177
LR	CXCL8 >> ACKR1	CPI-SS0D16D3FB2	simple:P10145	simple:Q16570	ENSG00000169429	ENSG00000213088	curated	TRUE	FALSE	Epithelial	Endothelia	0	0.08	1.469
LR	CXCL8 >> ACKR1	CPI-SS0D16D3FB2	simple:P10145	simple:Q16570	ENSG00000169429	ENSG00000213088	curated	TRUE	FALSE	Fibroblast	Endothelia	0	0.08	1.219
LR	CXCL8 >> ACKR1	CPI-SS0D16D3FB2	simple:P10145	simple:Q16570	ENSG00000169429	ENSG00000213088	curated	TRUE	FALSE	MDSC	Endothelia	0	0.08	1.624
LR	CXCL8 >> ACKR1	CPI-SS0D16D3FB2	simple:P10145	simple:Q16570	ENSG00000169429	ENSG00000213088	curated	TRUE	FALSE	Mast_Cell	Endothelia	0	0.08	1.209
LR	CXCL8 >> ACKR1	CPI-SS0D16D3FB2	simple:P10145	simple:Q16570	ENSG00000169429	ENSG00000213088	curated	TRUE	FALSE	Monocytic	Endothelia	0	0.08	2.023
LR	CXCL8 >> ACKR1	CPI-SS0D16D3FB2	simple:P10145	simple:Q16570	ENSG00000169429	ENSG00000213088	curated	TRUE	FALSE	Neutrophil	Endothelia	0	0.08	3.462
LR	CXCL8 >> ACKR1	CPI-SS0D16D3FB2	simple:P10145	simple:Q16570	ENSG00000169429	ENSG00000213088	curated	TRUE	FALSE	Plasma_Cell	Endothelia	0	0.08	1.178
LR	CCL2 >> ACKR1	CPI-SS0563E51A8	simple:P13500	simple:Q16570	ENSG00000108691	ENSG00000213088	curated	TRUE	FALSE	Endothelia	Endothelia	0	0.03	1.242
LR	CCL2 >> ACKR1	CPI-SS0563E51A8	simple:P13500	simple:Q16570	ENSG00000108691	ENSG00000213088	curated	TRUE	FALSE	Fibroblast	Endothelia	0	0.03	1.315
LR	CCL2 >> ACKR1	CPI-SS0563E51A8	simple:P13500	simple:Q16570	ENSG00000108691	ENSG00000213088	curated	TRUE	FALSE	Mast_Cell	Endothelia	0	0.03	1.263
LR	CXCL1 >> ACKR1	CPI-SS063F1C5D1	simple:P09341	simple:Q16570	ENSG00000163739	ENSG00000213088	curated	TRUE	FALSE	Epithelial	Endothelia	0	0.04	1.801
LR	CXCL1 >> ACKR1	CPI-SS063F1C5D1	simple:P09341	simple:Q16570	ENSG00000163739	ENSG00000213088	curated	TRUE	FALSE	Fibroblast	Endothelia	0	0.04	1.32
LR	CXCL1 >> ACKR1	CPI-SS063F1C5D1	simple:P09341	simple:Q16570	ENSG00000163739	ENSG00000213088	curated	TRUE	FALSE	MDSC	Endothelia	0	0.04	1.235
LR	CXCL1 >> ACKR1	CPI-SS063F1C5D1	simple:P09341	simple:Q16570	ENSG00000163739	ENSG00000213088	curated	TRUE	FALSE	Neutrophil	Endothelia	0	0.04	1.516
RR	SPN >> ICAM1	CPI-SS092AA7A93	simple:P16150	simple:P05362	ENSG00000197471	ENSG00000090339	curated	FALSE	FALSE	MDSC	Endothelia	0	0.12	0.568
RR	SPN >> ICAM1	CPI-SS092AA7A93	simple:P16150	simple:P05362	ENSG00000197471	ENSG00000090339	curated	FALSE	FALSE	MDSC	Monocytic	0	0.12	0.637
RR	SPN >> ICAM1	CPI-SS092AA7A93	simple:P16150	simple:P05362	ENSG00000197471	ENSG00000090339	curated	FALSE	FALSE	MDSC	Neutrophil	0	0.12	0.661
RR	SPN >> ICAM1	CPI-SS092AA7A93	simple:P16150	simple:P05362	ENSG00000197471	ENSG00000090339	curated	FALSE	FALSE	Mast_Cell	Endothelia	0	0.12	0.434
RR	SPN >> ICAM1	CPI-SS092AA7A93	simple:P16150	simple:P05362	ENSG00000197471	ENSG00000090339	curated	FALSE	FALSE	Mast_Cell	Monocytic	0	0.12	0.503
RR	SPN >> ICAM1	CPI-SS092AA7A93	simple:P16150	simple:P05362	ENSG00000197471	ENSG00000090339	curated	FALSE	FALSE	Mast_Cell	Neutrophil	0	0.12	0.527
RR	SPN >> ICAM1	CPI-SS092AA7A93	simple:P16150	simple:P05362	ENSG00000197471	ENSG00000090339	curated	FALSE	FALSE	Monocytic	Endothelia	0	0.12	0.357
RR	SPN >> ICAM1	CPI-SS092AA7A93	simple:P16150	simple:P05362	ENSG00000197471	ENSG00000090339	curated	FALSE	FALSE	Monocytic	Monocytic	0	0.12	0.426
RR	SPN >> ICAM1	CPI-SS092AA7A93	simple:P16150	simple:P05362	ENSG00000197471	ENSG00000090339	curated	FALSE	FALSE	Monocytic	Neutrophil	0	0.12	0.45
RR	SPN >> ICAM1	CPI-SS092AA7A93	simple:P16150	simple:P05362	ENSG00000197471	ENSG00000090339	curated	FALSE	FALSE	T_Cell	Endothelia	0	0.12	0.462
RR	SPN >> ICAM1	CPI-SS092AA7A93	simple:P16150	simple:P05362	ENSG00000197471	ENSG00000090339	curated	FALSE	FALSE	T_Cell	Monocytic	0	0.12	0.531
RR	SPN >> ICAM1	CPI-SS092AA7A93	simple:P16150	simple:P05362	ENSG00000197471	ENSG00000090339	curated	FALSE	FALSE	T_Cell	Neutrophil	0	0.12	0.555
RR	ICAM1 >> SPN	CPI-SS092AA7A93	simple:P05362	simple:P16150	ENSG00000090339	ENSG00000197471	curated	FALSE	FALSE	Endothelia	MDSC	0	0.12	0.568
RR	ICAM1 >> SPN	CPI-SS092AA7A93	simple:P05362	simple:P16150	ENSG00000090339	ENSG00000197471	curated	FALSE	FALSE	Endothelia	Mast_Cell	0	0.12	0.434
RR	ICAM1 >> SPN	CPI-SS092AA7A93	simple:P05362	simple:P16150	ENSG00000090339	ENSG00000197471	curated	FALSE	FALSE	Endothelia	Monocytic	0	0.12	0.357
RR	ICAM1 >> SPN	CPI-SS092AA7A93	simple:P05362	simple:P16150	ENSG00000090339	ENSG00000197471	curated	FALSE	FALSE	Endothelia	T_Cell	0	0.12	0.462
RR	ICAM1 >> SPN	CPI-SS092AA7A93	simple:P05362	simple:P16150	ENSG00000090339	ENSG00000197471	curated	FALSE	FALSE	Monocytic	MDSC	0	0.12	0.637
RR	ICAM1 >> SPN	CPI-SS092AA7A93	simple:P05362	simple:P16150	ENSG00000090339	ENSG00000197471	curated	FALSE	FALSE	Monocytic	Mast_Cell	0	0.12	0.503
RR	ICAM1 >> SPN	CPI-SS092AA7A93	simple:P05362	simple:P16150	ENSG00000090339	ENSG00000197471	curated	FALSE	FALSE	Monocytic	Monocytic	0	0.12	0.426
RR	ICAM1 >> SPN	CPI-SS092AA7A93	simple:P05362	simple:P16150	ENSG00000090339	ENSG00000197471	curated	FALSE	FALSE	Monocytic	T_Cell	0	0.12	0.531
RR	ICAM1 >> SPN	CPI-SS092AA7A93	simple:P05362	simple:P16150	ENSG00000090339	ENSG00000197471	curated	FALSE	FALSE	Neutrophil	MDSC	0	0.12	0.661
RR	ICAM1 >> SPN	CPI-SS092AA7A93	simple:P05362	simple:P16150	ENSG00000090339	ENSG00000197471	curated	FALSE	FALSE	Neutrophil	Mast_Cell	0	0.12	0.527
RR	ICAM1 >> SPN	CPI-SS092AA7A93	simple:P05362	simple:P16150	ENSG00000090339	ENSG00000197471	curated	FALSE	FALSE	Neutrophil	Monocytic	0	0.12	0.45
RR	ICAM1 >> SPN	CPI-SS092AA7A93	simple:P05362	simple:P16150	ENSG00000090339	ENSG00000197471	curated	FALSE	FALSE	Neutrophil	T_Cell	0	0.12	0.555
RR	HBEGF >> CD44	CPI-SS0CF76A867	simple:Q99075	simple:P16070	ENSG00000113070	ENSG00000026508	InnateDB-All	TRUE	FALSE	Endothelia	B_Cell	0	0.2	0.575
RR	HBEGF >> CD44	CPI-SS0CF76A867	simple:Q99075	simple:P16070	ENSG00000113070	ENSG00000026508	InnateDB-All	TRUE	FALSE	Endothelia	Mast_Cell	0	0.2	1.292
RR	HBEGF >> CD44	CPI-SS0CF76A867	simple:Q99075	simple:P16070	ENSG00000113070	ENSG00000026508	InnateDB-All	TRUE	FALSE	Endothelia	Monocytic	0	0.2	0.894
RR	HBEGF >> CD44	CPI-SS0CF76A867	simple:Q99075	simple:P16070	ENSG00000113070	ENSG00000026508	InnateDB-All	TRUE	FALSE	Endothelia	Neutrophil	0	0.2	0.645
RR	HBEGF >> CD44	CPI-SS0CF76A867	simple:Q99075	simple:P16070	ENSG00000113070	ENSG00000026508	InnateDB-All	TRUE	FALSE	Endothelia	T_Cell	0	0.2	0.82
RR	HBEGF >> CD44	CPI-SS0CF76A867	simple:Q99075	simple:P16070	ENSG00000113070	ENSG00000026508	InnateDB-All	TRUE	FALSE	Epithelial	B_Cell	0	0.2	0.609
RR	HBEGF >> CD44	CPI-SS0CF76A867	simple:Q99075	simple:P16070	ENSG00000113070	ENSG00000026508	InnateDB-All	TRUE	FALSE	Epithelial	Epithelial	0.032	0.2	0.57
RR	HBEGF >> CD44	CPI-SS0CF76A867	simple:Q99075	simple:P16070	ENSG00000113070	ENSG00000026508	InnateDB-All	TRUE	FALSE	Epithelial	Fibroblast	0	0.2	0.58
RR	HBEGF >> CD44	CPI-SS0CF76A867	simple:Q99075	simple:P16070	ENSG00000113070	ENSG00000026508	InnateDB-All	TRUE	FALSE	Epithelial	Mast_Cell	0	0.2	1.326
RR	HBEGF >> CD44	CPI-SS0CF76A867	simple:Q99075	simple:P16070	ENSG00000113070	ENSG00000026508	InnateDB-All	TRUE	FALSE	Epithelial	Monocytic	0	0.2	0.928
RR	HBEGF >> CD44	CPI-SS0CF76A867	simple:Q99075	simple:P16070	ENSG00000113070	ENSG00000026508	InnateDB-All	TRUE	FALSE	Epithelial	Neutrophil	0	0.2	0.679
RR	HBEGF >> CD44	CPI-SS0CF76A867	simple:Q99075	simple:P16070	ENSG00000113070	ENSG00000026508	InnateDB-All	TRUE	FALSE	Epithelial	T_Cell	0	0.2	0.854
RR	HBEGF >> CD44	CPI-SS0CF76A867	simple:Q99075	simple:P16070	ENSG00000113070	ENSG00000026508	InnateDB-All	TRUE	FALSE	Monocytic	B_Cell	0	0.2	0.751
RR	HBEGF >> CD44	CPI-SS0CF76A867	simple:Q99075	simple:P16070	ENSG00000113070	ENSG00000026508	InnateDB-All	TRUE	FALSE	Monocytic	Epithelial	0	0.2	0.713
RR	HBEGF >> CD44	CPI-SS0CF76A867	simple:Q99075	simple:P16070	ENSG00000113070	ENSG00000026508	InnateDB-All	TRUE	FALSE	Monocytic	Fibroblast	0	0.2	0.723
RR	HBEGF >> CD44	CPI-SS0CF76A867	simple:Q99075	simple:P16070	ENSG00000113070	ENSG00000026508	InnateDB-All	TRUE	FALSE	Monocytic	Mast_Cell	0	0.2	1.468
RR	HBEGF >> CD44	CPI-SS0CF76A867	simple:Q99075	simple:P16070	ENSG00000113070	ENSG00000026508	InnateDB-All	TRUE	FALSE	Monocytic	Monocytic	0	0.2	1.071
RR	HBEGF >> CD44	CPI-SS0CF76A867	simple:Q99075	simple:P16070	ENSG00000113070	ENSG00000026508	InnateDB-All	TRUE	FALSE	Monocytic	Neutrophil	0	0.2	0.821
RR	HBEGF >> CD44	CPI-SS0CF76A867	simple:Q99075	simple:P16070	ENSG00000113070	ENSG00000026508	InnateDB-All	TRUE	FALSE	Monocytic	Plasma_Cell	0	0.2	0.658
RR	HBEGF >> CD44	CPI-SS0CF76A867	simple:Q99075	simple:P16070	ENSG00000113070	ENSG00000026508	InnateDB-All	TRUE	FALSE	Monocytic	T_Cell	0	0.2	0.996
RR	CD44 >> HBEGF	CPI-SS0CF76A867	simple:P16070	simple:Q99075	ENSG00000026508	ENSG00000113070	InnateDB-All	TRUE	FALSE	B_Cell	Endothelia	0	0.2	0.575
RR	CD44 >> HBEGF	CPI-SS0CF76A867	simple:P16070	simple:Q99075	ENSG00000026508	ENSG00000113070	InnateDB-All	TRUE	FALSE	B_Cell	Epithelial	0	0.2	0.609
RR	CD44 >> HBEGF	CPI-SS0CF76A867	simple:P16070	simple:Q99075	ENSG00000026508	ENSG00000113070	InnateDB-All	TRUE	FALSE	B_Cell	Monocytic	0	0.2	0.751
RR	CD44 >> HBEGF	CPI-SS0CF76A867	simple:P16070	simple:Q99075	ENSG00000026508	ENSG00000113070	InnateDB-All	TRUE	FALSE	Epithelial	Epithelial	0.032	0.2	0.57
RR	CD44 >> HBEGF	CPI-SS0CF76A867	simple:P16070	simple:Q99075	ENSG00000026508	ENSG00000113070	InnateDB-All	TRUE	FALSE	Epithelial	Monocytic	0	0.2	0.713
RR	CD44 >> HBEGF	CPI-SS0CF76A867	simple:P16070	simple:Q99075	ENSG00000026508	ENSG00000113070	InnateDB-All	TRUE	FALSE	Fibroblast	Epithelial	0	0.2	0.58
RR	CD44 >> HBEGF	CPI-SS0CF76A867	simple:P16070	simple:Q99075	ENSG00000026508	ENSG00000113070	InnateDB-All	TRUE	FALSE	Fibroblast	Monocytic	0	0.2	0.723
RR	CD44 >> HBEGF	CPI-SS0CF76A867	simple:P16070	simple:Q99075	ENSG00000026508	ENSG00000113070	InnateDB-All	TRUE	FALSE	Mast_Cell	Endothelia	0	0.2	1.292
RR	CD44 >> HBEGF	CPI-SS0CF76A867	simple:P16070	simple:Q99075	ENSG00000026508	ENSG00000113070	InnateDB-All	TRUE	FALSE	Mast_Cell	Epithelial	0	0.2	1.326
RR	CD44 >> HBEGF	CPI-SS0CF76A867	simple:P16070	simple:Q99075	ENSG00000026508	ENSG00000113070	InnateDB-All	TRUE	FALSE	Mast_Cell	Monocytic	0	0.2	1.468
RR	CD44 >> HBEGF	CPI-SS0CF76A867	simple:P16070	simple:Q99075	ENSG00000026508	ENSG00000113070	InnateDB-All	TRUE	FALSE	Monocytic	Endothelia	0	0.2	0.894
RR	CD44 >> HBEGF	CPI-SS0CF76A867	simple:P16070	simple:Q99075	ENSG00000026508	ENSG00000113070	InnateDB-All	TRUE	FALSE	Monocytic	Epithelial	0	0.2	0.928
RR	CD44 >> HBEGF	CPI-SS0CF76A867	simple:P16070	simple:Q99075	ENSG00000026508	ENSG00000113070	InnateDB-All	TRUE	FALSE	Monocytic	Monocytic	0	0.2	1.071
RR	CD44 >> HBEGF	CPI-SS0CF76A867	simple:P16070	simple:Q99075	ENSG00000026508	ENSG00000113070	InnateDB-All	TRUE	FALSE	Neutrophil	Endothelia	0	0.2	0.645
RR	CD44 >> HBEGF	CPI-SS0CF76A867	simple:P16070	simple:Q99075	ENSG00000026508	ENSG00000113070	InnateDB-All	TRUE	FALSE	Neutrophil	Epithelial	0	0.2	0.679
RR	CD44 >> HBEGF	CPI-SS0CF76A867	simple:P16070	simple:Q99075	ENSG00000026508	ENSG00000113070	InnateDB-All	TRUE	FALSE	Neutrophil	Monocytic	0	0.2	0.821
RR	CD44 >> HBEGF	CPI-SS0CF76A867	simple:P16070	simple:Q99075	ENSG00000026508	ENSG00000113070	InnateDB-All	TRUE	FALSE	Plasma_Cell	Monocytic	0	0.2	0.658
RR	CD44 >> HBEGF	CPI-SS0CF76A867	simple:P16070	simple:Q99075	ENSG00000026508	ENSG00000113070	InnateDB-All	TRUE	FALSE	T_Cell	Endothelia	0	0.2	0.82
RR	CD44 >> HBEGF	CPI-SS0CF76A867	simple:P16070	simple:Q99075	ENSG00000026508	ENSG00000113070	InnateDB-All	TRUE	FALSE	T_Cell	Epithelial	0	0.2	0.854
RR	CD44 >> HBEGF	CPI-SS0CF76A867	simple:P16070	simple:Q99075	ENSG00000026508	ENSG00000113070	InnateDB-All	TRUE	FALSE	T_Cell	Monocytic	0	0.2	0.996
LR	LGALS9 >> CD44	CPI-SS0703338F5	simple:O00182	simple:P16070	ENSG00000168961	ENSG00000026508	InnateDB	TRUE	FALSE	Endothelia	B_Cell	0	0.18	0.624
LR	LGALS9 >> CD44	CPI-SS0703338F5	simple:O00182	simple:P16070	ENSG00000168961	ENSG00000026508	InnateDB	TRUE	FALSE	Endothelia	Mast_Cell	0	0.18	1.342
LR	LGALS9 >> CD44	CPI-SS0703338F5	simple:O00182	simple:P16070	ENSG00000168961	ENSG00000026508	InnateDB	TRUE	FALSE	Endothelia	Monocytic	0	0.18	0.944
LR	LGALS9 >> CD44	CPI-SS0703338F5	simple:O00182	simple:P16070	ENSG00000168961	ENSG00000026508	InnateDB	TRUE	FALSE	Endothelia	Neutrophil	0	0.18	0.694
LR	LGALS9 >> CD44	CPI-SS0703338F5	simple:O00182	simple:P16070	ENSG00000168961	ENSG00000026508	InnateDB	TRUE	FALSE	Endothelia	T_Cell	0	0.18	0.87
LR	LGALS9 >> CD44	CPI-SS0703338F5	simple:O00182	simple:P16070	ENSG00000168961	ENSG00000026508	InnateDB	TRUE	FALSE	Mast_Cell	B_Cell	0	0.18	0.629
LR	LGALS9 >> CD44	CPI-SS0703338F5	simple:O00182	simple:P16070	ENSG00000168961	ENSG00000026508	InnateDB	TRUE	FALSE	Mast_Cell	Mast_Cell	0	0.18	1.346
LR	LGALS9 >> CD44	CPI-SS0703338F5	simple:O00182	simple:P16070	ENSG00000168961	ENSG00000026508	InnateDB	TRUE	FALSE	Mast_Cell	Monocytic	0	0.18	0.949
LR	LGALS9 >> CD44	CPI-SS0703338F5	simple:O00182	simple:P16070	ENSG00000168961	ENSG00000026508	InnateDB	TRUE	FALSE	Mast_Cell	Neutrophil	0	0.18	0.699
LR	LGALS9 >> CD44	CPI-SS0703338F5	simple:O00182	simple:P16070	ENSG00000168961	ENSG00000026508	InnateDB	TRUE	FALSE	Mast_Cell	T_Cell	0	0.18	0.874
LR	LGALS9 >> CD44	CPI-SS0703338F5	simple:O00182	simple:P16070	ENSG00000168961	ENSG00000026508	InnateDB	TRUE	FALSE	Monocytic	B_Cell	0	0.18	0.888
LR	LGALS9 >> CD44	CPI-SS0703338F5	simple:O00182	simple:P16070	ENSG00000168961	ENSG00000026508	InnateDB	TRUE	FALSE	Monocytic	Epithelial	0	0.18	0.849
LR	LGALS9 >> CD44	CPI-SS0703338F5	simple:O00182	simple:P16070	ENSG00000168961	ENSG00000026508	InnateDB	TRUE	FALSE	Monocytic	Fibroblast	0	0.18	0.859
LR	LGALS9 >> CD44	CPI-SS0703338F5	simple:O00182	simple:P16070	ENSG00000168961	ENSG00000026508	InnateDB	TRUE	FALSE	Monocytic	Mast_Cell	0	0.18	1.605
LR	LGALS9 >> CD44	CPI-SS0703338F5	simple:O00182	simple:P16070	ENSG00000168961	ENSG00000026508	InnateDB	TRUE	FALSE	Monocytic	Monocytic	0	0.18	1.208
LR	LGALS9 >> CD44	CPI-SS0703338F5	simple:O00182	simple:P16070	ENSG00000168961	ENSG00000026508	InnateDB	TRUE	FALSE	Monocytic	Neutrophil	0	0.18	0.958
LR	LGALS9 >> CD44	CPI-SS0703338F5	simple:O00182	simple:P16070	ENSG00000168961	ENSG00000026508	InnateDB	TRUE	FALSE	Monocytic	Plasma_Cell	0	0.18	0.794
LR	LGALS9 >> CD44	CPI-SS0703338F5	simple:O00182	simple:P16070	ENSG00000168961	ENSG00000026508	InnateDB	TRUE	FALSE	Monocytic	T_Cell	0	0.18	1.133
RR	SELE >> CD44	CPI-SS0D329BE85	simple:P16581	simple:P16070	ENSG00000007908	ENSG00000026508	curated	FALSE	FALSE	Endothelia	B_Cell	0	0.09	1.339
RR	SELE >> CD44	CPI-SS0D329BE85	simple:P16581	simple:P16070	ENSG00000007908	ENSG00000026508	curated	FALSE	FALSE	Endothelia	Epithelial	0	0.09	1.301
RR	SELE >> CD44	CPI-SS0D329BE85	simple:P16581	simple:P16070	ENSG00000007908	ENSG00000026508	curated	FALSE	FALSE	Endothelia	Fibroblast	0	0.09	1.311
RR	SELE >> CD44	CPI-SS0D329BE85	simple:P16581	simple:P16070	ENSG00000007908	ENSG00000026508	curated	FALSE	FALSE	Endothelia	MDSC	0	0.09	1.127
RR	SELE >> CD44	CPI-SS0D329BE85	simple:P16581	simple:P16070	ENSG00000007908	ENSG00000026508	curated	FALSE	FALSE	Endothelia	Mast_Cell	0	0.09	2.057
RR	SELE >> CD44	CPI-SS0D329BE85	simple:P16581	simple:P16070	ENSG00000007908	ENSG00000026508	curated	FALSE	FALSE	Endothelia	Monocytic	0	0.09	1.659
RR	SELE >> CD44	CPI-SS0D329BE85	simple:P16581	simple:P16070	ENSG00000007908	ENSG00000026508	curated	FALSE	FALSE	Endothelia	Neutrophil	0	0.09	1.409
RR	SELE >> CD44	CPI-SS0D329BE85	simple:P16581	simple:P16070	ENSG00000007908	ENSG00000026508	curated	FALSE	FALSE	Endothelia	Plasma_Cell	0	0.09	1.246
RR	SELE >> CD44	CPI-SS0D329BE85	simple:P16581	simple:P16070	ENSG00000007908	ENSG00000026508	curated	FALSE	FALSE	Endothelia	T_Cell	0	0.09	1.585
RR	CD44 >> SELE	CPI-SS0D329BE85	simple:P16070	simple:P16581	ENSG00000026508	ENSG00000007908	curated	FALSE	FALSE	B_Cell	Endothelia	0	0.09	1.339
RR	CD44 >> SELE	CPI-SS0D329BE85	simple:P16070	simple:P16581	ENSG00000026508	ENSG00000007908	curated	FALSE	FALSE	Epithelial	Endothelia	0	0.09	1.301
RR	CD44 >> SELE	CPI-SS0D329BE85	simple:P16070	simple:P16581	ENSG00000026508	ENSG00000007908	curated	FALSE	FALSE	Fibroblast	Endothelia	0	0.09	1.311
RR	CD44 >> SELE	CPI-SS0D329BE85	simple:P16070	simple:P16581	ENSG00000026508	ENSG00000007908	curated	FALSE	FALSE	MDSC	Endothelia	0	0.09	1.127
RR	CD44 >> SELE	CPI-SS0D329BE85	simple:P16070	simple:P16581	ENSG00000026508	ENSG00000007908	curated	FALSE	FALSE	Mast_Cell	Endothelia	0	0.09	2.057
RR	CD44 >> SELE	CPI-SS0D329BE85	simple:P16070	simple:P16581	ENSG00000026508	ENSG00000007908	curated	FALSE	FALSE	Monocytic	Endothelia	0	0.09	1.659
RR	CD44 >> SELE	CPI-SS0D329BE85	simple:P16070	simple:P16581	ENSG00000026508	ENSG00000007908	curated	FALSE	FALSE	Neutrophil	Endothelia	0	0.09	1.409
RR	CD44 >> SELE	CPI-SS0D329BE85	simple:P16070	simple:P16581	ENSG00000026508	ENSG00000007908	curated	FALSE	FALSE	Plasma_Cell	Endothelia	0	0.09	1.246
RR	CD44 >> SELE	CPI-SS0D329BE85	simple:P16070	simple:P16581	ENSG00000026508	ENSG00000007908	curated	FALSE	FALSE	T_Cell	Endothelia	0	0.09	1.585
LR	LGALS9 >> HAVCR2	CPI-SS0E23CEB91	simple:O00182	simple:Q8TDQ0	ENSG00000168961	ENSG00000135077	curated	TRUE	FALSE	Endothelia	Mast_Cell	0	0.06	0.465
LR	LGALS9 >> HAVCR2	CPI-SS0E23CEB91	simple:O00182	simple:Q8TDQ0	ENSG00000168961	ENSG00000135077	curated	TRUE	FALSE	Endothelia	Monocytic	0	0.06	0.437
LR	LGALS9 >> HAVCR2	CPI-SS0E23CEB91	simple:O00182	simple:Q8TDQ0	ENSG00000168961	ENSG00000135077	curated	TRUE	FALSE	Mast_Cell	Mast_Cell	0	0.06	0.47
LR	LGALS9 >> HAVCR2	CPI-SS0E23CEB91	simple:O00182	simple:Q8TDQ0	ENSG00000168961	ENSG00000135077	curated	TRUE	FALSE	Mast_Cell	Monocytic	0	0.06	0.442
LR	LGALS9 >> HAVCR2	CPI-SS0E23CEB91	simple:O00182	simple:Q8TDQ0	ENSG00000168961	ENSG00000135077	curated	TRUE	FALSE	Monocytic	Mast_Cell	0	0.06	0.728
LR	LGALS9 >> HAVCR2	CPI-SS0E23CEB91	simple:O00182	simple:Q8TDQ0	ENSG00000168961	ENSG00000135077	curated	TRUE	FALSE	Monocytic	Monocytic	0	0.06	0.701
RR	SELE >> GLG1	CPI-SS04F90EE0D	simple:P16581	simple:Q92896	ENSG00000007908	ENSG00000090863	curated	FALSE	FALSE	Endothelia	Endothelia	0	0.07	1.202
RR	SELE >> GLG1	CPI-SS04F90EE0D	simple:P16581	simple:Q92896	ENSG00000007908	ENSG00000090863	curated	FALSE	FALSE	Endothelia	Epithelial	0	0.07	1.106
RR	SELE >> GLG1	CPI-SS04F90EE0D	simple:P16581	simple:Q92896	ENSG00000007908	ENSG00000090863	curated	FALSE	FALSE	Endothelia	Fibroblast	0	0.07	1.405
RR	SELE >> GLG1	CPI-SS04F90EE0D	simple:P16581	simple:Q92896	ENSG00000007908	ENSG00000090863	curated	FALSE	FALSE	Endothelia	MDSC	0	0.07	1.087
RR	SELE >> GLG1	CPI-SS04F90EE0D	simple:P16581	simple:Q92896	ENSG00000007908	ENSG00000090863	curated	FALSE	FALSE	Endothelia	Monocytic	0	0.07	1.165
RR	SELE >> GLG1	CPI-SS04F90EE0D	simple:P16581	simple:Q92896	ENSG00000007908	ENSG00000090863	curated	FALSE	FALSE	Endothelia	Plasma_Cell	0	0.07	1.16
RR	SELE >> GLG1	CPI-SS04F90EE0D	simple:P16581	simple:Q92896	ENSG00000007908	ENSG00000090863	curated	FALSE	FALSE	Endothelia	T_Cell	0	0.07	1.14
RR	GLG1 >> SELE	CPI-SS04F90EE0D	simple:Q92896	simple:P16581	ENSG00000090863	ENSG00000007908	curated	FALSE	FALSE	Endothelia	Endothelia	0	0.07	1.202
RR	GLG1 >> SELE	CPI-SS04F90EE0D	simple:Q92896	simple:P16581	ENSG00000090863	ENSG00000007908	curated	FALSE	FALSE	Epithelial	Endothelia	0	0.07	1.106
RR	GLG1 >> SELE	CPI-SS04F90EE0D	simple:Q92896	simple:P16581	ENSG00000090863	ENSG00000007908	curated	FALSE	FALSE	Fibroblast	Endothelia	0	0.07	1.405
RR	GLG1 >> SELE	CPI-SS04F90EE0D	simple:Q92896	simple:P16581	ENSG00000090863	ENSG00000007908	curated	FALSE	FALSE	MDSC	Endothelia	0	0.07	1.087
RR	GLG1 >> SELE	CPI-SS04F90EE0D	simple:Q92896	simple:P16581	ENSG00000090863	ENSG00000007908	curated	FALSE	FALSE	Monocytic	Endothelia	0	0.07	1.165
RR	GLG1 >> SELE	CPI-SS04F90EE0D	simple:Q92896	simple:P16581	ENSG00000090863	ENSG00000007908	curated	FALSE	FALSE	Plasma_Cell	Endothelia	0	0.07	1.16
RR	GLG1 >> SELE	CPI-SS04F90EE0D	simple:Q92896	simple:P16581	ENSG00000090863	ENSG00000007908	curated	FALSE	FALSE	T_Cell	Endothelia	0	0.07	1.14
LR	CXCL8 >> CXCR1	CPI-SS0698C4DC4	simple:P10145	simple:P25024	ENSG00000169429	ENSG00000163464	curated	TRUE	FALSE	Endothelia	Neutrophil	0	0.12	1.048
LR	CXCL8 >> CXCR1	CPI-SS0698C4DC4	simple:P10145	simple:P25024	ENSG00000169429	ENSG00000163464	curated	TRUE	FALSE	Epithelial	MDSC	0	0.12	0.51
LR	CXCL8 >> CXCR1	CPI-SS0698C4DC4	simple:P10145	simple:P25024	ENSG00000169429	ENSG00000163464	curated	TRUE	FALSE	Epithelial	Neutrophil	0	0.12	1.339
LR	CXCL8 >> CXCR1	CPI-SS0698C4DC4	simple:P10145	simple:P25024	ENSG00000169429	ENSG00000163464	curated	TRUE	FALSE	Fibroblast	Neutrophil	0	0.12	1.089
LR	CXCL8 >> CXCR1	CPI-SS0698C4DC4	simple:P10145	simple:P25024	ENSG00000169429	ENSG00000163464	curated	TRUE	FALSE	MDSC	MDSC	0	0.12	0.665
LR	CXCL8 >> CXCR1	CPI-SS0698C4DC4	simple:P10145	simple:P25024	ENSG00000169429	ENSG00000163464	curated	TRUE	FALSE	MDSC	Neutrophil	0	0.12	1.495
LR	CXCL8 >> CXCR1	CPI-SS0698C4DC4	simple:P10145	simple:P25024	ENSG00000169429	ENSG00000163464	curated	TRUE	FALSE	Mast_Cell	Neutrophil	0	0.12	1.08
LR	CXCL8 >> CXCR1	CPI-SS0698C4DC4	simple:P10145	simple:P25024	ENSG00000169429	ENSG00000163464	curated	TRUE	FALSE	Monocytic	MDSC	0	0.12	1.065
LR	CXCL8 >> CXCR1	CPI-SS0698C4DC4	simple:P10145	simple:P25024	ENSG00000169429	ENSG00000163464	curated	TRUE	FALSE	Monocytic	Neutrophil	0	0.12	1.894
LR	CXCL8 >> CXCR1	CPI-SS0698C4DC4	simple:P10145	simple:P25024	ENSG00000169429	ENSG00000163464	curated	TRUE	FALSE	Neutrophil	MDSC	0	0.12	2.503
LR	CXCL8 >> CXCR1	CPI-SS0698C4DC4	simple:P10145	simple:P25024	ENSG00000169429	ENSG00000163464	curated	TRUE	FALSE	Neutrophil	Neutrophil	0	0.12	3.333
LR	CXCL8 >> CXCR1	CPI-SS0698C4DC4	simple:P10145	simple:P25024	ENSG00000169429	ENSG00000163464	curated	TRUE	FALSE	Plasma_Cell	Neutrophil	0	0.12	1.049
LR	CXCL1 >> CXCR1	CPI-SS0C62E5DD8	simple:P09341	simple:P25024	ENSG00000163739	ENSG00000163464	curated	TRUE	FALSE	Epithelial	MDSC	0	0.08	0.843
LR	CXCL1 >> CXCR1	CPI-SS0C62E5DD8	simple:P09341	simple:P25024	ENSG00000163739	ENSG00000163464	curated	TRUE	FALSE	Epithelial	Neutrophil	0	0.08	1.672
LR	CXCL1 >> CXCR1	CPI-SS0C62E5DD8	simple:P09341	simple:P25024	ENSG00000163739	ENSG00000163464	curated	TRUE	FALSE	Fibroblast	MDSC	0	0.08	0.361
LR	CXCL1 >> CXCR1	CPI-SS0C62E5DD8	simple:P09341	simple:P25024	ENSG00000163739	ENSG00000163464	curated	TRUE	FALSE	Fibroblast	Neutrophil	0	0.08	1.191
LR	CXCL1 >> CXCR1	CPI-SS0C62E5DD8	simple:P09341	simple:P25024	ENSG00000163739	ENSG00000163464	curated	TRUE	FALSE	MDSC	MDSC	0	0.08	0.276
LR	CXCL1 >> CXCR1	CPI-SS0C62E5DD8	simple:P09341	simple:P25024	ENSG00000163739	ENSG00000163464	curated	TRUE	FALSE	MDSC	Neutrophil	0	0.08	1.106
LR	CXCL1 >> CXCR1	CPI-SS0C62E5DD8	simple:P09341	simple:P25024	ENSG00000163739	ENSG00000163464	curated	TRUE	FALSE	Neutrophil	MDSC	0	0.08	0.557
LR	CXCL1 >> CXCR1	CPI-SS0C62E5DD8	simple:P09341	simple:P25024	ENSG00000163739	ENSG00000163464	curated	TRUE	FALSE	Neutrophil	Neutrophil	0	0.08	1.387
LR	CXCL6 >> CXCR1	CPI-SS03818E1DD	simple:P80162	simple:P25024	ENSG00000124875	ENSG00000163464	curated	TRUE	FALSE	Epithelial	MDSC	0	0.04	0.511
LR	CXCL6 >> CXCR1	CPI-SS03818E1DD	simple:P80162	simple:P25024	ENSG00000124875	ENSG00000163464	curated	TRUE	FALSE	Epithelial	Neutrophil	0	0.04	1.341
LR	CXCL6 >> CXCR1	CPI-SS03818E1DD	simple:P80162	simple:P25024	ENSG00000124875	ENSG00000163464	curated	TRUE	FALSE	Fibroblast	MDSC	0	0.04	0.254
LR	CXCL6 >> CXCR1	CPI-SS03818E1DD	simple:P80162	simple:P25024	ENSG00000124875	ENSG00000163464	curated	TRUE	FALSE	Fibroblast	Neutrophil	0	0.04	1.083
LR	CSF3 >> CSF1R	CPI-SS094EDDBBA	simple:P09919	simple:P07333	ENSG00000108342	ENSG00000182578	guidetopharmacology.org	TRUE	FALSE	Endothelia	Monocytic	0	0.02	0.691
LR	CSF3 >> CSF1R	CPI-SS094EDDBBA	simple:P09919	simple:P07333	ENSG00000108342	ENSG00000182578	guidetopharmacology.org	TRUE	FALSE	Epithelial	Monocytic	0	0.02	0.995
RR	CSF1 >> CSF1R	CPI-SS0AB1F04A0	simple:P09603	simple:P07333	ENSG00000184371	ENSG00000182578	curated	TRUE	FALSE	Endothelia	Monocytic	0	0.03	0.555
RR	CSF1 >> CSF1R	CPI-SS0AB1F04A0	simple:P09603	simple:P07333	ENSG00000184371	ENSG00000182578	curated	TRUE	FALSE	Fibroblast	Monocytic	0	0.03	0.648
RR	CSF1 >> CSF1R	CPI-SS0AB1F04A0	simple:P09603	simple:P07333	ENSG00000184371	ENSG00000182578	curated	TRUE	FALSE	Mast_Cell	Monocytic	0	0.03	0.983
RR	CSF1R >> CSF1	CPI-SS0AB1F04A0	simple:P07333	simple:P09603	ENSG00000182578	ENSG00000184371	curated	TRUE	FALSE	Monocytic	Endothelia	0	0.03	0.555
RR	CSF1R >> CSF1	CPI-SS0AB1F04A0	simple:P07333	simple:P09603	ENSG00000182578	ENSG00000184371	curated	TRUE	FALSE	Monocytic	Fibroblast	0	0.03	0.648
RR	CSF1R >> CSF1	CPI-SS0AB1F04A0	simple:P07333	simple:P09603	ENSG00000182578	ENSG00000184371	curated	TRUE	FALSE	Monocytic	Mast_Cell	0	0.03	0.983
LR	CSF3 >> CSF3R	CPI-SS08376F0E6	simple:P09919	simple:Q99062	ENSG00000108342	ENSG00000119535	curated	TRUE	FALSE	Endothelia	MDSC	0	0.06	0.973
LR	CSF3 >> CSF3R	CPI-SS08376F0E6	simple:P09919	simple:Q99062	ENSG00000108342	ENSG00000119535	curated	TRUE	FALSE	Endothelia	Monocytic	0	0.06	0.501
LR	CSF3 >> CSF3R	CPI-SS08376F0E6	simple:P09919	simple:Q99062	ENSG00000108342	ENSG00000119535	curated	TRUE	FALSE	Endothelia	Neutrophil	0	0.06	2.074
LR	CSF3 >> CSF3R	CPI-SS08376F0E6	simple:P09919	simple:Q99062	ENSG00000108342	ENSG00000119535	curated	TRUE	FALSE	Epithelial	MDSC	0	0.06	1.276
LR	CSF3 >> CSF3R	CPI-SS08376F0E6	simple:P09919	simple:Q99062	ENSG00000108342	ENSG00000119535	curated	TRUE	FALSE	Epithelial	Monocytic	0	0.06	0.805
LR	CSF3 >> CSF3R	CPI-SS08376F0E6	simple:P09919	simple:Q99062	ENSG00000108342	ENSG00000119535	curated	TRUE	FALSE	Epithelial	Neutrophil	0	0.06	2.377
LR	TGFB1 >> EGFR	CPI-SS0055264F3	simple:P01137	simple:P00533	ENSG00000105329	ENSG00000146648	MINT	TRUE	FALSE	MDSC	Epithelial	0	0.06	0.406
LR	TGFB1 >> EGFR	CPI-SS0055264F3	simple:P01137	simple:P00533	ENSG00000105329	ENSG00000146648	MINT	TRUE	FALSE	MDSC	Fibroblast	0	0.06	0.418
LR	TGFB1 >> EGFR	CPI-SS0055264F3	simple:P01137	simple:P00533	ENSG00000105329	ENSG00000146648	MINT	TRUE	FALSE	Mast_Cell	Epithelial	0	0.06	0.328
LR	TGFB1 >> EGFR	CPI-SS0055264F3	simple:P01137	simple:P00533	ENSG00000105329	ENSG00000146648	MINT	TRUE	FALSE	Mast_Cell	Fibroblast	0	0.06	0.34
LR	TGFB1 >> EGFR	CPI-SS0055264F3	simple:P01137	simple:P00533	ENSG00000105329	ENSG00000146648	MINT	TRUE	FALSE	Monocytic	Epithelial	0	0.06	0.311
LR	TGFB1 >> EGFR	CPI-SS0055264F3	simple:P01137	simple:P00533	ENSG00000105329	ENSG00000146648	MINT	TRUE	FALSE	Monocytic	Fibroblast	0	0.06	0.323
LR	TGFB1 >> TGFBR3	CPI-SS0322F3EA0	simple:P01137	simple:Q03167	ENSG00000105329	ENSG00000069702	curated	TRUE	FALSE	MDSC	Endothelia	0	0.09	0.491
LR	TGFB1 >> TGFBR3	CPI-SS0322F3EA0	simple:P01137	simple:Q03167	ENSG00000105329	ENSG00000069702	curated	TRUE	FALSE	MDSC	Fibroblast	0	0.09	0.303
LR	TGFB1 >> TGFBR3	CPI-SS0322F3EA0	simple:P01137	simple:Q03167	ENSG00000105329	ENSG00000069702	curated	TRUE	FALSE	MDSC	T_Cell	0	0.09	0.351
LR	TGFB1 >> TGFBR3	CPI-SS0322F3EA0	simple:P01137	simple:Q03167	ENSG00000105329	ENSG00000069702	curated	TRUE	FALSE	Mast_Cell	Endothelia	0	0.09	0.413
LR	TGFB1 >> TGFBR3	CPI-SS0322F3EA0	simple:P01137	simple:Q03167	ENSG00000105329	ENSG00000069702	curated	TRUE	FALSE	Mast_Cell	Fibroblast	0	0.09	0.226
LR	TGFB1 >> TGFBR3	CPI-SS0322F3EA0	simple:P01137	simple:Q03167	ENSG00000105329	ENSG00000069702	curated	TRUE	FALSE	Mast_Cell	T_Cell	0	0.09	0.274
LR	TGFB1 >> TGFBR3	CPI-SS0322F3EA0	simple:P01137	simple:Q03167	ENSG00000105329	ENSG00000069702	curated	TRUE	FALSE	Monocytic	Endothelia	0	0.09	0.396
LR	TGFB1 >> TGFBR3	CPI-SS0322F3EA0	simple:P01137	simple:Q03167	ENSG00000105329	ENSG00000069702	curated	TRUE	FALSE	Monocytic	Fibroblast	0	0.09	0.209
LR	TGFB1 >> TGFBR3	CPI-SS0322F3EA0	simple:P01137	simple:Q03167	ENSG00000105329	ENSG00000069702	curated	TRUE	FALSE	Monocytic	T_Cell	0	0.09	0.257
RR	TGFBR3 >> TGFB3	CPI-SS0B4EEA780	simple:Q03167	simple:P10600	ENSG00000069702	ENSG00000119699	curated	TRUE	FALSE	Endothelia	Epithelial	0	0.06	0.448
RR	TGFBR3 >> TGFB3	CPI-SS0B4EEA780	simple:Q03167	simple:P10600	ENSG00000069702	ENSG00000119699	curated	TRUE	FALSE	Endothelia	Fibroblast	0	0.06	0.507
RR	TGFBR3 >> TGFB3	CPI-SS0B4EEA780	simple:Q03167	simple:P10600	ENSG00000069702	ENSG00000119699	curated	TRUE	FALSE	Fibroblast	Epithelial	0	0.06	0.26
RR	TGFBR3 >> TGFB3	CPI-SS0B4EEA780	simple:Q03167	simple:P10600	ENSG00000069702	ENSG00000119699	curated	TRUE	FALSE	Fibroblast	Fibroblast	0	0.06	0.319
RR	TGFBR3 >> TGFB3	CPI-SS0B4EEA780	simple:Q03167	simple:P10600	ENSG00000069702	ENSG00000119699	curated	TRUE	FALSE	T_Cell	Epithelial	0	0.06	0.308
RR	TGFBR3 >> TGFB3	CPI-SS0B4EEA780	simple:Q03167	simple:P10600	ENSG00000069702	ENSG00000119699	curated	TRUE	FALSE	T_Cell	Fibroblast	0	0.06	0.367
RR	TGFB3 >> TGFBR3	CPI-SS0B4EEA780	simple:P10600	simple:Q03167	ENSG00000119699	ENSG00000069702	curated	TRUE	FALSE	Epithelial	Endothelia	0	0.06	0.448
RR	TGFB3 >> TGFBR3	CPI-SS0B4EEA780	simple:P10600	simple:Q03167	ENSG00000119699	ENSG00000069702	curated	TRUE	FALSE	Epithelial	Fibroblast	0	0.06	0.26
RR	TGFB3 >> TGFBR3	CPI-SS0B4EEA780	simple:P10600	simple:Q03167	ENSG00000119699	ENSG00000069702	curated	TRUE	FALSE	Epithelial	T_Cell	0	0.06	0.308
RR	TGFB3 >> TGFBR3	CPI-SS0B4EEA780	simple:P10600	simple:Q03167	ENSG00000119699	ENSG00000069702	curated	TRUE	FALSE	Fibroblast	Endothelia	0	0.06	0.507
RR	TGFB3 >> TGFBR3	CPI-SS0B4EEA780	simple:P10600	simple:Q03167	ENSG00000119699	ENSG00000069702	curated	TRUE	FALSE	Fibroblast	Fibroblast	0	0.06	0.319
RR	TGFB3 >> TGFBR3	CPI-SS0B4EEA780	simple:P10600	simple:Q03167	ENSG00000119699	ENSG00000069702	curated	TRUE	FALSE	Fibroblast	T_Cell	0	0.06	0.367
RR	APP >> CD74	CPI-SS080C81D37	simple:P05067	simple:P04233	ENSG00000142192	ENSG00000019582	curated	FALSE	FALSE	Endothelia	B_Cell	0	0.31	3.8
RR	APP >> CD74	CPI-SS080C81D37	simple:P05067	simple:P04233	ENSG00000142192	ENSG00000019582	curated	FALSE	FALSE	Endothelia	Endothelia	0	0.31	2.824
RR	APP >> CD74	CPI-SS080C81D37	simple:P05067	simple:P04233	ENSG00000142192	ENSG00000019582	curated	FALSE	FALSE	Endothelia	Epithelial	0	0.31	1.971
RR	APP >> CD74	CPI-SS080C81D37	simple:P05067	simple:P04233	ENSG00000142192	ENSG00000019582	curated	FALSE	FALSE	Endothelia	Fibroblast	0	0.31	1.564
RR	APP >> CD74	CPI-SS080C81D37	simple:P05067	simple:P04233	ENSG00000142192	ENSG00000019582	curated	FALSE	FALSE	Endothelia	MDSC	0	0.31	1.651
RR	APP >> CD74	CPI-SS080C81D37	simple:P05067	simple:P04233	ENSG00000142192	ENSG00000019582	curated	FALSE	FALSE	Endothelia	Mast_Cell	0	0.31	1.734
RR	APP >> CD74	CPI-SS080C81D37	simple:P05067	simple:P04233	ENSG00000142192	ENSG00000019582	curated	FALSE	FALSE	Endothelia	Monocytic	0	0.31	3.895
RR	APP >> CD74	CPI-SS080C81D37	simple:P05067	simple:P04233	ENSG00000142192	ENSG00000019582	curated	FALSE	FALSE	Endothelia	Neutrophil	0	0.31	1.721
RR	APP >> CD74	CPI-SS080C81D37	simple:P05067	simple:P04233	ENSG00000142192	ENSG00000019582	curated	FALSE	FALSE	Endothelia	Plasma_Cell	0	0.31	2.344
RR	APP >> CD74	CPI-SS080C81D37	simple:P05067	simple:P04233	ENSG00000142192	ENSG00000019582	curated	FALSE	FALSE	Endothelia	T_Cell	0	0.31	2.156
RR	APP >> CD74	CPI-SS080C81D37	simple:P05067	simple:P04233	ENSG00000142192	ENSG00000019582	curated	FALSE	FALSE	Epithelial	B_Cell	0	0.31	3.292
RR	APP >> CD74	CPI-SS080C81D37	simple:P05067	simple:P04233	ENSG00000142192	ENSG00000019582	curated	FALSE	FALSE	Epithelial	Endothelia	0	0.31	2.316
RR	APP >> CD74	CPI-SS080C81D37	simple:P05067	simple:P04233	ENSG00000142192	ENSG00000019582	curated	FALSE	FALSE	Epithelial	Monocytic	0	0.31	3.387
RR	APP >> CD74	CPI-SS080C81D37	simple:P05067	simple:P04233	ENSG00000142192	ENSG00000019582	curated	FALSE	FALSE	Epithelial	Plasma_Cell	0	0.31	1.835
RR	APP >> CD74	CPI-SS080C81D37	simple:P05067	simple:P04233	ENSG00000142192	ENSG00000019582	curated	FALSE	FALSE	Epithelial	T_Cell	0	0.31	1.648
RR	APP >> CD74	CPI-SS080C81D37	simple:P05067	simple:P04233	ENSG00000142192	ENSG00000019582	curated	FALSE	FALSE	Fibroblast	B_Cell	0	0.31	3.647
RR	APP >> CD74	CPI-SS080C81D37	simple:P05067	simple:P04233	ENSG00000142192	ENSG00000019582	curated	FALSE	FALSE	Fibroblast	Endothelia	0	0.31	2.671
RR	APP >> CD74	CPI-SS080C81D37	simple:P05067	simple:P04233	ENSG00000142192	ENSG00000019582	curated	FALSE	FALSE	Fibroblast	Epithelial	0	0.31	1.818
RR	APP >> CD74	CPI-SS080C81D37	simple:P05067	simple:P04233	ENSG00000142192	ENSG00000019582	curated	FALSE	FALSE	Fibroblast	Mast_Cell	0	0.31	1.581
RR	APP >> CD74	CPI-SS080C81D37	simple:P05067	simple:P04233	ENSG00000142192	ENSG00000019582	curated	FALSE	FALSE	Fibroblast	Monocytic	0	0.31	3.742
RR	APP >> CD74	CPI-SS080C81D37	simple:P05067	simple:P04233	ENSG00000142192	ENSG00000019582	curated	FALSE	FALSE	Fibroblast	Neutrophil	0	0.31	1.569
RR	APP >> CD74	CPI-SS080C81D37	simple:P05067	simple:P04233	ENSG00000142192	ENSG00000019582	curated	FALSE	FALSE	Fibroblast	Plasma_Cell	0	0.31	2.191
RR	APP >> CD74	CPI-SS080C81D37	simple:P05067	simple:P04233	ENSG00000142192	ENSG00000019582	curated	FALSE	FALSE	Fibroblast	T_Cell	0	0.31	2.003
RR	APP >> CD74	CPI-SS080C81D37	simple:P05067	simple:P04233	ENSG00000142192	ENSG00000019582	curated	FALSE	FALSE	MDSC	B_Cell	0	0.31	3.058
RR	APP >> CD74	CPI-SS080C81D37	simple:P05067	simple:P04233	ENSG00000142192	ENSG00000019582	curated	FALSE	FALSE	MDSC	Endothelia	0	0.31	2.082
RR	APP >> CD74	CPI-SS080C81D37	simple:P05067	simple:P04233	ENSG00000142192	ENSG00000019582	curated	FALSE	FALSE	MDSC	Monocytic	0	0.31	3.153
RR	APP >> CD74	CPI-SS080C81D37	simple:P05067	simple:P04233	ENSG00000142192	ENSG00000019582	curated	FALSE	FALSE	MDSC	Plasma_Cell	0	0.31	1.602
RR	APP >> CD74	CPI-SS080C81D37	simple:P05067	simple:P04233	ENSG00000142192	ENSG00000019582	curated	FALSE	FALSE	Monocytic	B_Cell	0	0.31	3.055
RR	APP >> CD74	CPI-SS080C81D37	simple:P05067	simple:P04233	ENSG00000142192	ENSG00000019582	curated	FALSE	FALSE	Monocytic	Endothelia	0	0.31	2.08
RR	APP >> CD74	CPI-SS080C81D37	simple:P05067	simple:P04233	ENSG00000142192	ENSG00000019582	curated	FALSE	FALSE	Monocytic	Monocytic	0	0.31	3.151
RR	APP >> CD74	CPI-SS080C81D37	simple:P05067	simple:P04233	ENSG00000142192	ENSG00000019582	curated	FALSE	FALSE	Monocytic	Plasma_Cell	0	0.31	1.599
RR	CD74 >> APP	CPI-SS080C81D37	simple:P04233	simple:P05067	ENSG00000019582	ENSG00000142192	curated	FALSE	FALSE	B_Cell	Endothelia	0	0.31	3.8
RR	CD74 >> APP	CPI-SS080C81D37	simple:P04233	simple:P05067	ENSG00000019582	ENSG00000142192	curated	FALSE	FALSE	B_Cell	Epithelial	0	0.31	3.292
RR	CD74 >> APP	CPI-SS080C81D37	simple:P04233	simple:P05067	ENSG00000019582	ENSG00000142192	curated	FALSE	FALSE	B_Cell	Fibroblast	0	0.31	3.647
RR	CD74 >> APP	CPI-SS080C81D37	simple:P04233	simple:P05067	ENSG00000019582	ENSG00000142192	curated	FALSE	FALSE	B_Cell	MDSC	0	0.31	3.058
RR	CD74 >> APP	CPI-SS080C81D37	simple:P04233	simple:P05067	ENSG00000019582	ENSG00000142192	curated	FALSE	FALSE	B_Cell	Monocytic	0	0.31	3.055
RR	CD74 >> APP	CPI-SS080C81D37	simple:P04233	simple:P05067	ENSG00000019582	ENSG00000142192	curated	FALSE	FALSE	Endothelia	Endothelia	0	0.31	2.824
RR	CD74 >> APP	CPI-SS080C81D37	simple:P04233	simple:P05067	ENSG00000019582	ENSG00000142192	curated	FALSE	FALSE	Endothelia	Epithelial	0	0.31	2.316
RR	CD74 >> APP	CPI-SS080C81D37	simple:P04233	simple:P05067	ENSG00000019582	ENSG00000142192	curated	FALSE	FALSE	Endothelia	Fibroblast	0	0.31	2.671
RR	CD74 >> APP	CPI-SS080C81D37	simple:P04233	simple:P05067	ENSG00000019582	ENSG00000142192	curated	FALSE	FALSE	Endothelia	MDSC	0	0.31	2.082
RR	CD74 >> APP	CPI-SS080C81D37	simple:P04233	simple:P05067	ENSG00000019582	ENSG00000142192	curated	FALSE	FALSE	Endothelia	Monocytic	0	0.31	2.08
RR	CD74 >> APP	CPI-SS080C81D37	simple:P04233	simple:P05067	ENSG00000019582	ENSG00000142192	curated	FALSE	FALSE	Epithelial	Endothelia	0	0.31	1.971
RR	CD74 >> APP	CPI-SS080C81D37	simple:P04233	simple:P05067	ENSG00000019582	ENSG00000142192	curated	FALSE	FALSE	Epithelial	Fibroblast	0	0.31	1.818
RR	CD74 >> APP	CPI-SS080C81D37	simple:P04233	simple:P05067	ENSG00000019582	ENSG00000142192	curated	FALSE	FALSE	Fibroblast	Endothelia	0	0.31	1.564
RR	CD74 >> APP	CPI-SS080C81D37	simple:P04233	simple:P05067	ENSG00000019582	ENSG00000142192	curated	FALSE	FALSE	MDSC	Endothelia	0	0.31	1.651
RR	CD74 >> APP	CPI-SS080C81D37	simple:P04233	simple:P05067	ENSG00000019582	ENSG00000142192	curated	FALSE	FALSE	Mast_Cell	Endothelia	0	0.31	1.734
RR	CD74 >> APP	CPI-SS080C81D37	simple:P04233	simple:P05067	ENSG00000019582	ENSG00000142192	curated	FALSE	FALSE	Mast_Cell	Fibroblast	0	0.31	1.581
RR	CD74 >> APP	CPI-SS080C81D37	simple:P04233	simple:P05067	ENSG00000019582	ENSG00000142192	curated	FALSE	FALSE	Monocytic	Endothelia	0	0.31	3.895
RR	CD74 >> APP	CPI-SS080C81D37	simple:P04233	simple:P05067	ENSG00000019582	ENSG00000142192	curated	FALSE	FALSE	Monocytic	Epithelial	0	0.31	3.387
RR	CD74 >> APP	CPI-SS080C81D37	simple:P04233	simple:P05067	ENSG00000019582	ENSG00000142192	curated	FALSE	FALSE	Monocytic	Fibroblast	0	0.31	3.742
RR	CD74 >> APP	CPI-SS080C81D37	simple:P04233	simple:P05067	ENSG00000019582	ENSG00000142192	curated	FALSE	FALSE	Monocytic	MDSC	0	0.31	3.153
RR	CD74 >> APP	CPI-SS080C81D37	simple:P04233	simple:P05067	ENSG00000019582	ENSG00000142192	curated	FALSE	FALSE	Monocytic	Monocytic	0	0.31	3.151
RR	CD74 >> APP	CPI-SS080C81D37	simple:P04233	simple:P05067	ENSG00000019582	ENSG00000142192	curated	FALSE	FALSE	Neutrophil	Endothelia	0	0.31	1.721
RR	CD74 >> APP	CPI-SS080C81D37	simple:P04233	simple:P05067	ENSG00000019582	ENSG00000142192	curated	FALSE	FALSE	Neutrophil	Fibroblast	0	0.31	1.569
RR	CD74 >> APP	CPI-SS080C81D37	simple:P04233	simple:P05067	ENSG00000019582	ENSG00000142192	curated	FALSE	FALSE	Plasma_Cell	Endothelia	0	0.31	2.344
RR	CD74 >> APP	CPI-SS080C81D37	simple:P04233	simple:P05067	ENSG00000019582	ENSG00000142192	curated	FALSE	FALSE	Plasma_Cell	Epithelial	0	0.31	1.835
RR	CD74 >> APP	CPI-SS080C81D37	simple:P04233	simple:P05067	ENSG00000019582	ENSG00000142192	curated	FALSE	FALSE	Plasma_Cell	Fibroblast	0	0.31	2.191
RR	CD74 >> APP	CPI-SS080C81D37	simple:P04233	simple:P05067	ENSG00000019582	ENSG00000142192	curated	FALSE	FALSE	Plasma_Cell	MDSC	0	0.31	1.602
RR	CD74 >> APP	CPI-SS080C81D37	simple:P04233	simple:P05067	ENSG00000019582	ENSG00000142192	curated	FALSE	FALSE	Plasma_Cell	Monocytic	0	0.31	1.599
RR	CD74 >> APP	CPI-SS080C81D37	simple:P04233	simple:P05067	ENSG00000019582	ENSG00000142192	curated	FALSE	FALSE	T_Cell	Endothelia	0	0.31	2.156
RR	CD74 >> APP	CPI-SS080C81D37	simple:P04233	simple:P05067	ENSG00000019582	ENSG00000142192	curated	FALSE	FALSE	T_Cell	Epithelial	0	0.31	1.648
RR	CD74 >> APP	CPI-SS080C81D37	simple:P04233	simple:P05067	ENSG00000019582	ENSG00000142192	curated	FALSE	FALSE	T_Cell	Fibroblast	0	0.31	2.003
RR	APP >> FPR2	CPI-SS0F66EA6BE	simple:P05067	simple:P25090	ENSG00000142192	ENSG00000171049	guidetopharmacology.org	FALSE	FALSE	Endothelia	Neutrophil	0	0.05	1.707
RR	APP >> FPR2	CPI-SS0F66EA6BE	simple:P05067	simple:P25090	ENSG00000142192	ENSG00000171049	guidetopharmacology.org	FALSE	FALSE	Epithelial	Neutrophil	0	0.05	1.198
RR	APP >> FPR2	CPI-SS0F66EA6BE	simple:P05067	simple:P25090	ENSG00000142192	ENSG00000171049	guidetopharmacology.org	FALSE	FALSE	Fibroblast	Neutrophil	0	0.05	1.554
RR	APP >> FPR2	CPI-SS0F66EA6BE	simple:P05067	simple:P25090	ENSG00000142192	ENSG00000171049	guidetopharmacology.org	FALSE	FALSE	MDSC	Neutrophil	0	0.05	0.965
RR	APP >> FPR2	CPI-SS0F66EA6BE	simple:P05067	simple:P25090	ENSG00000142192	ENSG00000171049	guidetopharmacology.org	FALSE	FALSE	Monocytic	Neutrophil	0	0.05	0.962
RR	FPR2 >> APP	CPI-SS0F66EA6BE	simple:P25090	simple:P05067	ENSG00000171049	ENSG00000142192	guidetopharmacology.org	FALSE	FALSE	Neutrophil	Endothelia	0	0.05	1.707
RR	FPR2 >> APP	CPI-SS0F66EA6BE	simple:P25090	simple:P05067	ENSG00000171049	ENSG00000142192	guidetopharmacology.org	FALSE	FALSE	Neutrophil	Epithelial	0	0.05	1.198
RR	FPR2 >> APP	CPI-SS0F66EA6BE	simple:P25090	simple:P05067	ENSG00000171049	ENSG00000142192	guidetopharmacology.org	FALSE	FALSE	Neutrophil	Fibroblast	0	0.05	1.554
RR	FPR2 >> APP	CPI-SS0F66EA6BE	simple:P25090	simple:P05067	ENSG00000171049	ENSG00000142192	guidetopharmacology.org	FALSE	FALSE	Neutrophil	MDSC	0	0.05	0.965
RR	FPR2 >> APP	CPI-SS0F66EA6BE	simple:P25090	simple:P05067	ENSG00000171049	ENSG00000142192	guidetopharmacology.org	FALSE	FALSE	Neutrophil	Monocytic	0	0.05	0.962
LR	ANXA1 >> FPR2	CPI-SS030BB46BB	simple:P04083	simple:P25090	ENSG00000135046	ENSG00000171049	curated	TRUE	FALSE	Endothelia	Neutrophil	0	0.08	1.22
LR	ANXA1 >> FPR2	CPI-SS030BB46BB	simple:P04083	simple:P25090	ENSG00000135046	ENSG00000171049	curated	TRUE	FALSE	Epithelial	Neutrophil	0	0.08	2.247
LR	ANXA1 >> FPR2	CPI-SS030BB46BB	simple:P04083	simple:P25090	ENSG00000135046	ENSG00000171049	curated	TRUE	FALSE	Fibroblast	Neutrophil	0	0.08	1.098
LR	ANXA1 >> FPR2	CPI-SS030BB46BB	simple:P04083	simple:P25090	ENSG00000135046	ENSG00000171049	curated	TRUE	FALSE	MDSC	Neutrophil	0	0.08	1.863
LR	ANXA1 >> FPR2	CPI-SS030BB46BB	simple:P04083	simple:P25090	ENSG00000135046	ENSG00000171049	curated	TRUE	FALSE	Mast_Cell	Neutrophil	0	0.08	1.871
LR	ANXA1 >> FPR2	CPI-SS030BB46BB	simple:P04083	simple:P25090	ENSG00000135046	ENSG00000171049	curated	TRUE	FALSE	Monocytic	Neutrophil	0	0.08	1.337
LR	ANXA1 >> FPR2	CPI-SS030BB46BB	simple:P04083	simple:P25090	ENSG00000135046	ENSG00000171049	curated	TRUE	FALSE	Plasma_Cell	Neutrophil	0	0.08	0.575
LR	ANXA1 >> FPR2	CPI-SS030BB46BB	simple:P04083	simple:P25090	ENSG00000135046	ENSG00000171049	curated	TRUE	FALSE	T_Cell	Neutrophil	0	0.08	1.083
LR	CAMP >> FPR2	CPI-SS03C1F6A85	simple:P49913	simple:P25090	ENSG00000164047	ENSG00000171049	guidetopharmacology.org	TRUE	FALSE	MDSC	Neutrophil	0	0.01	2.06
LR	SAA1 >> FPR2	CPI-SS05F45873A	simple:P0DJI8	simple:P25090	ENSG00000173432	ENSG00000171049	guidetopharmacology.org	TRUE	FALSE	Epithelial	Neutrophil	0	0.01	1.114
LR	VEGFA >> NRP2	CPI-SS0E00478B4	simple:P15692	simple:O60462	ENSG00000112715	ENSG00000118257	curated	TRUE	FALSE	Epithelial	Endothelia	0	0.28	0.451
LR	VEGFA >> NRP2	CPI-SS0E00478B4	simple:P15692	simple:O60462	ENSG00000112715	ENSG00000118257	curated	TRUE	FALSE	Epithelial	Epithelial	0	0.28	0.388
LR	VEGFA >> NRP2	CPI-SS0E00478B4	simple:P15692	simple:O60462	ENSG00000112715	ENSG00000118257	curated	TRUE	FALSE	Epithelial	Fibroblast	0	0.28	0.445
LR	VEGFA >> NRP2	CPI-SS0E00478B4	simple:P15692	simple:O60462	ENSG00000112715	ENSG00000118257	curated	TRUE	FALSE	Epithelial	Monocytic	0	0.28	0.346
LR	VEGFA >> NRP2	CPI-SS0E00478B4	simple:P15692	simple:O60462	ENSG00000112715	ENSG00000118257	curated	TRUE	FALSE	Fibroblast	Endothelia	0	0.28	0.332
LR	VEGFA >> NRP2	CPI-SS0E00478B4	simple:P15692	simple:O60462	ENSG00000112715	ENSG00000118257	curated	TRUE	FALSE	Fibroblast	Epithelial	0	0.28	0.269
LR	VEGFA >> NRP2	CPI-SS0E00478B4	simple:P15692	simple:O60462	ENSG00000112715	ENSG00000118257	curated	TRUE	FALSE	Fibroblast	Fibroblast	0	0.28	0.325
LR	VEGFA >> NRP2	CPI-SS0E00478B4	simple:P15692	simple:O60462	ENSG00000112715	ENSG00000118257	curated	TRUE	FALSE	Fibroblast	Monocytic	0	0.28	0.227
LR	VEGFA >> NRP2	CPI-SS0E00478B4	simple:P15692	simple:O60462	ENSG00000112715	ENSG00000118257	curated	TRUE	FALSE	MDSC	Endothelia	0	0.28	0.392
LR	VEGFA >> NRP2	CPI-SS0E00478B4	simple:P15692	simple:O60462	ENSG00000112715	ENSG00000118257	curated	TRUE	FALSE	MDSC	Epithelial	0	0.28	0.33
LR	VEGFA >> NRP2	CPI-SS0E00478B4	simple:P15692	simple:O60462	ENSG00000112715	ENSG00000118257	curated	TRUE	FALSE	MDSC	Fibroblast	0	0.28	0.386
LR	VEGFA >> NRP2	CPI-SS0E00478B4	simple:P15692	simple:O60462	ENSG00000112715	ENSG00000118257	curated	TRUE	FALSE	MDSC	Monocytic	0	0.28	0.288
LR	VEGFA >> NRP2	CPI-SS0E00478B4	simple:P15692	simple:O60462	ENSG00000112715	ENSG00000118257	curated	TRUE	FALSE	Mast_Cell	Endothelia	0	0.28	0.579
LR	VEGFA >> NRP2	CPI-SS0E00478B4	simple:P15692	simple:O60462	ENSG00000112715	ENSG00000118257	curated	TRUE	FALSE	Mast_Cell	Epithelial	0	0.28	0.516
LR	VEGFA >> NRP2	CPI-SS0E00478B4	simple:P15692	simple:O60462	ENSG00000112715	ENSG00000118257	curated	TRUE	FALSE	Mast_Cell	Fibroblast	0	0.28	0.573
LR	VEGFA >> NRP2	CPI-SS0E00478B4	simple:P15692	simple:O60462	ENSG00000112715	ENSG00000118257	curated	TRUE	FALSE	Mast_Cell	Monocytic	0	0.28	0.474
LR	VEGFA >> NRP2	CPI-SS0E00478B4	simple:P15692	simple:O60462	ENSG00000112715	ENSG00000118257	curated	TRUE	FALSE	Monocytic	Endothelia	0	0.28	0.664
LR	VEGFA >> NRP2	CPI-SS0E00478B4	simple:P15692	simple:O60462	ENSG00000112715	ENSG00000118257	curated	TRUE	FALSE	Monocytic	Epithelial	0	0.28	0.601
LR	VEGFA >> NRP2	CPI-SS0E00478B4	simple:P15692	simple:O60462	ENSG00000112715	ENSG00000118257	curated	TRUE	FALSE	Monocytic	Fibroblast	0	0.28	0.657
LR	VEGFA >> NRP2	CPI-SS0E00478B4	simple:P15692	simple:O60462	ENSG00000112715	ENSG00000118257	curated	TRUE	FALSE	Monocytic	Monocytic	0	0.28	0.559
LR	VEGFA >> NRP2	CPI-SS0E00478B4	simple:P15692	simple:O60462	ENSG00000112715	ENSG00000118257	curated	TRUE	FALSE	Neutrophil	Endothelia	0	0.28	0.336
LR	VEGFA >> NRP2	CPI-SS0E00478B4	simple:P15692	simple:O60462	ENSG00000112715	ENSG00000118257	curated	TRUE	FALSE	Neutrophil	Epithelial	0	0.28	0.274
LR	VEGFA >> NRP2	CPI-SS0E00478B4	simple:P15692	simple:O60462	ENSG00000112715	ENSG00000118257	curated	TRUE	FALSE	Neutrophil	Fibroblast	0	0.28	0.33
LR	VEGFA >> NRP2	CPI-SS0E00478B4	simple:P15692	simple:O60462	ENSG00000112715	ENSG00000118257	curated	TRUE	FALSE	Neutrophil	Monocytic	0	0.28	0.232
LR	VEGFA >> NRP2	CPI-SS0E00478B4	simple:P15692	simple:O60462	ENSG00000112715	ENSG00000118257	curated	TRUE	FALSE	Plasma_Cell	Endothelia	0	0.28	0.296
LR	VEGFA >> NRP2	CPI-SS0E00478B4	simple:P15692	simple:O60462	ENSG00000112715	ENSG00000118257	curated	TRUE	FALSE	Plasma_Cell	Epithelial	0	0.28	0.233
LR	VEGFA >> NRP2	CPI-SS0E00478B4	simple:P15692	simple:O60462	ENSG00000112715	ENSG00000118257	curated	TRUE	FALSE	Plasma_Cell	Fibroblast	0	0.28	0.289
LR	VEGFA >> NRP2	CPI-SS0E00478B4	simple:P15692	simple:O60462	ENSG00000112715	ENSG00000118257	curated	TRUE	FALSE	Plasma_Cell	Monocytic	0	0.28	0.191
LR	VEGFA >> KDR	CPI-SS043D33875	simple:P15692	simple:P35968	ENSG00000112715	ENSG00000128052	curated	TRUE	FALSE	Epithelial	Endothelia	0	0.07	0.693
LR	VEGFA >> KDR	CPI-SS043D33875	simple:P15692	simple:P35968	ENSG00000112715	ENSG00000128052	curated	TRUE	FALSE	Fibroblast	Endothelia	0	0.07	0.573
LR	VEGFA >> KDR	CPI-SS043D33875	simple:P15692	simple:P35968	ENSG00000112715	ENSG00000128052	curated	TRUE	FALSE	MDSC	Endothelia	0	0.07	0.634
LR	VEGFA >> KDR	CPI-SS043D33875	simple:P15692	simple:P35968	ENSG00000112715	ENSG00000128052	curated	TRUE	FALSE	Mast_Cell	Endothelia	0	0.07	0.821
LR	VEGFA >> KDR	CPI-SS043D33875	simple:P15692	simple:P35968	ENSG00000112715	ENSG00000128052	curated	TRUE	FALSE	Monocytic	Endothelia	0	0.07	0.906
LR	VEGFA >> KDR	CPI-SS043D33875	simple:P15692	simple:P35968	ENSG00000112715	ENSG00000128052	curated	TRUE	FALSE	Neutrophil	Endothelia	0	0.07	0.578
LR	VEGFA >> KDR	CPI-SS043D33875	simple:P15692	simple:P35968	ENSG00000112715	ENSG00000128052	curated	TRUE	FALSE	Plasma_Cell	Endothelia	0	0.07	0.537
LR	VEGFA >> FLT1	CPI-SS0C8F2C0F6	simple:P15692	simple:P17948	ENSG00000112715	ENSG00000102755	curated	TRUE	FALSE	Epithelial	Endothelia	0	0.07	0.992
LR	VEGFA >> FLT1	CPI-SS0C8F2C0F6	simple:P15692	simple:P17948	ENSG00000112715	ENSG00000102755	curated	TRUE	FALSE	Fibroblast	Endothelia	0	0.07	0.873
LR	VEGFA >> FLT1	CPI-SS0C8F2C0F6	simple:P15692	simple:P17948	ENSG00000112715	ENSG00000102755	curated	TRUE	FALSE	MDSC	Endothelia	0	0.07	0.934
LR	VEGFA >> FLT1	CPI-SS0C8F2C0F6	simple:P15692	simple:P17948	ENSG00000112715	ENSG00000102755	curated	TRUE	FALSE	Mast_Cell	Endothelia	0	0.07	1.12
LR	VEGFA >> FLT1	CPI-SS0C8F2C0F6	simple:P15692	simple:P17948	ENSG00000112715	ENSG00000102755	curated	TRUE	FALSE	Monocytic	Endothelia	0	0.07	1.205
LR	VEGFA >> FLT1	CPI-SS0C8F2C0F6	simple:P15692	simple:P17948	ENSG00000112715	ENSG00000102755	curated	TRUE	FALSE	Neutrophil	Endothelia	0	0.07	0.878
LR	VEGFA >> FLT1	CPI-SS0C8F2C0F6	simple:P15692	simple:P17948	ENSG00000112715	ENSG00000102755	curated	TRUE	FALSE	Plasma_Cell	Endothelia	0	0.07	0.837
LR	VEGFA >> NRP1	CPI-SS0DE0A486F	simple:P15692	simple:O14786	ENSG00000112715	ENSG00000099250	curated	TRUE	FALSE	Epithelial	Endothelia	0	0.21	0.792
LR	VEGFA >> NRP1	CPI-SS0DE0A486F	simple:P15692	simple:O14786	ENSG00000112715	ENSG00000099250	curated	TRUE	FALSE	Epithelial	Fibroblast	0	0.21	0.519
LR	VEGFA >> NRP1	CPI-SS0DE0A486F	simple:P15692	simple:O14786	ENSG00000112715	ENSG00000099250	curated	TRUE	FALSE	Epithelial	Monocytic	0	0.21	0.413
LR	VEGFA >> NRP1	CPI-SS0DE0A486F	simple:P15692	simple:O14786	ENSG00000112715	ENSG00000099250	curated	TRUE	FALSE	Fibroblast	Endothelia	0	0.21	0.672
LR	VEGFA >> NRP1	CPI-SS0DE0A486F	simple:P15692	simple:O14786	ENSG00000112715	ENSG00000099250	curated	TRUE	FALSE	Fibroblast	Fibroblast	0	0.21	0.4
LR	VEGFA >> NRP1	CPI-SS0DE0A486F	simple:P15692	simple:O14786	ENSG00000112715	ENSG00000099250	curated	TRUE	FALSE	Fibroblast	Monocytic	0	0.21	0.293
LR	VEGFA >> NRP1	CPI-SS0DE0A486F	simple:P15692	simple:O14786	ENSG00000112715	ENSG00000099250	curated	TRUE	FALSE	MDSC	Endothelia	0	0.21	0.733
LR	VEGFA >> NRP1	CPI-SS0DE0A486F	simple:P15692	simple:O14786	ENSG00000112715	ENSG00000099250	curated	TRUE	FALSE	MDSC	Fibroblast	0	0.21	0.461
LR	VEGFA >> NRP1	CPI-SS0DE0A486F	simple:P15692	simple:O14786	ENSG00000112715	ENSG00000099250	curated	TRUE	FALSE	MDSC	Monocytic	0	0.21	0.354
LR	VEGFA >> NRP1	CPI-SS0DE0A486F	simple:P15692	simple:O14786	ENSG00000112715	ENSG00000099250	curated	TRUE	FALSE	Mast_Cell	Endothelia	0	0.21	0.92
LR	VEGFA >> NRP1	CPI-SS0DE0A486F	simple:P15692	simple:O14786	ENSG00000112715	ENSG00000099250	curated	TRUE	FALSE	Mast_Cell	Fibroblast	0	0.21	0.647
LR	VEGFA >> NRP1	CPI-SS0DE0A486F	simple:P15692	simple:O14786	ENSG00000112715	ENSG00000099250	curated	TRUE	FALSE	Mast_Cell	Monocytic	0	0.21	0.541
LR	VEGFA >> NRP1	CPI-SS0DE0A486F	simple:P15692	simple:O14786	ENSG00000112715	ENSG00000099250	curated	TRUE	FALSE	Monocytic	Endothelia	0	0.21	1.004
LR	VEGFA >> NRP1	CPI-SS0DE0A486F	simple:P15692	simple:O14786	ENSG00000112715	ENSG00000099250	curated	TRUE	FALSE	Monocytic	Fibroblast	0	0.21	0.732
LR	VEGFA >> NRP1	CPI-SS0DE0A486F	simple:P15692	simple:O14786	ENSG00000112715	ENSG00000099250	curated	TRUE	FALSE	Monocytic	Monocytic	0	0.21	0.626
LR	VEGFA >> NRP1	CPI-SS0DE0A486F	simple:P15692	simple:O14786	ENSG00000112715	ENSG00000099250	curated	TRUE	FALSE	Neutrophil	Endothelia	0	0.21	0.677
LR	VEGFA >> NRP1	CPI-SS0DE0A486F	simple:P15692	simple:O14786	ENSG00000112715	ENSG00000099250	curated	TRUE	FALSE	Neutrophil	Fibroblast	0	0.21	0.405
LR	VEGFA >> NRP1	CPI-SS0DE0A486F	simple:P15692	simple:O14786	ENSG00000112715	ENSG00000099250	curated	TRUE	FALSE	Neutrophil	Monocytic	0	0.21	0.298
LR	VEGFA >> NRP1	CPI-SS0DE0A486F	simple:P15692	simple:O14786	ENSG00000112715	ENSG00000099250	curated	TRUE	FALSE	Plasma_Cell	Endothelia	0	0.21	0.636
LR	VEGFA >> NRP1	CPI-SS0DE0A486F	simple:P15692	simple:O14786	ENSG00000112715	ENSG00000099250	curated	TRUE	FALSE	Plasma_Cell	Fibroblast	0	0.21	0.364
LR	VEGFA >> NRP1	CPI-SS0DE0A486F	simple:P15692	simple:O14786	ENSG00000112715	ENSG00000099250	curated	TRUE	FALSE	Plasma_Cell	Monocytic	0	0.21	0.257
LR	SEMA3F >> NRP2	CPI-SS0F15C1AB3	simple:Q13275	simple:O60462	ENSG00000001617	ENSG00000118257	curated	TRUE	FALSE	Endothelia	Endothelia	0	0.04	0.264
LR	SEMA3F >> NRP2	CPI-SS0F15C1AB3	simple:Q13275	simple:O60462	ENSG00000001617	ENSG00000118257	curated	TRUE	FALSE	Endothelia	Epithelial	0	0.04	0.201
LR	SEMA3F >> NRP2	CPI-SS0F15C1AB3	simple:Q13275	simple:O60462	ENSG00000001617	ENSG00000118257	curated	TRUE	FALSE	Endothelia	Fibroblast	0	0.04	0.257
LR	SEMA3F >> NRP2	CPI-SS0F15C1AB3	simple:Q13275	simple:O60462	ENSG00000001617	ENSG00000118257	curated	TRUE	FALSE	Endothelia	Monocytic	0	0.04	0.159
LR	PGF >> NRP2	CPI-SS0D22A09AD	simple:P49763	simple:O60462	ENSG00000119630	ENSG00000118257	curated	TRUE	FALSE	Fibroblast	Endothelia	0	0.04	0.256
LR	PGF >> NRP2	CPI-SS0D22A09AD	simple:P49763	simple:O60462	ENSG00000119630	ENSG00000118257	curated	TRUE	FALSE	Fibroblast	Epithelial	0	0.04	0.193
LR	PGF >> NRP2	CPI-SS0D22A09AD	simple:P49763	simple:O60462	ENSG00000119630	ENSG00000118257	curated	TRUE	FALSE	Fibroblast	Fibroblast	0	0.04	0.25
LR	PGF >> NRP2	CPI-SS0D22A09AD	simple:P49763	simple:O60462	ENSG00000119630	ENSG00000118257	curated	TRUE	FALSE	Fibroblast	Monocytic	0	0.04	0.151
LR	PGF >> FLT1	CPI-SS0E61DB5DF	simple:P49763	simple:P17948	ENSG00000119630	ENSG00000102755	curated	TRUE	FALSE	Fibroblast	Endothelia	0	0.01	0.797
LR	PGF >> NRP1	CPI-SS0855C0353	simple:P49763	simple:O14786	ENSG00000119630	ENSG00000099250	curated	TRUE	FALSE	Fibroblast	Endothelia	0	0.03	0.597
LR	PGF >> NRP1	CPI-SS0855C0353	simple:P49763	simple:O14786	ENSG00000119630	ENSG00000099250	curated	TRUE	FALSE	Fibroblast	Fibroblast	0	0.03	0.324
LR	PGF >> NRP1	CPI-SS0855C0353	simple:P49763	simple:O14786	ENSG00000119630	ENSG00000099250	curated	TRUE	FALSE	Fibroblast	Monocytic	0	0.03	0.218
LR	SEMA3C >> NRP2	CPI-SS0241A1F57	simple:Q99985	simple:O60462	ENSG00000075223	ENSG00000118257	curated	TRUE	FALSE	Epithelial	Endothelia	0	0.08	0.243
LR	SEMA3C >> NRP2	CPI-SS0241A1F57	simple:Q99985	simple:O60462	ENSG00000075223	ENSG00000118257	curated	TRUE	FALSE	Epithelial	Epithelial	0	0.08	0.18
LR	SEMA3C >> NRP2	CPI-SS0241A1F57	simple:Q99985	simple:O60462	ENSG00000075223	ENSG00000118257	curated	TRUE	FALSE	Epithelial	Fibroblast	0	0.08	0.236
LR	SEMA3C >> NRP2	CPI-SS0241A1F57	simple:Q99985	simple:O60462	ENSG00000075223	ENSG00000118257	curated	TRUE	FALSE	Epithelial	Monocytic	0	0.08	0.138
LR	SEMA3C >> NRP2	CPI-SS0241A1F57	simple:Q99985	simple:O60462	ENSG00000075223	ENSG00000118257	curated	TRUE	FALSE	Fibroblast	Endothelia	0	0.08	0.258
LR	SEMA3C >> NRP2	CPI-SS0241A1F57	simple:Q99985	simple:O60462	ENSG00000075223	ENSG00000118257	curated	TRUE	FALSE	Fibroblast	Epithelial	0	0.08	0.196
LR	SEMA3C >> NRP2	CPI-SS0241A1F57	simple:Q99985	simple:O60462	ENSG00000075223	ENSG00000118257	curated	TRUE	FALSE	Fibroblast	Fibroblast	0	0.08	0.252
LR	SEMA3C >> NRP2	CPI-SS0241A1F57	simple:Q99985	simple:O60462	ENSG00000075223	ENSG00000118257	curated	TRUE	FALSE	Fibroblast	Monocytic	0	0.08	0.154
LR	VEGFB >> FLT1	CPI-SS0947A8549	simple:P49765	simple:P17948	ENSG00000173511	ENSG00000102755	curated	TRUE	FALSE	B_Cell	Endothelia	0	0.07	0.843
LR	VEGFB >> FLT1	CPI-SS0947A8549	simple:P49765	simple:P17948	ENSG00000173511	ENSG00000102755	curated	TRUE	FALSE	Endothelia	Endothelia	0	0.07	0.821
LR	VEGFB >> FLT1	CPI-SS0947A8549	simple:P49765	simple:P17948	ENSG00000173511	ENSG00000102755	curated	TRUE	FALSE	Epithelial	Endothelia	0	0.07	0.816
LR	VEGFB >> FLT1	CPI-SS0947A8549	simple:P49765	simple:P17948	ENSG00000173511	ENSG00000102755	curated	TRUE	FALSE	Fibroblast	Endothelia	0	0.07	0.914
LR	VEGFB >> FLT1	CPI-SS0947A8549	simple:P49765	simple:P17948	ENSG00000173511	ENSG00000102755	curated	TRUE	FALSE	Mast_Cell	Endothelia	0	0.07	0.969
LR	VEGFB >> FLT1	CPI-SS0947A8549	simple:P49765	simple:P17948	ENSG00000173511	ENSG00000102755	curated	TRUE	FALSE	Monocytic	Endothelia	0	0.07	0.906
LR	VEGFB >> FLT1	CPI-SS0947A8549	simple:P49765	simple:P17948	ENSG00000173511	ENSG00000102755	curated	TRUE	FALSE	Plasma_Cell	Endothelia	0	0.07	0.841
LR	VEGFB >> NRP1	CPI-SS033E6DE7E	simple:P49765	simple:O14786	ENSG00000173511	ENSG00000099250	curated	TRUE	FALSE	B_Cell	Endothelia	0	0.21	0.642
LR	VEGFB >> NRP1	CPI-SS033E6DE7E	simple:P49765	simple:O14786	ENSG00000173511	ENSG00000099250	curated	TRUE	FALSE	B_Cell	Fibroblast	0	0.21	0.37
LR	VEGFB >> NRP1	CPI-SS033E6DE7E	simple:P49765	simple:O14786	ENSG00000173511	ENSG00000099250	curated	TRUE	FALSE	B_Cell	Monocytic	0	0.21	0.263
LR	VEGFB >> NRP1	CPI-SS033E6DE7E	simple:P49765	simple:O14786	ENSG00000173511	ENSG00000099250	curated	TRUE	FALSE	Endothelia	Endothelia	0	0.21	0.621
LR	VEGFB >> NRP1	CPI-SS033E6DE7E	simple:P49765	simple:O14786	ENSG00000173511	ENSG00000099250	curated	TRUE	FALSE	Endothelia	Fibroblast	0	0.21	0.348
LR	VEGFB >> NRP1	CPI-SS033E6DE7E	simple:P49765	simple:O14786	ENSG00000173511	ENSG00000099250	curated	TRUE	FALSE	Endothelia	Monocytic	0	0.21	0.242
LR	VEGFB >> NRP1	CPI-SS033E6DE7E	simple:P49765	simple:O14786	ENSG00000173511	ENSG00000099250	curated	TRUE	FALSE	Epithelial	Endothelia	0	0.21	0.615
LR	VEGFB >> NRP1	CPI-SS033E6DE7E	simple:P49765	simple:O14786	ENSG00000173511	ENSG00000099250	curated	TRUE	FALSE	Epithelial	Fibroblast	0	0.21	0.342
LR	VEGFB >> NRP1	CPI-SS033E6DE7E	simple:P49765	simple:O14786	ENSG00000173511	ENSG00000099250	curated	TRUE	FALSE	Epithelial	Monocytic	0	0.21	0.236
LR	VEGFB >> NRP1	CPI-SS033E6DE7E	simple:P49765	simple:O14786	ENSG00000173511	ENSG00000099250	curated	TRUE	FALSE	Fibroblast	Endothelia	0	0.21	0.714
LR	VEGFB >> NRP1	CPI-SS033E6DE7E	simple:P49765	simple:O14786	ENSG00000173511	ENSG00000099250	curated	TRUE	FALSE	Fibroblast	Fibroblast	0	0.21	0.441
LR	VEGFB >> NRP1	CPI-SS033E6DE7E	simple:P49765	simple:O14786	ENSG00000173511	ENSG00000099250	curated	TRUE	FALSE	Fibroblast	Monocytic	0	0.21	0.335
LR	VEGFB >> NRP1	CPI-SS033E6DE7E	simple:P49765	simple:O14786	ENSG00000173511	ENSG00000099250	curated	TRUE	FALSE	Mast_Cell	Endothelia	0	0.21	0.769
LR	VEGFB >> NRP1	CPI-SS033E6DE7E	simple:P49765	simple:O14786	ENSG00000173511	ENSG00000099250	curated	TRUE	FALSE	Mast_Cell	Fibroblast	0	0.21	0.496
LR	VEGFB >> NRP1	CPI-SS033E6DE7E	simple:P49765	simple:O14786	ENSG00000173511	ENSG00000099250	curated	TRUE	FALSE	Mast_Cell	Monocytic	0	0.21	0.39
LR	VEGFB >> NRP1	CPI-SS033E6DE7E	simple:P49765	simple:O14786	ENSG00000173511	ENSG00000099250	curated	TRUE	FALSE	Monocytic	Endothelia	0	0.21	0.705
LR	VEGFB >> NRP1	CPI-SS033E6DE7E	simple:P49765	simple:O14786	ENSG00000173511	ENSG00000099250	curated	TRUE	FALSE	Monocytic	Fibroblast	0	0.21	0.433
LR	VEGFB >> NRP1	CPI-SS033E6DE7E	simple:P49765	simple:O14786	ENSG00000173511	ENSG00000099250	curated	TRUE	FALSE	Monocytic	Monocytic	0	0.21	0.326
LR	VEGFB >> NRP1	CPI-SS033E6DE7E	simple:P49765	simple:O14786	ENSG00000173511	ENSG00000099250	curated	TRUE	FALSE	Plasma_Cell	Endothelia	0	0.21	0.641
LR	VEGFB >> NRP1	CPI-SS033E6DE7E	simple:P49765	simple:O14786	ENSG00000173511	ENSG00000099250	curated	TRUE	FALSE	Plasma_Cell	Fibroblast	0	0.21	0.368
LR	VEGFB >> NRP1	CPI-SS033E6DE7E	simple:P49765	simple:O14786	ENSG00000173511	ENSG00000099250	curated	TRUE	FALSE	Plasma_Cell	Monocytic	0	0.21	0.262
LR	VEGFB >> ADRB2	CPI-SS098425155	simple:P49765	simple:P07550	ENSG00000173511	ENSG00000169252	InnateDB-All	TRUE	FALSE	B_Cell	Epithelial	0	0.21	0.208
LR	VEGFB >> ADRB2	CPI-SS098425155	simple:P49765	simple:P07550	ENSG00000173511	ENSG00000169252	InnateDB-All	TRUE	FALSE	B_Cell	MDSC	0	0.21	0.24
LR	VEGFB >> ADRB2	CPI-SS098425155	simple:P49765	simple:P07550	ENSG00000173511	ENSG00000169252	InnateDB-All	TRUE	FALSE	B_Cell	Mast_Cell	0	0.21	0.498
LR	VEGFB >> ADRB2	CPI-SS098425155	simple:P49765	simple:P07550	ENSG00000173511	ENSG00000169252	InnateDB-All	TRUE	FALSE	Endothelia	Epithelial	0	0.21	0.186
LR	VEGFB >> ADRB2	CPI-SS098425155	simple:P49765	simple:P07550	ENSG00000173511	ENSG00000169252	InnateDB-All	TRUE	FALSE	Endothelia	MDSC	0	0.21	0.219
LR	VEGFB >> ADRB2	CPI-SS098425155	simple:P49765	simple:P07550	ENSG00000173511	ENSG00000169252	InnateDB-All	TRUE	FALSE	Endothelia	Mast_Cell	0	0.21	0.476
LR	VEGFB >> ADRB2	CPI-SS098425155	simple:P49765	simple:P07550	ENSG00000173511	ENSG00000169252	InnateDB-All	TRUE	FALSE	Epithelial	Epithelial	0	0.21	0.18
LR	VEGFB >> ADRB2	CPI-SS098425155	simple:P49765	simple:P07550	ENSG00000173511	ENSG00000169252	InnateDB-All	TRUE	FALSE	Epithelial	MDSC	0.032	0.21	0.213
LR	VEGFB >> ADRB2	CPI-SS098425155	simple:P49765	simple:P07550	ENSG00000173511	ENSG00000169252	InnateDB-All	TRUE	FALSE	Epithelial	Mast_Cell	0	0.21	0.471
LR	VEGFB >> ADRB2	CPI-SS098425155	simple:P49765	simple:P07550	ENSG00000173511	ENSG00000169252	InnateDB-All	TRUE	FALSE	Fibroblast	Epithelial	0	0.21	0.279
LR	VEGFB >> ADRB2	CPI-SS098425155	simple:P49765	simple:P07550	ENSG00000173511	ENSG00000169252	InnateDB-All	TRUE	FALSE	Fibroblast	MDSC	0	0.21	0.312
LR	VEGFB >> ADRB2	CPI-SS098425155	simple:P49765	simple:P07550	ENSG00000173511	ENSG00000169252	InnateDB-All	TRUE	FALSE	Fibroblast	Mast_Cell	0	0.21	0.569
LR	VEGFB >> ADRB2	CPI-SS098425155	simple:P49765	simple:P07550	ENSG00000173511	ENSG00000169252	InnateDB-All	TRUE	FALSE	Mast_Cell	Epithelial	0	0.21	0.334
LR	VEGFB >> ADRB2	CPI-SS098425155	simple:P49765	simple:P07550	ENSG00000173511	ENSG00000169252	InnateDB-All	TRUE	FALSE	Mast_Cell	MDSC	0	0.21	0.367
LR	VEGFB >> ADRB2	CPI-SS098425155	simple:P49765	simple:P07550	ENSG00000173511	ENSG00000169252	InnateDB-All	TRUE	FALSE	Mast_Cell	Mast_Cell	0	0.21	0.624
LR	VEGFB >> ADRB2	CPI-SS098425155	simple:P49765	simple:P07550	ENSG00000173511	ENSG00000169252	InnateDB-All	TRUE	FALSE	Monocytic	Epithelial	0	0.21	0.27
LR	VEGFB >> ADRB2	CPI-SS098425155	simple:P49765	simple:P07550	ENSG00000173511	ENSG00000169252	InnateDB-All	TRUE	FALSE	Monocytic	MDSC	0	0.21	0.303
LR	VEGFB >> ADRB2	CPI-SS098425155	simple:P49765	simple:P07550	ENSG00000173511	ENSG00000169252	InnateDB-All	TRUE	FALSE	Monocytic	Mast_Cell	0	0.21	0.561
LR	VEGFB >> ADRB2	CPI-SS098425155	simple:P49765	simple:P07550	ENSG00000173511	ENSG00000169252	InnateDB-All	TRUE	FALSE	Plasma_Cell	Epithelial	0	0.21	0.206
LR	VEGFB >> ADRB2	CPI-SS098425155	simple:P49765	simple:P07550	ENSG00000173511	ENSG00000169252	InnateDB-All	TRUE	FALSE	Plasma_Cell	MDSC	0	0.21	0.239
LR	VEGFB >> ADRB2	CPI-SS098425155	simple:P49765	simple:P07550	ENSG00000173511	ENSG00000169252	InnateDB-All	TRUE	FALSE	Plasma_Cell	Mast_Cell	0	0.21	0.496
LR	VEGFC >> KDR	CPI-SS0273C9AED	simple:P49767	simple:P35968	ENSG00000150630	ENSG00000128052	curated	TRUE	FALSE	Endothelia	Endothelia	0	0.01	0.517
RR	FAS >> TNF	CPI-SS09EA7C74D	simple:P25445	simple:P01375	ENSG00000026103	ENSG00000232810	InnateDB-All	TRUE	FALSE	Epithelial	Monocytic	0	0.02	0.255
RR	FAS >> TNF	CPI-SS09EA7C74D	simple:P25445	simple:P01375	ENSG00000026103	ENSG00000232810	InnateDB-All	TRUE	FALSE	Fibroblast	Monocytic	0	0.02	0.349
RR	TNF >> FAS	CPI-SS09EA7C74D	simple:P01375	simple:P25445	ENSG00000232810	ENSG00000026103	InnateDB-All	TRUE	FALSE	Monocytic	Epithelial	0	0.02	0.255
RR	TNF >> FAS	CPI-SS09EA7C74D	simple:P01375	simple:P25445	ENSG00000232810	ENSG00000026103	InnateDB-All	TRUE	FALSE	Monocytic	Fibroblast	0	0.02	0.349
LR	FGF2 >> FGFR2	CPI-SS05A94DE17	simple:P09038	simple:P21802	ENSG00000138685	ENSG00000066468	curated	TRUE	FALSE	Fibroblast	Epithelial	0	0.02	0.158
LR	FGF2 >> FGFR2	CPI-SS05A94DE17	simple:P09038	simple:P21802	ENSG00000138685	ENSG00000066468	curated	TRUE	FALSE	Fibroblast	Fibroblast	0	0.02	0.136
LR	FGF7 >> FGFR2	CPI-SS0E928B8C8	simple:P21781	simple:P21802	ENSG00000140285	ENSG00000066468	IntAct	TRUE	FALSE	Fibroblast	Epithelial	0	0.02	0.338
LR	FGF7 >> FGFR2	CPI-SS0E928B8C8	simple:P21781	simple:P21802	ENSG00000140285	ENSG00000066468	IntAct	TRUE	FALSE	Fibroblast	Fibroblast	0	0.02	0.316
LR	FGF2 >> FGFR1	CPI-SS01F67987A	simple:P09038	simple:P11362	ENSG00000138685	ENSG00000077782	curated	TRUE	FALSE	Fibroblast	Endothelia	0	0.02	0.212
LR	FGF2 >> FGFR1	CPI-SS01F67987A	simple:P09038	simple:P11362	ENSG00000138685	ENSG00000077782	curated	TRUE	FALSE	Fibroblast	Fibroblast	0	0.02	0.482
RR	FGFR2 >> FGFR3	CPI-SS0BF3ED143	simple:P21802	simple:P22607	ENSG00000066468	ENSG00000068078	InnateDB-All	TRUE	FALSE	Epithelial	Epithelial	0	0.02	0.243
RR	FGFR2 >> FGFR3	CPI-SS0BF3ED143	simple:P21802	simple:P22607	ENSG00000066468	ENSG00000068078	InnateDB-All	TRUE	FALSE	Fibroblast	Epithelial	0	0.02	0.22
RR	FGFR3 >> FGFR2	CPI-SS0BF3ED143	simple:P22607	simple:P21802	ENSG00000068078	ENSG00000066468	InnateDB-All	TRUE	FALSE	Epithelial	Epithelial	0	0.02	0.243
RR	FGFR3 >> FGFR2	CPI-SS0BF3ED143	simple:P22607	simple:P21802	ENSG00000068078	ENSG00000066468	InnateDB-All	TRUE	FALSE	Epithelial	Fibroblast	0	0.02	0.22
RR	RIPK1 >> TNFSF10	CPI-SS028A6D527	simple:Q13546	simple:P50591	ENSG00000137275	ENSG00000121858	InnateDB-All	TRUE	FALSE	Fibroblast	Endothelia	0	0.1	0.544
RR	RIPK1 >> TNFSF10	CPI-SS028A6D527	simple:Q13546	simple:P50591	ENSG00000137275	ENSG00000121858	InnateDB-All	TRUE	FALSE	Fibroblast	Epithelial	0	0.1	0.735
RR	RIPK1 >> TNFSF10	CPI-SS028A6D527	simple:Q13546	simple:P50591	ENSG00000137275	ENSG00000121858	InnateDB-All	TRUE	FALSE	Fibroblast	Mast_Cell	0	0.1	0.583
RR	RIPK1 >> TNFSF10	CPI-SS028A6D527	simple:Q13546	simple:P50591	ENSG00000137275	ENSG00000121858	InnateDB-All	TRUE	FALSE	Fibroblast	Monocytic	0.032	0.1	0.228
RR	RIPK1 >> TNFSF10	CPI-SS028A6D527	simple:Q13546	simple:P50591	ENSG00000137275	ENSG00000121858	InnateDB-All	TRUE	FALSE	Fibroblast	Neutrophil	0	0.1	0.33
RR	RIPK1 >> TNFSF10	CPI-SS028A6D527	simple:Q13546	simple:P50591	ENSG00000137275	ENSG00000121858	InnateDB-All	TRUE	FALSE	Monocytic	Endothelia	0	0.1	0.545
RR	RIPK1 >> TNFSF10	CPI-SS028A6D527	simple:Q13546	simple:P50591	ENSG00000137275	ENSG00000121858	InnateDB-All	TRUE	FALSE	Monocytic	Epithelial	0	0.1	0.736
RR	RIPK1 >> TNFSF10	CPI-SS028A6D527	simple:Q13546	simple:P50591	ENSG00000137275	ENSG00000121858	InnateDB-All	TRUE	FALSE	Monocytic	Mast_Cell	0	0.1	0.584
RR	RIPK1 >> TNFSF10	CPI-SS028A6D527	simple:Q13546	simple:P50591	ENSG00000137275	ENSG00000121858	InnateDB-All	TRUE	FALSE	Monocytic	Monocytic	0.032	0.1	0.229
RR	RIPK1 >> TNFSF10	CPI-SS028A6D527	simple:Q13546	simple:P50591	ENSG00000137275	ENSG00000121858	InnateDB-All	TRUE	FALSE	Monocytic	Neutrophil	0	0.1	0.331
RR	TNFSF10 >> RIPK1	CPI-SS028A6D527	simple:P50591	simple:Q13546	ENSG00000121858	ENSG00000137275	InnateDB-All	TRUE	FALSE	Endothelia	Fibroblast	0	0.1	0.544
RR	TNFSF10 >> RIPK1	CPI-SS028A6D527	simple:P50591	simple:Q13546	ENSG00000121858	ENSG00000137275	InnateDB-All	TRUE	FALSE	Endothelia	Monocytic	0	0.1	0.545
RR	TNFSF10 >> RIPK1	CPI-SS028A6D527	simple:P50591	simple:Q13546	ENSG00000121858	ENSG00000137275	InnateDB-All	TRUE	FALSE	Epithelial	Fibroblast	0	0.1	0.735
RR	TNFSF10 >> RIPK1	CPI-SS028A6D527	simple:P50591	simple:Q13546	ENSG00000121858	ENSG00000137275	InnateDB-All	TRUE	FALSE	Epithelial	Monocytic	0	0.1	0.736
RR	TNFSF10 >> RIPK1	CPI-SS028A6D527	simple:P50591	simple:Q13546	ENSG00000121858	ENSG00000137275	InnateDB-All	TRUE	FALSE	Mast_Cell	Fibroblast	0	0.1	0.583
RR	TNFSF10 >> RIPK1	CPI-SS028A6D527	simple:P50591	simple:Q13546	ENSG00000121858	ENSG00000137275	InnateDB-All	TRUE	FALSE	Mast_Cell	Monocytic	0	0.1	0.584
RR	TNFSF10 >> RIPK1	CPI-SS028A6D527	simple:P50591	simple:Q13546	ENSG00000121858	ENSG00000137275	InnateDB-All	TRUE	FALSE	Monocytic	Fibroblast	0.032	0.1	0.228
RR	TNFSF10 >> RIPK1	CPI-SS028A6D527	simple:P50591	simple:Q13546	ENSG00000121858	ENSG00000137275	InnateDB-All	TRUE	FALSE	Monocytic	Monocytic	0.032	0.1	0.229
RR	TNFSF10 >> RIPK1	CPI-SS028A6D527	simple:P50591	simple:Q13546	ENSG00000121858	ENSG00000137275	InnateDB-All	TRUE	FALSE	Neutrophil	Fibroblast	0	0.1	0.33
RR	TNFSF10 >> RIPK1	CPI-SS028A6D527	simple:P50591	simple:Q13546	ENSG00000121858	ENSG00000137275	InnateDB-All	TRUE	FALSE	Neutrophil	Monocytic	0	0.1	0.331
RR	TNFRSF10C >> TNFSF10	CPI-SS01ECFDA18	simple:O14798	simple:P50591	ENSG00000173535	ENSG00000121858	curated	TRUE	FALSE	Neutrophil	Endothelia	0	0.06	0.769
RR	TNFRSF10C >> TNFSF10	CPI-SS01ECFDA18	simple:O14798	simple:P50591	ENSG00000173535	ENSG00000121858	curated	TRUE	FALSE	Neutrophil	Epithelial	0	0.06	0.96
RR	TNFRSF10C >> TNFSF10	CPI-SS01ECFDA18	simple:O14798	simple:P50591	ENSG00000173535	ENSG00000121858	curated	TRUE	FALSE	Neutrophil	Fibroblast	0	0.06	0.382
RR	TNFRSF10C >> TNFSF10	CPI-SS01ECFDA18	simple:O14798	simple:P50591	ENSG00000173535	ENSG00000121858	curated	TRUE	FALSE	Neutrophil	Mast_Cell	0	0.06	0.809
RR	TNFRSF10C >> TNFSF10	CPI-SS01ECFDA18	simple:O14798	simple:P50591	ENSG00000173535	ENSG00000121858	curated	TRUE	FALSE	Neutrophil	Monocytic	0	0.06	0.453
RR	TNFRSF10C >> TNFSF10	CPI-SS01ECFDA18	simple:O14798	simple:P50591	ENSG00000173535	ENSG00000121858	curated	TRUE	FALSE	Neutrophil	Neutrophil	0	0.06	0.555
RR	TNFSF10 >> TNFRSF10C	CPI-SS01ECFDA18	simple:P50591	simple:O14798	ENSG00000121858	ENSG00000173535	curated	TRUE	FALSE	Endothelia	Neutrophil	0	0.06	0.769
RR	TNFSF10 >> TNFRSF10C	CPI-SS01ECFDA18	simple:P50591	simple:O14798	ENSG00000121858	ENSG00000173535	curated	TRUE	FALSE	Epithelial	Neutrophil	0	0.06	0.96
RR	TNFSF10 >> TNFRSF10C	CPI-SS01ECFDA18	simple:P50591	simple:O14798	ENSG00000121858	ENSG00000173535	curated	TRUE	FALSE	Fibroblast	Neutrophil	0	0.06	0.382
RR	TNFSF10 >> TNFRSF10C	CPI-SS01ECFDA18	simple:P50591	simple:O14798	ENSG00000121858	ENSG00000173535	curated	TRUE	FALSE	Mast_Cell	Neutrophil	0	0.06	0.809
RR	TNFSF10 >> TNFRSF10C	CPI-SS01ECFDA18	simple:P50591	simple:O14798	ENSG00000121858	ENSG00000173535	curated	TRUE	FALSE	Monocytic	Neutrophil	0	0.06	0.453
RR	TNFSF10 >> TNFRSF10C	CPI-SS01ECFDA18	simple:P50591	simple:O14798	ENSG00000121858	ENSG00000173535	curated	TRUE	FALSE	Neutrophil	Neutrophil	0	0.06	0.555
LR	FGF2 >> FGFR3	CPI-SS06B649B31	simple:P09038	simple:P22607	ENSG00000138685	ENSG00000068078	curated	TRUE	FALSE	Fibroblast	Epithelial	0	0.01	0.226
LR	FGF7 >> FGFR3	CPI-SS0E1FF5FD8	simple:P21781	simple:P22607	ENSG00000140285	ENSG00000068078	InnateDB-All	TRUE	FALSE	Fibroblast	Epithelial	0	0.01	0.405
RR	CD24 >> SELP	CPI-SS038E5B8D9	simple:P25063	simple:P16109	ENSG00000272398	ENSG00000174175	curated	FALSE	FALSE	B_Cell	Endothelia	0	0.03	0.845
RR	CD24 >> SELP	CPI-SS038E5B8D9	simple:P25063	simple:P16109	ENSG00000272398	ENSG00000174175	curated	FALSE	FALSE	Epithelial	Endothelia	0	0.03	1.446
RR	CD24 >> SELP	CPI-SS038E5B8D9	simple:P25063	simple:P16109	ENSG00000272398	ENSG00000174175	curated	FALSE	FALSE	MDSC	Endothelia	0	0.03	1.782
RR	SELP >> CD24	CPI-SS038E5B8D9	simple:P16109	simple:P25063	ENSG00000174175	ENSG00000272398	curated	FALSE	FALSE	Endothelia	B_Cell	0	0.03	0.845
RR	SELP >> CD24	CPI-SS038E5B8D9	simple:P16109	simple:P25063	ENSG00000174175	ENSG00000272398	curated	FALSE	FALSE	Endothelia	Epithelial	0	0.03	1.446
RR	SELP >> CD24	CPI-SS038E5B8D9	simple:P16109	simple:P25063	ENSG00000174175	ENSG00000272398	curated	FALSE	FALSE	Endothelia	MDSC	0	0.03	1.782
RR	CD34 >> SELP	CPI-SS013E6EBC3	simple:P28906	simple:P16109	ENSG00000174059	ENSG00000174175	curated	FALSE	FALSE	Endothelia	Endothelia	0	0.02	1.532
RR	CD34 >> SELP	CPI-SS013E6EBC3	simple:P28906	simple:P16109	ENSG00000174059	ENSG00000174175	curated	FALSE	FALSE	Fibroblast	Endothelia	0	0.02	0.597
RR	SELP >> CD34	CPI-SS013E6EBC3	simple:P16109	simple:P28906	ENSG00000174175	ENSG00000174059	curated	FALSE	FALSE	Endothelia	Endothelia	0	0.02	1.532
RR	SELP >> CD34	CPI-SS013E6EBC3	simple:P16109	simple:P28906	ENSG00000174175	ENSG00000174059	curated	FALSE	FALSE	Endothelia	Fibroblast	0	0.02	0.597
RR	CEACAM1 >> SELE	CPI-SS0BDC04683	simple:P13688	simple:P16581	ENSG00000079385	ENSG00000007908	curated	TRUE	FALSE	Epithelial	Endothelia	0	0.02	1.325
RR	CEACAM1 >> SELE	CPI-SS0BDC04683	simple:P13688	simple:P16581	ENSG00000079385	ENSG00000007908	curated	TRUE	FALSE	MDSC	Endothelia	0	0.02	1.573
RR	SELE >> CEACAM1	CPI-SS0BDC04683	simple:P16581	simple:P13688	ENSG00000007908	ENSG00000079385	curated	TRUE	FALSE	Endothelia	Epithelial	0	0.02	1.325
RR	SELE >> CEACAM1	CPI-SS0BDC04683	simple:P16581	simple:P13688	ENSG00000007908	ENSG00000079385	curated	TRUE	FALSE	Endothelia	MDSC	0	0.02	1.573
RR	SELPLG >> SELE	CPI-SS085C6A191	simple:Q14242	simple:P16581	ENSG00000110876	ENSG00000007908	curated	FALSE	FALSE	Monocytic	Endothelia	0	0.04	1.175
RR	SELPLG >> SELE	CPI-SS085C6A191	simple:Q14242	simple:P16581	ENSG00000110876	ENSG00000007908	curated	FALSE	FALSE	Neutrophil	Endothelia	0	0.04	1.115
RR	SELPLG >> SELE	CPI-SS085C6A191	simple:Q14242	simple:P16581	ENSG00000110876	ENSG00000007908	curated	FALSE	FALSE	Plasma_Cell	Endothelia	0	0.04	1.005
RR	SELPLG >> SELE	CPI-SS085C6A191	simple:Q14242	simple:P16581	ENSG00000110876	ENSG00000007908	curated	FALSE	FALSE	T_Cell	Endothelia	0	0.04	1.113
RR	SELE >> SELPLG	CPI-SS085C6A191	simple:P16581	simple:Q14242	ENSG00000007908	ENSG00000110876	curated	FALSE	FALSE	Endothelia	Monocytic	0	0.04	1.175
RR	SELE >> SELPLG	CPI-SS085C6A191	simple:P16581	simple:Q14242	ENSG00000007908	ENSG00000110876	curated	FALSE	FALSE	Endothelia	Neutrophil	0	0.04	1.115
RR	SELE >> SELPLG	CPI-SS085C6A191	simple:P16581	simple:Q14242	ENSG00000007908	ENSG00000110876	curated	FALSE	FALSE	Endothelia	Plasma_Cell	0	0.04	1.005
RR	SELE >> SELPLG	CPI-SS085C6A191	simple:P16581	simple:Q14242	ENSG00000007908	ENSG00000110876	curated	FALSE	FALSE	Endothelia	T_Cell	0	0.04	1.113
RR	TNFSF13B >> CD40	CPI-SS09332BB64	simple:Q9Y275	simple:P25942	ENSG00000102524	ENSG00000101017	InnateDB	TRUE	FALSE	Monocytic	B_Cell	0	0.08	0.508
RR	TNFSF13B >> CD40	CPI-SS09332BB64	simple:Q9Y275	simple:P25942	ENSG00000102524	ENSG00000101017	InnateDB	TRUE	FALSE	Monocytic	Endothelia	0	0.08	0.48
RR	TNFSF13B >> CD40	CPI-SS09332BB64	simple:Q9Y275	simple:P25942	ENSG00000102524	ENSG00000101017	InnateDB	TRUE	FALSE	Monocytic	Fibroblast	0	0.08	0.407
RR	TNFSF13B >> CD40	CPI-SS09332BB64	simple:Q9Y275	simple:P25942	ENSG00000102524	ENSG00000101017	InnateDB	TRUE	FALSE	Monocytic	Monocytic	0	0.08	0.441
RR	TNFSF13B >> CD40	CPI-SS09332BB64	simple:Q9Y275	simple:P25942	ENSG00000102524	ENSG00000101017	InnateDB	TRUE	FALSE	Neutrophil	B_Cell	0	0.08	0.597
RR	TNFSF13B >> CD40	CPI-SS09332BB64	simple:Q9Y275	simple:P25942	ENSG00000102524	ENSG00000101017	InnateDB	TRUE	FALSE	Neutrophil	Endothelia	0	0.08	0.568
RR	TNFSF13B >> CD40	CPI-SS09332BB64	simple:Q9Y275	simple:P25942	ENSG00000102524	ENSG00000101017	InnateDB	TRUE	FALSE	Neutrophil	Fibroblast	0	0.08	0.496
RR	TNFSF13B >> CD40	CPI-SS09332BB64	simple:Q9Y275	simple:P25942	ENSG00000102524	ENSG00000101017	InnateDB	TRUE	FALSE	Neutrophil	Monocytic	0	0.08	0.529
RR	CD40 >> TNFSF13B	CPI-SS09332BB64	simple:P25942	simple:Q9Y275	ENSG00000101017	ENSG00000102524	InnateDB	TRUE	FALSE	B_Cell	Monocytic	0	0.08	0.508
RR	CD40 >> TNFSF13B	CPI-SS09332BB64	simple:P25942	simple:Q9Y275	ENSG00000101017	ENSG00000102524	InnateDB	TRUE	FALSE	B_Cell	Neutrophil	0	0.08	0.597
RR	CD40 >> TNFSF13B	CPI-SS09332BB64	simple:P25942	simple:Q9Y275	ENSG00000101017	ENSG00000102524	InnateDB	TRUE	FALSE	Endothelia	Monocytic	0	0.08	0.48
RR	CD40 >> TNFSF13B	CPI-SS09332BB64	simple:P25942	simple:Q9Y275	ENSG00000101017	ENSG00000102524	InnateDB	TRUE	FALSE	Endothelia	Neutrophil	0	0.08	0.568
RR	CD40 >> TNFSF13B	CPI-SS09332BB64	simple:P25942	simple:Q9Y275	ENSG00000101017	ENSG00000102524	InnateDB	TRUE	FALSE	Fibroblast	Monocytic	0	0.08	0.407
RR	CD40 >> TNFSF13B	CPI-SS09332BB64	simple:P25942	simple:Q9Y275	ENSG00000101017	ENSG00000102524	InnateDB	TRUE	FALSE	Fibroblast	Neutrophil	0	0.08	0.496
RR	CD40 >> TNFSF13B	CPI-SS09332BB64	simple:P25942	simple:Q9Y275	ENSG00000101017	ENSG00000102524	InnateDB	TRUE	FALSE	Monocytic	Monocytic	0	0.08	0.441
RR	CD40 >> TNFSF13B	CPI-SS09332BB64	simple:P25942	simple:Q9Y275	ENSG00000101017	ENSG00000102524	InnateDB	TRUE	FALSE	Monocytic	Neutrophil	0	0.08	0.529
RR	CD40LG >> CD40	CPI-SS0D9E45677	simple:P29965	simple:P25942	ENSG00000102245	ENSG00000101017	curated	TRUE	FALSE	T_Cell	B_Cell	0	0.04	0.331
RR	CD40LG >> CD40	CPI-SS0D9E45677	simple:P29965	simple:P25942	ENSG00000102245	ENSG00000101017	curated	TRUE	FALSE	T_Cell	Endothelia	0	0.04	0.302
RR	CD40LG >> CD40	CPI-SS0D9E45677	simple:P29965	simple:P25942	ENSG00000102245	ENSG00000101017	curated	TRUE	FALSE	T_Cell	Fibroblast	0	0.04	0.23
RR	CD40LG >> CD40	CPI-SS0D9E45677	simple:P29965	simple:P25942	ENSG00000102245	ENSG00000101017	curated	TRUE	FALSE	T_Cell	Monocytic	0	0.04	0.263
RR	CD40 >> CD40LG	CPI-SS0D9E45677	simple:P25942	simple:P29965	ENSG00000101017	ENSG00000102245	curated	TRUE	FALSE	B_Cell	T_Cell	0	0.04	0.331
RR	CD40 >> CD40LG	CPI-SS0D9E45677	simple:P25942	simple:P29965	ENSG00000101017	ENSG00000102245	curated	TRUE	FALSE	Endothelia	T_Cell	0	0.04	0.302
RR	CD40 >> CD40LG	CPI-SS0D9E45677	simple:P25942	simple:P29965	ENSG00000101017	ENSG00000102245	curated	TRUE	FALSE	Fibroblast	T_Cell	0	0.04	0.23
RR	CD40 >> CD40LG	CPI-SS0D9E45677	simple:P25942	simple:P29965	ENSG00000101017	ENSG00000102245	curated	TRUE	FALSE	Monocytic	T_Cell	0	0.04	0.263
RR	TNFSF13B >> TNFRSF13C	CPI-SS0247B3C14	simple:Q9Y275	simple:Q96RJ3	ENSG00000102524	ENSG00000159958	guidetopharmacology.org	TRUE	FALSE	Monocytic	B_Cell	0	0.04	0.732
RR	TNFSF13B >> TNFRSF13C	CPI-SS0247B3C14	simple:Q9Y275	simple:Q96RJ3	ENSG00000102524	ENSG00000159958	guidetopharmacology.org	TRUE	FALSE	Monocytic	Plasma_Cell	0	0.04	0.396
RR	TNFSF13B >> TNFRSF13C	CPI-SS0247B3C14	simple:Q9Y275	simple:Q96RJ3	ENSG00000102524	ENSG00000159958	guidetopharmacology.org	TRUE	FALSE	Neutrophil	B_Cell	0	0.04	0.82
RR	TNFSF13B >> TNFRSF13C	CPI-SS0247B3C14	simple:Q9Y275	simple:Q96RJ3	ENSG00000102524	ENSG00000159958	guidetopharmacology.org	TRUE	FALSE	Neutrophil	Plasma_Cell	0	0.04	0.484
RR	TNFRSF13C >> TNFSF13B	CPI-SS0247B3C14	simple:Q96RJ3	simple:Q9Y275	ENSG00000159958	ENSG00000102524	guidetopharmacology.org	TRUE	FALSE	B_Cell	Monocytic	0	0.04	0.732
RR	TNFRSF13C >> TNFSF13B	CPI-SS0247B3C14	simple:Q96RJ3	simple:Q9Y275	ENSG00000159958	ENSG00000102524	guidetopharmacology.org	TRUE	FALSE	B_Cell	Neutrophil	0	0.04	0.82
RR	TNFRSF13C >> TNFSF13B	CPI-SS0247B3C14	simple:Q96RJ3	simple:Q9Y275	ENSG00000159958	ENSG00000102524	guidetopharmacology.org	TRUE	FALSE	Plasma_Cell	Monocytic	0	0.04	0.396
RR	TNFRSF13C >> TNFSF13B	CPI-SS0247B3C14	simple:Q96RJ3	simple:Q9Y275	ENSG00000159958	ENSG00000102524	guidetopharmacology.org	TRUE	FALSE	Plasma_Cell	Neutrophil	0	0.04	0.484
RR	TNFSF13B >> TNFRSF17	CPI-SS018FE2F97	simple:Q9Y275	simple:Q02223	ENSG00000102524	ENSG00000048462	curated	TRUE	FALSE	Monocytic	Plasma_Cell	0	0.02	0.534
RR	TNFSF13B >> TNFRSF17	CPI-SS018FE2F97	simple:Q9Y275	simple:Q02223	ENSG00000102524	ENSG00000048462	curated	TRUE	FALSE	Neutrophil	Plasma_Cell	0	0.02	0.623
RR	TNFRSF17 >> TNFSF13B	CPI-SS018FE2F97	simple:Q02223	simple:Q9Y275	ENSG00000048462	ENSG00000102524	curated	TRUE	FALSE	Plasma_Cell	Monocytic	0	0.02	0.534
RR	TNFRSF17 >> TNFSF13B	CPI-SS018FE2F97	simple:Q02223	simple:Q9Y275	ENSG00000048462	ENSG00000102524	curated	TRUE	FALSE	Plasma_Cell	Neutrophil	0	0.02	0.623
RR	TNF >> TNFRSF1A	CPI-SS04B4619D0	simple:P01375	simple:P19438	ENSG00000232810	ENSG00000067182	curated	TRUE	FALSE	Monocytic	Endothelia	0	0.06	0.485
RR	TNF >> TNFRSF1A	CPI-SS04B4619D0	simple:P01375	simple:P19438	ENSG00000232810	ENSG00000067182	curated	TRUE	FALSE	Monocytic	Epithelial	0	0.06	0.382
RR	TNF >> TNFRSF1A	CPI-SS04B4619D0	simple:P01375	simple:P19438	ENSG00000232810	ENSG00000067182	curated	TRUE	FALSE	Monocytic	Fibroblast	0	0.06	0.463
RR	TNF >> TNFRSF1A	CPI-SS04B4619D0	simple:P01375	simple:P19438	ENSG00000232810	ENSG00000067182	curated	TRUE	FALSE	Monocytic	MDSC	0	0.06	0.329
RR	TNF >> TNFRSF1A	CPI-SS04B4619D0	simple:P01375	simple:P19438	ENSG00000232810	ENSG00000067182	curated	TRUE	FALSE	Monocytic	Monocytic	0	0.06	0.372
RR	TNF >> TNFRSF1A	CPI-SS04B4619D0	simple:P01375	simple:P19438	ENSG00000232810	ENSG00000067182	curated	TRUE	FALSE	Monocytic	Neutrophil	0	0.06	0.648
RR	TNFRSF1A >> TNF	CPI-SS04B4619D0	simple:P19438	simple:P01375	ENSG00000067182	ENSG00000232810	curated	TRUE	FALSE	Endothelia	Monocytic	0	0.06	0.485
RR	TNFRSF1A >> TNF	CPI-SS04B4619D0	simple:P19438	simple:P01375	ENSG00000067182	ENSG00000232810	curated	TRUE	FALSE	Epithelial	Monocytic	0	0.06	0.382
RR	TNFRSF1A >> TNF	CPI-SS04B4619D0	simple:P19438	simple:P01375	ENSG00000067182	ENSG00000232810	curated	TRUE	FALSE	Fibroblast	Monocytic	0	0.06	0.463
RR	TNFRSF1A >> TNF	CPI-SS04B4619D0	simple:P19438	simple:P01375	ENSG00000067182	ENSG00000232810	curated	TRUE	FALSE	MDSC	Monocytic	0	0.06	0.329
RR	TNFRSF1A >> TNF	CPI-SS04B4619D0	simple:P19438	simple:P01375	ENSG00000067182	ENSG00000232810	curated	TRUE	FALSE	Monocytic	Monocytic	0	0.06	0.372
RR	TNFRSF1A >> TNF	CPI-SS04B4619D0	simple:P19438	simple:P01375	ENSG00000067182	ENSG00000232810	curated	TRUE	FALSE	Neutrophil	Monocytic	0	0.06	0.648
LR	GRN >> TNFRSF1A	CPI-SS0A8258F88	simple:P28799	simple:P19438	ENSG00000030582	ENSG00000067182	MINT	TRUE	FALSE	Endothelia	Endothelia	0	0.46	0.773
LR	GRN >> TNFRSF1A	CPI-SS0A8258F88	simple:P28799	simple:P19438	ENSG00000030582	ENSG00000067182	MINT	TRUE	FALSE	Endothelia	Epithelial	0	0.46	0.669
LR	GRN >> TNFRSF1A	CPI-SS0A8258F88	simple:P28799	simple:P19438	ENSG00000030582	ENSG00000067182	MINT	TRUE	FALSE	Endothelia	Fibroblast	0	0.46	0.75
LR	GRN >> TNFRSF1A	CPI-SS0A8258F88	simple:P28799	simple:P19438	ENSG00000030582	ENSG00000067182	MINT	TRUE	FALSE	Endothelia	MDSC	0	0.46	0.616
LR	GRN >> TNFRSF1A	CPI-SS0A8258F88	simple:P28799	simple:P19438	ENSG00000030582	ENSG00000067182	MINT	TRUE	FALSE	Endothelia	Monocytic	0	0.46	0.659
LR	GRN >> TNFRSF1A	CPI-SS0A8258F88	simple:P28799	simple:P19438	ENSG00000030582	ENSG00000067182	MINT	TRUE	FALSE	Endothelia	Neutrophil	0	0.46	0.935
LR	GRN >> TNFRSF1A	CPI-SS0A8258F88	simple:P28799	simple:P19438	ENSG00000030582	ENSG00000067182	MINT	TRUE	FALSE	Epithelial	Endothelia	0	0.46	1.002
LR	GRN >> TNFRSF1A	CPI-SS0A8258F88	simple:P28799	simple:P19438	ENSG00000030582	ENSG00000067182	MINT	TRUE	FALSE	Epithelial	Epithelial	0	0.46	0.898
LR	GRN >> TNFRSF1A	CPI-SS0A8258F88	simple:P28799	simple:P19438	ENSG00000030582	ENSG00000067182	MINT	TRUE	FALSE	Epithelial	Fibroblast	0	0.46	0.979
LR	GRN >> TNFRSF1A	CPI-SS0A8258F88	simple:P28799	simple:P19438	ENSG00000030582	ENSG00000067182	MINT	TRUE	FALSE	Epithelial	MDSC	0	0.46	0.846
LR	GRN >> TNFRSF1A	CPI-SS0A8258F88	simple:P28799	simple:P19438	ENSG00000030582	ENSG00000067182	MINT	TRUE	FALSE	Epithelial	Monocytic	0	0.46	0.888
LR	GRN >> TNFRSF1A	CPI-SS0A8258F88	simple:P28799	simple:P19438	ENSG00000030582	ENSG00000067182	MINT	TRUE	FALSE	Epithelial	Neutrophil	0	0.46	1.164
LR	GRN >> TNFRSF1A	CPI-SS0A8258F88	simple:P28799	simple:P19438	ENSG00000030582	ENSG00000067182	MINT	TRUE	FALSE	Fibroblast	Endothelia	0	0.46	0.593
LR	GRN >> TNFRSF1A	CPI-SS0A8258F88	simple:P28799	simple:P19438	ENSG00000030582	ENSG00000067182	MINT	TRUE	FALSE	Fibroblast	Epithelial	0	0.46	0.49
LR	GRN >> TNFRSF1A	CPI-SS0A8258F88	simple:P28799	simple:P19438	ENSG00000030582	ENSG00000067182	MINT	TRUE	FALSE	Fibroblast	Fibroblast	0	0.46	0.571
LR	GRN >> TNFRSF1A	CPI-SS0A8258F88	simple:P28799	simple:P19438	ENSG00000030582	ENSG00000067182	MINT	TRUE	FALSE	Fibroblast	MDSC	0	0.46	0.437
LR	GRN >> TNFRSF1A	CPI-SS0A8258F88	simple:P28799	simple:P19438	ENSG00000030582	ENSG00000067182	MINT	TRUE	FALSE	Fibroblast	Monocytic	0	0.46	0.48
LR	GRN >> TNFRSF1A	CPI-SS0A8258F88	simple:P28799	simple:P19438	ENSG00000030582	ENSG00000067182	MINT	TRUE	FALSE	Fibroblast	Neutrophil	0	0.46	0.756
LR	GRN >> TNFRSF1A	CPI-SS0A8258F88	simple:P28799	simple:P19438	ENSG00000030582	ENSG00000067182	MINT	TRUE	FALSE	MDSC	Endothelia	0	0.46	1.5
LR	GRN >> TNFRSF1A	CPI-SS0A8258F88	simple:P28799	simple:P19438	ENSG00000030582	ENSG00000067182	MINT	TRUE	FALSE	MDSC	Epithelial	0	0.46	1.397
LR	GRN >> TNFRSF1A	CPI-SS0A8258F88	simple:P28799	simple:P19438	ENSG00000030582	ENSG00000067182	MINT	TRUE	FALSE	MDSC	Fibroblast	0	0.46	1.478
LR	GRN >> TNFRSF1A	CPI-SS0A8258F88	simple:P28799	simple:P19438	ENSG00000030582	ENSG00000067182	MINT	TRUE	FALSE	MDSC	MDSC	0	0.46	1.344
LR	GRN >> TNFRSF1A	CPI-SS0A8258F88	simple:P28799	simple:P19438	ENSG00000030582	ENSG00000067182	MINT	TRUE	FALSE	MDSC	Monocytic	0	0.46	1.387
LR	GRN >> TNFRSF1A	CPI-SS0A8258F88	simple:P28799	simple:P19438	ENSG00000030582	ENSG00000067182	MINT	TRUE	FALSE	MDSC	Neutrophil	0	0.46	1.663
LR	GRN >> TNFRSF1A	CPI-SS0A8258F88	simple:P28799	simple:P19438	ENSG00000030582	ENSG00000067182	MINT	TRUE	FALSE	Mast_Cell	Endothelia	0	0.46	0.631
LR	GRN >> TNFRSF1A	CPI-SS0A8258F88	simple:P28799	simple:P19438	ENSG00000030582	ENSG00000067182	MINT	TRUE	FALSE	Mast_Cell	Epithelial	0	0.46	0.528
LR	GRN >> TNFRSF1A	CPI-SS0A8258F88	simple:P28799	simple:P19438	ENSG00000030582	ENSG00000067182	MINT	TRUE	FALSE	Mast_Cell	Fibroblast	0	0.46	0.609
LR	GRN >> TNFRSF1A	CPI-SS0A8258F88	simple:P28799	simple:P19438	ENSG00000030582	ENSG00000067182	MINT	TRUE	FALSE	Mast_Cell	MDSC	0	0.46	0.475
LR	GRN >> TNFRSF1A	CPI-SS0A8258F88	simple:P28799	simple:P19438	ENSG00000030582	ENSG00000067182	MINT	TRUE	FALSE	Mast_Cell	Monocytic	0	0.46	0.518
LR	GRN >> TNFRSF1A	CPI-SS0A8258F88	simple:P28799	simple:P19438	ENSG00000030582	ENSG00000067182	MINT	TRUE	FALSE	Mast_Cell	Neutrophil	0	0.46	0.794
LR	GRN >> TNFRSF1A	CPI-SS0A8258F88	simple:P28799	simple:P19438	ENSG00000030582	ENSG00000067182	MINT	TRUE	FALSE	Monocytic	Endothelia	0	0.46	1.151
LR	GRN >> TNFRSF1A	CPI-SS0A8258F88	simple:P28799	simple:P19438	ENSG00000030582	ENSG00000067182	MINT	TRUE	FALSE	Monocytic	Epithelial	0	0.46	1.048
LR	GRN >> TNFRSF1A	CPI-SS0A8258F88	simple:P28799	simple:P19438	ENSG00000030582	ENSG00000067182	MINT	TRUE	FALSE	Monocytic	Fibroblast	0	0.46	1.129
LR	GRN >> TNFRSF1A	CPI-SS0A8258F88	simple:P28799	simple:P19438	ENSG00000030582	ENSG00000067182	MINT	TRUE	FALSE	Monocytic	MDSC	0	0.46	0.995
LR	GRN >> TNFRSF1A	CPI-SS0A8258F88	simple:P28799	simple:P19438	ENSG00000030582	ENSG00000067182	MINT	TRUE	FALSE	Monocytic	Monocytic	0	0.46	1.038
LR	GRN >> TNFRSF1A	CPI-SS0A8258F88	simple:P28799	simple:P19438	ENSG00000030582	ENSG00000067182	MINT	TRUE	FALSE	Monocytic	Neutrophil	0	0.46	1.314
LR	GRN >> TNFRSF1A	CPI-SS0A8258F88	simple:P28799	simple:P19438	ENSG00000030582	ENSG00000067182	MINT	TRUE	FALSE	Neutrophil	Endothelia	0	0.46	0.494
LR	GRN >> TNFRSF1A	CPI-SS0A8258F88	simple:P28799	simple:P19438	ENSG00000030582	ENSG00000067182	MINT	TRUE	FALSE	Neutrophil	Epithelial	0	0.46	0.391
LR	GRN >> TNFRSF1A	CPI-SS0A8258F88	simple:P28799	simple:P19438	ENSG00000030582	ENSG00000067182	MINT	TRUE	FALSE	Neutrophil	Fibroblast	0	0.46	0.471
LR	GRN >> TNFRSF1A	CPI-SS0A8258F88	simple:P28799	simple:P19438	ENSG00000030582	ENSG00000067182	MINT	TRUE	FALSE	Neutrophil	Monocytic	0	0.46	0.38
LR	GRN >> TNFRSF1A	CPI-SS0A8258F88	simple:P28799	simple:P19438	ENSG00000030582	ENSG00000067182	MINT	TRUE	FALSE	Neutrophil	Neutrophil	0	0.46	0.657
LR	GRN >> TNFRSF1A	CPI-SS0A8258F88	simple:P28799	simple:P19438	ENSG00000030582	ENSG00000067182	MINT	TRUE	FALSE	Plasma_Cell	Endothelia	0	0.46	0.517
LR	GRN >> TNFRSF1A	CPI-SS0A8258F88	simple:P28799	simple:P19438	ENSG00000030582	ENSG00000067182	MINT	TRUE	FALSE	Plasma_Cell	Epithelial	0	0.46	0.413
LR	GRN >> TNFRSF1A	CPI-SS0A8258F88	simple:P28799	simple:P19438	ENSG00000030582	ENSG00000067182	MINT	TRUE	FALSE	Plasma_Cell	Fibroblast	0	0.46	0.494
LR	GRN >> TNFRSF1A	CPI-SS0A8258F88	simple:P28799	simple:P19438	ENSG00000030582	ENSG00000067182	MINT	TRUE	FALSE	Plasma_Cell	Monocytic	0	0.46	0.403
LR	GRN >> TNFRSF1A	CPI-SS0A8258F88	simple:P28799	simple:P19438	ENSG00000030582	ENSG00000067182	MINT	TRUE	FALSE	Plasma_Cell	Neutrophil	0	0.46	0.679
RR	TNF >> RIPK1	CPI-SS048A2311A	simple:P01375	simple:Q13546	ENSG00000232810	ENSG00000137275	IntAct	TRUE	FALSE	Monocytic	Fibroblast	0	0.02	0.264
RR	TNF >> RIPK1	CPI-SS048A2311A	simple:P01375	simple:Q13546	ENSG00000232810	ENSG00000137275	IntAct	TRUE	FALSE	Monocytic	Monocytic	0	0.02	0.265
RR	RIPK1 >> TNF	CPI-SS048A2311A	simple:Q13546	simple:P01375	ENSG00000137275	ENSG00000232810	IntAct	TRUE	FALSE	Fibroblast	Monocytic	0	0.02	0.264
RR	RIPK1 >> TNF	CPI-SS048A2311A	simple:Q13546	simple:P01375	ENSG00000137275	ENSG00000232810	IntAct	TRUE	FALSE	Monocytic	Monocytic	0	0.02	0.265
RR	TNF >> TNFRSF1B	CPI-SS0E7D5974D	simple:P01375	simple:P20333	ENSG00000232810	ENSG00000028137	curated	TRUE	FALSE	Monocytic	Endothelia	0	0.05	0.361
RR	TNF >> TNFRSF1B	CPI-SS0E7D5974D	simple:P01375	simple:P20333	ENSG00000232810	ENSG00000028137	curated	TRUE	FALSE	Monocytic	MDSC	0	0.05	0.371
RR	TNF >> TNFRSF1B	CPI-SS0E7D5974D	simple:P01375	simple:P20333	ENSG00000232810	ENSG00000028137	curated	TRUE	FALSE	Monocytic	Monocytic	0	0.05	0.64
RR	TNF >> TNFRSF1B	CPI-SS0E7D5974D	simple:P01375	simple:P20333	ENSG00000232810	ENSG00000028137	curated	TRUE	FALSE	Monocytic	Neutrophil	0	0.05	0.707
RR	TNF >> TNFRSF1B	CPI-SS0E7D5974D	simple:P01375	simple:P20333	ENSG00000232810	ENSG00000028137	curated	TRUE	FALSE	Monocytic	T_Cell	0	0.05	0.476
RR	TNFRSF1B >> TNF	CPI-SS0E7D5974D	simple:P20333	simple:P01375	ENSG00000028137	ENSG00000232810	curated	TRUE	FALSE	Endothelia	Monocytic	0	0.05	0.361
RR	TNFRSF1B >> TNF	CPI-SS0E7D5974D	simple:P20333	simple:P01375	ENSG00000028137	ENSG00000232810	curated	TRUE	FALSE	MDSC	Monocytic	0	0.05	0.371
RR	TNFRSF1B >> TNF	CPI-SS0E7D5974D	simple:P20333	simple:P01375	ENSG00000028137	ENSG00000232810	curated	TRUE	FALSE	Monocytic	Monocytic	0	0.05	0.64
RR	TNFRSF1B >> TNF	CPI-SS0E7D5974D	simple:P20333	simple:P01375	ENSG00000028137	ENSG00000232810	curated	TRUE	FALSE	Neutrophil	Monocytic	0	0.05	0.707
RR	TNFRSF1B >> TNF	CPI-SS0E7D5974D	simple:P20333	simple:P01375	ENSG00000028137	ENSG00000232810	curated	TRUE	FALSE	T_Cell	Monocytic	0	0.05	0.476
LR	GRN >> TNFRSF1B	CPI-SS03B9E01A2	simple:P28799	simple:P20333	ENSG00000030582	ENSG00000028137	MINT	TRUE	FALSE	Endothelia	Endothelia	0	0.35	0.649
LR	GRN >> TNFRSF1B	CPI-SS03B9E01A2	simple:P28799	simple:P20333	ENSG00000030582	ENSG00000028137	MINT	TRUE	FALSE	Endothelia	MDSC	0	0.35	0.658
LR	GRN >> TNFRSF1B	CPI-SS03B9E01A2	simple:P28799	simple:P20333	ENSG00000030582	ENSG00000028137	MINT	TRUE	FALSE	Endothelia	Monocytic	0	0.35	0.927
LR	GRN >> TNFRSF1B	CPI-SS03B9E01A2	simple:P28799	simple:P20333	ENSG00000030582	ENSG00000028137	MINT	TRUE	FALSE	Endothelia	Neutrophil	0	0.35	0.994
LR	GRN >> TNFRSF1B	CPI-SS03B9E01A2	simple:P28799	simple:P20333	ENSG00000030582	ENSG00000028137	MINT	TRUE	FALSE	Endothelia	T_Cell	0	0.35	0.763
LR	GRN >> TNFRSF1B	CPI-SS03B9E01A2	simple:P28799	simple:P20333	ENSG00000030582	ENSG00000028137	MINT	TRUE	FALSE	Epithelial	Endothelia	0	0.35	0.878
LR	GRN >> TNFRSF1B	CPI-SS03B9E01A2	simple:P28799	simple:P20333	ENSG00000030582	ENSG00000028137	MINT	TRUE	FALSE	Epithelial	MDSC	0	0.35	0.887
LR	GRN >> TNFRSF1B	CPI-SS03B9E01A2	simple:P28799	simple:P20333	ENSG00000030582	ENSG00000028137	MINT	TRUE	FALSE	Epithelial	Monocytic	0	0.35	1.156
LR	GRN >> TNFRSF1B	CPI-SS03B9E01A2	simple:P28799	simple:P20333	ENSG00000030582	ENSG00000028137	MINT	TRUE	FALSE	Epithelial	Neutrophil	0	0.35	1.223
LR	GRN >> TNFRSF1B	CPI-SS03B9E01A2	simple:P28799	simple:P20333	ENSG00000030582	ENSG00000028137	MINT	TRUE	FALSE	Epithelial	T_Cell	0	0.35	0.992
LR	GRN >> TNFRSF1B	CPI-SS03B9E01A2	simple:P28799	simple:P20333	ENSG00000030582	ENSG00000028137	MINT	TRUE	FALSE	Fibroblast	Endothelia	0	0.35	0.469
LR	GRN >> TNFRSF1B	CPI-SS03B9E01A2	simple:P28799	simple:P20333	ENSG00000030582	ENSG00000028137	MINT	TRUE	FALSE	Fibroblast	Monocytic	0	0.35	0.748
LR	GRN >> TNFRSF1B	CPI-SS03B9E01A2	simple:P28799	simple:P20333	ENSG00000030582	ENSG00000028137	MINT	TRUE	FALSE	Fibroblast	Neutrophil	0	0.35	0.815
LR	GRN >> TNFRSF1B	CPI-SS03B9E01A2	simple:P28799	simple:P20333	ENSG00000030582	ENSG00000028137	MINT	TRUE	FALSE	Fibroblast	T_Cell	0	0.35	0.584
LR	GRN >> TNFRSF1B	CPI-SS03B9E01A2	simple:P28799	simple:P20333	ENSG00000030582	ENSG00000028137	MINT	TRUE	FALSE	MDSC	Endothelia	0	0.35	1.376
LR	GRN >> TNFRSF1B	CPI-SS03B9E01A2	simple:P28799	simple:P20333	ENSG00000030582	ENSG00000028137	MINT	TRUE	FALSE	MDSC	MDSC	0	0.35	1.386
LR	GRN >> TNFRSF1B	CPI-SS03B9E01A2	simple:P28799	simple:P20333	ENSG00000030582	ENSG00000028137	MINT	TRUE	FALSE	MDSC	Monocytic	0	0.35	1.655
LR	GRN >> TNFRSF1B	CPI-SS03B9E01A2	simple:P28799	simple:P20333	ENSG00000030582	ENSG00000028137	MINT	TRUE	FALSE	MDSC	Neutrophil	0	0.35	1.722
LR	GRN >> TNFRSF1B	CPI-SS03B9E01A2	simple:P28799	simple:P20333	ENSG00000030582	ENSG00000028137	MINT	TRUE	FALSE	MDSC	T_Cell	0	0.35	1.491
LR	GRN >> TNFRSF1B	CPI-SS03B9E01A2	simple:P28799	simple:P20333	ENSG00000030582	ENSG00000028137	MINT	TRUE	FALSE	Mast_Cell	Endothelia	0	0.35	0.507
LR	GRN >> TNFRSF1B	CPI-SS03B9E01A2	simple:P28799	simple:P20333	ENSG00000030582	ENSG00000028137	MINT	TRUE	FALSE	Mast_Cell	MDSC	0.029	0.35	0.517
LR	GRN >> TNFRSF1B	CPI-SS03B9E01A2	simple:P28799	simple:P20333	ENSG00000030582	ENSG00000028137	MINT	TRUE	FALSE	Mast_Cell	Monocytic	0	0.35	0.786
LR	GRN >> TNFRSF1B	CPI-SS03B9E01A2	simple:P28799	simple:P20333	ENSG00000030582	ENSG00000028137	MINT	TRUE	FALSE	Mast_Cell	Neutrophil	0	0.35	0.853
LR	GRN >> TNFRSF1B	CPI-SS03B9E01A2	simple:P28799	simple:P20333	ENSG00000030582	ENSG00000028137	MINT	TRUE	FALSE	Mast_Cell	T_Cell	0	0.35	0.622
LR	GRN >> TNFRSF1B	CPI-SS03B9E01A2	simple:P28799	simple:P20333	ENSG00000030582	ENSG00000028137	MINT	TRUE	FALSE	Monocytic	Endothelia	0	0.35	1.027
LR	GRN >> TNFRSF1B	CPI-SS03B9E01A2	simple:P28799	simple:P20333	ENSG00000030582	ENSG00000028137	MINT	TRUE	FALSE	Monocytic	MDSC	0	0.35	1.037
LR	GRN >> TNFRSF1B	CPI-SS03B9E01A2	simple:P28799	simple:P20333	ENSG00000030582	ENSG00000028137	MINT	TRUE	FALSE	Monocytic	Monocytic	0	0.35	1.306
LR	GRN >> TNFRSF1B	CPI-SS03B9E01A2	simple:P28799	simple:P20333	ENSG00000030582	ENSG00000028137	MINT	TRUE	FALSE	Monocytic	Neutrophil	0	0.35	1.373
LR	GRN >> TNFRSF1B	CPI-SS03B9E01A2	simple:P28799	simple:P20333	ENSG00000030582	ENSG00000028137	MINT	TRUE	FALSE	Monocytic	T_Cell	0	0.35	1.142
LR	GRN >> TNFRSF1B	CPI-SS03B9E01A2	simple:P28799	simple:P20333	ENSG00000030582	ENSG00000028137	MINT	TRUE	FALSE	Neutrophil	Monocytic	0	0.35	0.649
LR	GRN >> TNFRSF1B	CPI-SS03B9E01A2	simple:P28799	simple:P20333	ENSG00000030582	ENSG00000028137	MINT	TRUE	FALSE	Neutrophil	Neutrophil	0	0.35	0.715
LR	GRN >> TNFRSF1B	CPI-SS03B9E01A2	simple:P28799	simple:P20333	ENSG00000030582	ENSG00000028137	MINT	TRUE	FALSE	Neutrophil	T_Cell	0	0.35	0.484
LR	GRN >> TNFRSF1B	CPI-SS03B9E01A2	simple:P28799	simple:P20333	ENSG00000030582	ENSG00000028137	MINT	TRUE	FALSE	Plasma_Cell	Monocytic	0	0.35	0.671
LR	GRN >> TNFRSF1B	CPI-SS03B9E01A2	simple:P28799	simple:P20333	ENSG00000030582	ENSG00000028137	MINT	TRUE	FALSE	Plasma_Cell	Neutrophil	0	0.35	0.738
LR	GRN >> TNFRSF1B	CPI-SS03B9E01A2	simple:P28799	simple:P20333	ENSG00000030582	ENSG00000028137	MINT	TRUE	FALSE	Plasma_Cell	T_Cell	0	0.35	0.507
RR	TNF >> LTBR	CPI-SS00D2C6F8C	simple:P01375	simple:P36941	ENSG00000232810	ENSG00000111321	InnateDB-All	TRUE	FALSE	Monocytic	Endothelia	0	0.04	0.381
RR	TNF >> LTBR	CPI-SS00D2C6F8C	simple:P01375	simple:P36941	ENSG00000232810	ENSG00000111321	InnateDB-All	TRUE	FALSE	Monocytic	Epithelial	0	0.04	0.371
RR	TNF >> LTBR	CPI-SS00D2C6F8C	simple:P01375	simple:P36941	ENSG00000232810	ENSG00000111321	InnateDB-All	TRUE	FALSE	Monocytic	Fibroblast	0	0.04	0.4
RR	TNF >> LTBR	CPI-SS00D2C6F8C	simple:P01375	simple:P36941	ENSG00000232810	ENSG00000111321	InnateDB-All	TRUE	FALSE	Monocytic	Monocytic	0	0.04	0.381
RR	LTBR >> TNF	CPI-SS00D2C6F8C	simple:P36941	simple:P01375	ENSG00000111321	ENSG00000232810	InnateDB-All	TRUE	FALSE	Endothelia	Monocytic	0	0.04	0.381
RR	LTBR >> TNF	CPI-SS00D2C6F8C	simple:P36941	simple:P01375	ENSG00000111321	ENSG00000232810	InnateDB-All	TRUE	FALSE	Epithelial	Monocytic	0	0.04	0.371
RR	LTBR >> TNF	CPI-SS00D2C6F8C	simple:P36941	simple:P01375	ENSG00000111321	ENSG00000232810	InnateDB-All	TRUE	FALSE	Fibroblast	Monocytic	0	0.04	0.4
RR	LTBR >> TNF	CPI-SS00D2C6F8C	simple:P36941	simple:P01375	ENSG00000111321	ENSG00000232810	InnateDB-All	TRUE	FALSE	Monocytic	Monocytic	0	0.04	0.381
RR	TNFSF14 >> LTBR	CPI-SS0859C173B	simple:O43557	simple:P36941	ENSG00000125735	ENSG00000111321	curated	TRUE	FALSE	Neutrophil	Endothelia	0	0.04	0.328
RR	TNFSF14 >> LTBR	CPI-SS0859C173B	simple:O43557	simple:P36941	ENSG00000125735	ENSG00000111321	curated	TRUE	FALSE	Neutrophil	Epithelial	0	0.04	0.318
RR	TNFSF14 >> LTBR	CPI-SS0859C173B	simple:O43557	simple:P36941	ENSG00000125735	ENSG00000111321	curated	TRUE	FALSE	Neutrophil	Fibroblast	0	0.04	0.347
RR	TNFSF14 >> LTBR	CPI-SS0859C173B	simple:O43557	simple:P36941	ENSG00000125735	ENSG00000111321	curated	TRUE	FALSE	Neutrophil	Monocytic	0	0.04	0.328
RR	LTBR >> TNFSF14	CPI-SS0859C173B	simple:P36941	simple:O43557	ENSG00000111321	ENSG00000125735	curated	TRUE	FALSE	Endothelia	Neutrophil	0	0.04	0.328
RR	LTBR >> TNFSF14	CPI-SS0859C173B	simple:P36941	simple:O43557	ENSG00000111321	ENSG00000125735	curated	TRUE	FALSE	Epithelial	Neutrophil	0	0.04	0.318
RR	LTBR >> TNFSF14	CPI-SS0859C173B	simple:P36941	simple:O43557	ENSG00000111321	ENSG00000125735	curated	TRUE	FALSE	Fibroblast	Neutrophil	0	0.04	0.347
RR	LTBR >> TNFSF14	CPI-SS0859C173B	simple:P36941	simple:O43557	ENSG00000111321	ENSG00000125735	curated	TRUE	FALSE	Monocytic	Neutrophil	0	0.04	0.328
LR	LTB >> LTBR	CPI-SS02C509183	simple:Q06643	simple:P36941	ENSG00000227507	ENSG00000111321	curated	FALSE	FALSE	B_Cell	Endothelia	0	0.16	0.767
LR	LTB >> LTBR	CPI-SS02C509183	simple:Q06643	simple:P36941	ENSG00000227507	ENSG00000111321	curated	FALSE	FALSE	B_Cell	Epithelial	0	0.16	0.757
LR	LTB >> LTBR	CPI-SS02C509183	simple:Q06643	simple:P36941	ENSG00000227507	ENSG00000111321	curated	FALSE	FALSE	B_Cell	Fibroblast	0	0.16	0.786
LR	LTB >> LTBR	CPI-SS02C509183	simple:Q06643	simple:P36941	ENSG00000227507	ENSG00000111321	curated	FALSE	FALSE	B_Cell	Monocytic	0	0.16	0.768
LR	LTB >> LTBR	CPI-SS02C509183	simple:Q06643	simple:P36941	ENSG00000227507	ENSG00000111321	curated	FALSE	FALSE	Monocytic	Endothelia	0	0.16	0.369
LR	LTB >> LTBR	CPI-SS02C509183	simple:Q06643	simple:P36941	ENSG00000227507	ENSG00000111321	curated	FALSE	FALSE	Monocytic	Epithelial	0	0.16	0.359
LR	LTB >> LTBR	CPI-SS02C509183	simple:Q06643	simple:P36941	ENSG00000227507	ENSG00000111321	curated	FALSE	FALSE	Monocytic	Fibroblast	0	0.16	0.388
LR	LTB >> LTBR	CPI-SS02C509183	simple:Q06643	simple:P36941	ENSG00000227507	ENSG00000111321	curated	FALSE	FALSE	Monocytic	Monocytic	0	0.16	0.37
LR	LTB >> LTBR	CPI-SS02C509183	simple:Q06643	simple:P36941	ENSG00000227507	ENSG00000111321	curated	FALSE	FALSE	Neutrophil	Endothelia	0	0.16	0.423
LR	LTB >> LTBR	CPI-SS02C509183	simple:Q06643	simple:P36941	ENSG00000227507	ENSG00000111321	curated	FALSE	FALSE	Neutrophil	Epithelial	0	0.16	0.413
LR	LTB >> LTBR	CPI-SS02C509183	simple:Q06643	simple:P36941	ENSG00000227507	ENSG00000111321	curated	FALSE	FALSE	Neutrophil	Fibroblast	0	0.16	0.442
LR	LTB >> LTBR	CPI-SS02C509183	simple:Q06643	simple:P36941	ENSG00000227507	ENSG00000111321	curated	FALSE	FALSE	Neutrophil	Monocytic	0	0.16	0.423
LR	LTB >> LTBR	CPI-SS02C509183	simple:Q06643	simple:P36941	ENSG00000227507	ENSG00000111321	curated	FALSE	FALSE	T_Cell	Endothelia	0	0.16	0.511
LR	LTB >> LTBR	CPI-SS02C509183	simple:Q06643	simple:P36941	ENSG00000227507	ENSG00000111321	curated	FALSE	FALSE	T_Cell	Epithelial	0	0.16	0.501
LR	LTB >> LTBR	CPI-SS02C509183	simple:Q06643	simple:P36941	ENSG00000227507	ENSG00000111321	curated	FALSE	FALSE	T_Cell	Fibroblast	0	0.16	0.53
LR	LTB >> LTBR	CPI-SS02C509183	simple:Q06643	simple:P36941	ENSG00000227507	ENSG00000111321	curated	FALSE	FALSE	T_Cell	Monocytic	0	0.16	0.511
RR	TNFSF14 >> TNFRSF14	CPI-SS019C98396	simple:O43557	simple:Q92956	ENSG00000125735	ENSG00000157873	guidetopharmacology.org	TRUE	FALSE	Neutrophil	Monocytic	0	0.01	0.218
RR	TNFRSF14 >> TNFSF14	CPI-SS019C98396	simple:Q92956	simple:O43557	ENSG00000157873	ENSG00000125735	guidetopharmacology.org	TRUE	FALSE	Monocytic	Neutrophil	0	0.01	0.218
RR	PECAM1 >> CD38	CPI-SS0E0DEA7D5	simple:P16284	simple:P28907	ENSG00000261371	ENSG00000004468	curated	FALSE	FALSE	Endothelia	Plasma_Cell	0	0.04	1.55
RR	PECAM1 >> CD38	CPI-SS0E0DEA7D5	simple:P16284	simple:P28907	ENSG00000261371	ENSG00000004468	curated	FALSE	FALSE	Monocytic	Plasma_Cell	0	0.04	0.551
RR	PECAM1 >> CD38	CPI-SS0E0DEA7D5	simple:P16284	simple:P28907	ENSG00000261371	ENSG00000004468	curated	FALSE	FALSE	Neutrophil	Plasma_Cell	0	0.04	0.598
RR	PECAM1 >> CD38	CPI-SS0E0DEA7D5	simple:P16284	simple:P28907	ENSG00000261371	ENSG00000004468	curated	FALSE	FALSE	Plasma_Cell	Plasma_Cell	0	0.04	0.666
RR	CD38 >> PECAM1	CPI-SS0E0DEA7D5	simple:P28907	simple:P16284	ENSG00000004468	ENSG00000261371	curated	FALSE	FALSE	Plasma_Cell	Endothelia	0	0.04	1.55
RR	CD38 >> PECAM1	CPI-SS0E0DEA7D5	simple:P28907	simple:P16284	ENSG00000004468	ENSG00000261371	curated	FALSE	FALSE	Plasma_Cell	Monocytic	0	0.04	0.551
RR	CD38 >> PECAM1	CPI-SS0E0DEA7D5	simple:P28907	simple:P16284	ENSG00000004468	ENSG00000261371	curated	FALSE	FALSE	Plasma_Cell	Neutrophil	0	0.04	0.598
RR	CD38 >> PECAM1	CPI-SS0E0DEA7D5	simple:P28907	simple:P16284	ENSG00000004468	ENSG00000261371	curated	FALSE	FALSE	Plasma_Cell	Plasma_Cell	0	0.04	0.666
RR	JAG1 >> NOTCH1	CPI-SS052ADA696	simple:P78504	simple:P46531	ENSG00000101384	ENSG00000148400	curated	FALSE	FALSE	Endothelia	Endothelia	0	0.03	0.321
RR	JAG1 >> NOTCH1	CPI-SS052ADA696	simple:P78504	simple:P46531	ENSG00000101384	ENSG00000148400	curated	FALSE	FALSE	Epithelial	Endothelia	0	0.03	0.254
RR	JAG1 >> NOTCH1	CPI-SS052ADA696	simple:P78504	simple:P46531	ENSG00000101384	ENSG00000148400	curated	FALSE	FALSE	Fibroblast	Endothelia	0	0.03	0.373
RR	NOTCH1 >> JAG1	CPI-SS052ADA696	simple:P46531	simple:P78504	ENSG00000148400	ENSG00000101384	curated	FALSE	FALSE	Endothelia	Endothelia	0	0.03	0.321
RR	NOTCH1 >> JAG1	CPI-SS052ADA696	simple:P46531	simple:P78504	ENSG00000148400	ENSG00000101384	curated	FALSE	FALSE	Endothelia	Epithelial	0	0.03	0.254
RR	NOTCH1 >> JAG1	CPI-SS052ADA696	simple:P46531	simple:P78504	ENSG00000148400	ENSG00000101384	curated	FALSE	FALSE	Endothelia	Fibroblast	0	0.03	0.373
RR	DLL1 >> NOTCH1	CPI-SS04A5D6B6F	simple:O00548	simple:P46531	ENSG00000198719	ENSG00000148400	curated	FALSE	FALSE	Endothelia	Endothelia	0	0.01	0.252
RR	NOTCH1 >> DLL1	CPI-SS04A5D6B6F	simple:P46531	simple:O00548	ENSG00000148400	ENSG00000198719	curated	FALSE	FALSE	Endothelia	Endothelia	0	0.01	0.252
LR	RIF1 >> NOTCH1	CPI-SS027CDC2CA	simple:Q9Y581	simple:P46531	ENSG00000080345	ENSG00000148400	InnateDB-All	TRUE	FALSE	Endothelia	Endothelia	0	0.07	0.248
LR	RIF1 >> NOTCH1	CPI-SS027CDC2CA	simple:Q9Y581	simple:P46531	ENSG00000080345	ENSG00000148400	InnateDB-All	TRUE	FALSE	Epithelial	Endothelia	0	0.07	0.197
LR	RIF1 >> NOTCH1	CPI-SS027CDC2CA	simple:Q9Y581	simple:P46531	ENSG00000080345	ENSG00000148400	InnateDB-All	TRUE	FALSE	Fibroblast	Endothelia	0	0.07	0.297
LR	RIF1 >> NOTCH1	CPI-SS027CDC2CA	simple:Q9Y581	simple:P46531	ENSG00000080345	ENSG00000148400	InnateDB-All	TRUE	FALSE	Mast_Cell	Endothelia	0	0.07	0.227
LR	RIF1 >> NOTCH1	CPI-SS027CDC2CA	simple:Q9Y581	simple:P46531	ENSG00000080345	ENSG00000148400	InnateDB-All	TRUE	FALSE	Monocytic	Endothelia	0	0.07	0.221
LR	RIF1 >> NOTCH1	CPI-SS027CDC2CA	simple:Q9Y581	simple:P46531	ENSG00000080345	ENSG00000148400	InnateDB-All	TRUE	FALSE	Plasma_Cell	Endothelia	0	0.07	0.179
LR	RIF1 >> NOTCH1	CPI-SS027CDC2CA	simple:Q9Y581	simple:P46531	ENSG00000080345	ENSG00000148400	InnateDB-All	TRUE	FALSE	T_Cell	Endothelia	0	0.07	0.27
RR	JAG2 >> NOTCH1	CPI-SS0DB3F5A37	simple:Q9Y219	simple:P46531	ENSG00000184916	ENSG00000148400	curated	FALSE	FALSE	Endothelia	Endothelia	0	0.02	0.43
RR	JAG2 >> NOTCH1	CPI-SS0DB3F5A37	simple:Q9Y219	simple:P46531	ENSG00000184916	ENSG00000148400	curated	FALSE	FALSE	Epithelial	Endothelia	0	0.02	0.2
RR	NOTCH1 >> JAG2	CPI-SS0DB3F5A37	simple:P46531	simple:Q9Y219	ENSG00000148400	ENSG00000184916	curated	FALSE	FALSE	Endothelia	Endothelia	0	0.02	0.43
RR	NOTCH1 >> JAG2	CPI-SS0DB3F5A37	simple:P46531	simple:Q9Y219	ENSG00000148400	ENSG00000184916	curated	FALSE	FALSE	Endothelia	Epithelial	0	0.02	0.2
RR	JAG1 >> NOTCH3	CPI-SS0B99F22A2	simple:P78504	simple:Q9UM47	ENSG00000101384	ENSG00000074181	curated	FALSE	FALSE	Endothelia	Epithelial	0	0.06	0.392
RR	JAG1 >> NOTCH3	CPI-SS0B99F22A2	simple:P78504	simple:Q9UM47	ENSG00000101384	ENSG00000074181	curated	FALSE	FALSE	Endothelia	Fibroblast	0	0.06	0.866
RR	JAG1 >> NOTCH3	CPI-SS0B99F22A2	simple:P78504	simple:Q9UM47	ENSG00000101384	ENSG00000074181	curated	FALSE	FALSE	Epithelial	Epithelial	0	0.06	0.326
RR	JAG1 >> NOTCH3	CPI-SS0B99F22A2	simple:P78504	simple:Q9UM47	ENSG00000101384	ENSG00000074181	curated	FALSE	FALSE	Epithelial	Fibroblast	0	0.06	0.799
RR	JAG1 >> NOTCH3	CPI-SS0B99F22A2	simple:P78504	simple:Q9UM47	ENSG00000101384	ENSG00000074181	curated	FALSE	FALSE	Fibroblast	Epithelial	0	0.06	0.444
RR	JAG1 >> NOTCH3	CPI-SS0B99F22A2	simple:P78504	simple:Q9UM47	ENSG00000101384	ENSG00000074181	curated	FALSE	FALSE	Fibroblast	Fibroblast	0	0.06	0.918
RR	NOTCH3 >> JAG1	CPI-SS0B99F22A2	simple:Q9UM47	simple:P78504	ENSG00000074181	ENSG00000101384	curated	FALSE	FALSE	Epithelial	Endothelia	0	0.06	0.392
RR	NOTCH3 >> JAG1	CPI-SS0B99F22A2	simple:Q9UM47	simple:P78504	ENSG00000074181	ENSG00000101384	curated	FALSE	FALSE	Epithelial	Epithelial	0	0.06	0.326
RR	NOTCH3 >> JAG1	CPI-SS0B99F22A2	simple:Q9UM47	simple:P78504	ENSG00000074181	ENSG00000101384	curated	FALSE	FALSE	Epithelial	Fibroblast	0	0.06	0.444
RR	NOTCH3 >> JAG1	CPI-SS0B99F22A2	simple:Q9UM47	simple:P78504	ENSG00000074181	ENSG00000101384	curated	FALSE	FALSE	Fibroblast	Endothelia	0	0.06	0.866
RR	NOTCH3 >> JAG1	CPI-SS0B99F22A2	simple:Q9UM47	simple:P78504	ENSG00000074181	ENSG00000101384	curated	FALSE	FALSE	Fibroblast	Epithelial	0	0.06	0.799
RR	NOTCH3 >> JAG1	CPI-SS0B99F22A2	simple:Q9UM47	simple:P78504	ENSG00000074181	ENSG00000101384	curated	FALSE	FALSE	Fibroblast	Fibroblast	0	0.06	0.918
RR	DLL1 >> NOTCH3	CPI-SS047232C64	simple:O00548	simple:Q9UM47	ENSG00000198719	ENSG00000074181	curated	FALSE	FALSE	Endothelia	Epithelial	0	0.02	0.323
RR	DLL1 >> NOTCH3	CPI-SS047232C64	simple:O00548	simple:Q9UM47	ENSG00000198719	ENSG00000074181	curated	FALSE	FALSE	Endothelia	Fibroblast	0	0.02	0.797
RR	NOTCH3 >> DLL1	CPI-SS047232C64	simple:Q9UM47	simple:O00548	ENSG00000074181	ENSG00000198719	curated	FALSE	FALSE	Epithelial	Endothelia	0	0.02	0.323
RR	NOTCH3 >> DLL1	CPI-SS047232C64	simple:Q9UM47	simple:O00548	ENSG00000074181	ENSG00000198719	curated	FALSE	FALSE	Fibroblast	Endothelia	0	0.02	0.797
RR	JAG2 >> NOTCH3	CPI-SS0263EFDDF	simple:Q9Y219	simple:Q9UM47	ENSG00000184916	ENSG00000074181	curated	FALSE	FALSE	Endothelia	Epithelial	0	0.04	0.501
RR	JAG2 >> NOTCH3	CPI-SS0263EFDDF	simple:Q9Y219	simple:Q9UM47	ENSG00000184916	ENSG00000074181	curated	FALSE	FALSE	Endothelia	Fibroblast	0	0.04	0.974
RR	JAG2 >> NOTCH3	CPI-SS0263EFDDF	simple:Q9Y219	simple:Q9UM47	ENSG00000184916	ENSG00000074181	curated	FALSE	FALSE	Epithelial	Epithelial	0	0.04	0.271
RR	JAG2 >> NOTCH3	CPI-SS0263EFDDF	simple:Q9Y219	simple:Q9UM47	ENSG00000184916	ENSG00000074181	curated	FALSE	FALSE	Epithelial	Fibroblast	0	0.04	0.745
RR	NOTCH3 >> JAG2	CPI-SS0263EFDDF	simple:Q9UM47	simple:Q9Y219	ENSG00000074181	ENSG00000184916	curated	FALSE	FALSE	Epithelial	Endothelia	0	0.04	0.501
RR	NOTCH3 >> JAG2	CPI-SS0263EFDDF	simple:Q9UM47	simple:Q9Y219	ENSG00000074181	ENSG00000184916	curated	FALSE	FALSE	Epithelial	Epithelial	0	0.04	0.271
RR	NOTCH3 >> JAG2	CPI-SS0263EFDDF	simple:Q9UM47	simple:Q9Y219	ENSG00000074181	ENSG00000184916	curated	FALSE	FALSE	Fibroblast	Endothelia	0	0.04	0.974
RR	NOTCH3 >> JAG2	CPI-SS0263EFDDF	simple:Q9UM47	simple:Q9Y219	ENSG00000074181	ENSG00000184916	curated	FALSE	FALSE	Fibroblast	Epithelial	0	0.04	0.745
RR	JAG1 >> CD46	CPI-SS015B87133	simple:P78504	simple:P15529	ENSG00000101384	ENSG00000117335	curated	FALSE	FALSE	Endothelia	B_Cell	0	0.3	0.336
RR	JAG1 >> CD46	CPI-SS015B87133	simple:P78504	simple:P15529	ENSG00000101384	ENSG00000117335	curated	FALSE	FALSE	Endothelia	Endothelia	0	0.3	0.44
RR	JAG1 >> CD46	CPI-SS015B87133	simple:P78504	simple:P15529	ENSG00000101384	ENSG00000117335	curated	FALSE	FALSE	Endothelia	Epithelial	0	0.3	0.58
RR	JAG1 >> CD46	CPI-SS015B87133	simple:P78504	simple:P15529	ENSG00000101384	ENSG00000117335	curated	FALSE	FALSE	Endothelia	Fibroblast	0	0.3	0.382
RR	JAG1 >> CD46	CPI-SS015B87133	simple:P78504	simple:P15529	ENSG00000101384	ENSG00000117335	curated	FALSE	FALSE	Endothelia	MDSC	0	0.3	0.528
RR	JAG1 >> CD46	CPI-SS015B87133	simple:P78504	simple:P15529	ENSG00000101384	ENSG00000117335	curated	FALSE	FALSE	Endothelia	Mast_Cell	0	0.3	0.473
RR	JAG1 >> CD46	CPI-SS015B87133	simple:P78504	simple:P15529	ENSG00000101384	ENSG00000117335	curated	FALSE	FALSE	Endothelia	Monocytic	0	0.3	0.438
RR	JAG1 >> CD46	CPI-SS015B87133	simple:P78504	simple:P15529	ENSG00000101384	ENSG00000117335	curated	FALSE	FALSE	Endothelia	Neutrophil	0	0.3	0.583
RR	JAG1 >> CD46	CPI-SS015B87133	simple:P78504	simple:P15529	ENSG00000101384	ENSG00000117335	curated	FALSE	FALSE	Endothelia	Plasma_Cell	0	0.3	0.359
RR	JAG1 >> CD46	CPI-SS015B87133	simple:P78504	simple:P15529	ENSG00000101384	ENSG00000117335	curated	FALSE	FALSE	Endothelia	T_Cell	0	0.3	0.406
RR	JAG1 >> CD46	CPI-SS015B87133	simple:P78504	simple:P15529	ENSG00000101384	ENSG00000117335	curated	FALSE	FALSE	Epithelial	B_Cell	0	0.3	0.269
RR	JAG1 >> CD46	CPI-SS015B87133	simple:P78504	simple:P15529	ENSG00000101384	ENSG00000117335	curated	FALSE	FALSE	Epithelial	Endothelia	0	0.3	0.373
RR	JAG1 >> CD46	CPI-SS015B87133	simple:P78504	simple:P15529	ENSG00000101384	ENSG00000117335	curated	FALSE	FALSE	Epithelial	Epithelial	0	0.3	0.513
RR	JAG1 >> CD46	CPI-SS015B87133	simple:P78504	simple:P15529	ENSG00000101384	ENSG00000117335	curated	FALSE	FALSE	Epithelial	Fibroblast	0	0.3	0.315
RR	JAG1 >> CD46	CPI-SS015B87133	simple:P78504	simple:P15529	ENSG00000101384	ENSG00000117335	curated	FALSE	FALSE	Epithelial	MDSC	0	0.3	0.461
RR	JAG1 >> CD46	CPI-SS015B87133	simple:P78504	simple:P15529	ENSG00000101384	ENSG00000117335	curated	FALSE	FALSE	Epithelial	Mast_Cell	0	0.3	0.406
RR	JAG1 >> CD46	CPI-SS015B87133	simple:P78504	simple:P15529	ENSG00000101384	ENSG00000117335	curated	FALSE	FALSE	Epithelial	Monocytic	0	0.3	0.371
RR	JAG1 >> CD46	CPI-SS015B87133	simple:P78504	simple:P15529	ENSG00000101384	ENSG00000117335	curated	FALSE	FALSE	Epithelial	Neutrophil	0	0.3	0.516
RR	JAG1 >> CD46	CPI-SS015B87133	simple:P78504	simple:P15529	ENSG00000101384	ENSG00000117335	curated	FALSE	FALSE	Epithelial	Plasma_Cell	0	0.3	0.292
RR	JAG1 >> CD46	CPI-SS015B87133	simple:P78504	simple:P15529	ENSG00000101384	ENSG00000117335	curated	FALSE	FALSE	Epithelial	T_Cell	0	0.3	0.339
RR	JAG1 >> CD46	CPI-SS015B87133	simple:P78504	simple:P15529	ENSG00000101384	ENSG00000117335	curated	FALSE	FALSE	Fibroblast	B_Cell	0	0.3	0.388
RR	JAG1 >> CD46	CPI-SS015B87133	simple:P78504	simple:P15529	ENSG00000101384	ENSG00000117335	curated	FALSE	FALSE	Fibroblast	Endothelia	0	0.3	0.492
RR	JAG1 >> CD46	CPI-SS015B87133	simple:P78504	simple:P15529	ENSG00000101384	ENSG00000117335	curated	FALSE	FALSE	Fibroblast	Epithelial	0	0.3	0.632
RR	JAG1 >> CD46	CPI-SS015B87133	simple:P78504	simple:P15529	ENSG00000101384	ENSG00000117335	curated	FALSE	FALSE	Fibroblast	Fibroblast	0	0.3	0.434
RR	JAG1 >> CD46	CPI-SS015B87133	simple:P78504	simple:P15529	ENSG00000101384	ENSG00000117335	curated	FALSE	FALSE	Fibroblast	MDSC	0	0.3	0.579
RR	JAG1 >> CD46	CPI-SS015B87133	simple:P78504	simple:P15529	ENSG00000101384	ENSG00000117335	curated	FALSE	FALSE	Fibroblast	Mast_Cell	0	0.3	0.525
RR	JAG1 >> CD46	CPI-SS015B87133	simple:P78504	simple:P15529	ENSG00000101384	ENSG00000117335	curated	FALSE	FALSE	Fibroblast	Monocytic	0	0.3	0.489
RR	JAG1 >> CD46	CPI-SS015B87133	simple:P78504	simple:P15529	ENSG00000101384	ENSG00000117335	curated	FALSE	FALSE	Fibroblast	Neutrophil	0	0.3	0.635
RR	JAG1 >> CD46	CPI-SS015B87133	simple:P78504	simple:P15529	ENSG00000101384	ENSG00000117335	curated	FALSE	FALSE	Fibroblast	Plasma_Cell	0	0.3	0.411
RR	JAG1 >> CD46	CPI-SS015B87133	simple:P78504	simple:P15529	ENSG00000101384	ENSG00000117335	curated	FALSE	FALSE	Fibroblast	T_Cell	0	0.3	0.458
RR	CD46 >> JAG1	CPI-SS015B87133	simple:P15529	simple:P78504	ENSG00000117335	ENSG00000101384	curated	FALSE	FALSE	B_Cell	Endothelia	0	0.3	0.336
RR	CD46 >> JAG1	CPI-SS015B87133	simple:P15529	simple:P78504	ENSG00000117335	ENSG00000101384	curated	FALSE	FALSE	B_Cell	Epithelial	0	0.3	0.269
RR	CD46 >> JAG1	CPI-SS015B87133	simple:P15529	simple:P78504	ENSG00000117335	ENSG00000101384	curated	FALSE	FALSE	B_Cell	Fibroblast	0	0.3	0.388
RR	CD46 >> JAG1	CPI-SS015B87133	simple:P15529	simple:P78504	ENSG00000117335	ENSG00000101384	curated	FALSE	FALSE	Endothelia	Endothelia	0	0.3	0.44
RR	CD46 >> JAG1	CPI-SS015B87133	simple:P15529	simple:P78504	ENSG00000117335	ENSG00000101384	curated	FALSE	FALSE	Endothelia	Epithelial	0	0.3	0.373
RR	CD46 >> JAG1	CPI-SS015B87133	simple:P15529	simple:P78504	ENSG00000117335	ENSG00000101384	curated	FALSE	FALSE	Endothelia	Fibroblast	0	0.3	0.492
RR	CD46 >> JAG1	CPI-SS015B87133	simple:P15529	simple:P78504	ENSG00000117335	ENSG00000101384	curated	FALSE	FALSE	Epithelial	Endothelia	0	0.3	0.58
RR	CD46 >> JAG1	CPI-SS015B87133	simple:P15529	simple:P78504	ENSG00000117335	ENSG00000101384	curated	FALSE	FALSE	Epithelial	Epithelial	0	0.3	0.513
RR	CD46 >> JAG1	CPI-SS015B87133	simple:P15529	simple:P78504	ENSG00000117335	ENSG00000101384	curated	FALSE	FALSE	Epithelial	Fibroblast	0	0.3	0.632
RR	CD46 >> JAG1	CPI-SS015B87133	simple:P15529	simple:P78504	ENSG00000117335	ENSG00000101384	curated	FALSE	FALSE	Fibroblast	Endothelia	0	0.3	0.382
RR	CD46 >> JAG1	CPI-SS015B87133	simple:P15529	simple:P78504	ENSG00000117335	ENSG00000101384	curated	FALSE	FALSE	Fibroblast	Epithelial	0	0.3	0.315
RR	CD46 >> JAG1	CPI-SS015B87133	simple:P15529	simple:P78504	ENSG00000117335	ENSG00000101384	curated	FALSE	FALSE	Fibroblast	Fibroblast	0	0.3	0.434
RR	CD46 >> JAG1	CPI-SS015B87133	simple:P15529	simple:P78504	ENSG00000117335	ENSG00000101384	curated	FALSE	FALSE	MDSC	Endothelia	0	0.3	0.528
RR	CD46 >> JAG1	CPI-SS015B87133	simple:P15529	simple:P78504	ENSG00000117335	ENSG00000101384	curated	FALSE	FALSE	MDSC	Epithelial	0	0.3	0.461
RR	CD46 >> JAG1	CPI-SS015B87133	simple:P15529	simple:P78504	ENSG00000117335	ENSG00000101384	curated	FALSE	FALSE	MDSC	Fibroblast	0	0.3	0.579
RR	CD46 >> JAG1	CPI-SS015B87133	simple:P15529	simple:P78504	ENSG00000117335	ENSG00000101384	curated	FALSE	FALSE	Mast_Cell	Endothelia	0	0.3	0.473
RR	CD46 >> JAG1	CPI-SS015B87133	simple:P15529	simple:P78504	ENSG00000117335	ENSG00000101384	curated	FALSE	FALSE	Mast_Cell	Epithelial	0	0.3	0.406
RR	CD46 >> JAG1	CPI-SS015B87133	simple:P15529	simple:P78504	ENSG00000117335	ENSG00000101384	curated	FALSE	FALSE	Mast_Cell	Fibroblast	0	0.3	0.525
RR	CD46 >> JAG1	CPI-SS015B87133	simple:P15529	simple:P78504	ENSG00000117335	ENSG00000101384	curated	FALSE	FALSE	Monocytic	Endothelia	0	0.3	0.438
RR	CD46 >> JAG1	CPI-SS015B87133	simple:P15529	simple:P78504	ENSG00000117335	ENSG00000101384	curated	FALSE	FALSE	Monocytic	Epithelial	0	0.3	0.371
RR	CD46 >> JAG1	CPI-SS015B87133	simple:P15529	simple:P78504	ENSG00000117335	ENSG00000101384	curated	FALSE	FALSE	Monocytic	Fibroblast	0	0.3	0.489
RR	CD46 >> JAG1	CPI-SS015B87133	simple:P15529	simple:P78504	ENSG00000117335	ENSG00000101384	curated	FALSE	FALSE	Neutrophil	Endothelia	0	0.3	0.583
RR	CD46 >> JAG1	CPI-SS015B87133	simple:P15529	simple:P78504	ENSG00000117335	ENSG00000101384	curated	FALSE	FALSE	Neutrophil	Epithelial	0	0.3	0.516
RR	CD46 >> JAG1	CPI-SS015B87133	simple:P15529	simple:P78504	ENSG00000117335	ENSG00000101384	curated	FALSE	FALSE	Neutrophil	Fibroblast	0	0.3	0.635
RR	CD46 >> JAG1	CPI-SS015B87133	simple:P15529	simple:P78504	ENSG00000117335	ENSG00000101384	curated	FALSE	FALSE	Plasma_Cell	Endothelia	0	0.3	0.359
RR	CD46 >> JAG1	CPI-SS015B87133	simple:P15529	simple:P78504	ENSG00000117335	ENSG00000101384	curated	FALSE	FALSE	Plasma_Cell	Epithelial	0	0.3	0.292
RR	CD46 >> JAG1	CPI-SS015B87133	simple:P15529	simple:P78504	ENSG00000117335	ENSG00000101384	curated	FALSE	FALSE	Plasma_Cell	Fibroblast	0	0.3	0.411
RR	CD46 >> JAG1	CPI-SS015B87133	simple:P15529	simple:P78504	ENSG00000117335	ENSG00000101384	curated	FALSE	FALSE	T_Cell	Endothelia	0	0.3	0.406
RR	CD46 >> JAG1	CPI-SS015B87133	simple:P15529	simple:P78504	ENSG00000117335	ENSG00000101384	curated	FALSE	FALSE	T_Cell	Epithelial	0	0.3	0.339
RR	CD46 >> JAG1	CPI-SS015B87133	simple:P15529	simple:P78504	ENSG00000117335	ENSG00000101384	curated	FALSE	FALSE	T_Cell	Fibroblast	0	0.3	0.458
RR	JAG1 >> NOTCH2	CPI-SS060B82BBC	simple:P78504	simple:Q04721	ENSG00000101384	ENSG00000134250	curated	FALSE	FALSE	Endothelia	Fibroblast	0	0.06	0.396
RR	JAG1 >> NOTCH2	CPI-SS060B82BBC	simple:P78504	simple:Q04721	ENSG00000101384	ENSG00000134250	curated	FALSE	FALSE	Endothelia	Monocytic	0	0.06	0.339
RR	JAG1 >> NOTCH2	CPI-SS060B82BBC	simple:P78504	simple:Q04721	ENSG00000101384	ENSG00000134250	curated	FALSE	FALSE	Epithelial	Fibroblast	0	0.06	0.329
RR	JAG1 >> NOTCH2	CPI-SS060B82BBC	simple:P78504	simple:Q04721	ENSG00000101384	ENSG00000134250	curated	FALSE	FALSE	Epithelial	Monocytic	0	0.06	0.272
RR	JAG1 >> NOTCH2	CPI-SS060B82BBC	simple:P78504	simple:Q04721	ENSG00000101384	ENSG00000134250	curated	FALSE	FALSE	Fibroblast	Fibroblast	0	0.06	0.448
RR	JAG1 >> NOTCH2	CPI-SS060B82BBC	simple:P78504	simple:Q04721	ENSG00000101384	ENSG00000134250	curated	FALSE	FALSE	Fibroblast	Monocytic	0	0.06	0.391
RR	NOTCH2 >> JAG1	CPI-SS060B82BBC	simple:Q04721	simple:P78504	ENSG00000134250	ENSG00000101384	curated	FALSE	FALSE	Fibroblast	Endothelia	0	0.06	0.396
RR	NOTCH2 >> JAG1	CPI-SS060B82BBC	simple:Q04721	simple:P78504	ENSG00000134250	ENSG00000101384	curated	FALSE	FALSE	Fibroblast	Epithelial	0	0.06	0.329
RR	NOTCH2 >> JAG1	CPI-SS060B82BBC	simple:Q04721	simple:P78504	ENSG00000134250	ENSG00000101384	curated	FALSE	FALSE	Fibroblast	Fibroblast	0	0.06	0.448
RR	NOTCH2 >> JAG1	CPI-SS060B82BBC	simple:Q04721	simple:P78504	ENSG00000134250	ENSG00000101384	curated	FALSE	FALSE	Monocytic	Endothelia	0	0.06	0.339
RR	NOTCH2 >> JAG1	CPI-SS060B82BBC	simple:Q04721	simple:P78504	ENSG00000134250	ENSG00000101384	curated	FALSE	FALSE	Monocytic	Epithelial	0	0.06	0.272
RR	NOTCH2 >> JAG1	CPI-SS060B82BBC	simple:Q04721	simple:P78504	ENSG00000134250	ENSG00000101384	curated	FALSE	FALSE	Monocytic	Fibroblast	0	0.06	0.391
RR	JAG2 >> NOTCH2	CPI-SS065B2DBAE	simple:Q9Y219	simple:Q04721	ENSG00000184916	ENSG00000134250	curated	FALSE	FALSE	Endothelia	Fibroblast	0	0.04	0.504
RR	JAG2 >> NOTCH2	CPI-SS065B2DBAE	simple:Q9Y219	simple:Q04721	ENSG00000184916	ENSG00000134250	curated	FALSE	FALSE	Endothelia	Monocytic	0	0.04	0.447
RR	JAG2 >> NOTCH2	CPI-SS065B2DBAE	simple:Q9Y219	simple:Q04721	ENSG00000184916	ENSG00000134250	curated	FALSE	FALSE	Epithelial	Fibroblast	0	0.04	0.275
RR	JAG2 >> NOTCH2	CPI-SS065B2DBAE	simple:Q9Y219	simple:Q04721	ENSG00000184916	ENSG00000134250	curated	FALSE	FALSE	Epithelial	Monocytic	0	0.04	0.218
RR	NOTCH2 >> JAG2	CPI-SS065B2DBAE	simple:Q04721	simple:Q9Y219	ENSG00000134250	ENSG00000184916	curated	FALSE	FALSE	Fibroblast	Endothelia	0	0.04	0.504
RR	NOTCH2 >> JAG2	CPI-SS065B2DBAE	simple:Q04721	simple:Q9Y219	ENSG00000134250	ENSG00000184916	curated	FALSE	FALSE	Fibroblast	Epithelial	0	0.04	0.275
RR	NOTCH2 >> JAG2	CPI-SS065B2DBAE	simple:Q04721	simple:Q9Y219	ENSG00000134250	ENSG00000184916	curated	FALSE	FALSE	Monocytic	Endothelia	0	0.04	0.447
RR	NOTCH2 >> JAG2	CPI-SS065B2DBAE	simple:Q04721	simple:Q9Y219	ENSG00000134250	ENSG00000184916	curated	FALSE	FALSE	Monocytic	Epithelial	0	0.04	0.218
LR	IL24 >> NOTCH2	CPI-SS00A37632E	simple:Q13007	simple:Q04721	ENSG00000162892	ENSG00000134250	MINT	TRUE	FALSE	B_Cell	Fibroblast	0	0.02	0.369
LR	IL24 >> NOTCH2	CPI-SS00A37632E	simple:Q13007	simple:Q04721	ENSG00000162892	ENSG00000134250	MINT	TRUE	FALSE	B_Cell	Monocytic	0	0.02	0.312
RR	JAG1 >> NOTCH4	CPI-SS0837E9F59	simple:P78504	simple:Q99466	ENSG00000101384	ENSG00000204301	curated	FALSE	FALSE	Endothelia	Endothelia	0	0.03	0.372
RR	JAG1 >> NOTCH4	CPI-SS0837E9F59	simple:P78504	simple:Q99466	ENSG00000101384	ENSG00000204301	curated	FALSE	FALSE	Epithelial	Endothelia	0	0.03	0.306
RR	JAG1 >> NOTCH4	CPI-SS0837E9F59	simple:P78504	simple:Q99466	ENSG00000101384	ENSG00000204301	curated	FALSE	FALSE	Fibroblast	Endothelia	0	0.03	0.424
RR	NOTCH4 >> JAG1	CPI-SS0837E9F59	simple:Q99466	simple:P78504	ENSG00000204301	ENSG00000101384	curated	FALSE	FALSE	Endothelia	Endothelia	0	0.03	0.372
RR	NOTCH4 >> JAG1	CPI-SS0837E9F59	simple:Q99466	simple:P78504	ENSG00000204301	ENSG00000101384	curated	FALSE	FALSE	Endothelia	Epithelial	0	0.03	0.306
RR	NOTCH4 >> JAG1	CPI-SS0837E9F59	simple:Q99466	simple:P78504	ENSG00000204301	ENSG00000101384	curated	FALSE	FALSE	Endothelia	Fibroblast	0	0.03	0.424
RR	DLL1 >> NOTCH4	CPI-SS0FB5FE587	simple:O00548	simple:Q99466	ENSG00000198719	ENSG00000204301	curated	FALSE	FALSE	Endothelia	Endothelia	0	0.01	0.303
RR	NOTCH4 >> DLL1	CPI-SS0FB5FE587	simple:Q99466	simple:O00548	ENSG00000204301	ENSG00000198719	curated	FALSE	FALSE	Endothelia	Endothelia	0	0.01	0.303
RR	JAG2 >> NOTCH4	CPI-SS096F3E0F2	simple:Q9Y219	simple:Q99466	ENSG00000184916	ENSG00000204301	curated	FALSE	FALSE	Endothelia	Endothelia	0	0.02	0.481
RR	JAG2 >> NOTCH4	CPI-SS096F3E0F2	simple:Q9Y219	simple:Q99466	ENSG00000184916	ENSG00000204301	curated	FALSE	FALSE	Epithelial	Endothelia	0	0.02	0.251
RR	NOTCH4 >> JAG2	CPI-SS096F3E0F2	simple:Q99466	simple:Q9Y219	ENSG00000204301	ENSG00000184916	curated	FALSE	FALSE	Endothelia	Endothelia	0	0.02	0.481
RR	NOTCH4 >> JAG2	CPI-SS096F3E0F2	simple:Q99466	simple:Q9Y219	ENSG00000204301	ENSG00000184916	curated	FALSE	FALSE	Endothelia	Epithelial	0	0.02	0.251
RR	TNFSF10 >> TNFRSF10B	CPI-SS001865B32	simple:P50591	simple:O14763	ENSG00000121858	ENSG00000120889	curated	TRUE	FALSE	Endothelia	Endothelia	0	0.12	0.63
RR	TNFSF10 >> TNFRSF10B	CPI-SS001865B32	simple:P50591	simple:O14763	ENSG00000121858	ENSG00000120889	curated	TRUE	FALSE	Endothelia	Monocytic	0	0.12	0.642
RR	TNFSF10 >> TNFRSF10B	CPI-SS001865B32	simple:P50591	simple:O14763	ENSG00000121858	ENSG00000120889	curated	TRUE	FALSE	Epithelial	Endothelia	0	0.12	0.821
RR	TNFSF10 >> TNFRSF10B	CPI-SS001865B32	simple:P50591	simple:O14763	ENSG00000121858	ENSG00000120889	curated	TRUE	FALSE	Epithelial	Monocytic	0	0.12	0.833
RR	TNFSF10 >> TNFRSF10B	CPI-SS001865B32	simple:P50591	simple:O14763	ENSG00000121858	ENSG00000120889	curated	TRUE	FALSE	Fibroblast	Endothelia	0	0.12	0.243
RR	TNFSF10 >> TNFRSF10B	CPI-SS001865B32	simple:P50591	simple:O14763	ENSG00000121858	ENSG00000120889	curated	TRUE	FALSE	Fibroblast	Monocytic	0	0.12	0.255
RR	TNFSF10 >> TNFRSF10B	CPI-SS001865B32	simple:P50591	simple:O14763	ENSG00000121858	ENSG00000120889	curated	TRUE	FALSE	Mast_Cell	Endothelia	0	0.12	0.669
RR	TNFSF10 >> TNFRSF10B	CPI-SS001865B32	simple:P50591	simple:O14763	ENSG00000121858	ENSG00000120889	curated	TRUE	FALSE	Mast_Cell	Monocytic	0	0.12	0.681
RR	TNFSF10 >> TNFRSF10B	CPI-SS001865B32	simple:P50591	simple:O14763	ENSG00000121858	ENSG00000120889	curated	TRUE	FALSE	Monocytic	Endothelia	0	0.12	0.314
RR	TNFSF10 >> TNFRSF10B	CPI-SS001865B32	simple:P50591	simple:O14763	ENSG00000121858	ENSG00000120889	curated	TRUE	FALSE	Monocytic	Monocytic	0	0.12	0.326
RR	TNFSF10 >> TNFRSF10B	CPI-SS001865B32	simple:P50591	simple:O14763	ENSG00000121858	ENSG00000120889	curated	TRUE	FALSE	Neutrophil	Endothelia	0	0.12	0.416
RR	TNFSF10 >> TNFRSF10B	CPI-SS001865B32	simple:P50591	simple:O14763	ENSG00000121858	ENSG00000120889	curated	TRUE	FALSE	Neutrophil	Monocytic	0	0.12	0.428
RR	TNFRSF10B >> TNFSF10	CPI-SS001865B32	simple:O14763	simple:P50591	ENSG00000120889	ENSG00000121858	curated	TRUE	FALSE	Endothelia	Endothelia	0	0.12	0.63
RR	TNFRSF10B >> TNFSF10	CPI-SS001865B32	simple:O14763	simple:P50591	ENSG00000120889	ENSG00000121858	curated	TRUE	FALSE	Endothelia	Epithelial	0	0.12	0.821
RR	TNFRSF10B >> TNFSF10	CPI-SS001865B32	simple:O14763	simple:P50591	ENSG00000120889	ENSG00000121858	curated	TRUE	FALSE	Endothelia	Fibroblast	0	0.12	0.243
RR	TNFRSF10B >> TNFSF10	CPI-SS001865B32	simple:O14763	simple:P50591	ENSG00000120889	ENSG00000121858	curated	TRUE	FALSE	Endothelia	Mast_Cell	0	0.12	0.669
RR	TNFRSF10B >> TNFSF10	CPI-SS001865B32	simple:O14763	simple:P50591	ENSG00000120889	ENSG00000121858	curated	TRUE	FALSE	Endothelia	Monocytic	0	0.12	0.314
RR	TNFRSF10B >> TNFSF10	CPI-SS001865B32	simple:O14763	simple:P50591	ENSG00000120889	ENSG00000121858	curated	TRUE	FALSE	Endothelia	Neutrophil	0	0.12	0.416
RR	TNFRSF10B >> TNFSF10	CPI-SS001865B32	simple:O14763	simple:P50591	ENSG00000120889	ENSG00000121858	curated	TRUE	FALSE	Monocytic	Endothelia	0	0.12	0.642
RR	TNFRSF10B >> TNFSF10	CPI-SS001865B32	simple:O14763	simple:P50591	ENSG00000120889	ENSG00000121858	curated	TRUE	FALSE	Monocytic	Epithelial	0	0.12	0.833
RR	TNFRSF10B >> TNFSF10	CPI-SS001865B32	simple:O14763	simple:P50591	ENSG00000120889	ENSG00000121858	curated	TRUE	FALSE	Monocytic	Fibroblast	0	0.12	0.255
RR	TNFRSF10B >> TNFSF10	CPI-SS001865B32	simple:O14763	simple:P50591	ENSG00000120889	ENSG00000121858	curated	TRUE	FALSE	Monocytic	Mast_Cell	0	0.12	0.681
RR	TNFRSF10B >> TNFSF10	CPI-SS001865B32	simple:O14763	simple:P50591	ENSG00000120889	ENSG00000121858	curated	TRUE	FALSE	Monocytic	Monocytic	0	0.12	0.326
RR	TNFRSF10B >> TNFSF10	CPI-SS001865B32	simple:O14763	simple:P50591	ENSG00000120889	ENSG00000121858	curated	TRUE	FALSE	Monocytic	Neutrophil	0	0.12	0.428
RR	TNFSF10 >> TNFRSF10D	CPI-SS095E52E66	simple:P50591	simple:Q9UBN6	ENSG00000121858	ENSG00000173530	curated	TRUE	FALSE	Endothelia	Endothelia	0	0.06	0.599
RR	TNFSF10 >> TNFRSF10D	CPI-SS095E52E66	simple:P50591	simple:Q9UBN6	ENSG00000121858	ENSG00000173530	curated	TRUE	FALSE	Epithelial	Endothelia	0	0.06	0.79
RR	TNFSF10 >> TNFRSF10D	CPI-SS095E52E66	simple:P50591	simple:Q9UBN6	ENSG00000121858	ENSG00000173530	curated	TRUE	FALSE	Fibroblast	Endothelia	0	0.06	0.212
RR	TNFSF10 >> TNFRSF10D	CPI-SS095E52E66	simple:P50591	simple:Q9UBN6	ENSG00000121858	ENSG00000173530	curated	TRUE	FALSE	Mast_Cell	Endothelia	0	0.06	0.639
RR	TNFSF10 >> TNFRSF10D	CPI-SS095E52E66	simple:P50591	simple:Q9UBN6	ENSG00000121858	ENSG00000173530	curated	TRUE	FALSE	Monocytic	Endothelia	0	0.06	0.283
RR	TNFSF10 >> TNFRSF10D	CPI-SS095E52E66	simple:P50591	simple:Q9UBN6	ENSG00000121858	ENSG00000173530	curated	TRUE	FALSE	Neutrophil	Endothelia	0	0.06	0.385
RR	TNFRSF10D >> TNFSF10	CPI-SS095E52E66	simple:Q9UBN6	simple:P50591	ENSG00000173530	ENSG00000121858	curated	TRUE	FALSE	Endothelia	Endothelia	0	0.06	0.599
RR	TNFRSF10D >> TNFSF10	CPI-SS095E52E66	simple:Q9UBN6	simple:P50591	ENSG00000173530	ENSG00000121858	curated	TRUE	FALSE	Endothelia	Epithelial	0	0.06	0.79
RR	TNFRSF10D >> TNFSF10	CPI-SS095E52E66	simple:Q9UBN6	simple:P50591	ENSG00000173530	ENSG00000121858	curated	TRUE	FALSE	Endothelia	Fibroblast	0	0.06	0.212
RR	TNFRSF10D >> TNFSF10	CPI-SS095E52E66	simple:Q9UBN6	simple:P50591	ENSG00000173530	ENSG00000121858	curated	TRUE	FALSE	Endothelia	Mast_Cell	0	0.06	0.639
RR	TNFRSF10D >> TNFSF10	CPI-SS095E52E66	simple:Q9UBN6	simple:P50591	ENSG00000173530	ENSG00000121858	curated	TRUE	FALSE	Endothelia	Monocytic	0	0.06	0.283
RR	TNFRSF10D >> TNFSF10	CPI-SS095E52E66	simple:Q9UBN6	simple:P50591	ENSG00000173530	ENSG00000121858	curated	TRUE	FALSE	Endothelia	Neutrophil	0	0.06	0.385
RR	TNFSF10 >> TNFRSF10A	CPI-SS085A1A34C	simple:P50591	simple:O00220	ENSG00000121858	ENSG00000104689	curated	TRUE	FALSE	Endothelia	Endothelia	0	0.1	0.608
RR	TNFSF10 >> TNFRSF10A	CPI-SS085A1A34C	simple:P50591	simple:O00220	ENSG00000121858	ENSG00000104689	curated	TRUE	FALSE	Endothelia	MDSC	0	0.1	0.605
RR	TNFSF10 >> TNFRSF10A	CPI-SS085A1A34C	simple:P50591	simple:O00220	ENSG00000121858	ENSG00000104689	curated	TRUE	FALSE	Epithelial	Endothelia	0	0.1	0.799
RR	TNFSF10 >> TNFRSF10A	CPI-SS085A1A34C	simple:P50591	simple:O00220	ENSG00000121858	ENSG00000104689	curated	TRUE	FALSE	Epithelial	MDSC	0	0.1	0.796
RR	TNFSF10 >> TNFRSF10A	CPI-SS085A1A34C	simple:P50591	simple:O00220	ENSG00000121858	ENSG00000104689	curated	TRUE	FALSE	Mast_Cell	Endothelia	0	0.1	0.647
RR	TNFSF10 >> TNFRSF10A	CPI-SS085A1A34C	simple:P50591	simple:O00220	ENSG00000121858	ENSG00000104689	curated	TRUE	FALSE	Mast_Cell	MDSC	0	0.1	0.644
RR	TNFSF10 >> TNFRSF10A	CPI-SS085A1A34C	simple:P50591	simple:O00220	ENSG00000121858	ENSG00000104689	curated	TRUE	FALSE	Monocytic	Endothelia	0	0.1	0.292
RR	TNFSF10 >> TNFRSF10A	CPI-SS085A1A34C	simple:P50591	simple:O00220	ENSG00000121858	ENSG00000104689	curated	TRUE	FALSE	Monocytic	MDSC	0	0.1	0.288
RR	TNFSF10 >> TNFRSF10A	CPI-SS085A1A34C	simple:P50591	simple:O00220	ENSG00000121858	ENSG00000104689	curated	TRUE	FALSE	Neutrophil	Endothelia	0	0.1	0.394
RR	TNFSF10 >> TNFRSF10A	CPI-SS085A1A34C	simple:P50591	simple:O00220	ENSG00000121858	ENSG00000104689	curated	TRUE	FALSE	Neutrophil	MDSC	0	0.1	0.39
RR	TNFRSF10A >> TNFSF10	CPI-SS085A1A34C	simple:O00220	simple:P50591	ENSG00000104689	ENSG00000121858	curated	TRUE	FALSE	Endothelia	Endothelia	0	0.1	0.608
RR	TNFRSF10A >> TNFSF10	CPI-SS085A1A34C	simple:O00220	simple:P50591	ENSG00000104689	ENSG00000121858	curated	TRUE	FALSE	Endothelia	Epithelial	0	0.1	0.799
RR	TNFRSF10A >> TNFSF10	CPI-SS085A1A34C	simple:O00220	simple:P50591	ENSG00000104689	ENSG00000121858	curated	TRUE	FALSE	Endothelia	Mast_Cell	0	0.1	0.647
RR	TNFRSF10A >> TNFSF10	CPI-SS085A1A34C	simple:O00220	simple:P50591	ENSG00000104689	ENSG00000121858	curated	TRUE	FALSE	Endothelia	Monocytic	0	0.1	0.292
RR	TNFRSF10A >> TNFSF10	CPI-SS085A1A34C	simple:O00220	simple:P50591	ENSG00000104689	ENSG00000121858	curated	TRUE	FALSE	Endothelia	Neutrophil	0	0.1	0.394
RR	TNFRSF10A >> TNFSF10	CPI-SS085A1A34C	simple:O00220	simple:P50591	ENSG00000104689	ENSG00000121858	curated	TRUE	FALSE	MDSC	Endothelia	0	0.1	0.605
RR	TNFRSF10A >> TNFSF10	CPI-SS085A1A34C	simple:O00220	simple:P50591	ENSG00000104689	ENSG00000121858	curated	TRUE	FALSE	MDSC	Epithelial	0	0.1	0.796
RR	TNFRSF10A >> TNFSF10	CPI-SS085A1A34C	simple:O00220	simple:P50591	ENSG00000104689	ENSG00000121858	curated	TRUE	FALSE	MDSC	Mast_Cell	0	0.1	0.644
RR	TNFRSF10A >> TNFSF10	CPI-SS085A1A34C	simple:O00220	simple:P50591	ENSG00000104689	ENSG00000121858	curated	TRUE	FALSE	MDSC	Monocytic	0	0.1	0.288
RR	TNFRSF10A >> TNFSF10	CPI-SS085A1A34C	simple:O00220	simple:P50591	ENSG00000104689	ENSG00000121858	curated	TRUE	FALSE	MDSC	Neutrophil	0	0.1	0.39
RR	EFNA1 >> EPHA2	CPI-SS046F6F0C1	simple:P20827	simple:P29317	ENSG00000169242	ENSG00000142627	curated	TRUE	FALSE	Endothelia	Endothelia	0	0.04	0.333
RR	EFNA1 >> EPHA2	CPI-SS046F6F0C1	simple:P20827	simple:P29317	ENSG00000169242	ENSG00000142627	curated	TRUE	FALSE	Endothelia	Epithelial	0	0.04	0.473
RR	EFNA1 >> EPHA2	CPI-SS046F6F0C1	simple:P20827	simple:P29317	ENSG00000169242	ENSG00000142627	curated	TRUE	FALSE	Epithelial	Endothelia	0	0.04	0.201
RR	EFNA1 >> EPHA2	CPI-SS046F6F0C1	simple:P20827	simple:P29317	ENSG00000169242	ENSG00000142627	curated	TRUE	FALSE	Epithelial	Epithelial	0	0.04	0.341
RR	EPHA2 >> EFNA1	CPI-SS046F6F0C1	simple:P29317	simple:P20827	ENSG00000142627	ENSG00000169242	curated	TRUE	FALSE	Endothelia	Endothelia	0	0.04	0.333
RR	EPHA2 >> EFNA1	CPI-SS046F6F0C1	simple:P29317	simple:P20827	ENSG00000142627	ENSG00000169242	curated	TRUE	FALSE	Endothelia	Epithelial	0	0.04	0.201
RR	EPHA2 >> EFNA1	CPI-SS046F6F0C1	simple:P29317	simple:P20827	ENSG00000142627	ENSG00000169242	curated	TRUE	FALSE	Epithelial	Endothelia	0	0.04	0.473
RR	EPHA2 >> EFNA1	CPI-SS046F6F0C1	simple:P29317	simple:P20827	ENSG00000142627	ENSG00000169242	curated	TRUE	FALSE	Epithelial	Epithelial	0	0.04	0.341
RR	EFNA1 >> EPHA3	CPI-SS09CA492BA	simple:P20827	simple:P29320	ENSG00000169242	ENSG00000044524	curated	TRUE	FALSE	Endothelia	Fibroblast	0	0.02	0.466
RR	EFNA1 >> EPHA3	CPI-SS09CA492BA	simple:P20827	simple:P29320	ENSG00000169242	ENSG00000044524	curated	TRUE	FALSE	Epithelial	Fibroblast	0	0.02	0.334
RR	EPHA3 >> EFNA1	CPI-SS09CA492BA	simple:P29320	simple:P20827	ENSG00000044524	ENSG00000169242	curated	TRUE	FALSE	Fibroblast	Endothelia	0	0.02	0.466
RR	EPHA3 >> EFNA1	CPI-SS09CA492BA	simple:P29320	simple:P20827	ENSG00000044524	ENSG00000169242	curated	TRUE	FALSE	Fibroblast	Epithelial	0	0.02	0.334
RR	EFNA1 >> EPHA4	CPI-SS0EBFE1854	simple:P20827	simple:P54764	ENSG00000169242	ENSG00000116106	curated	TRUE	FALSE	Endothelia	Endothelia	0	0.02	0.361
RR	EFNA1 >> EPHA4	CPI-SS0EBFE1854	simple:P20827	simple:P54764	ENSG00000169242	ENSG00000116106	curated	TRUE	FALSE	Epithelial	Endothelia	0	0.02	0.229
RR	EPHA4 >> EFNA1	CPI-SS0EBFE1854	simple:P54764	simple:P20827	ENSG00000116106	ENSG00000169242	curated	TRUE	FALSE	Endothelia	Endothelia	0	0.02	0.361
RR	EPHA4 >> EFNA1	CPI-SS0EBFE1854	simple:P54764	simple:P20827	ENSG00000116106	ENSG00000169242	curated	TRUE	FALSE	Endothelia	Epithelial	0	0.02	0.229
RR	EFNB2 >> EPHA4	CPI-SS087E0E3FB	simple:P52799	simple:P54764	ENSG00000125266	ENSG00000116106	curated	FALSE	FALSE	Endothelia	Endothelia	0	0.02	0.347
RR	EFNB2 >> EPHA4	CPI-SS087E0E3FB	simple:P52799	simple:P54764	ENSG00000125266	ENSG00000116106	curated	FALSE	FALSE	Epithelial	Endothelia	0	0.02	0.383
RR	EPHA4 >> EFNB2	CPI-SS087E0E3FB	simple:P54764	simple:P52799	ENSG00000116106	ENSG00000125266	curated	FALSE	FALSE	Endothelia	Endothelia	0	0.02	0.347
RR	EPHA4 >> EFNB2	CPI-SS087E0E3FB	simple:P54764	simple:P52799	ENSG00000116106	ENSG00000125266	curated	FALSE	FALSE	Endothelia	Epithelial	0	0.02	0.383
LR	IGF2 >> IGF2R	CPI-SS042A6F835	simple:P01344	simple:P11717	ENSG00000167244	ENSG00000197081	curated	TRUE	FALSE	Fibroblast	Endothelia	0	0.07	0.232
LR	IGF2 >> IGF2R	CPI-SS042A6F835	simple:P01344	simple:P11717	ENSG00000167244	ENSG00000197081	curated	TRUE	FALSE	Fibroblast	Epithelial	0	0.07	0.234
LR	IGF2 >> IGF2R	CPI-SS042A6F835	simple:P01344	simple:P11717	ENSG00000167244	ENSG00000197081	curated	TRUE	FALSE	Fibroblast	Fibroblast	0	0.07	0.32
LR	IGF2 >> IGF2R	CPI-SS042A6F835	simple:P01344	simple:P11717	ENSG00000167244	ENSG00000197081	curated	TRUE	FALSE	Fibroblast	MDSC	0	0.07	0.299
LR	IGF2 >> IGF2R	CPI-SS042A6F835	simple:P01344	simple:P11717	ENSG00000167244	ENSG00000197081	curated	TRUE	FALSE	Fibroblast	Monocytic	0	0.07	0.282
LR	IGF2 >> IGF2R	CPI-SS042A6F835	simple:P01344	simple:P11717	ENSG00000167244	ENSG00000197081	curated	TRUE	FALSE	Fibroblast	Neutrophil	0	0.07	0.425
LR	IGF2 >> IGF2R	CPI-SS042A6F835	simple:P01344	simple:P11717	ENSG00000167244	ENSG00000197081	curated	TRUE	FALSE	Fibroblast	T_Cell	0	0.07	0.251
RR	PTPRC >> CD22	CPI-SS0CBC7840D	simple:P08575	simple:P20273	ENSG00000081237	ENSG00000012124	curated	FALSE	FALSE	B_Cell	B_Cell	0	0.11	1.456
RR	PTPRC >> CD22	CPI-SS0CBC7840D	simple:P08575	simple:P20273	ENSG00000081237	ENSG00000012124	curated	FALSE	FALSE	B_Cell	Mast_Cell	0	0.11	1.377
RR	PTPRC >> CD22	CPI-SS0CBC7840D	simple:P08575	simple:P20273	ENSG00000081237	ENSG00000012124	curated	FALSE	FALSE	MDSC	B_Cell	0.032	0.11	1.106
RR	PTPRC >> CD22	CPI-SS0CBC7840D	simple:P08575	simple:P20273	ENSG00000081237	ENSG00000012124	curated	FALSE	FALSE	Mast_Cell	B_Cell	0	0.11	1.038
RR	PTPRC >> CD22	CPI-SS0CBC7840D	simple:P08575	simple:P20273	ENSG00000081237	ENSG00000012124	curated	FALSE	FALSE	Mast_Cell	Mast_Cell	0.032	0.11	0.959
RR	PTPRC >> CD22	CPI-SS0CBC7840D	simple:P08575	simple:P20273	ENSG00000081237	ENSG00000012124	curated	FALSE	FALSE	Monocytic	B_Cell	0	0.11	1.564
RR	PTPRC >> CD22	CPI-SS0CBC7840D	simple:P08575	simple:P20273	ENSG00000081237	ENSG00000012124	curated	FALSE	FALSE	Monocytic	Mast_Cell	0	0.11	1.485
RR	PTPRC >> CD22	CPI-SS0CBC7840D	simple:P08575	simple:P20273	ENSG00000081237	ENSG00000012124	curated	FALSE	FALSE	Neutrophil	B_Cell	0	0.11	1.81
RR	PTPRC >> CD22	CPI-SS0CBC7840D	simple:P08575	simple:P20273	ENSG00000081237	ENSG00000012124	curated	FALSE	FALSE	Neutrophil	Mast_Cell	0	0.11	1.731
RR	PTPRC >> CD22	CPI-SS0CBC7840D	simple:P08575	simple:P20273	ENSG00000081237	ENSG00000012124	curated	FALSE	FALSE	T_Cell	B_Cell	0	0.11	1.93
RR	PTPRC >> CD22	CPI-SS0CBC7840D	simple:P08575	simple:P20273	ENSG00000081237	ENSG00000012124	curated	FALSE	FALSE	T_Cell	Mast_Cell	0	0.11	1.851
RR	CD22 >> PTPRC	CPI-SS0CBC7840D	simple:P20273	simple:P08575	ENSG00000012124	ENSG00000081237	curated	FALSE	FALSE	B_Cell	B_Cell	0	0.11	1.456
RR	CD22 >> PTPRC	CPI-SS0CBC7840D	simple:P20273	simple:P08575	ENSG00000012124	ENSG00000081237	curated	FALSE	FALSE	B_Cell	MDSC	0.032	0.11	1.106
RR	CD22 >> PTPRC	CPI-SS0CBC7840D	simple:P20273	simple:P08575	ENSG00000012124	ENSG00000081237	curated	FALSE	FALSE	B_Cell	Mast_Cell	0	0.11	1.038
RR	CD22 >> PTPRC	CPI-SS0CBC7840D	simple:P20273	simple:P08575	ENSG00000012124	ENSG00000081237	curated	FALSE	FALSE	B_Cell	Monocytic	0	0.11	1.564
RR	CD22 >> PTPRC	CPI-SS0CBC7840D	simple:P20273	simple:P08575	ENSG00000012124	ENSG00000081237	curated	FALSE	FALSE	B_Cell	Neutrophil	0	0.11	1.81
RR	CD22 >> PTPRC	CPI-SS0CBC7840D	simple:P20273	simple:P08575	ENSG00000012124	ENSG00000081237	curated	FALSE	FALSE	B_Cell	T_Cell	0	0.11	1.93
RR	CD22 >> PTPRC	CPI-SS0CBC7840D	simple:P20273	simple:P08575	ENSG00000012124	ENSG00000081237	curated	FALSE	FALSE	Mast_Cell	B_Cell	0	0.11	1.377
RR	CD22 >> PTPRC	CPI-SS0CBC7840D	simple:P20273	simple:P08575	ENSG00000012124	ENSG00000081237	curated	FALSE	FALSE	Mast_Cell	Mast_Cell	0.032	0.11	0.959
RR	CD22 >> PTPRC	CPI-SS0CBC7840D	simple:P20273	simple:P08575	ENSG00000012124	ENSG00000081237	curated	FALSE	FALSE	Mast_Cell	Monocytic	0	0.11	1.485
RR	CD22 >> PTPRC	CPI-SS0CBC7840D	simple:P20273	simple:P08575	ENSG00000012124	ENSG00000081237	curated	FALSE	FALSE	Mast_Cell	Neutrophil	0	0.11	1.731
RR	CD22 >> PTPRC	CPI-SS0CBC7840D	simple:P20273	simple:P08575	ENSG00000012124	ENSG00000081237	curated	FALSE	FALSE	Mast_Cell	T_Cell	0	0.11	1.851
RR	PTPRC >> MRC1	CPI-SS0822AEF5F	simple:P08575	simple:P22897	ENSG00000081237	ENSG00000260314	curated	FALSE	FALSE	B_Cell	Monocytic	0	0.04	1.227
RR	PTPRC >> MRC1	CPI-SS0822AEF5F	simple:P08575	simple:P22897	ENSG00000081237	ENSG00000260314	curated	FALSE	FALSE	Monocytic	Monocytic	0	0.04	1.336
RR	PTPRC >> MRC1	CPI-SS0822AEF5F	simple:P08575	simple:P22897	ENSG00000081237	ENSG00000260314	curated	FALSE	FALSE	Neutrophil	Monocytic	0	0.04	1.581
RR	PTPRC >> MRC1	CPI-SS0822AEF5F	simple:P08575	simple:P22897	ENSG00000081237	ENSG00000260314	curated	FALSE	FALSE	T_Cell	Monocytic	0	0.04	1.701
RR	MRC1 >> PTPRC	CPI-SS0822AEF5F	simple:P22897	simple:P08575	ENSG00000260314	ENSG00000081237	curated	FALSE	FALSE	Monocytic	B_Cell	0	0.04	1.227
RR	MRC1 >> PTPRC	CPI-SS0822AEF5F	simple:P22897	simple:P08575	ENSG00000260314	ENSG00000081237	curated	FALSE	FALSE	Monocytic	Monocytic	0	0.04	1.336
RR	MRC1 >> PTPRC	CPI-SS0822AEF5F	simple:P22897	simple:P08575	ENSG00000260314	ENSG00000081237	curated	FALSE	FALSE	Monocytic	Neutrophil	0	0.04	1.581
RR	MRC1 >> PTPRC	CPI-SS0822AEF5F	simple:P22897	simple:P08575	ENSG00000260314	ENSG00000081237	curated	FALSE	FALSE	Monocytic	T_Cell	0	0.04	1.701
RR	EFNB2 >> EPHB4	CPI-SS08D0F9109	simple:P52799	simple:P54760	ENSG00000125266	ENSG00000196411	curated	FALSE	FALSE	Endothelia	Endothelia	0	0.04	0.458
RR	EFNB2 >> EPHB4	CPI-SS08D0F9109	simple:P52799	simple:P54760	ENSG00000125266	ENSG00000196411	curated	FALSE	FALSE	Endothelia	Fibroblast	0	0.04	0.274
RR	EFNB2 >> EPHB4	CPI-SS08D0F9109	simple:P52799	simple:P54760	ENSG00000125266	ENSG00000196411	curated	FALSE	FALSE	Epithelial	Endothelia	0	0.04	0.494
RR	EFNB2 >> EPHB4	CPI-SS08D0F9109	simple:P52799	simple:P54760	ENSG00000125266	ENSG00000196411	curated	FALSE	FALSE	Epithelial	Fibroblast	0	0.04	0.31
RR	EPHB4 >> EFNB2	CPI-SS08D0F9109	simple:P54760	simple:P52799	ENSG00000196411	ENSG00000125266	curated	FALSE	FALSE	Endothelia	Endothelia	0	0.04	0.458
RR	EPHB4 >> EFNB2	CPI-SS08D0F9109	simple:P54760	simple:P52799	ENSG00000196411	ENSG00000125266	curated	FALSE	FALSE	Endothelia	Epithelial	0	0.04	0.494
RR	EPHB4 >> EFNB2	CPI-SS08D0F9109	simple:P54760	simple:P52799	ENSG00000196411	ENSG00000125266	curated	FALSE	FALSE	Fibroblast	Endothelia	0	0.04	0.274
RR	EPHB4 >> EFNB2	CPI-SS08D0F9109	simple:P54760	simple:P52799	ENSG00000196411	ENSG00000125266	curated	FALSE	FALSE	Fibroblast	Epithelial	0	0.04	0.31
RR	JAM2 >> JAM3	CPI-SS087B53ABF	simple:P57087	simple:Q9BX67	ENSG00000154721	ENSG00000166086	curated	TRUE	FALSE	Endothelia	Endothelia	0	0.04	0.791
RR	JAM2 >> JAM3	CPI-SS087B53ABF	simple:P57087	simple:Q9BX67	ENSG00000154721	ENSG00000166086	curated	TRUE	FALSE	Endothelia	Fibroblast	0	0.04	0.847
RR	JAM2 >> JAM3	CPI-SS087B53ABF	simple:P57087	simple:Q9BX67	ENSG00000154721	ENSG00000166086	curated	TRUE	FALSE	Fibroblast	Endothelia	0	0.04	0.266
RR	JAM2 >> JAM3	CPI-SS087B53ABF	simple:P57087	simple:Q9BX67	ENSG00000154721	ENSG00000166086	curated	TRUE	FALSE	Fibroblast	Fibroblast	0	0.04	0.321
RR	JAM3 >> JAM2	CPI-SS087B53ABF	simple:Q9BX67	simple:P57087	ENSG00000166086	ENSG00000154721	curated	TRUE	FALSE	Endothelia	Endothelia	0	0.04	0.791
RR	JAM3 >> JAM2	CPI-SS087B53ABF	simple:Q9BX67	simple:P57087	ENSG00000166086	ENSG00000154721	curated	TRUE	FALSE	Endothelia	Fibroblast	0	0.04	0.266
RR	JAM3 >> JAM2	CPI-SS087B53ABF	simple:Q9BX67	simple:P57087	ENSG00000166086	ENSG00000154721	curated	TRUE	FALSE	Fibroblast	Endothelia	0	0.04	0.847
RR	JAM3 >> JAM2	CPI-SS087B53ABF	simple:Q9BX67	simple:P57087	ENSG00000166086	ENSG00000154721	curated	TRUE	FALSE	Fibroblast	Fibroblast	0	0.04	0.321
LR	ANXA1 >> FPR1	CPI-SS0F739D3DB	simple:P04083	simple:P21462	ENSG00000135046	ENSG00000171051	guidetopharmacology.org	TRUE	FALSE	Endothelia	Epithelial	0	0.27	0.797
LR	ANXA1 >> FPR1	CPI-SS0F739D3DB	simple:P04083	simple:P21462	ENSG00000135046	ENSG00000171051	guidetopharmacology.org	TRUE	FALSE	Endothelia	MDSC	0	0.27	1.096
LR	ANXA1 >> FPR1	CPI-SS0F739D3DB	simple:P04083	simple:P21462	ENSG00000135046	ENSG00000171051	guidetopharmacology.org	TRUE	FALSE	Endothelia	Monocytic	0	0.27	1.088
LR	ANXA1 >> FPR1	CPI-SS0F739D3DB	simple:P04083	simple:P21462	ENSG00000135046	ENSG00000171051	guidetopharmacology.org	TRUE	FALSE	Endothelia	Neutrophil	0	0.27	2.053
LR	ANXA1 >> FPR1	CPI-SS0F739D3DB	simple:P04083	simple:P21462	ENSG00000135046	ENSG00000171051	guidetopharmacology.org	TRUE	FALSE	Epithelial	Epithelial	0	0.27	1.824
LR	ANXA1 >> FPR1	CPI-SS0F739D3DB	simple:P04083	simple:P21462	ENSG00000135046	ENSG00000171051	guidetopharmacology.org	TRUE	FALSE	Epithelial	MDSC	0	0.27	2.123
LR	ANXA1 >> FPR1	CPI-SS0F739D3DB	simple:P04083	simple:P21462	ENSG00000135046	ENSG00000171051	guidetopharmacology.org	TRUE	FALSE	Epithelial	Monocytic	0	0.27	2.116
LR	ANXA1 >> FPR1	CPI-SS0F739D3DB	simple:P04083	simple:P21462	ENSG00000135046	ENSG00000171051	guidetopharmacology.org	TRUE	FALSE	Epithelial	Neutrophil	0	0.27	3.08
LR	ANXA1 >> FPR1	CPI-SS0F739D3DB	simple:P04083	simple:P21462	ENSG00000135046	ENSG00000171051	guidetopharmacology.org	TRUE	FALSE	Fibroblast	MDSC	0	0.27	0.975
LR	ANXA1 >> FPR1	CPI-SS0F739D3DB	simple:P04083	simple:P21462	ENSG00000135046	ENSG00000171051	guidetopharmacology.org	TRUE	FALSE	Fibroblast	Monocytic	0	0.27	0.967
LR	ANXA1 >> FPR1	CPI-SS0F739D3DB	simple:P04083	simple:P21462	ENSG00000135046	ENSG00000171051	guidetopharmacology.org	TRUE	FALSE	Fibroblast	Neutrophil	0	0.27	1.932
LR	ANXA1 >> FPR1	CPI-SS0F739D3DB	simple:P04083	simple:P21462	ENSG00000135046	ENSG00000171051	guidetopharmacology.org	TRUE	FALSE	MDSC	Epithelial	0	0.27	1.44
LR	ANXA1 >> FPR1	CPI-SS0F739D3DB	simple:P04083	simple:P21462	ENSG00000135046	ENSG00000171051	guidetopharmacology.org	TRUE	FALSE	MDSC	MDSC	0	0.27	1.74
LR	ANXA1 >> FPR1	CPI-SS0F739D3DB	simple:P04083	simple:P21462	ENSG00000135046	ENSG00000171051	guidetopharmacology.org	TRUE	FALSE	MDSC	Monocytic	0	0.27	1.732
LR	ANXA1 >> FPR1	CPI-SS0F739D3DB	simple:P04083	simple:P21462	ENSG00000135046	ENSG00000171051	guidetopharmacology.org	TRUE	FALSE	MDSC	Neutrophil	0	0.27	2.697
LR	ANXA1 >> FPR1	CPI-SS0F739D3DB	simple:P04083	simple:P21462	ENSG00000135046	ENSG00000171051	guidetopharmacology.org	TRUE	FALSE	Mast_Cell	Epithelial	0	0.27	1.448
LR	ANXA1 >> FPR1	CPI-SS0F739D3DB	simple:P04083	simple:P21462	ENSG00000135046	ENSG00000171051	guidetopharmacology.org	TRUE	FALSE	Mast_Cell	MDSC	0	0.27	1.748
LR	ANXA1 >> FPR1	CPI-SS0F739D3DB	simple:P04083	simple:P21462	ENSG00000135046	ENSG00000171051	guidetopharmacology.org	TRUE	FALSE	Mast_Cell	Monocytic	0	0.27	1.74
LR	ANXA1 >> FPR1	CPI-SS0F739D3DB	simple:P04083	simple:P21462	ENSG00000135046	ENSG00000171051	guidetopharmacology.org	TRUE	FALSE	Mast_Cell	Neutrophil	0	0.27	2.705
LR	ANXA1 >> FPR1	CPI-SS0F739D3DB	simple:P04083	simple:P21462	ENSG00000135046	ENSG00000171051	guidetopharmacology.org	TRUE	FALSE	Monocytic	Epithelial	0	0.27	0.915
LR	ANXA1 >> FPR1	CPI-SS0F739D3DB	simple:P04083	simple:P21462	ENSG00000135046	ENSG00000171051	guidetopharmacology.org	TRUE	FALSE	Monocytic	MDSC	0	0.27	1.214
LR	ANXA1 >> FPR1	CPI-SS0F739D3DB	simple:P04083	simple:P21462	ENSG00000135046	ENSG00000171051	guidetopharmacology.org	TRUE	FALSE	Monocytic	Monocytic	0	0.27	1.206
LR	ANXA1 >> FPR1	CPI-SS0F739D3DB	simple:P04083	simple:P21462	ENSG00000135046	ENSG00000171051	guidetopharmacology.org	TRUE	FALSE	Monocytic	Neutrophil	0	0.27	2.171
LR	ANXA1 >> FPR1	CPI-SS0F739D3DB	simple:P04083	simple:P21462	ENSG00000135046	ENSG00000171051	guidetopharmacology.org	TRUE	FALSE	Plasma_Cell	Neutrophil	0	0.27	1.408
LR	ANXA1 >> FPR1	CPI-SS0F739D3DB	simple:P04083	simple:P21462	ENSG00000135046	ENSG00000171051	guidetopharmacology.org	TRUE	FALSE	T_Cell	MDSC	0	0.27	0.96
LR	ANXA1 >> FPR1	CPI-SS0F739D3DB	simple:P04083	simple:P21462	ENSG00000135046	ENSG00000171051	guidetopharmacology.org	TRUE	FALSE	T_Cell	Monocytic	0	0.27	0.952
LR	ANXA1 >> FPR1	CPI-SS0F739D3DB	simple:P04083	simple:P21462	ENSG00000135046	ENSG00000171051	guidetopharmacology.org	TRUE	FALSE	T_Cell	Neutrophil	0	0.27	1.917
LR	ANXA1 >> FPR3	CPI-SS06CCF5A54	simple:P04083	simple:P25089	ENSG00000135046	ENSG00000187474	guidetopharmacology.org	TRUE	FALSE	Endothelia	Monocytic	0	0.07	1.105
LR	ANXA1 >> FPR3	CPI-SS06CCF5A54	simple:P04083	simple:P25089	ENSG00000135046	ENSG00000187474	guidetopharmacology.org	TRUE	FALSE	Epithelial	Monocytic	0	0.07	2.132
LR	ANXA1 >> FPR3	CPI-SS06CCF5A54	simple:P04083	simple:P25089	ENSG00000135046	ENSG00000187474	guidetopharmacology.org	TRUE	FALSE	Fibroblast	Monocytic	0	0.07	0.983
LR	ANXA1 >> FPR3	CPI-SS06CCF5A54	simple:P04083	simple:P25089	ENSG00000135046	ENSG00000187474	guidetopharmacology.org	TRUE	FALSE	MDSC	Monocytic	0	0.07	1.748
LR	ANXA1 >> FPR3	CPI-SS06CCF5A54	simple:P04083	simple:P25089	ENSG00000135046	ENSG00000187474	guidetopharmacology.org	TRUE	FALSE	Mast_Cell	Monocytic	0	0.07	1.756
LR	ANXA1 >> FPR3	CPI-SS06CCF5A54	simple:P04083	simple:P25089	ENSG00000135046	ENSG00000187474	guidetopharmacology.org	TRUE	FALSE	Monocytic	Monocytic	0	0.07	1.222
LR	ANXA1 >> FPR3	CPI-SS06CCF5A54	simple:P04083	simple:P25089	ENSG00000135046	ENSG00000187474	guidetopharmacology.org	TRUE	FALSE	T_Cell	Monocytic	0	0.07	0.968
RR	HEBP1 >> FPR3	CPI-SS0EEECE1C4	simple:Q9NRV9	simple:P25089	ENSG00000013583	ENSG00000187474	guidetopharmacology.org	FALSE	FALSE	Endothelia	Monocytic	0	0.04	0.51
RR	HEBP1 >> FPR3	CPI-SS0EEECE1C4	simple:Q9NRV9	simple:P25089	ENSG00000013583	ENSG00000187474	guidetopharmacology.org	FALSE	FALSE	Epithelial	Monocytic	0	0.04	0.457
RR	HEBP1 >> FPR3	CPI-SS0EEECE1C4	simple:Q9NRV9	simple:P25089	ENSG00000013583	ENSG00000187474	guidetopharmacology.org	FALSE	FALSE	Fibroblast	Monocytic	0	0.04	0.522
RR	HEBP1 >> FPR3	CPI-SS0EEECE1C4	simple:Q9NRV9	simple:P25089	ENSG00000013583	ENSG00000187474	guidetopharmacology.org	FALSE	FALSE	Monocytic	Monocytic	0	0.04	0.469
RR	FPR3 >> HEBP1	CPI-SS0EEECE1C4	simple:P25089	simple:Q9NRV9	ENSG00000187474	ENSG00000013583	guidetopharmacology.org	FALSE	FALSE	Monocytic	Endothelia	0	0.04	0.51
RR	FPR3 >> HEBP1	CPI-SS0EEECE1C4	simple:P25089	simple:Q9NRV9	ENSG00000187474	ENSG00000013583	guidetopharmacology.org	FALSE	FALSE	Monocytic	Epithelial	0	0.04	0.457
RR	FPR3 >> HEBP1	CPI-SS0EEECE1C4	simple:P25089	simple:Q9NRV9	ENSG00000187474	ENSG00000013583	guidetopharmacology.org	FALSE	FALSE	Monocytic	Fibroblast	0	0.04	0.522
RR	FPR3 >> HEBP1	CPI-SS0EEECE1C4	simple:P25089	simple:Q9NRV9	ENSG00000187474	ENSG00000013583	guidetopharmacology.org	FALSE	FALSE	Monocytic	Monocytic	0	0.04	0.469
LR	WNT7B >> FZD1	CPI-SS0D81C6C1D	simple:P56706	simple:Q9UP38	ENSG00000188064	ENSG00000157240	curated	TRUE	FALSE	Epithelial	Fibroblast	0	0.01	0.294
RR	LILRB4 >> LAIR1	CPI-SS0C8D6BD62	simple:Q8NHJ6	simple:Q6GTX8	ENSG00000186818	ENSG00000167613	curated	FALSE	FALSE	Monocytic	MDSC	0	0.03	0.566
RR	LILRB4 >> LAIR1	CPI-SS0C8D6BD62	simple:Q8NHJ6	simple:Q6GTX8	ENSG00000186818	ENSG00000167613	curated	FALSE	FALSE	Monocytic	Mast_Cell	0	0.03	0.537
RR	LILRB4 >> LAIR1	CPI-SS0C8D6BD62	simple:Q8NHJ6	simple:Q6GTX8	ENSG00000186818	ENSG00000167613	curated	FALSE	FALSE	Monocytic	Monocytic	0	0.03	0.538
RR	LAIR1 >> LILRB4	CPI-SS0C8D6BD62	simple:Q6GTX8	simple:Q8NHJ6	ENSG00000167613	ENSG00000186818	curated	FALSE	FALSE	MDSC	Monocytic	0	0.03	0.566
RR	LAIR1 >> LILRB4	CPI-SS0C8D6BD62	simple:Q6GTX8	simple:Q8NHJ6	ENSG00000167613	ENSG00000186818	curated	FALSE	FALSE	Mast_Cell	Monocytic	0	0.03	0.537
RR	LAIR1 >> LILRB4	CPI-SS0C8D6BD62	simple:Q6GTX8	simple:Q8NHJ6	ENSG00000167613	ENSG00000186818	curated	FALSE	FALSE	Monocytic	Monocytic	0	0.03	0.538
LR	GAS6 >> AXL	CPI-SS0AE964947	simple:Q14393	simple:P30530	ENSG00000183087	ENSG00000167601	guidetopharmacology.org	TRUE	FALSE	Endothelia	Fibroblast	0	0.08	0.436
LR	GAS6 >> AXL	CPI-SS0AE964947	simple:Q14393	simple:P30530	ENSG00000183087	ENSG00000167601	guidetopharmacology.org	TRUE	FALSE	Endothelia	Monocytic	0	0.08	0.269
LR	GAS6 >> AXL	CPI-SS0AE964947	simple:Q14393	simple:P30530	ENSG00000183087	ENSG00000167601	guidetopharmacology.org	TRUE	FALSE	Fibroblast	Fibroblast	0	0.08	0.514
LR	GAS6 >> AXL	CPI-SS0AE964947	simple:Q14393	simple:P30530	ENSG00000183087	ENSG00000167601	guidetopharmacology.org	TRUE	FALSE	Fibroblast	Monocytic	0	0.08	0.348
LR	GAS6 >> AXL	CPI-SS0AE964947	simple:Q14393	simple:P30530	ENSG00000183087	ENSG00000167601	guidetopharmacology.org	TRUE	FALSE	Monocytic	Fibroblast	0	0.08	0.453
LR	GAS6 >> AXL	CPI-SS0AE964947	simple:Q14393	simple:P30530	ENSG00000183087	ENSG00000167601	guidetopharmacology.org	TRUE	FALSE	Monocytic	Monocytic	0	0.08	0.286
LR	GAS6 >> AXL	CPI-SS0AE964947	simple:Q14393	simple:P30530	ENSG00000183087	ENSG00000167601	guidetopharmacology.org	TRUE	FALSE	Plasma_Cell	Fibroblast	0	0.08	0.532
LR	GAS6 >> AXL	CPI-SS0AE964947	simple:Q14393	simple:P30530	ENSG00000183087	ENSG00000167601	guidetopharmacology.org	TRUE	FALSE	Plasma_Cell	Monocytic	0	0.08	0.366
LR	PROS1 >> AXL	CPI-SS0C85BC9AF	simple:P07225	simple:P30530	ENSG00000184500	ENSG00000167601	guidetopharmacology.org	TRUE	FALSE	Endothelia	Fibroblast	0	0.08	0.555
LR	PROS1 >> AXL	CPI-SS0C85BC9AF	simple:P07225	simple:P30530	ENSG00000184500	ENSG00000167601	guidetopharmacology.org	TRUE	FALSE	Endothelia	Monocytic	0	0.08	0.388
LR	PROS1 >> AXL	CPI-SS0C85BC9AF	simple:P07225	simple:P30530	ENSG00000184500	ENSG00000167601	guidetopharmacology.org	TRUE	FALSE	Epithelial	Fibroblast	0	0.08	0.493
LR	PROS1 >> AXL	CPI-SS0C85BC9AF	simple:P07225	simple:P30530	ENSG00000184500	ENSG00000167601	guidetopharmacology.org	TRUE	FALSE	Epithelial	Monocytic	0	0.08	0.326
LR	PROS1 >> AXL	CPI-SS0C85BC9AF	simple:P07225	simple:P30530	ENSG00000184500	ENSG00000167601	guidetopharmacology.org	TRUE	FALSE	Fibroblast	Fibroblast	0	0.08	0.456
LR	PROS1 >> AXL	CPI-SS0C85BC9AF	simple:P07225	simple:P30530	ENSG00000184500	ENSG00000167601	guidetopharmacology.org	TRUE	FALSE	Fibroblast	Monocytic	0	0.08	0.29
LR	PROS1 >> AXL	CPI-SS0C85BC9AF	simple:P07225	simple:P30530	ENSG00000184500	ENSG00000167601	guidetopharmacology.org	TRUE	FALSE	Mast_Cell	Fibroblast	0	0.08	0.483
LR	PROS1 >> AXL	CPI-SS0C85BC9AF	simple:P07225	simple:P30530	ENSG00000184500	ENSG00000167601	guidetopharmacology.org	TRUE	FALSE	Mast_Cell	Monocytic	0	0.08	0.316
LR	GAS6 >> MERTK	CPI-SS0F7FF099C	simple:Q14393	simple:Q12866	ENSG00000183087	ENSG00000153208	guidetopharmacology.org	TRUE	FALSE	Endothelia	Monocytic	0	0.04	0.163
LR	GAS6 >> MERTK	CPI-SS0F7FF099C	simple:Q14393	simple:Q12866	ENSG00000183087	ENSG00000153208	guidetopharmacology.org	TRUE	FALSE	Fibroblast	Monocytic	0	0.04	0.242
LR	GAS6 >> MERTK	CPI-SS0F7FF099C	simple:Q14393	simple:Q12866	ENSG00000183087	ENSG00000153208	guidetopharmacology.org	TRUE	FALSE	Monocytic	Monocytic	0	0.04	0.18
LR	GAS6 >> MERTK	CPI-SS0F7FF099C	simple:Q14393	simple:Q12866	ENSG00000183087	ENSG00000153208	guidetopharmacology.org	TRUE	FALSE	Plasma_Cell	Monocytic	0	0.04	0.26
LR	PTN >> PLXNB2	CPI-SS07F2369F1	simple:P21246	simple:O15031	ENSG00000105894	ENSG00000196576	IntAct	TRUE	FALSE	Epithelial	Endothelia	0	0.08	0.224
LR	PTN >> PLXNB2	CPI-SS07F2369F1	simple:P21246	simple:O15031	ENSG00000105894	ENSG00000196576	IntAct	TRUE	FALSE	Epithelial	Epithelial	0	0.08	0.29
LR	PTN >> PLXNB2	CPI-SS07F2369F1	simple:P21246	simple:O15031	ENSG00000105894	ENSG00000196576	IntAct	TRUE	FALSE	Epithelial	Fibroblast	0	0.08	0.227
LR	PTN >> PLXNB2	CPI-SS07F2369F1	simple:P21246	simple:O15031	ENSG00000105894	ENSG00000196576	IntAct	TRUE	FALSE	Epithelial	Monocytic	0	0.08	0.313
LR	PTN >> PLXNB2	CPI-SS07F2369F1	simple:P21246	simple:O15031	ENSG00000105894	ENSG00000196576	IntAct	TRUE	FALSE	Fibroblast	Endothelia	0	0.08	0.515
LR	PTN >> PLXNB2	CPI-SS07F2369F1	simple:P21246	simple:O15031	ENSG00000105894	ENSG00000196576	IntAct	TRUE	FALSE	Fibroblast	Epithelial	0	0.08	0.58
LR	PTN >> PLXNB2	CPI-SS07F2369F1	simple:P21246	simple:O15031	ENSG00000105894	ENSG00000196576	IntAct	TRUE	FALSE	Fibroblast	Fibroblast	0	0.08	0.517
LR	PTN >> PLXNB2	CPI-SS07F2369F1	simple:P21246	simple:O15031	ENSG00000105894	ENSG00000196576	IntAct	TRUE	FALSE	Fibroblast	Monocytic	0	0.08	0.603
RR	SEMA4D >> PLXNB2	CPI-SS012F60F11	simple:Q92854	simple:O15031	ENSG00000187764	ENSG00000196576	curated	FALSE	FALSE	B_Cell	Endothelia	0	0.26	0.254
RR	SEMA4D >> PLXNB2	CPI-SS012F60F11	simple:Q92854	simple:O15031	ENSG00000187764	ENSG00000196576	curated	FALSE	FALSE	B_Cell	Epithelial	0	0.26	0.32
RR	SEMA4D >> PLXNB2	CPI-SS012F60F11	simple:Q92854	simple:O15031	ENSG00000187764	ENSG00000196576	curated	FALSE	FALSE	B_Cell	Fibroblast	0	0.26	0.257
RR	SEMA4D >> PLXNB2	CPI-SS012F60F11	simple:Q92854	simple:O15031	ENSG00000187764	ENSG00000196576	curated	FALSE	FALSE	B_Cell	Monocytic	0	0.26	0.343
RR	SEMA4D >> PLXNB2	CPI-SS012F60F11	simple:Q92854	simple:O15031	ENSG00000187764	ENSG00000196576	curated	FALSE	FALSE	MDSC	Epithelial	0	0.26	0.284
RR	SEMA4D >> PLXNB2	CPI-SS012F60F11	simple:Q92854	simple:O15031	ENSG00000187764	ENSG00000196576	curated	FALSE	FALSE	MDSC	Monocytic	0	0.26	0.307
RR	SEMA4D >> PLXNB2	CPI-SS012F60F11	simple:Q92854	simple:O15031	ENSG00000187764	ENSG00000196576	curated	FALSE	FALSE	Mast_Cell	Endothelia	0	0.26	0.33
RR	SEMA4D >> PLXNB2	CPI-SS012F60F11	simple:Q92854	simple:O15031	ENSG00000187764	ENSG00000196576	curated	FALSE	FALSE	Mast_Cell	Epithelial	0	0.26	0.396
RR	SEMA4D >> PLXNB2	CPI-SS012F60F11	simple:Q92854	simple:O15031	ENSG00000187764	ENSG00000196576	curated	FALSE	FALSE	Mast_Cell	Fibroblast	0	0.26	0.333
RR	SEMA4D >> PLXNB2	CPI-SS012F60F11	simple:Q92854	simple:O15031	ENSG00000187764	ENSG00000196576	curated	FALSE	FALSE	Mast_Cell	Monocytic	0	0.26	0.418
RR	SEMA4D >> PLXNB2	CPI-SS012F60F11	simple:Q92854	simple:O15031	ENSG00000187764	ENSG00000196576	curated	FALSE	FALSE	Monocytic	Endothelia	0	0.26	0.237
RR	SEMA4D >> PLXNB2	CPI-SS012F60F11	simple:Q92854	simple:O15031	ENSG00000187764	ENSG00000196576	curated	FALSE	FALSE	Monocytic	Epithelial	0	0.26	0.303
RR	SEMA4D >> PLXNB2	CPI-SS012F60F11	simple:Q92854	simple:O15031	ENSG00000187764	ENSG00000196576	curated	FALSE	FALSE	Monocytic	Fibroblast	0	0.26	0.24
RR	SEMA4D >> PLXNB2	CPI-SS012F60F11	simple:Q92854	simple:O15031	ENSG00000187764	ENSG00000196576	curated	FALSE	FALSE	Monocytic	Monocytic	0	0.26	0.326
RR	SEMA4D >> PLXNB2	CPI-SS012F60F11	simple:Q92854	simple:O15031	ENSG00000187764	ENSG00000196576	curated	FALSE	FALSE	Neutrophil	Endothelia	0	0.26	0.354
RR	SEMA4D >> PLXNB2	CPI-SS012F60F11	simple:Q92854	simple:O15031	ENSG00000187764	ENSG00000196576	curated	FALSE	FALSE	Neutrophil	Epithelial	0	0.26	0.42
RR	SEMA4D >> PLXNB2	CPI-SS012F60F11	simple:Q92854	simple:O15031	ENSG00000187764	ENSG00000196576	curated	FALSE	FALSE	Neutrophil	Fibroblast	0	0.26	0.357
RR	SEMA4D >> PLXNB2	CPI-SS012F60F11	simple:Q92854	simple:O15031	ENSG00000187764	ENSG00000196576	curated	FALSE	FALSE	Neutrophil	Monocytic	0	0.26	0.443
RR	SEMA4D >> PLXNB2	CPI-SS012F60F11	simple:Q92854	simple:O15031	ENSG00000187764	ENSG00000196576	curated	FALSE	FALSE	Plasma_Cell	Endothelia	0	0.26	0.225
RR	SEMA4D >> PLXNB2	CPI-SS012F60F11	simple:Q92854	simple:O15031	ENSG00000187764	ENSG00000196576	curated	FALSE	FALSE	Plasma_Cell	Epithelial	0	0.26	0.291
RR	SEMA4D >> PLXNB2	CPI-SS012F60F11	simple:Q92854	simple:O15031	ENSG00000187764	ENSG00000196576	curated	FALSE	FALSE	Plasma_Cell	Fibroblast	0	0.26	0.228
RR	SEMA4D >> PLXNB2	CPI-SS012F60F11	simple:Q92854	simple:O15031	ENSG00000187764	ENSG00000196576	curated	FALSE	FALSE	Plasma_Cell	Monocytic	0	0.26	0.314
RR	SEMA4D >> PLXNB2	CPI-SS012F60F11	simple:Q92854	simple:O15031	ENSG00000187764	ENSG00000196576	curated	FALSE	FALSE	T_Cell	Endothelia	0	0.26	0.361
RR	SEMA4D >> PLXNB2	CPI-SS012F60F11	simple:Q92854	simple:O15031	ENSG00000187764	ENSG00000196576	curated	FALSE	FALSE	T_Cell	Epithelial	0	0.26	0.427
RR	SEMA4D >> PLXNB2	CPI-SS012F60F11	simple:Q92854	simple:O15031	ENSG00000187764	ENSG00000196576	curated	FALSE	FALSE	T_Cell	Fibroblast	0	0.26	0.364
RR	SEMA4D >> PLXNB2	CPI-SS012F60F11	simple:Q92854	simple:O15031	ENSG00000187764	ENSG00000196576	curated	FALSE	FALSE	T_Cell	Monocytic	0	0.26	0.45
RR	PLXNB2 >> SEMA4D	CPI-SS012F60F11	simple:O15031	simple:Q92854	ENSG00000196576	ENSG00000187764	curated	FALSE	FALSE	Endothelia	B_Cell	0	0.26	0.254
RR	PLXNB2 >> SEMA4D	CPI-SS012F60F11	simple:O15031	simple:Q92854	ENSG00000196576	ENSG00000187764	curated	FALSE	FALSE	Endothelia	Mast_Cell	0	0.26	0.33
RR	PLXNB2 >> SEMA4D	CPI-SS012F60F11	simple:O15031	simple:Q92854	ENSG00000196576	ENSG00000187764	curated	FALSE	FALSE	Endothelia	Monocytic	0	0.26	0.237
RR	PLXNB2 >> SEMA4D	CPI-SS012F60F11	simple:O15031	simple:Q92854	ENSG00000196576	ENSG00000187764	curated	FALSE	FALSE	Endothelia	Neutrophil	0	0.26	0.354
RR	PLXNB2 >> SEMA4D	CPI-SS012F60F11	simple:O15031	simple:Q92854	ENSG00000196576	ENSG00000187764	curated	FALSE	FALSE	Endothelia	Plasma_Cell	0	0.26	0.225
RR	PLXNB2 >> SEMA4D	CPI-SS012F60F11	simple:O15031	simple:Q92854	ENSG00000196576	ENSG00000187764	curated	FALSE	FALSE	Endothelia	T_Cell	0	0.26	0.361
RR	PLXNB2 >> SEMA4D	CPI-SS012F60F11	simple:O15031	simple:Q92854	ENSG00000196576	ENSG00000187764	curated	FALSE	FALSE	Epithelial	B_Cell	0	0.26	0.32
RR	PLXNB2 >> SEMA4D	CPI-SS012F60F11	simple:O15031	simple:Q92854	ENSG00000196576	ENSG00000187764	curated	FALSE	FALSE	Epithelial	MDSC	0	0.26	0.284
RR	PLXNB2 >> SEMA4D	CPI-SS012F60F11	simple:O15031	simple:Q92854	ENSG00000196576	ENSG00000187764	curated	FALSE	FALSE	Epithelial	Mast_Cell	0	0.26	0.396
RR	PLXNB2 >> SEMA4D	CPI-SS012F60F11	simple:O15031	simple:Q92854	ENSG00000196576	ENSG00000187764	curated	FALSE	FALSE	Epithelial	Monocytic	0	0.26	0.303
RR	PLXNB2 >> SEMA4D	CPI-SS012F60F11	simple:O15031	simple:Q92854	ENSG00000196576	ENSG00000187764	curated	FALSE	FALSE	Epithelial	Neutrophil	0	0.26	0.42
RR	PLXNB2 >> SEMA4D	CPI-SS012F60F11	simple:O15031	simple:Q92854	ENSG00000196576	ENSG00000187764	curated	FALSE	FALSE	Epithelial	Plasma_Cell	0	0.26	0.291
RR	PLXNB2 >> SEMA4D	CPI-SS012F60F11	simple:O15031	simple:Q92854	ENSG00000196576	ENSG00000187764	curated	FALSE	FALSE	Epithelial	T_Cell	0	0.26	0.427
RR	PLXNB2 >> SEMA4D	CPI-SS012F60F11	simple:O15031	simple:Q92854	ENSG00000196576	ENSG00000187764	curated	FALSE	FALSE	Fibroblast	B_Cell	0	0.26	0.257
RR	PLXNB2 >> SEMA4D	CPI-SS012F60F11	simple:O15031	simple:Q92854	ENSG00000196576	ENSG00000187764	curated	FALSE	FALSE	Fibroblast	Mast_Cell	0	0.26	0.333
RR	PLXNB2 >> SEMA4D	CPI-SS012F60F11	simple:O15031	simple:Q92854	ENSG00000196576	ENSG00000187764	curated	FALSE	FALSE	Fibroblast	Monocytic	0	0.26	0.24
RR	PLXNB2 >> SEMA4D	CPI-SS012F60F11	simple:O15031	simple:Q92854	ENSG00000196576	ENSG00000187764	curated	FALSE	FALSE	Fibroblast	Neutrophil	0	0.26	0.357
RR	PLXNB2 >> SEMA4D	CPI-SS012F60F11	simple:O15031	simple:Q92854	ENSG00000196576	ENSG00000187764	curated	FALSE	FALSE	Fibroblast	Plasma_Cell	0	0.26	0.228
RR	PLXNB2 >> SEMA4D	CPI-SS012F60F11	simple:O15031	simple:Q92854	ENSG00000196576	ENSG00000187764	curated	FALSE	FALSE	Fibroblast	T_Cell	0	0.26	0.364
RR	PLXNB2 >> SEMA4D	CPI-SS012F60F11	simple:O15031	simple:Q92854	ENSG00000196576	ENSG00000187764	curated	FALSE	FALSE	Monocytic	B_Cell	0	0.26	0.343
RR	PLXNB2 >> SEMA4D	CPI-SS012F60F11	simple:O15031	simple:Q92854	ENSG00000196576	ENSG00000187764	curated	FALSE	FALSE	Monocytic	MDSC	0	0.26	0.307
RR	PLXNB2 >> SEMA4D	CPI-SS012F60F11	simple:O15031	simple:Q92854	ENSG00000196576	ENSG00000187764	curated	FALSE	FALSE	Monocytic	Mast_Cell	0	0.26	0.418
RR	PLXNB2 >> SEMA4D	CPI-SS012F60F11	simple:O15031	simple:Q92854	ENSG00000196576	ENSG00000187764	curated	FALSE	FALSE	Monocytic	Monocytic	0	0.26	0.326
RR	PLXNB2 >> SEMA4D	CPI-SS012F60F11	simple:O15031	simple:Q92854	ENSG00000196576	ENSG00000187764	curated	FALSE	FALSE	Monocytic	Neutrophil	0	0.26	0.443
RR	PLXNB2 >> SEMA4D	CPI-SS012F60F11	simple:O15031	simple:Q92854	ENSG00000196576	ENSG00000187764	curated	FALSE	FALSE	Monocytic	Plasma_Cell	0	0.26	0.314
RR	PLXNB2 >> SEMA4D	CPI-SS012F60F11	simple:O15031	simple:Q92854	ENSG00000196576	ENSG00000187764	curated	FALSE	FALSE	Monocytic	T_Cell	0	0.26	0.45
RR	SEMA4C >> PLXNB2	CPI-SS0892F3080	simple:Q9C0C4	simple:O15031	ENSG00000168758	ENSG00000196576	curated	FALSE	FALSE	Endothelia	Endothelia	0	0.08	0.254
RR	SEMA4C >> PLXNB2	CPI-SS0892F3080	simple:Q9C0C4	simple:O15031	ENSG00000168758	ENSG00000196576	curated	FALSE	FALSE	Endothelia	Epithelial	0	0.08	0.32
RR	SEMA4C >> PLXNB2	CPI-SS0892F3080	simple:Q9C0C4	simple:O15031	ENSG00000168758	ENSG00000196576	curated	FALSE	FALSE	Endothelia	Fibroblast	0	0.08	0.257
RR	SEMA4C >> PLXNB2	CPI-SS0892F3080	simple:Q9C0C4	simple:O15031	ENSG00000168758	ENSG00000196576	curated	FALSE	FALSE	Endothelia	Monocytic	0	0.08	0.343
RR	SEMA4C >> PLXNB2	CPI-SS0892F3080	simple:Q9C0C4	simple:O15031	ENSG00000168758	ENSG00000196576	curated	FALSE	FALSE	Fibroblast	Endothelia	0	0.08	0.232
RR	SEMA4C >> PLXNB2	CPI-SS0892F3080	simple:Q9C0C4	simple:O15031	ENSG00000168758	ENSG00000196576	curated	FALSE	FALSE	Fibroblast	Epithelial	0	0.08	0.298
RR	SEMA4C >> PLXNB2	CPI-SS0892F3080	simple:Q9C0C4	simple:O15031	ENSG00000168758	ENSG00000196576	curated	FALSE	FALSE	Fibroblast	Fibroblast	0	0.08	0.235
RR	SEMA4C >> PLXNB2	CPI-SS0892F3080	simple:Q9C0C4	simple:O15031	ENSG00000168758	ENSG00000196576	curated	FALSE	FALSE	Fibroblast	Monocytic	0	0.08	0.321
RR	PLXNB2 >> SEMA4C	CPI-SS0892F3080	simple:O15031	simple:Q9C0C4	ENSG00000196576	ENSG00000168758	curated	FALSE	FALSE	Endothelia	Endothelia	0	0.08	0.254
RR	PLXNB2 >> SEMA4C	CPI-SS0892F3080	simple:O15031	simple:Q9C0C4	ENSG00000196576	ENSG00000168758	curated	FALSE	FALSE	Endothelia	Fibroblast	0	0.08	0.232
RR	PLXNB2 >> SEMA4C	CPI-SS0892F3080	simple:O15031	simple:Q9C0C4	ENSG00000196576	ENSG00000168758	curated	FALSE	FALSE	Epithelial	Endothelia	0	0.08	0.32
RR	PLXNB2 >> SEMA4C	CPI-SS0892F3080	simple:O15031	simple:Q9C0C4	ENSG00000196576	ENSG00000168758	curated	FALSE	FALSE	Epithelial	Fibroblast	0	0.08	0.298
RR	PLXNB2 >> SEMA4C	CPI-SS0892F3080	simple:O15031	simple:Q9C0C4	ENSG00000196576	ENSG00000168758	curated	FALSE	FALSE	Fibroblast	Endothelia	0	0.08	0.257
RR	PLXNB2 >> SEMA4C	CPI-SS0892F3080	simple:O15031	simple:Q9C0C4	ENSG00000196576	ENSG00000168758	curated	FALSE	FALSE	Fibroblast	Fibroblast	0	0.08	0.235
RR	PLXNB2 >> SEMA4C	CPI-SS0892F3080	simple:O15031	simple:Q9C0C4	ENSG00000196576	ENSG00000168758	curated	FALSE	FALSE	Monocytic	Endothelia	0	0.08	0.343
RR	PLXNB2 >> SEMA4C	CPI-SS0892F3080	simple:O15031	simple:Q9C0C4	ENSG00000196576	ENSG00000168758	curated	FALSE	FALSE	Monocytic	Fibroblast	0	0.08	0.321
LR	HGF >> MET	CPI-SS0109FE6AE	simple:P14210	simple:P08581	ENSG00000019991	ENSG00000105976	curated	TRUE	FALSE	Fibroblast	Endothelia	0	0.02	0.191
LR	HGF >> MET	CPI-SS0109FE6AE	simple:P14210	simple:P08581	ENSG00000019991	ENSG00000105976	curated	TRUE	FALSE	Fibroblast	Epithelial	0	0.02	0.159
RR	CD86 >> CTLA4	CPI-SS0A72C2360	simple:P42081	simple:P16410	ENSG00000114013	ENSG00000163599	curated	FALSE	FALSE	B_Cell	T_Cell	0	0.02	0.279
RR	CD86 >> CTLA4	CPI-SS0A72C2360	simple:P42081	simple:P16410	ENSG00000114013	ENSG00000163599	curated	FALSE	FALSE	Monocytic	T_Cell	0	0.02	0.645
RR	CTLA4 >> CD86	CPI-SS0A72C2360	simple:P16410	simple:P42081	ENSG00000163599	ENSG00000114013	curated	FALSE	FALSE	T_Cell	B_Cell	0	0.02	0.279
RR	CTLA4 >> CD86	CPI-SS0A72C2360	simple:P16410	simple:P42081	ENSG00000163599	ENSG00000114013	curated	FALSE	FALSE	T_Cell	Monocytic	0	0.02	0.645
RR	TNFSF12 >> TNFRSF12A	CPI-SS02EF3E1BA	simple:O43508	simple:Q9NP84	ENSG00000239697	ENSG00000006327	curated	TRUE	FALSE	Endothelia	Epithelial	0	0.08	0.214
RR	TNFSF12 >> TNFRSF12A	CPI-SS02EF3E1BA	simple:O43508	simple:Q9NP84	ENSG00000239697	ENSG00000006327	curated	TRUE	FALSE	Endothelia	Fibroblast	0	0.08	0.14
RR	TNFSF12 >> TNFRSF12A	CPI-SS02EF3E1BA	simple:O43508	simple:Q9NP84	ENSG00000239697	ENSG00000006327	curated	TRUE	FALSE	Fibroblast	Epithelial	0	0.08	0.259
RR	TNFSF12 >> TNFRSF12A	CPI-SS02EF3E1BA	simple:O43508	simple:Q9NP84	ENSG00000239697	ENSG00000006327	curated	TRUE	FALSE	Fibroblast	Fibroblast	0	0.08	0.185
RR	TNFSF12 >> TNFRSF12A	CPI-SS02EF3E1BA	simple:O43508	simple:Q9NP84	ENSG00000239697	ENSG00000006327	curated	TRUE	FALSE	Mast_Cell	Epithelial	0	0.08	0.265
RR	TNFSF12 >> TNFRSF12A	CPI-SS02EF3E1BA	simple:O43508	simple:Q9NP84	ENSG00000239697	ENSG00000006327	curated	TRUE	FALSE	Mast_Cell	Fibroblast	0	0.08	0.191
RR	TNFSF12 >> TNFRSF12A	CPI-SS02EF3E1BA	simple:O43508	simple:Q9NP84	ENSG00000239697	ENSG00000006327	curated	TRUE	FALSE	Monocytic	Epithelial	0	0.08	0.253
RR	TNFSF12 >> TNFRSF12A	CPI-SS02EF3E1BA	simple:O43508	simple:Q9NP84	ENSG00000239697	ENSG00000006327	curated	TRUE	FALSE	Monocytic	Fibroblast	0	0.08	0.179
RR	TNFRSF12A >> TNFSF12	CPI-SS02EF3E1BA	simple:Q9NP84	simple:O43508	ENSG00000006327	ENSG00000239697	curated	TRUE	FALSE	Epithelial	Endothelia	0	0.08	0.214
RR	TNFRSF12A >> TNFSF12	CPI-SS02EF3E1BA	simple:Q9NP84	simple:O43508	ENSG00000006327	ENSG00000239697	curated	TRUE	FALSE	Epithelial	Fibroblast	0	0.08	0.259
RR	TNFRSF12A >> TNFSF12	CPI-SS02EF3E1BA	simple:Q9NP84	simple:O43508	ENSG00000006327	ENSG00000239697	curated	TRUE	FALSE	Epithelial	Mast_Cell	0	0.08	0.265
RR	TNFRSF12A >> TNFSF12	CPI-SS02EF3E1BA	simple:Q9NP84	simple:O43508	ENSG00000006327	ENSG00000239697	curated	TRUE	FALSE	Epithelial	Monocytic	0	0.08	0.253
RR	TNFRSF12A >> TNFSF12	CPI-SS02EF3E1BA	simple:Q9NP84	simple:O43508	ENSG00000006327	ENSG00000239697	curated	TRUE	FALSE	Fibroblast	Endothelia	0	0.08	0.14
RR	TNFRSF12A >> TNFSF12	CPI-SS02EF3E1BA	simple:Q9NP84	simple:O43508	ENSG00000006327	ENSG00000239697	curated	TRUE	FALSE	Fibroblast	Fibroblast	0	0.08	0.185
RR	TNFRSF12A >> TNFSF12	CPI-SS02EF3E1BA	simple:Q9NP84	simple:O43508	ENSG00000006327	ENSG00000239697	curated	TRUE	FALSE	Fibroblast	Mast_Cell	0	0.08	0.191
RR	TNFRSF12A >> TNFSF12	CPI-SS02EF3E1BA	simple:Q9NP84	simple:O43508	ENSG00000006327	ENSG00000239697	curated	TRUE	FALSE	Fibroblast	Monocytic	0	0.08	0.179
RR	DSC2 >> DSG2	CPI-SS06D13FCD3	simple:Q02487	simple:Q14126	ENSG00000134755	ENSG00000046604	curated	FALSE	FALSE	Epithelial	Epithelial	0	0.02	0.75
RR	DSC2 >> DSG2	CPI-SS06D13FCD3	simple:Q02487	simple:Q14126	ENSG00000134755	ENSG00000046604	curated	FALSE	FALSE	Monocytic	Epithelial	0	0.02	0.465
RR	DSG2 >> DSC2	CPI-SS06D13FCD3	simple:Q14126	simple:Q02487	ENSG00000046604	ENSG00000134755	curated	FALSE	FALSE	Epithelial	Epithelial	0	0.02	0.75
RR	DSG2 >> DSC2	CPI-SS06D13FCD3	simple:Q14126	simple:Q02487	ENSG00000046604	ENSG00000134755	curated	FALSE	FALSE	Epithelial	Monocytic	0	0.02	0.465
LR	MDK >> LRP1	CPI-SS067695081	simple:P21741	simple:Q07954	ENSG00000110492	ENSG00000123384	InnateDB-All	TRUE	FALSE	Endothelia	Epithelial	0	0.09	0.239
LR	MDK >> LRP1	CPI-SS067695081	simple:P21741	simple:Q07954	ENSG00000110492	ENSG00000123384	InnateDB-All	TRUE	FALSE	Endothelia	Fibroblast	0	0.09	0.677
LR	MDK >> LRP1	CPI-SS067695081	simple:P21741	simple:Q07954	ENSG00000110492	ENSG00000123384	InnateDB-All	TRUE	FALSE	Endothelia	Monocytic	0	0.09	0.367
LR	MDK >> LRP1	CPI-SS067695081	simple:P21741	simple:Q07954	ENSG00000110492	ENSG00000123384	InnateDB-All	TRUE	FALSE	Epithelial	Epithelial	0	0.09	0.188
LR	MDK >> LRP1	CPI-SS067695081	simple:P21741	simple:Q07954	ENSG00000110492	ENSG00000123384	InnateDB-All	TRUE	FALSE	Epithelial	Fibroblast	0	0.09	0.625
LR	MDK >> LRP1	CPI-SS067695081	simple:P21741	simple:Q07954	ENSG00000110492	ENSG00000123384	InnateDB-All	TRUE	FALSE	Epithelial	Monocytic	0	0.09	0.316
LR	MDK >> LRP1	CPI-SS067695081	simple:P21741	simple:Q07954	ENSG00000110492	ENSG00000123384	InnateDB-All	TRUE	FALSE	Fibroblast	Epithelial	0	0.09	0.55
LR	MDK >> LRP1	CPI-SS067695081	simple:P21741	simple:Q07954	ENSG00000110492	ENSG00000123384	InnateDB-All	TRUE	FALSE	Fibroblast	Fibroblast	0	0.09	0.987
LR	MDK >> LRP1	CPI-SS067695081	simple:P21741	simple:Q07954	ENSG00000110492	ENSG00000123384	InnateDB-All	TRUE	FALSE	Fibroblast	Monocytic	0	0.09	0.678
LR	PDGFB >> LRP1	CPI-SS052F9CDB6	simple:P01127	simple:Q07954	ENSG00000100311	ENSG00000123384	InnateDB-All	TRUE	FALSE	Endothelia	Epithelial	0	0.03	0.216
LR	PDGFB >> LRP1	CPI-SS052F9CDB6	simple:P01127	simple:Q07954	ENSG00000100311	ENSG00000123384	InnateDB-All	TRUE	FALSE	Endothelia	Fibroblast	0	0.03	0.654
LR	PDGFB >> LRP1	CPI-SS052F9CDB6	simple:P01127	simple:Q07954	ENSG00000100311	ENSG00000123384	InnateDB-All	TRUE	FALSE	Endothelia	Monocytic	0	0.03	0.344
RR	CEACAM6 >> CEACAM1	CPI-SS0E21A90FE	simple:P40199	simple:P13688	ENSG00000086548	ENSG00000079385	curated	TRUE	FALSE	Epithelial	Epithelial	0	0.04	0.51
RR	CEACAM6 >> CEACAM1	CPI-SS0E21A90FE	simple:P40199	simple:P13688	ENSG00000086548	ENSG00000079385	curated	TRUE	FALSE	Epithelial	MDSC	0	0.04	0.758
RR	CEACAM6 >> CEACAM1	CPI-SS0E21A90FE	simple:P40199	simple:P13688	ENSG00000086548	ENSG00000079385	curated	TRUE	FALSE	MDSC	Epithelial	0	0.04	0.889
RR	CEACAM6 >> CEACAM1	CPI-SS0E21A90FE	simple:P40199	simple:P13688	ENSG00000086548	ENSG00000079385	curated	TRUE	FALSE	MDSC	MDSC	0	0.04	1.137
RR	CEACAM1 >> CEACAM6	CPI-SS0E21A90FE	simple:P13688	simple:P40199	ENSG00000079385	ENSG00000086548	curated	TRUE	FALSE	Epithelial	Epithelial	0	0.04	0.51
RR	CEACAM1 >> CEACAM6	CPI-SS0E21A90FE	simple:P13688	simple:P40199	ENSG00000079385	ENSG00000086548	curated	TRUE	FALSE	Epithelial	MDSC	0	0.04	0.889
RR	CEACAM1 >> CEACAM6	CPI-SS0E21A90FE	simple:P13688	simple:P40199	ENSG00000079385	ENSG00000086548	curated	TRUE	FALSE	MDSC	Epithelial	0	0.04	0.758
RR	CEACAM1 >> CEACAM6	CPI-SS0E21A90FE	simple:P13688	simple:P40199	ENSG00000079385	ENSG00000086548	curated	TRUE	FALSE	MDSC	MDSC	0	0.04	1.137
RR	CEACAM8 >> CEACAM1	CPI-SS02318B112	simple:P31997	simple:P13688	ENSG00000124469	ENSG00000079385	curated	TRUE	FALSE	MDSC	Epithelial	0	0.02	1.65
RR	CEACAM8 >> CEACAM1	CPI-SS02318B112	simple:P31997	simple:P13688	ENSG00000124469	ENSG00000079385	curated	TRUE	FALSE	MDSC	MDSC	0	0.02	1.898
RR	CEACAM1 >> CEACAM8	CPI-SS02318B112	simple:P13688	simple:P31997	ENSG00000079385	ENSG00000124469	curated	TRUE	FALSE	Epithelial	MDSC	0	0.02	1.65
RR	CEACAM1 >> CEACAM8	CPI-SS02318B112	simple:P13688	simple:P31997	ENSG00000079385	ENSG00000124469	curated	TRUE	FALSE	MDSC	MDSC	0	0.02	1.898
RR	CEACAM6 >> CEACAM8	CPI-SS0812B2E9F	simple:P40199	simple:P31997	ENSG00000086548	ENSG00000124469	curated	FALSE	FALSE	Epithelial	MDSC	0	0.02	1.379
RR	CEACAM6 >> CEACAM8	CPI-SS0812B2E9F	simple:P40199	simple:P31997	ENSG00000086548	ENSG00000124469	curated	FALSE	FALSE	MDSC	MDSC	0	0.02	1.758
RR	CEACAM8 >> CEACAM6	CPI-SS0812B2E9F	simple:P31997	simple:P40199	ENSG00000124469	ENSG00000086548	curated	FALSE	FALSE	MDSC	Epithelial	0	0.02	1.379
RR	CEACAM8 >> CEACAM6	CPI-SS0812B2E9F	simple:P31997	simple:P40199	ENSG00000124469	ENSG00000086548	curated	FALSE	FALSE	MDSC	MDSC	0	0.02	1.758
RR	PVR >> CD226	CPI-SS0A8627ED6	simple:P15151	simple:Q15762	ENSG00000073008	ENSG00000150637	curated	TRUE	FALSE	Epithelial	T_Cell	0	0.01	0.178
RR	CD226 >> PVR	CPI-SS0A8627ED6	simple:Q15762	simple:P15151	ENSG00000150637	ENSG00000073008	curated	TRUE	FALSE	T_Cell	Epithelial	0	0.01	0.178
RR	NECTIN2 >> CD226	CPI-SS01036C1ED	simple:Q92692	simple:Q15762	ENSG00000130202	ENSG00000150637	curated	FALSE	FALSE	Endothelia	T_Cell	0	0.04	0.401
RR	NECTIN2 >> CD226	CPI-SS01036C1ED	simple:Q92692	simple:Q15762	ENSG00000130202	ENSG00000150637	curated	FALSE	FALSE	Epithelial	T_Cell	0	0.04	0.255
RR	NECTIN2 >> CD226	CPI-SS01036C1ED	simple:Q92692	simple:Q15762	ENSG00000130202	ENSG00000150637	curated	FALSE	FALSE	Fibroblast	T_Cell	0	0.04	0.204
RR	NECTIN2 >> CD226	CPI-SS01036C1ED	simple:Q92692	simple:Q15762	ENSG00000130202	ENSG00000150637	curated	FALSE	FALSE	Monocytic	T_Cell	0	0.04	0.248
RR	CD226 >> NECTIN2	CPI-SS01036C1ED	simple:Q15762	simple:Q92692	ENSG00000150637	ENSG00000130202	curated	FALSE	FALSE	T_Cell	Endothelia	0	0.04	0.401
RR	CD226 >> NECTIN2	CPI-SS01036C1ED	simple:Q15762	simple:Q92692	ENSG00000150637	ENSG00000130202	curated	FALSE	FALSE	T_Cell	Epithelial	0	0.04	0.255
RR	CD226 >> NECTIN2	CPI-SS01036C1ED	simple:Q15762	simple:Q92692	ENSG00000150637	ENSG00000130202	curated	FALSE	FALSE	T_Cell	Fibroblast	0	0.04	0.204
RR	CD226 >> NECTIN2	CPI-SS01036C1ED	simple:Q15762	simple:Q92692	ENSG00000150637	ENSG00000130202	curated	FALSE	FALSE	T_Cell	Monocytic	0	0.04	0.248
RR	PVR >> NECTIN3	CPI-SS0F1A060D4	simple:P15151	simple:Q9NQS3	ENSG00000073008	ENSG00000177707	curated	TRUE	FALSE	Epithelial	Fibroblast	0	0.01	0.128
RR	NECTIN3 >> PVR	CPI-SS0F1A060D4	simple:Q9NQS3	simple:P15151	ENSG00000177707	ENSG00000073008	curated	TRUE	FALSE	Fibroblast	Epithelial	0	0.01	0.128
RR	NECTIN2 >> NECTIN3	CPI-SS02FBD007E	simple:Q92692	simple:Q9NQS3	ENSG00000130202	ENSG00000177707	curated	FALSE	FALSE	Endothelia	Fibroblast	0	0.04	0.352
RR	NECTIN2 >> NECTIN3	CPI-SS02FBD007E	simple:Q92692	simple:Q9NQS3	ENSG00000130202	ENSG00000177707	curated	FALSE	FALSE	Epithelial	Fibroblast	0	0.04	0.206
RR	NECTIN2 >> NECTIN3	CPI-SS02FBD007E	simple:Q92692	simple:Q9NQS3	ENSG00000130202	ENSG00000177707	curated	FALSE	FALSE	Fibroblast	Fibroblast	0	0.04	0.154
RR	NECTIN2 >> NECTIN3	CPI-SS02FBD007E	simple:Q92692	simple:Q9NQS3	ENSG00000130202	ENSG00000177707	curated	FALSE	FALSE	Monocytic	Fibroblast	0	0.04	0.199
RR	NECTIN3 >> NECTIN2	CPI-SS02FBD007E	simple:Q9NQS3	simple:Q92692	ENSG00000177707	ENSG00000130202	curated	FALSE	FALSE	Fibroblast	Endothelia	0	0.04	0.352
RR	NECTIN3 >> NECTIN2	CPI-SS02FBD007E	simple:Q9NQS3	simple:Q92692	ENSG00000177707	ENSG00000130202	curated	FALSE	FALSE	Fibroblast	Epithelial	0	0.04	0.206
RR	NECTIN3 >> NECTIN2	CPI-SS02FBD007E	simple:Q9NQS3	simple:Q92692	ENSG00000177707	ENSG00000130202	curated	FALSE	FALSE	Fibroblast	Fibroblast	0	0.04	0.154
RR	NECTIN3 >> NECTIN2	CPI-SS02FBD007E	simple:Q9NQS3	simple:Q92692	ENSG00000177707	ENSG00000130202	curated	FALSE	FALSE	Fibroblast	Monocytic	0	0.04	0.199
RR	TIGIT >> NECTIN3	CPI-SS03859E16F	simple:Q495A1	simple:Q9NQS3	ENSG00000181847	ENSG00000177707	curated	FALSE	FALSE	T_Cell	Fibroblast	0	0.01	0.364
RR	NECTIN3 >> TIGIT	CPI-SS03859E16F	simple:Q9NQS3	simple:Q495A1	ENSG00000177707	ENSG00000181847	curated	FALSE	FALSE	Fibroblast	T_Cell	0	0.01	0.364
RR	NECTIN1 >> NECTIN3	CPI-SS0C5E9FBFB	simple:Q15223	simple:Q9NQS3	ENSG00000110400	ENSG00000177707	curated	TRUE	FALSE	Epithelial	Fibroblast	0	0.01	0.313
RR	NECTIN3 >> NECTIN1	CPI-SS0C5E9FBFB	simple:Q9NQS3	simple:Q15223	ENSG00000177707	ENSG00000110400	curated	TRUE	FALSE	Fibroblast	Epithelial	0	0.01	0.313
RR	TIGIT >> PVR	CPI-SS0850FDB3E	simple:Q495A1	simple:P15151	ENSG00000181847	ENSG00000073008	curated	TRUE	FALSE	T_Cell	Epithelial	0	0.01	0.358
RR	PVR >> TIGIT	CPI-SS0850FDB3E	simple:P15151	simple:Q495A1	ENSG00000073008	ENSG00000181847	curated	TRUE	FALSE	Epithelial	T_Cell	0	0.01	0.358
RR	CD96 >> PVR	CPI-SS0ABFB17ED	simple:P40200	simple:P15151	ENSG00000153283	ENSG00000073008	curated	TRUE	FALSE	T_Cell	Epithelial	0	0.01	0.526
RR	PVR >> CD96	CPI-SS0ABFB17ED	simple:P15151	simple:P40200	ENSG00000073008	ENSG00000153283	curated	TRUE	FALSE	Epithelial	T_Cell	0	0.01	0.526
RR	TIGIT >> NECTIN2	CPI-SS0A5DF05C0	simple:Q495A1	simple:Q92692	ENSG00000181847	ENSG00000130202	curated	FALSE	FALSE	T_Cell	Endothelia	0	0.04	0.581
RR	TIGIT >> NECTIN2	CPI-SS0A5DF05C0	simple:Q495A1	simple:Q92692	ENSG00000181847	ENSG00000130202	curated	FALSE	FALSE	T_Cell	Epithelial	0	0.04	0.435
RR	TIGIT >> NECTIN2	CPI-SS0A5DF05C0	simple:Q495A1	simple:Q92692	ENSG00000181847	ENSG00000130202	curated	FALSE	FALSE	T_Cell	Fibroblast	0	0.04	0.383
RR	TIGIT >> NECTIN2	CPI-SS0A5DF05C0	simple:Q495A1	simple:Q92692	ENSG00000181847	ENSG00000130202	curated	FALSE	FALSE	T_Cell	Monocytic	0	0.04	0.428
RR	NECTIN2 >> TIGIT	CPI-SS0A5DF05C0	simple:Q92692	simple:Q495A1	ENSG00000130202	ENSG00000181847	curated	FALSE	FALSE	Endothelia	T_Cell	0	0.04	0.581
RR	NECTIN2 >> TIGIT	CPI-SS0A5DF05C0	simple:Q92692	simple:Q495A1	ENSG00000130202	ENSG00000181847	curated	FALSE	FALSE	Epithelial	T_Cell	0	0.04	0.435
RR	NECTIN2 >> TIGIT	CPI-SS0A5DF05C0	simple:Q92692	simple:Q495A1	ENSG00000130202	ENSG00000181847	curated	FALSE	FALSE	Fibroblast	T_Cell	0	0.04	0.383
RR	NECTIN2 >> TIGIT	CPI-SS0A5DF05C0	simple:Q92692	simple:Q495A1	ENSG00000130202	ENSG00000181847	curated	FALSE	FALSE	Monocytic	T_Cell	0	0.04	0.428
RR	CD96 >> NECTIN1	CPI-SS03F821467	simple:P40200	simple:Q15223	ENSG00000153283	ENSG00000110400	curated	TRUE	FALSE	T_Cell	Epithelial	0	0.01	0.711
RR	NECTIN1 >> CD96	CPI-SS03F821467	simple:Q15223	simple:P40200	ENSG00000110400	ENSG00000153283	curated	TRUE	FALSE	Epithelial	T_Cell	0	0.01	0.711
RR	DSG2 >> DSC3	CPI-SS0B6F0C894	simple:Q14126	simple:Q14574	ENSG00000046604	ENSG00000134762	curated	FALSE	FALSE	Epithelial	Epithelial	0	0.01	0.644
RR	DSC3 >> DSG2	CPI-SS0B6F0C894	simple:Q14574	simple:Q14126	ENSG00000134762	ENSG00000046604	curated	FALSE	FALSE	Epithelial	Epithelial	0	0.01	0.644
LR	IGF2 >> IGF1R	CPI-SS09DB7D3A1	simple:P01344	simple:P08069	ENSG00000167244	ENSG00000140443	curated	TRUE	FALSE	Fibroblast	Epithelial	0	0.03	0.186
LR	IGF2 >> IGF1R	CPI-SS09DB7D3A1	simple:P01344	simple:P08069	ENSG00000167244	ENSG00000140443	curated	TRUE	FALSE	Fibroblast	Fibroblast	0	0.03	0.22
LR	IGF2 >> IGF1R	CPI-SS09DB7D3A1	simple:P01344	simple:P08069	ENSG00000167244	ENSG00000140443	curated	TRUE	FALSE	Fibroblast	MDSC	0	0.03	0.255
RR	NOTCH2 >> DLL1	CPI-SS0F20B8633	simple:Q04721	simple:O00548	ENSG00000134250	ENSG00000198719	curated	FALSE	FALSE	Fibroblast	Endothelia	0	0.02	0.327
RR	NOTCH2 >> DLL1	CPI-SS0F20B8633	simple:Q04721	simple:O00548	ENSG00000134250	ENSG00000198719	curated	FALSE	FALSE	Monocytic	Endothelia	0	0.02	0.27
RR	DLL1 >> NOTCH2	CPI-SS0F20B8633	simple:O00548	simple:Q04721	ENSG00000198719	ENSG00000134250	curated	FALSE	FALSE	Endothelia	Fibroblast	0	0.02	0.327
RR	DLL1 >> NOTCH2	CPI-SS0F20B8633	simple:O00548	simple:Q04721	ENSG00000198719	ENSG00000134250	curated	FALSE	FALSE	Endothelia	Monocytic	0	0.02	0.27
LR	C3 >> C3AR1	CPI-SS03E48EFEA	simple:P01024	simple:Q16581	ENSG00000125730	ENSG00000171860	guidetopharmacology.org	TRUE	FALSE	Epithelial	MDSC	0	0.09	0.328
LR	C3 >> C3AR1	CPI-SS03E48EFEA	simple:P01024	simple:Q16581	ENSG00000125730	ENSG00000171860	guidetopharmacology.org	TRUE	FALSE	Epithelial	Mast_Cell	0	0.09	0.271
LR	C3 >> C3AR1	CPI-SS03E48EFEA	simple:P01024	simple:Q16581	ENSG00000125730	ENSG00000171860	guidetopharmacology.org	TRUE	FALSE	Epithelial	Monocytic	0	0.09	0.266
LR	C3 >> C3AR1	CPI-SS03E48EFEA	simple:P01024	simple:Q16581	ENSG00000125730	ENSG00000171860	guidetopharmacology.org	TRUE	FALSE	Fibroblast	MDSC	0	0.09	0.598
LR	C3 >> C3AR1	CPI-SS03E48EFEA	simple:P01024	simple:Q16581	ENSG00000125730	ENSG00000171860	guidetopharmacology.org	TRUE	FALSE	Fibroblast	Mast_Cell	0	0.09	0.541
LR	C3 >> C3AR1	CPI-SS03E48EFEA	simple:P01024	simple:Q16581	ENSG00000125730	ENSG00000171860	guidetopharmacology.org	TRUE	FALSE	Fibroblast	Monocytic	0	0.09	0.536
LR	C3 >> C3AR1	CPI-SS03E48EFEA	simple:P01024	simple:Q16581	ENSG00000125730	ENSG00000171860	guidetopharmacology.org	TRUE	FALSE	Monocytic	MDSC	0	0.09	0.272
LR	C3 >> C3AR1	CPI-SS03E48EFEA	simple:P01024	simple:Q16581	ENSG00000125730	ENSG00000171860	guidetopharmacology.org	TRUE	FALSE	Monocytic	Mast_Cell	0	0.09	0.215
LR	C3 >> C3AR1	CPI-SS03E48EFEA	simple:P01024	simple:Q16581	ENSG00000125730	ENSG00000171860	guidetopharmacology.org	TRUE	FALSE	Monocytic	Monocytic	0	0.09	0.21
RR	ICAM1 >> ITGAL	CPI-SS0E9A581F8	simple:P05362	simple:P20701	ENSG00000090339	ENSG00000005844	curated	FALSE	FALSE	Endothelia	T_Cell	0	0.07	0.484
RR	ICAM1 >> ITGAL	CPI-SS0E9A581F8	simple:P05362	simple:P20701	ENSG00000090339	ENSG00000005844	curated	FALSE	FALSE	Monocytic	Monocytic	0	0.07	0.308
RR	ICAM1 >> ITGAL	CPI-SS0E9A581F8	simple:P05362	simple:P20701	ENSG00000090339	ENSG00000005844	curated	FALSE	FALSE	Monocytic	T_Cell	0	0.07	0.553
RR	ICAM1 >> ITGAL	CPI-SS0E9A581F8	simple:P05362	simple:P20701	ENSG00000090339	ENSG00000005844	curated	FALSE	FALSE	Neutrophil	MDSC	0	0.07	0.323
RR	ICAM1 >> ITGAL	CPI-SS0E9A581F8	simple:P05362	simple:P20701	ENSG00000090339	ENSG00000005844	curated	FALSE	FALSE	Neutrophil	Monocytic	0	0.07	0.333
RR	ICAM1 >> ITGAL	CPI-SS0E9A581F8	simple:P05362	simple:P20701	ENSG00000090339	ENSG00000005844	curated	FALSE	FALSE	Neutrophil	Plasma_Cell	0	0.07	0.261
RR	ICAM1 >> ITGAL	CPI-SS0E9A581F8	simple:P05362	simple:P20701	ENSG00000090339	ENSG00000005844	curated	FALSE	FALSE	Neutrophil	T_Cell	0	0.07	0.577
RR	ITGAL >> ICAM1	CPI-SS0E9A581F8	simple:P20701	simple:P05362	ENSG00000005844	ENSG00000090339	curated	FALSE	FALSE	MDSC	Neutrophil	0	0.07	0.323
RR	ITGAL >> ICAM1	CPI-SS0E9A581F8	simple:P20701	simple:P05362	ENSG00000005844	ENSG00000090339	curated	FALSE	FALSE	Monocytic	Monocytic	0	0.07	0.308
RR	ITGAL >> ICAM1	CPI-SS0E9A581F8	simple:P20701	simple:P05362	ENSG00000005844	ENSG00000090339	curated	FALSE	FALSE	Monocytic	Neutrophil	0	0.07	0.333
RR	ITGAL >> ICAM1	CPI-SS0E9A581F8	simple:P20701	simple:P05362	ENSG00000005844	ENSG00000090339	curated	FALSE	FALSE	Plasma_Cell	Neutrophil	0	0.07	0.261
RR	ITGAL >> ICAM1	CPI-SS0E9A581F8	simple:P20701	simple:P05362	ENSG00000005844	ENSG00000090339	curated	FALSE	FALSE	T_Cell	Endothelia	0	0.07	0.484
RR	ITGAL >> ICAM1	CPI-SS0E9A581F8	simple:P20701	simple:P05362	ENSG00000005844	ENSG00000090339	curated	FALSE	FALSE	T_Cell	Monocytic	0	0.07	0.553
RR	ITGAL >> ICAM1	CPI-SS0E9A581F8	simple:P20701	simple:P05362	ENSG00000005844	ENSG00000090339	curated	FALSE	FALSE	T_Cell	Neutrophil	0	0.07	0.577
LR	GRN >> SORT1	CPI-SS063F6EED4	simple:P28799	simple:Q99523	ENSG00000030582	ENSG00000134243	MINT	TRUE	FALSE	Endothelia	Epithelial	0	0.32	0.635
LR	GRN >> SORT1	CPI-SS063F6EED4	simple:P28799	simple:Q99523	ENSG00000030582	ENSG00000134243	MINT	TRUE	FALSE	Endothelia	Fibroblast	0	0.32	0.588
LR	GRN >> SORT1	CPI-SS063F6EED4	simple:P28799	simple:Q99523	ENSG00000030582	ENSG00000134243	MINT	TRUE	FALSE	Endothelia	MDSC	0	0.32	0.793
LR	GRN >> SORT1	CPI-SS063F6EED4	simple:P28799	simple:Q99523	ENSG00000030582	ENSG00000134243	MINT	TRUE	FALSE	Endothelia	Monocytic	0	0.32	0.578
LR	GRN >> SORT1	CPI-SS063F6EED4	simple:P28799	simple:Q99523	ENSG00000030582	ENSG00000134243	MINT	TRUE	FALSE	Epithelial	Epithelial	0	0.32	0.864
LR	GRN >> SORT1	CPI-SS063F6EED4	simple:P28799	simple:Q99523	ENSG00000030582	ENSG00000134243	MINT	TRUE	FALSE	Epithelial	Fibroblast	0	0.32	0.817
LR	GRN >> SORT1	CPI-SS063F6EED4	simple:P28799	simple:Q99523	ENSG00000030582	ENSG00000134243	MINT	TRUE	FALSE	Epithelial	MDSC	0	0.32	1.022
LR	GRN >> SORT1	CPI-SS063F6EED4	simple:P28799	simple:Q99523	ENSG00000030582	ENSG00000134243	MINT	TRUE	FALSE	Epithelial	Monocytic	0	0.32	0.807
LR	GRN >> SORT1	CPI-SS063F6EED4	simple:P28799	simple:Q99523	ENSG00000030582	ENSG00000134243	MINT	TRUE	FALSE	Fibroblast	Epithelial	0	0.32	0.456
LR	GRN >> SORT1	CPI-SS063F6EED4	simple:P28799	simple:Q99523	ENSG00000030582	ENSG00000134243	MINT	TRUE	FALSE	Fibroblast	Fibroblast	0	0.32	0.409
LR	GRN >> SORT1	CPI-SS063F6EED4	simple:P28799	simple:Q99523	ENSG00000030582	ENSG00000134243	MINT	TRUE	FALSE	Fibroblast	MDSC	0	0.32	0.613
LR	GRN >> SORT1	CPI-SS063F6EED4	simple:P28799	simple:Q99523	ENSG00000030582	ENSG00000134243	MINT	TRUE	FALSE	Fibroblast	Monocytic	0	0.32	0.398
LR	GRN >> SORT1	CPI-SS063F6EED4	simple:P28799	simple:Q99523	ENSG00000030582	ENSG00000134243	MINT	TRUE	FALSE	MDSC	Epithelial	0	0.32	1.363
LR	GRN >> SORT1	CPI-SS063F6EED4	simple:P28799	simple:Q99523	ENSG00000030582	ENSG00000134243	MINT	TRUE	FALSE	MDSC	Fibroblast	0	0.32	1.316
LR	GRN >> SORT1	CPI-SS063F6EED4	simple:P28799	simple:Q99523	ENSG00000030582	ENSG00000134243	MINT	TRUE	FALSE	MDSC	MDSC	0	0.32	1.52
LR	GRN >> SORT1	CPI-SS063F6EED4	simple:P28799	simple:Q99523	ENSG00000030582	ENSG00000134243	MINT	TRUE	FALSE	MDSC	Monocytic	0	0.32	1.305
LR	GRN >> SORT1	CPI-SS063F6EED4	simple:P28799	simple:Q99523	ENSG00000030582	ENSG00000134243	MINT	TRUE	FALSE	Mast_Cell	Epithelial	0	0.32	0.493
LR	GRN >> SORT1	CPI-SS063F6EED4	simple:P28799	simple:Q99523	ENSG00000030582	ENSG00000134243	MINT	TRUE	FALSE	Mast_Cell	Fibroblast	0	0.32	0.447
LR	GRN >> SORT1	CPI-SS063F6EED4	simple:P28799	simple:Q99523	ENSG00000030582	ENSG00000134243	MINT	TRUE	FALSE	Mast_Cell	MDSC	0	0.32	0.651
LR	GRN >> SORT1	CPI-SS063F6EED4	simple:P28799	simple:Q99523	ENSG00000030582	ENSG00000134243	MINT	TRUE	FALSE	Mast_Cell	Monocytic	0	0.32	0.436
LR	GRN >> SORT1	CPI-SS063F6EED4	simple:P28799	simple:Q99523	ENSG00000030582	ENSG00000134243	MINT	TRUE	FALSE	Monocytic	Epithelial	0	0.32	1.013
LR	GRN >> SORT1	CPI-SS063F6EED4	simple:P28799	simple:Q99523	ENSG00000030582	ENSG00000134243	MINT	TRUE	FALSE	Monocytic	Fibroblast	0	0.32	0.967
LR	GRN >> SORT1	CPI-SS063F6EED4	simple:P28799	simple:Q99523	ENSG00000030582	ENSG00000134243	MINT	TRUE	FALSE	Monocytic	MDSC	0	0.32	1.171
LR	GRN >> SORT1	CPI-SS063F6EED4	simple:P28799	simple:Q99523	ENSG00000030582	ENSG00000134243	MINT	TRUE	FALSE	Monocytic	Monocytic	0	0.32	0.956
LR	GRN >> SORT1	CPI-SS063F6EED4	simple:P28799	simple:Q99523	ENSG00000030582	ENSG00000134243	MINT	TRUE	FALSE	Neutrophil	Epithelial	0	0.32	0.356
LR	GRN >> SORT1	CPI-SS063F6EED4	simple:P28799	simple:Q99523	ENSG00000030582	ENSG00000134243	MINT	TRUE	FALSE	Neutrophil	Fibroblast	0	0.32	0.31
LR	GRN >> SORT1	CPI-SS063F6EED4	simple:P28799	simple:Q99523	ENSG00000030582	ENSG00000134243	MINT	TRUE	FALSE	Neutrophil	MDSC	0	0.32	0.514
LR	GRN >> SORT1	CPI-SS063F6EED4	simple:P28799	simple:Q99523	ENSG00000030582	ENSG00000134243	MINT	TRUE	FALSE	Neutrophil	Monocytic	0	0.32	0.299
LR	GRN >> SORT1	CPI-SS063F6EED4	simple:P28799	simple:Q99523	ENSG00000030582	ENSG00000134243	MINT	TRUE	FALSE	Plasma_Cell	Epithelial	0	0.32	0.379
LR	GRN >> SORT1	CPI-SS063F6EED4	simple:P28799	simple:Q99523	ENSG00000030582	ENSG00000134243	MINT	TRUE	FALSE	Plasma_Cell	Fibroblast	0	0.32	0.332
LR	GRN >> SORT1	CPI-SS063F6EED4	simple:P28799	simple:Q99523	ENSG00000030582	ENSG00000134243	MINT	TRUE	FALSE	Plasma_Cell	MDSC	0	0.32	0.537
LR	GRN >> SORT1	CPI-SS063F6EED4	simple:P28799	simple:Q99523	ENSG00000030582	ENSG00000134243	MINT	TRUE	FALSE	Plasma_Cell	Monocytic	0	0.32	0.321
LR	COPA >> SORT1	CPI-SS0F94A3DAC	simple:P53621	simple:Q99523	ENSG00000122218	ENSG00000134243	IntAct	TRUE	FALSE	B_Cell	Epithelial	0	0.37	0.288
LR	COPA >> SORT1	CPI-SS0F94A3DAC	simple:P53621	simple:Q99523	ENSG00000122218	ENSG00000134243	IntAct	TRUE	FALSE	B_Cell	Fibroblast	0	0.37	0.241
LR	COPA >> SORT1	CPI-SS0F94A3DAC	simple:P53621	simple:Q99523	ENSG00000122218	ENSG00000134243	IntAct	TRUE	FALSE	B_Cell	MDSC	0	0.37	0.445
LR	COPA >> SORT1	CPI-SS0F94A3DAC	simple:P53621	simple:Q99523	ENSG00000122218	ENSG00000134243	IntAct	TRUE	FALSE	Endothelia	Epithelial	0	0.37	0.385
LR	COPA >> SORT1	CPI-SS0F94A3DAC	simple:P53621	simple:Q99523	ENSG00000122218	ENSG00000134243	IntAct	TRUE	FALSE	Endothelia	Fibroblast	0	0.37	0.338
LR	COPA >> SORT1	CPI-SS0F94A3DAC	simple:P53621	simple:Q99523	ENSG00000122218	ENSG00000134243	IntAct	TRUE	FALSE	Endothelia	MDSC	0	0.37	0.543
LR	COPA >> SORT1	CPI-SS0F94A3DAC	simple:P53621	simple:Q99523	ENSG00000122218	ENSG00000134243	IntAct	TRUE	FALSE	Endothelia	Monocytic	0	0.37	0.327
LR	COPA >> SORT1	CPI-SS0F94A3DAC	simple:P53621	simple:Q99523	ENSG00000122218	ENSG00000134243	IntAct	TRUE	FALSE	Epithelial	Epithelial	0	0.37	0.35
LR	COPA >> SORT1	CPI-SS0F94A3DAC	simple:P53621	simple:Q99523	ENSG00000122218	ENSG00000134243	IntAct	TRUE	FALSE	Epithelial	Fibroblast	0	0.37	0.303
LR	COPA >> SORT1	CPI-SS0F94A3DAC	simple:P53621	simple:Q99523	ENSG00000122218	ENSG00000134243	IntAct	TRUE	FALSE	Epithelial	MDSC	0	0.37	0.508
LR	COPA >> SORT1	CPI-SS0F94A3DAC	simple:P53621	simple:Q99523	ENSG00000122218	ENSG00000134243	IntAct	TRUE	FALSE	Epithelial	Monocytic	0	0.37	0.293
LR	COPA >> SORT1	CPI-SS0F94A3DAC	simple:P53621	simple:Q99523	ENSG00000122218	ENSG00000134243	IntAct	TRUE	FALSE	Fibroblast	Epithelial	0	0.37	0.548
LR	COPA >> SORT1	CPI-SS0F94A3DAC	simple:P53621	simple:Q99523	ENSG00000122218	ENSG00000134243	IntAct	TRUE	FALSE	Fibroblast	Fibroblast	0	0.37	0.501
LR	COPA >> SORT1	CPI-SS0F94A3DAC	simple:P53621	simple:Q99523	ENSG00000122218	ENSG00000134243	IntAct	TRUE	FALSE	Fibroblast	MDSC	0	0.37	0.706
LR	COPA >> SORT1	CPI-SS0F94A3DAC	simple:P53621	simple:Q99523	ENSG00000122218	ENSG00000134243	IntAct	TRUE	FALSE	Fibroblast	Monocytic	0	0.37	0.491
LR	COPA >> SORT1	CPI-SS0F94A3DAC	simple:P53621	simple:Q99523	ENSG00000122218	ENSG00000134243	IntAct	TRUE	FALSE	MDSC	Epithelial	0	0.37	0.444
LR	COPA >> SORT1	CPI-SS0F94A3DAC	simple:P53621	simple:Q99523	ENSG00000122218	ENSG00000134243	IntAct	TRUE	FALSE	MDSC	Fibroblast	0	0.37	0.398
LR	COPA >> SORT1	CPI-SS0F94A3DAC	simple:P53621	simple:Q99523	ENSG00000122218	ENSG00000134243	IntAct	TRUE	FALSE	MDSC	MDSC	0	0.37	0.602
LR	COPA >> SORT1	CPI-SS0F94A3DAC	simple:P53621	simple:Q99523	ENSG00000122218	ENSG00000134243	IntAct	TRUE	FALSE	MDSC	Monocytic	0	0.37	0.387
LR	COPA >> SORT1	CPI-SS0F94A3DAC	simple:P53621	simple:Q99523	ENSG00000122218	ENSG00000134243	IntAct	TRUE	FALSE	Mast_Cell	Epithelial	0	0.37	0.404
LR	COPA >> SORT1	CPI-SS0F94A3DAC	simple:P53621	simple:Q99523	ENSG00000122218	ENSG00000134243	IntAct	TRUE	FALSE	Mast_Cell	Fibroblast	0	0.37	0.357
LR	COPA >> SORT1	CPI-SS0F94A3DAC	simple:P53621	simple:Q99523	ENSG00000122218	ENSG00000134243	IntAct	TRUE	FALSE	Mast_Cell	MDSC	0	0.37	0.561
LR	COPA >> SORT1	CPI-SS0F94A3DAC	simple:P53621	simple:Q99523	ENSG00000122218	ENSG00000134243	IntAct	TRUE	FALSE	Mast_Cell	Monocytic	0	0.37	0.346
LR	COPA >> SORT1	CPI-SS0F94A3DAC	simple:P53621	simple:Q99523	ENSG00000122218	ENSG00000134243	IntAct	TRUE	FALSE	Monocytic	Epithelial	0	0.37	0.496
LR	COPA >> SORT1	CPI-SS0F94A3DAC	simple:P53621	simple:Q99523	ENSG00000122218	ENSG00000134243	IntAct	TRUE	FALSE	Monocytic	Fibroblast	0	0.37	0.449
LR	COPA >> SORT1	CPI-SS0F94A3DAC	simple:P53621	simple:Q99523	ENSG00000122218	ENSG00000134243	IntAct	TRUE	FALSE	Monocytic	MDSC	0	0.37	0.653
LR	COPA >> SORT1	CPI-SS0F94A3DAC	simple:P53621	simple:Q99523	ENSG00000122218	ENSG00000134243	IntAct	TRUE	FALSE	Monocytic	Monocytic	0	0.37	0.438
LR	COPA >> SORT1	CPI-SS0F94A3DAC	simple:P53621	simple:Q99523	ENSG00000122218	ENSG00000134243	IntAct	TRUE	FALSE	Neutrophil	Epithelial	0	0.37	0.268
LR	COPA >> SORT1	CPI-SS0F94A3DAC	simple:P53621	simple:Q99523	ENSG00000122218	ENSG00000134243	IntAct	TRUE	FALSE	Neutrophil	MDSC	0	0.37	0.426
LR	COPA >> SORT1	CPI-SS0F94A3DAC	simple:P53621	simple:Q99523	ENSG00000122218	ENSG00000134243	IntAct	TRUE	FALSE	Plasma_Cell	Epithelial	0	0.37	0.36
LR	COPA >> SORT1	CPI-SS0F94A3DAC	simple:P53621	simple:Q99523	ENSG00000122218	ENSG00000134243	IntAct	TRUE	FALSE	Plasma_Cell	Fibroblast	0	0.37	0.313
LR	COPA >> SORT1	CPI-SS0F94A3DAC	simple:P53621	simple:Q99523	ENSG00000122218	ENSG00000134243	IntAct	TRUE	FALSE	Plasma_Cell	MDSC	0	0.37	0.518
LR	COPA >> SORT1	CPI-SS0F94A3DAC	simple:P53621	simple:Q99523	ENSG00000122218	ENSG00000134243	IntAct	TRUE	FALSE	Plasma_Cell	Monocytic	0	0.37	0.303
LR	COPA >> SORT1	CPI-SS0F94A3DAC	simple:P53621	simple:Q99523	ENSG00000122218	ENSG00000134243	IntAct	TRUE	FALSE	T_Cell	Epithelial	0	0.37	0.306
LR	COPA >> SORT1	CPI-SS0F94A3DAC	simple:P53621	simple:Q99523	ENSG00000122218	ENSG00000134243	IntAct	TRUE	FALSE	T_Cell	Fibroblast	0	0.37	0.259
LR	COPA >> SORT1	CPI-SS0F94A3DAC	simple:P53621	simple:Q99523	ENSG00000122218	ENSG00000134243	IntAct	TRUE	FALSE	T_Cell	MDSC	0	0.37	0.463
LR	COPA >> SORT1	CPI-SS0F94A3DAC	simple:P53621	simple:Q99523	ENSG00000122218	ENSG00000134243	IntAct	TRUE	FALSE	T_Cell	Monocytic	0	0.37	0.248
RR	PLXNC1 >> SEMA7A	CPI-SS02B567BC7	simple:O60486	simple:O75326	ENSG00000136040	ENSG00000138623	curated	FALSE	FALSE	Fibroblast	Mast_Cell	0	0.1	0.223
RR	PLXNC1 >> SEMA7A	CPI-SS02B567BC7	simple:O60486	simple:O75326	ENSG00000136040	ENSG00000138623	curated	FALSE	FALSE	Fibroblast	Monocytic	0	0.1	0.24
RR	PLXNC1 >> SEMA7A	CPI-SS02B567BC7	simple:O60486	simple:O75326	ENSG00000136040	ENSG00000138623	curated	FALSE	FALSE	MDSC	Mast_Cell	0	0.1	0.309
RR	PLXNC1 >> SEMA7A	CPI-SS02B567BC7	simple:O60486	simple:O75326	ENSG00000136040	ENSG00000138623	curated	FALSE	FALSE	MDSC	Monocytic	0	0.1	0.326
RR	PLXNC1 >> SEMA7A	CPI-SS02B567BC7	simple:O60486	simple:O75326	ENSG00000136040	ENSG00000138623	curated	FALSE	FALSE	Mast_Cell	Mast_Cell	0	0.1	0.343
RR	PLXNC1 >> SEMA7A	CPI-SS02B567BC7	simple:O60486	simple:O75326	ENSG00000136040	ENSG00000138623	curated	FALSE	FALSE	Mast_Cell	Monocytic	0	0.1	0.36
RR	PLXNC1 >> SEMA7A	CPI-SS02B567BC7	simple:O60486	simple:O75326	ENSG00000136040	ENSG00000138623	curated	FALSE	FALSE	Monocytic	Mast_Cell	0	0.1	0.354
RR	PLXNC1 >> SEMA7A	CPI-SS02B567BC7	simple:O60486	simple:O75326	ENSG00000136040	ENSG00000138623	curated	FALSE	FALSE	Monocytic	Monocytic	0	0.1	0.371
RR	PLXNC1 >> SEMA7A	CPI-SS02B567BC7	simple:O60486	simple:O75326	ENSG00000136040	ENSG00000138623	curated	FALSE	FALSE	Neutrophil	Mast_Cell	0	0.1	0.392
RR	PLXNC1 >> SEMA7A	CPI-SS02B567BC7	simple:O60486	simple:O75326	ENSG00000136040	ENSG00000138623	curated	FALSE	FALSE	Neutrophil	Monocytic	0	0.1	0.41
RR	SEMA7A >> PLXNC1	CPI-SS02B567BC7	simple:O75326	simple:O60486	ENSG00000138623	ENSG00000136040	curated	FALSE	FALSE	Mast_Cell	Fibroblast	0	0.1	0.223
RR	SEMA7A >> PLXNC1	CPI-SS02B567BC7	simple:O75326	simple:O60486	ENSG00000138623	ENSG00000136040	curated	FALSE	FALSE	Mast_Cell	MDSC	0	0.1	0.309
RR	SEMA7A >> PLXNC1	CPI-SS02B567BC7	simple:O75326	simple:O60486	ENSG00000138623	ENSG00000136040	curated	FALSE	FALSE	Mast_Cell	Mast_Cell	0	0.1	0.343
RR	SEMA7A >> PLXNC1	CPI-SS02B567BC7	simple:O75326	simple:O60486	ENSG00000138623	ENSG00000136040	curated	FALSE	FALSE	Mast_Cell	Monocytic	0	0.1	0.354
RR	SEMA7A >> PLXNC1	CPI-SS02B567BC7	simple:O75326	simple:O60486	ENSG00000138623	ENSG00000136040	curated	FALSE	FALSE	Mast_Cell	Neutrophil	0	0.1	0.392
RR	SEMA7A >> PLXNC1	CPI-SS02B567BC7	simple:O75326	simple:O60486	ENSG00000138623	ENSG00000136040	curated	FALSE	FALSE	Monocytic	Fibroblast	0	0.1	0.24
RR	SEMA7A >> PLXNC1	CPI-SS02B567BC7	simple:O75326	simple:O60486	ENSG00000138623	ENSG00000136040	curated	FALSE	FALSE	Monocytic	MDSC	0	0.1	0.326
RR	SEMA7A >> PLXNC1	CPI-SS02B567BC7	simple:O75326	simple:O60486	ENSG00000138623	ENSG00000136040	curated	FALSE	FALSE	Monocytic	Mast_Cell	0	0.1	0.36
RR	SEMA7A >> PLXNC1	CPI-SS02B567BC7	simple:O75326	simple:O60486	ENSG00000138623	ENSG00000136040	curated	FALSE	FALSE	Monocytic	Monocytic	0	0.1	0.371
RR	SEMA7A >> PLXNC1	CPI-SS02B567BC7	simple:O75326	simple:O60486	ENSG00000138623	ENSG00000136040	curated	FALSE	FALSE	Monocytic	Neutrophil	0	0.1	0.41
LR	FAM3C >> CLEC2D	CPI-SS04EEA951D	simple:Q92520	simple:Q9UHP7	ENSG00000196937	ENSG00000069493	IntAct	TRUE	FALSE	Endothelia	B_Cell	0	0.08	0.212
LR	FAM3C >> CLEC2D	CPI-SS04EEA951D	simple:Q92520	simple:Q9UHP7	ENSG00000196937	ENSG00000069493	IntAct	TRUE	FALSE	Endothelia	T_Cell	0	0.08	0.396
LR	FAM3C >> CLEC2D	CPI-SS04EEA951D	simple:Q92520	simple:Q9UHP7	ENSG00000196937	ENSG00000069493	IntAct	TRUE	FALSE	Epithelial	B_Cell	0	0.08	0.282
LR	FAM3C >> CLEC2D	CPI-SS04EEA951D	simple:Q92520	simple:Q9UHP7	ENSG00000196937	ENSG00000069493	IntAct	TRUE	FALSE	Epithelial	T_Cell	0	0.08	0.467
LR	FAM3C >> CLEC2D	CPI-SS04EEA951D	simple:Q92520	simple:Q9UHP7	ENSG00000196937	ENSG00000069493	IntAct	TRUE	FALSE	Fibroblast	B_Cell	0	0.08	0.246
LR	FAM3C >> CLEC2D	CPI-SS04EEA951D	simple:Q92520	simple:Q9UHP7	ENSG00000196937	ENSG00000069493	IntAct	TRUE	FALSE	Fibroblast	T_Cell	0	0.08	0.431
LR	FAM3C >> CLEC2D	CPI-SS04EEA951D	simple:Q92520	simple:Q9UHP7	ENSG00000196937	ENSG00000069493	IntAct	TRUE	FALSE	Plasma_Cell	B_Cell	0	0.08	0.207
LR	FAM3C >> CLEC2D	CPI-SS04EEA951D	simple:Q92520	simple:Q9UHP7	ENSG00000196937	ENSG00000069493	IntAct	TRUE	FALSE	Plasma_Cell	T_Cell	0	0.08	0.391
RR	ALCAM >> CD6	CPI-SS04256AA73	simple:Q13740	simple:P30203	ENSG00000170017	ENSG00000013725	curated	TRUE	FALSE	Epithelial	T_Cell	0	0.04	0.225
RR	ALCAM >> CD6	CPI-SS04256AA73	simple:Q13740	simple:P30203	ENSG00000170017	ENSG00000013725	curated	TRUE	FALSE	Fibroblast	T_Cell	0	0.04	0.265
RR	ALCAM >> CD6	CPI-SS04256AA73	simple:Q13740	simple:P30203	ENSG00000170017	ENSG00000013725	curated	TRUE	FALSE	Monocytic	T_Cell	0	0.04	0.417
RR	ALCAM >> CD6	CPI-SS04256AA73	simple:Q13740	simple:P30203	ENSG00000170017	ENSG00000013725	curated	TRUE	FALSE	Plasma_Cell	T_Cell	0	0.04	0.246
RR	CD6 >> ALCAM	CPI-SS04256AA73	simple:P30203	simple:Q13740	ENSG00000013725	ENSG00000170017	curated	TRUE	FALSE	T_Cell	Epithelial	0	0.04	0.225
RR	CD6 >> ALCAM	CPI-SS04256AA73	simple:P30203	simple:Q13740	ENSG00000013725	ENSG00000170017	curated	TRUE	FALSE	T_Cell	Fibroblast	0	0.04	0.265
RR	CD6 >> ALCAM	CPI-SS04256AA73	simple:P30203	simple:Q13740	ENSG00000013725	ENSG00000170017	curated	TRUE	FALSE	T_Cell	Monocytic	0	0.04	0.417
RR	CD6 >> ALCAM	CPI-SS04256AA73	simple:P30203	simple:Q13740	ENSG00000013725	ENSG00000170017	curated	TRUE	FALSE	T_Cell	Plasma_Cell	0	0.04	0.246
LR	CCL4 >> CCR5	CPI-SS03EBC1233	simple:P13236	simple:P51681	ENSG00000275302	ENSG00000160791	curated	TRUE	FALSE	Monocytic	Monocytic	0	0.02	0.587
LR	CCL4 >> CCR5	CPI-SS03EBC1233	simple:P13236	simple:P51681	ENSG00000275302	ENSG00000160791	curated	TRUE	FALSE	T_Cell	Monocytic	0	0.02	0.637
RR	FGFR1 >> NCAM1	CPI-SS039799099	simple:P11362	simple:P13591	ENSG00000077782	ENSG00000149294	curated	TRUE	FALSE	Endothelia	Fibroblast	0	0.02	0.256
RR	FGFR1 >> NCAM1	CPI-SS039799099	simple:P11362	simple:P13591	ENSG00000077782	ENSG00000149294	curated	TRUE	FALSE	Fibroblast	Fibroblast	0	0.02	0.525
RR	NCAM1 >> FGFR1	CPI-SS039799099	simple:P13591	simple:P11362	ENSG00000149294	ENSG00000077782	curated	TRUE	FALSE	Fibroblast	Endothelia	0	0.02	0.256
RR	NCAM1 >> FGFR1	CPI-SS039799099	simple:P13591	simple:P11362	ENSG00000149294	ENSG00000077782	curated	TRUE	FALSE	Fibroblast	Fibroblast	0	0.02	0.525
LR	RARRES2 >> CMKLR1	CPI-SS0CDEE4A57	simple:Q99969	simple:Q99788	ENSG00000106538	ENSG00000174600	guidetopharmacology.org	TRUE	FALSE	Fibroblast	Endothelia	0	0.02	0.373
LR	RARRES2 >> CMKLR1	CPI-SS0CDEE4A57	simple:Q99969	simple:Q99788	ENSG00000106538	ENSG00000174600	guidetopharmacology.org	TRUE	FALSE	Fibroblast	Monocytic	0	0.02	0.362
LR	WNT5A >> FZD3	CPI-SS002673EFE	simple:P41221	simple:Q9NPG1	ENSG00000114251	ENSG00000104290	curated	TRUE	FALSE	Epithelial	Fibroblast	0	0.02	0.267
LR	WNT5A >> FZD3	CPI-SS002673EFE	simple:P41221	simple:Q9NPG1	ENSG00000114251	ENSG00000104290	curated	TRUE	FALSE	Fibroblast	Fibroblast	0	0.02	0.752
LR	WNT2 >> FZD3	CPI-SS0F26BB901	simple:P09544	simple:Q9NPG1	ENSG00000105989	ENSG00000104290	curated	TRUE	FALSE	Fibroblast	Fibroblast	0	0.01	0.299
LR	WNT5A >> FZD6	CPI-SS06C087B42	simple:P41221	simple:O60353	ENSG00000114251	ENSG00000164930	curated	TRUE	FALSE	Epithelial	Endothelia	0	0.04	0.272
LR	WNT5A >> FZD6	CPI-SS06C087B42	simple:P41221	simple:O60353	ENSG00000114251	ENSG00000164930	curated	TRUE	FALSE	Epithelial	Epithelial	0	0.04	0.192
LR	WNT5A >> FZD6	CPI-SS06C087B42	simple:P41221	simple:O60353	ENSG00000114251	ENSG00000164930	curated	TRUE	FALSE	Fibroblast	Endothelia	0	0.04	0.757
LR	WNT5A >> FZD6	CPI-SS06C087B42	simple:P41221	simple:O60353	ENSG00000114251	ENSG00000164930	curated	TRUE	FALSE	Fibroblast	Epithelial	0	0.04	0.677
LR	VEGFC >> FLT4	CPI-SS005572B52	simple:P49767	simple:P35916	ENSG00000150630	ENSG00000037280	curated	TRUE	FALSE	Endothelia	Endothelia	0	0.01	0.17
LR	PDGFB >> PDGFRA	CPI-SS0FEEB187C	simple:P01127	simple:P16234	ENSG00000100311	ENSG00000134853	curated	TRUE	FALSE	Endothelia	Fibroblast	0	0.01	0.631
LR	PDGFA >> PDGFRA	CPI-SS0B70EB09E	simple:P04085	simple:P16234	ENSG00000197461	ENSG00000134853	curated	TRUE	FALSE	Fibroblast	Fibroblast	0	0.01	0.67
LR	PDGFB >> PDGFRB	CPI-SS05A26A1DE	simple:P01127	simple:P09619	ENSG00000100311	ENSG00000113721	curated	TRUE	FALSE	Endothelia	Fibroblast	0	0.01	0.647
LR	PDGFD >> PDGFRB	CPI-SS0B3C76C9D	simple:Q9GZP0	simple:P09619	ENSG00000170962	ENSG00000113721	curated	TRUE	FALSE	Fibroblast	Fibroblast	0	0.01	0.696
LR	HGF >> CD44	CPI-SS04AC18710	simple:P14210	simple:P16070	ENSG00000019991	ENSG00000026508	IntAct	TRUE	FALSE	Fibroblast	Mast_Cell	0	0.04	1.21
LR	HGF >> CD44	CPI-SS04AC18710	simple:P14210	simple:P16070	ENSG00000019991	ENSG00000026508	IntAct	TRUE	FALSE	Fibroblast	Monocytic	0	0.04	0.812
LR	HGF >> CD44	CPI-SS04AC18710	simple:P14210	simple:P16070	ENSG00000019991	ENSG00000026508	IntAct	TRUE	FALSE	Fibroblast	Neutrophil	0	0.04	0.562
LR	HGF >> CD44	CPI-SS04AC18710	simple:P14210	simple:P16070	ENSG00000019991	ENSG00000026508	IntAct	TRUE	FALSE	Fibroblast	T_Cell	0	0.04	0.738
LR	WNT2 >> FZD4	CPI-SS0C2561156	simple:P09544	simple:Q9ULV1	ENSG00000105989	ENSG00000174804	curated	TRUE	FALSE	Fibroblast	Endothelia	0	0.02	0.467
LR	WNT2 >> FZD4	CPI-SS0C2561156	simple:P09544	simple:Q9ULV1	ENSG00000105989	ENSG00000174804	curated	TRUE	FALSE	Fibroblast	Fibroblast	0	0.02	0.227
LR	WNT7B >> FZD4	CPI-SS0B8083B44	simple:P56706	simple:Q9ULV1	ENSG00000188064	ENSG00000174804	curated	TRUE	FALSE	Epithelial	Endothelia	0	0.02	0.406
LR	WNT7B >> FZD4	CPI-SS0B8083B44	simple:P56706	simple:Q9ULV1	ENSG00000188064	ENSG00000174804	curated	TRUE	FALSE	Epithelial	Fibroblast	0	0.02	0.167
RR	CD58 >> CD2	CPI-SS029C16DCA	simple:P19256	simple:P06729	ENSG00000116815	ENSG00000116824	curated	FALSE	FALSE	Endothelia	T_Cell	0	0.05	0.897
RR	CD58 >> CD2	CPI-SS029C16DCA	simple:P19256	simple:P06729	ENSG00000116815	ENSG00000116824	curated	FALSE	FALSE	Epithelial	T_Cell	0	0.05	0.916
RR	CD58 >> CD2	CPI-SS029C16DCA	simple:P19256	simple:P06729	ENSG00000116815	ENSG00000116824	curated	FALSE	FALSE	MDSC	T_Cell	0	0.05	0.917
RR	CD58 >> CD2	CPI-SS029C16DCA	simple:P19256	simple:P06729	ENSG00000116815	ENSG00000116824	curated	FALSE	FALSE	Mast_Cell	T_Cell	0	0.05	0.904
RR	CD58 >> CD2	CPI-SS029C16DCA	simple:P19256	simple:P06729	ENSG00000116815	ENSG00000116824	curated	FALSE	FALSE	Monocytic	T_Cell	0	0.05	0.966
RR	CD2 >> CD58	CPI-SS029C16DCA	simple:P06729	simple:P19256	ENSG00000116824	ENSG00000116815	curated	FALSE	FALSE	T_Cell	Endothelia	0	0.05	0.897
RR	CD2 >> CD58	CPI-SS029C16DCA	simple:P06729	simple:P19256	ENSG00000116824	ENSG00000116815	curated	FALSE	FALSE	T_Cell	Epithelial	0	0.05	0.916
RR	CD2 >> CD58	CPI-SS029C16DCA	simple:P06729	simple:P19256	ENSG00000116824	ENSG00000116815	curated	FALSE	FALSE	T_Cell	MDSC	0	0.05	0.917
RR	CD2 >> CD58	CPI-SS029C16DCA	simple:P06729	simple:P19256	ENSG00000116824	ENSG00000116815	curated	FALSE	FALSE	T_Cell	Mast_Cell	0	0.05	0.904
RR	CD2 >> CD58	CPI-SS029C16DCA	simple:P06729	simple:P19256	ENSG00000116824	ENSG00000116815	curated	FALSE	FALSE	T_Cell	Monocytic	0	0.05	0.966
RR	SEMA4A >> PLXND1	CPI-SS044C72D0D	simple:Q9H3S1	simple:Q9Y4D7	ENSG00000196189	ENSG00000004399	curated	FALSE	FALSE	MDSC	Endothelia	0	0.12	0.697
RR	SEMA4A >> PLXND1	CPI-SS044C72D0D	simple:Q9H3S1	simple:Q9Y4D7	ENSG00000196189	ENSG00000004399	curated	FALSE	FALSE	MDSC	Fibroblast	0	0.12	0.494
RR	SEMA4A >> PLXND1	CPI-SS044C72D0D	simple:Q9H3S1	simple:Q9Y4D7	ENSG00000196189	ENSG00000004399	curated	FALSE	FALSE	MDSC	Monocytic	0	0.12	0.514
RR	SEMA4A >> PLXND1	CPI-SS044C72D0D	simple:Q9H3S1	simple:Q9Y4D7	ENSG00000196189	ENSG00000004399	curated	FALSE	FALSE	Monocytic	Endothelia	0	0.12	0.562
RR	SEMA4A >> PLXND1	CPI-SS044C72D0D	simple:Q9H3S1	simple:Q9Y4D7	ENSG00000196189	ENSG00000004399	curated	FALSE	FALSE	Monocytic	Fibroblast	0	0.12	0.359
RR	SEMA4A >> PLXND1	CPI-SS044C72D0D	simple:Q9H3S1	simple:Q9Y4D7	ENSG00000196189	ENSG00000004399	curated	FALSE	FALSE	Monocytic	Monocytic	0	0.12	0.379
RR	SEMA4A >> PLXND1	CPI-SS044C72D0D	simple:Q9H3S1	simple:Q9Y4D7	ENSG00000196189	ENSG00000004399	curated	FALSE	FALSE	Neutrophil	Endothelia	0	0.12	0.426
RR	SEMA4A >> PLXND1	CPI-SS044C72D0D	simple:Q9H3S1	simple:Q9Y4D7	ENSG00000196189	ENSG00000004399	curated	FALSE	FALSE	Neutrophil	Fibroblast	0	0.12	0.222
RR	SEMA4A >> PLXND1	CPI-SS044C72D0D	simple:Q9H3S1	simple:Q9Y4D7	ENSG00000196189	ENSG00000004399	curated	FALSE	FALSE	Neutrophil	Monocytic	0	0.12	0.242
RR	SEMA4A >> PLXND1	CPI-SS044C72D0D	simple:Q9H3S1	simple:Q9Y4D7	ENSG00000196189	ENSG00000004399	curated	FALSE	FALSE	Plasma_Cell	Endothelia	0	0.12	0.407
RR	SEMA4A >> PLXND1	CPI-SS044C72D0D	simple:Q9H3S1	simple:Q9Y4D7	ENSG00000196189	ENSG00000004399	curated	FALSE	FALSE	Plasma_Cell	Fibroblast	0	0.12	0.204
RR	SEMA4A >> PLXND1	CPI-SS044C72D0D	simple:Q9H3S1	simple:Q9Y4D7	ENSG00000196189	ENSG00000004399	curated	FALSE	FALSE	Plasma_Cell	Monocytic	0	0.12	0.224
RR	PLXND1 >> SEMA4A	CPI-SS044C72D0D	simple:Q9Y4D7	simple:Q9H3S1	ENSG00000004399	ENSG00000196189	curated	FALSE	FALSE	Endothelia	MDSC	0	0.12	0.697
RR	PLXND1 >> SEMA4A	CPI-SS044C72D0D	simple:Q9Y4D7	simple:Q9H3S1	ENSG00000004399	ENSG00000196189	curated	FALSE	FALSE	Endothelia	Monocytic	0	0.12	0.562
RR	PLXND1 >> SEMA4A	CPI-SS044C72D0D	simple:Q9Y4D7	simple:Q9H3S1	ENSG00000004399	ENSG00000196189	curated	FALSE	FALSE	Endothelia	Neutrophil	0	0.12	0.426
RR	PLXND1 >> SEMA4A	CPI-SS044C72D0D	simple:Q9Y4D7	simple:Q9H3S1	ENSG00000004399	ENSG00000196189	curated	FALSE	FALSE	Endothelia	Plasma_Cell	0	0.12	0.407
RR	PLXND1 >> SEMA4A	CPI-SS044C72D0D	simple:Q9Y4D7	simple:Q9H3S1	ENSG00000004399	ENSG00000196189	curated	FALSE	FALSE	Fibroblast	MDSC	0	0.12	0.494
RR	PLXND1 >> SEMA4A	CPI-SS044C72D0D	simple:Q9Y4D7	simple:Q9H3S1	ENSG00000004399	ENSG00000196189	curated	FALSE	FALSE	Fibroblast	Monocytic	0	0.12	0.359
RR	PLXND1 >> SEMA4A	CPI-SS044C72D0D	simple:Q9Y4D7	simple:Q9H3S1	ENSG00000004399	ENSG00000196189	curated	FALSE	FALSE	Fibroblast	Neutrophil	0	0.12	0.222
RR	PLXND1 >> SEMA4A	CPI-SS044C72D0D	simple:Q9Y4D7	simple:Q9H3S1	ENSG00000004399	ENSG00000196189	curated	FALSE	FALSE	Fibroblast	Plasma_Cell	0	0.12	0.204
RR	PLXND1 >> SEMA4A	CPI-SS044C72D0D	simple:Q9Y4D7	simple:Q9H3S1	ENSG00000004399	ENSG00000196189	curated	FALSE	FALSE	Monocytic	MDSC	0	0.12	0.514
RR	PLXND1 >> SEMA4A	CPI-SS044C72D0D	simple:Q9Y4D7	simple:Q9H3S1	ENSG00000004399	ENSG00000196189	curated	FALSE	FALSE	Monocytic	Monocytic	0	0.12	0.379
RR	PLXND1 >> SEMA4A	CPI-SS044C72D0D	simple:Q9Y4D7	simple:Q9H3S1	ENSG00000004399	ENSG00000196189	curated	FALSE	FALSE	Monocytic	Neutrophil	0	0.12	0.242
RR	PLXND1 >> SEMA4A	CPI-SS044C72D0D	simple:Q9Y4D7	simple:Q9H3S1	ENSG00000004399	ENSG00000196189	curated	FALSE	FALSE	Monocytic	Plasma_Cell	0	0.12	0.224
RR	SELP >> SELPLG	CPI-SS02B7540B0	simple:P16109	simple:Q14242	ENSG00000174175	ENSG00000110876	curated	FALSE	FALSE	Endothelia	Monocytic	0	0.04	0.724
RR	SELP >> SELPLG	CPI-SS02B7540B0	simple:P16109	simple:Q14242	ENSG00000174175	ENSG00000110876	curated	FALSE	FALSE	Endothelia	Neutrophil	0	0.04	0.664
RR	SELP >> SELPLG	CPI-SS02B7540B0	simple:P16109	simple:Q14242	ENSG00000174175	ENSG00000110876	curated	FALSE	FALSE	Endothelia	Plasma_Cell	0	0.04	0.554
RR	SELP >> SELPLG	CPI-SS02B7540B0	simple:P16109	simple:Q14242	ENSG00000174175	ENSG00000110876	curated	FALSE	FALSE	Endothelia	T_Cell	0	0.04	0.662
RR	SELPLG >> SELP	CPI-SS02B7540B0	simple:Q14242	simple:P16109	ENSG00000110876	ENSG00000174175	curated	FALSE	FALSE	Monocytic	Endothelia	0	0.04	0.724
RR	SELPLG >> SELP	CPI-SS02B7540B0	simple:Q14242	simple:P16109	ENSG00000110876	ENSG00000174175	curated	FALSE	FALSE	Neutrophil	Endothelia	0	0.04	0.664
RR	SELPLG >> SELP	CPI-SS02B7540B0	simple:Q14242	simple:P16109	ENSG00000110876	ENSG00000174175	curated	FALSE	FALSE	Plasma_Cell	Endothelia	0	0.04	0.554
RR	SELPLG >> SELP	CPI-SS02B7540B0	simple:Q14242	simple:P16109	ENSG00000110876	ENSG00000174175	curated	FALSE	FALSE	T_Cell	Endothelia	0	0.04	0.662
RR	SELL >> SELPLG	CPI-SS087321EB5	simple:P14151	simple:Q14242	ENSG00000188404	ENSG00000110876	curated	FALSE	FALSE	B_Cell	Monocytic	0	0.18	0.838
RR	SELL >> SELPLG	CPI-SS087321EB5	simple:P14151	simple:Q14242	ENSG00000188404	ENSG00000110876	curated	FALSE	FALSE	B_Cell	Neutrophil	0	0.18	0.778
RR	SELL >> SELPLG	CPI-SS087321EB5	simple:P14151	simple:Q14242	ENSG00000188404	ENSG00000110876	curated	FALSE	FALSE	B_Cell	Plasma_Cell	0	0.18	0.668
RR	SELL >> SELPLG	CPI-SS087321EB5	simple:P14151	simple:Q14242	ENSG00000188404	ENSG00000110876	curated	FALSE	FALSE	B_Cell	T_Cell	0	0.18	0.776
RR	SELL >> SELPLG	CPI-SS087321EB5	simple:P14151	simple:Q14242	ENSG00000188404	ENSG00000110876	curated	FALSE	FALSE	MDSC	Monocytic	0	0.18	0.635
RR	SELL >> SELPLG	CPI-SS087321EB5	simple:P14151	simple:Q14242	ENSG00000188404	ENSG00000110876	curated	FALSE	FALSE	MDSC	Neutrophil	0	0.18	0.575
RR	SELL >> SELPLG	CPI-SS087321EB5	simple:P14151	simple:Q14242	ENSG00000188404	ENSG00000110876	curated	FALSE	FALSE	MDSC	T_Cell	0	0.18	0.573
RR	SELL >> SELPLG	CPI-SS087321EB5	simple:P14151	simple:Q14242	ENSG00000188404	ENSG00000110876	curated	FALSE	FALSE	Monocytic	Monocytic	0	0.18	0.696
RR	SELL >> SELPLG	CPI-SS087321EB5	simple:P14151	simple:Q14242	ENSG00000188404	ENSG00000110876	curated	FALSE	FALSE	Monocytic	Neutrophil	0	0.18	0.636
RR	SELL >> SELPLG	CPI-SS087321EB5	simple:P14151	simple:Q14242	ENSG00000188404	ENSG00000110876	curated	FALSE	FALSE	Monocytic	Plasma_Cell	0	0.18	0.526
RR	SELL >> SELPLG	CPI-SS087321EB5	simple:P14151	simple:Q14242	ENSG00000188404	ENSG00000110876	curated	FALSE	FALSE	Monocytic	T_Cell	0	0.18	0.634
RR	SELL >> SELPLG	CPI-SS087321EB5	simple:P14151	simple:Q14242	ENSG00000188404	ENSG00000110876	curated	FALSE	FALSE	Neutrophil	Monocytic	0	0.18	1.608
RR	SELL >> SELPLG	CPI-SS087321EB5	simple:P14151	simple:Q14242	ENSG00000188404	ENSG00000110876	curated	FALSE	FALSE	Neutrophil	Neutrophil	0	0.18	1.548
RR	SELL >> SELPLG	CPI-SS087321EB5	simple:P14151	simple:Q14242	ENSG00000188404	ENSG00000110876	curated	FALSE	FALSE	Neutrophil	Plasma_Cell	0	0.18	1.438
RR	SELL >> SELPLG	CPI-SS087321EB5	simple:P14151	simple:Q14242	ENSG00000188404	ENSG00000110876	curated	FALSE	FALSE	Neutrophil	T_Cell	0	0.18	1.546
RR	SELL >> SELPLG	CPI-SS087321EB5	simple:P14151	simple:Q14242	ENSG00000188404	ENSG00000110876	curated	FALSE	FALSE	T_Cell	Monocytic	0	0.18	0.55
RR	SELL >> SELPLG	CPI-SS087321EB5	simple:P14151	simple:Q14242	ENSG00000188404	ENSG00000110876	curated	FALSE	FALSE	T_Cell	Neutrophil	0	0.18	0.49
RR	SELL >> SELPLG	CPI-SS087321EB5	simple:P14151	simple:Q14242	ENSG00000188404	ENSG00000110876	curated	FALSE	FALSE	T_Cell	T_Cell	0	0.18	0.488
RR	SELPLG >> SELL	CPI-SS087321EB5	simple:Q14242	simple:P14151	ENSG00000110876	ENSG00000188404	curated	FALSE	FALSE	Monocytic	B_Cell	0	0.18	0.838
RR	SELPLG >> SELL	CPI-SS087321EB5	simple:Q14242	simple:P14151	ENSG00000110876	ENSG00000188404	curated	FALSE	FALSE	Monocytic	MDSC	0	0.18	0.635
RR	SELPLG >> SELL	CPI-SS087321EB5	simple:Q14242	simple:P14151	ENSG00000110876	ENSG00000188404	curated	FALSE	FALSE	Monocytic	Monocytic	0	0.18	0.696
RR	SELPLG >> SELL	CPI-SS087321EB5	simple:Q14242	simple:P14151	ENSG00000110876	ENSG00000188404	curated	FALSE	FALSE	Monocytic	Neutrophil	0	0.18	1.608
RR	SELPLG >> SELL	CPI-SS087321EB5	simple:Q14242	simple:P14151	ENSG00000110876	ENSG00000188404	curated	FALSE	FALSE	Monocytic	T_Cell	0	0.18	0.55
RR	SELPLG >> SELL	CPI-SS087321EB5	simple:Q14242	simple:P14151	ENSG00000110876	ENSG00000188404	curated	FALSE	FALSE	Neutrophil	B_Cell	0	0.18	0.778
RR	SELPLG >> SELL	CPI-SS087321EB5	simple:Q14242	simple:P14151	ENSG00000110876	ENSG00000188404	curated	FALSE	FALSE	Neutrophil	MDSC	0	0.18	0.575
RR	SELPLG >> SELL	CPI-SS087321EB5	simple:Q14242	simple:P14151	ENSG00000110876	ENSG00000188404	curated	FALSE	FALSE	Neutrophil	Monocytic	0	0.18	0.636
RR	SELPLG >> SELL	CPI-SS087321EB5	simple:Q14242	simple:P14151	ENSG00000110876	ENSG00000188404	curated	FALSE	FALSE	Neutrophil	Neutrophil	0	0.18	1.548
RR	SELPLG >> SELL	CPI-SS087321EB5	simple:Q14242	simple:P14151	ENSG00000110876	ENSG00000188404	curated	FALSE	FALSE	Neutrophil	T_Cell	0	0.18	0.49
RR	SELPLG >> SELL	CPI-SS087321EB5	simple:Q14242	simple:P14151	ENSG00000110876	ENSG00000188404	curated	FALSE	FALSE	Plasma_Cell	B_Cell	0	0.18	0.668
RR	SELPLG >> SELL	CPI-SS087321EB5	simple:Q14242	simple:P14151	ENSG00000110876	ENSG00000188404	curated	FALSE	FALSE	Plasma_Cell	Monocytic	0	0.18	0.526
RR	SELPLG >> SELL	CPI-SS087321EB5	simple:Q14242	simple:P14151	ENSG00000110876	ENSG00000188404	curated	FALSE	FALSE	Plasma_Cell	Neutrophil	0	0.18	1.438
RR	SELPLG >> SELL	CPI-SS087321EB5	simple:Q14242	simple:P14151	ENSG00000110876	ENSG00000188404	curated	FALSE	FALSE	T_Cell	B_Cell	0	0.18	0.776
RR	SELPLG >> SELL	CPI-SS087321EB5	simple:Q14242	simple:P14151	ENSG00000110876	ENSG00000188404	curated	FALSE	FALSE	T_Cell	MDSC	0	0.18	0.573
RR	SELPLG >> SELL	CPI-SS087321EB5	simple:Q14242	simple:P14151	ENSG00000110876	ENSG00000188404	curated	FALSE	FALSE	T_Cell	Monocytic	0	0.18	0.634
RR	SELPLG >> SELL	CPI-SS087321EB5	simple:Q14242	simple:P14151	ENSG00000110876	ENSG00000188404	curated	FALSE	FALSE	T_Cell	Neutrophil	0	0.18	1.546
RR	SELPLG >> SELL	CPI-SS087321EB5	simple:Q14242	simple:P14151	ENSG00000110876	ENSG00000188404	curated	FALSE	FALSE	T_Cell	T_Cell	0	0.18	0.488
RR	SELL >> CD34	CPI-SS0EB5AEC83	simple:P14151	simple:P28906	ENSG00000188404	ENSG00000174059	curated	FALSE	FALSE	B_Cell	Endothelia	0	0.1	1.645
RR	SELL >> CD34	CPI-SS0EB5AEC83	simple:P14151	simple:P28906	ENSG00000188404	ENSG00000174059	curated	FALSE	FALSE	B_Cell	Fibroblast	0	0.1	0.711
RR	SELL >> CD34	CPI-SS0EB5AEC83	simple:P14151	simple:P28906	ENSG00000188404	ENSG00000174059	curated	FALSE	FALSE	Endothelia	Endothelia	0	0.1	1.244
RR	SELL >> CD34	CPI-SS0EB5AEC83	simple:P14151	simple:P28906	ENSG00000188404	ENSG00000174059	curated	FALSE	FALSE	MDSC	Endothelia	0	0.1	1.443
RR	SELL >> CD34	CPI-SS0EB5AEC83	simple:P14151	simple:P28906	ENSG00000188404	ENSG00000174059	curated	FALSE	FALSE	Monocytic	Endothelia	0	0.1	1.504
RR	SELL >> CD34	CPI-SS0EB5AEC83	simple:P14151	simple:P28906	ENSG00000188404	ENSG00000174059	curated	FALSE	FALSE	Monocytic	Fibroblast	0	0.1	0.569
RR	SELL >> CD34	CPI-SS0EB5AEC83	simple:P14151	simple:P28906	ENSG00000188404	ENSG00000174059	curated	FALSE	FALSE	Neutrophil	Endothelia	0	0.1	2.416
RR	SELL >> CD34	CPI-SS0EB5AEC83	simple:P14151	simple:P28906	ENSG00000188404	ENSG00000174059	curated	FALSE	FALSE	Neutrophil	Fibroblast	0	0.1	1.481
RR	SELL >> CD34	CPI-SS0EB5AEC83	simple:P14151	simple:P28906	ENSG00000188404	ENSG00000174059	curated	FALSE	FALSE	Plasma_Cell	Endothelia	0	0.1	1.131
RR	SELL >> CD34	CPI-SS0EB5AEC83	simple:P14151	simple:P28906	ENSG00000188404	ENSG00000174059	curated	FALSE	FALSE	T_Cell	Endothelia	0	0.1	1.357
RR	CD34 >> SELL	CPI-SS0EB5AEC83	simple:P28906	simple:P14151	ENSG00000174059	ENSG00000188404	curated	FALSE	FALSE	Endothelia	B_Cell	0	0.1	1.645
RR	CD34 >> SELL	CPI-SS0EB5AEC83	simple:P28906	simple:P14151	ENSG00000174059	ENSG00000188404	curated	FALSE	FALSE	Endothelia	Endothelia	0	0.1	1.244
RR	CD34 >> SELL	CPI-SS0EB5AEC83	simple:P28906	simple:P14151	ENSG00000174059	ENSG00000188404	curated	FALSE	FALSE	Endothelia	MDSC	0	0.1	1.443
RR	CD34 >> SELL	CPI-SS0EB5AEC83	simple:P28906	simple:P14151	ENSG00000174059	ENSG00000188404	curated	FALSE	FALSE	Endothelia	Monocytic	0	0.1	1.504
RR	CD34 >> SELL	CPI-SS0EB5AEC83	simple:P28906	simple:P14151	ENSG00000174059	ENSG00000188404	curated	FALSE	FALSE	Endothelia	Neutrophil	0	0.1	2.416
RR	CD34 >> SELL	CPI-SS0EB5AEC83	simple:P28906	simple:P14151	ENSG00000174059	ENSG00000188404	curated	FALSE	FALSE	Endothelia	Plasma_Cell	0	0.1	1.131
RR	CD34 >> SELL	CPI-SS0EB5AEC83	simple:P28906	simple:P14151	ENSG00000174059	ENSG00000188404	curated	FALSE	FALSE	Endothelia	T_Cell	0	0.1	1.357
RR	CD34 >> SELL	CPI-SS0EB5AEC83	simple:P28906	simple:P14151	ENSG00000174059	ENSG00000188404	curated	FALSE	FALSE	Fibroblast	B_Cell	0	0.1	0.711
RR	CD34 >> SELL	CPI-SS0EB5AEC83	simple:P28906	simple:P14151	ENSG00000174059	ENSG00000188404	curated	FALSE	FALSE	Fibroblast	Monocytic	0	0.1	0.569
RR	CD34 >> SELL	CPI-SS0EB5AEC83	simple:P28906	simple:P14151	ENSG00000174059	ENSG00000188404	curated	FALSE	FALSE	Fibroblast	Neutrophil	0	0.1	1.481
RR	SELL >> PODXL	CPI-SS04FDFE943	simple:P14151	simple:O00592	ENSG00000188404	ENSG00000128567	curated	FALSE	FALSE	B_Cell	Endothelia	0	0.07	1.054
RR	SELL >> PODXL	CPI-SS04FDFE943	simple:P14151	simple:O00592	ENSG00000188404	ENSG00000128567	curated	FALSE	FALSE	Endothelia	Endothelia	0	0.07	0.653
RR	SELL >> PODXL	CPI-SS04FDFE943	simple:P14151	simple:O00592	ENSG00000188404	ENSG00000128567	curated	FALSE	FALSE	MDSC	Endothelia	0	0.07	0.851
RR	SELL >> PODXL	CPI-SS04FDFE943	simple:P14151	simple:O00592	ENSG00000188404	ENSG00000128567	curated	FALSE	FALSE	Monocytic	Endothelia	0	0.07	0.912
RR	SELL >> PODXL	CPI-SS04FDFE943	simple:P14151	simple:O00592	ENSG00000188404	ENSG00000128567	curated	FALSE	FALSE	Neutrophil	Endothelia	0	0.07	1.824
RR	SELL >> PODXL	CPI-SS04FDFE943	simple:P14151	simple:O00592	ENSG00000188404	ENSG00000128567	curated	FALSE	FALSE	Plasma_Cell	Endothelia	0	0.07	0.539
RR	SELL >> PODXL	CPI-SS04FDFE943	simple:P14151	simple:O00592	ENSG00000188404	ENSG00000128567	curated	FALSE	FALSE	T_Cell	Endothelia	0	0.07	0.766
RR	PODXL >> SELL	CPI-SS04FDFE943	simple:O00592	simple:P14151	ENSG00000128567	ENSG00000188404	curated	FALSE	FALSE	Endothelia	B_Cell	0	0.07	1.054
RR	PODXL >> SELL	CPI-SS04FDFE943	simple:O00592	simple:P14151	ENSG00000128567	ENSG00000188404	curated	FALSE	FALSE	Endothelia	Endothelia	0	0.07	0.653
RR	PODXL >> SELL	CPI-SS04FDFE943	simple:O00592	simple:P14151	ENSG00000128567	ENSG00000188404	curated	FALSE	FALSE	Endothelia	MDSC	0	0.07	0.851
RR	PODXL >> SELL	CPI-SS04FDFE943	simple:O00592	simple:P14151	ENSG00000128567	ENSG00000188404	curated	FALSE	FALSE	Endothelia	Monocytic	0	0.07	0.912
RR	PODXL >> SELL	CPI-SS04FDFE943	simple:O00592	simple:P14151	ENSG00000128567	ENSG00000188404	curated	FALSE	FALSE	Endothelia	Neutrophil	0	0.07	1.824
RR	PODXL >> SELL	CPI-SS04FDFE943	simple:O00592	simple:P14151	ENSG00000128567	ENSG00000188404	curated	FALSE	FALSE	Endothelia	Plasma_Cell	0	0.07	0.539
RR	PODXL >> SELL	CPI-SS04FDFE943	simple:O00592	simple:P14151	ENSG00000128567	ENSG00000188404	curated	FALSE	FALSE	Endothelia	T_Cell	0	0.07	0.766
LR	WNT5A >> FZD1	CPI-SS0B836353B	simple:P41221	simple:Q9UP38	ENSG00000114251	ENSG00000157240	curated	TRUE	FALSE	Epithelial	Fibroblast	0	0.02	0.322
LR	WNT5A >> FZD1	CPI-SS0B836353B	simple:P41221	simple:Q9UP38	ENSG00000114251	ENSG00000157240	curated	TRUE	FALSE	Fibroblast	Fibroblast	0	0.02	0.807
RR	KITLG >> KIT	CPI-SS0A612BCEF	simple:P21583	simple:P10721	ENSG00000049130	ENSG00000157404	curated	TRUE	FALSE	Fibroblast	Mast_Cell	0	0.01	1.697
RR	KIT >> KITLG	CPI-SS0A612BCEF	simple:P10721	simple:P21583	ENSG00000157404	ENSG00000049130	curated	TRUE	FALSE	Mast_Cell	Fibroblast	0	0.01	1.697
RR	CD99 >> PILRA	CPI-SS01560CA22	simple:P14209	simple:Q9UKJ1	ENSG00000002586	ENSG00000085514	curated	TRUE	FALSE	B_Cell	Neutrophil	0	0.14	0.678
RR	CD99 >> PILRA	CPI-SS01560CA22	simple:P14209	simple:Q9UKJ1	ENSG00000002586	ENSG00000085514	curated	TRUE	FALSE	Endothelia	Monocytic	0	0.14	1.141
RR	CD99 >> PILRA	CPI-SS01560CA22	simple:P14209	simple:Q9UKJ1	ENSG00000002586	ENSG00000085514	curated	TRUE	FALSE	Endothelia	Neutrophil	0	0.14	1.262
RR	CD99 >> PILRA	CPI-SS01560CA22	simple:P14209	simple:Q9UKJ1	ENSG00000002586	ENSG00000085514	curated	TRUE	FALSE	Epithelial	Monocytic	0	0.14	0.666
RR	CD99 >> PILRA	CPI-SS01560CA22	simple:P14209	simple:Q9UKJ1	ENSG00000002586	ENSG00000085514	curated	TRUE	FALSE	Epithelial	Neutrophil	0	0.14	0.787
RR	CD99 >> PILRA	CPI-SS01560CA22	simple:P14209	simple:Q9UKJ1	ENSG00000002586	ENSG00000085514	curated	TRUE	FALSE	Fibroblast	Monocytic	0	0.14	1.208
RR	CD99 >> PILRA	CPI-SS01560CA22	simple:P14209	simple:Q9UKJ1	ENSG00000002586	ENSG00000085514	curated	TRUE	FALSE	Fibroblast	Neutrophil	0	0.14	1.329
RR	CD99 >> PILRA	CPI-SS01560CA22	simple:P14209	simple:Q9UKJ1	ENSG00000002586	ENSG00000085514	curated	TRUE	FALSE	Mast_Cell	Monocytic	0	0.14	0.837
RR	CD99 >> PILRA	CPI-SS01560CA22	simple:P14209	simple:Q9UKJ1	ENSG00000002586	ENSG00000085514	curated	TRUE	FALSE	Mast_Cell	Neutrophil	0	0.14	0.958
RR	CD99 >> PILRA	CPI-SS01560CA22	simple:P14209	simple:Q9UKJ1	ENSG00000002586	ENSG00000085514	curated	TRUE	FALSE	Monocytic	Monocytic	0	0.14	0.675
RR	CD99 >> PILRA	CPI-SS01560CA22	simple:P14209	simple:Q9UKJ1	ENSG00000002586	ENSG00000085514	curated	TRUE	FALSE	Monocytic	Neutrophil	0	0.14	0.795
RR	CD99 >> PILRA	CPI-SS01560CA22	simple:P14209	simple:Q9UKJ1	ENSG00000002586	ENSG00000085514	curated	TRUE	FALSE	Plasma_Cell	Neutrophil	0	0.14	0.609
RR	CD99 >> PILRA	CPI-SS01560CA22	simple:P14209	simple:Q9UKJ1	ENSG00000002586	ENSG00000085514	curated	TRUE	FALSE	T_Cell	Monocytic	0	0.14	0.78
RR	CD99 >> PILRA	CPI-SS01560CA22	simple:P14209	simple:Q9UKJ1	ENSG00000002586	ENSG00000085514	curated	TRUE	FALSE	T_Cell	Neutrophil	0	0.14	0.901
RR	PILRA >> CD99	CPI-SS01560CA22	simple:Q9UKJ1	simple:P14209	ENSG00000085514	ENSG00000002586	curated	TRUE	FALSE	Monocytic	Endothelia	0	0.14	1.141
RR	PILRA >> CD99	CPI-SS01560CA22	simple:Q9UKJ1	simple:P14209	ENSG00000085514	ENSG00000002586	curated	TRUE	FALSE	Monocytic	Epithelial	0	0.14	0.666
RR	PILRA >> CD99	CPI-SS01560CA22	simple:Q9UKJ1	simple:P14209	ENSG00000085514	ENSG00000002586	curated	TRUE	FALSE	Monocytic	Fibroblast	0	0.14	1.208
RR	PILRA >> CD99	CPI-SS01560CA22	simple:Q9UKJ1	simple:P14209	ENSG00000085514	ENSG00000002586	curated	TRUE	FALSE	Monocytic	Mast_Cell	0	0.14	0.837
RR	PILRA >> CD99	CPI-SS01560CA22	simple:Q9UKJ1	simple:P14209	ENSG00000085514	ENSG00000002586	curated	TRUE	FALSE	Monocytic	Monocytic	0	0.14	0.675
RR	PILRA >> CD99	CPI-SS01560CA22	simple:Q9UKJ1	simple:P14209	ENSG00000085514	ENSG00000002586	curated	TRUE	FALSE	Monocytic	T_Cell	0	0.14	0.78
RR	PILRA >> CD99	CPI-SS01560CA22	simple:Q9UKJ1	simple:P14209	ENSG00000085514	ENSG00000002586	curated	TRUE	FALSE	Neutrophil	B_Cell	0	0.14	0.678
RR	PILRA >> CD99	CPI-SS01560CA22	simple:Q9UKJ1	simple:P14209	ENSG00000085514	ENSG00000002586	curated	TRUE	FALSE	Neutrophil	Endothelia	0	0.14	1.262
RR	PILRA >> CD99	CPI-SS01560CA22	simple:Q9UKJ1	simple:P14209	ENSG00000085514	ENSG00000002586	curated	TRUE	FALSE	Neutrophil	Epithelial	0	0.14	0.787
RR	PILRA >> CD99	CPI-SS01560CA22	simple:Q9UKJ1	simple:P14209	ENSG00000085514	ENSG00000002586	curated	TRUE	FALSE	Neutrophil	Fibroblast	0	0.14	1.329
RR	PILRA >> CD99	CPI-SS01560CA22	simple:Q9UKJ1	simple:P14209	ENSG00000085514	ENSG00000002586	curated	TRUE	FALSE	Neutrophil	Mast_Cell	0	0.14	0.958
RR	PILRA >> CD99	CPI-SS01560CA22	simple:Q9UKJ1	simple:P14209	ENSG00000085514	ENSG00000002586	curated	TRUE	FALSE	Neutrophil	Monocytic	0	0.14	0.795
RR	PILRA >> CD99	CPI-SS01560CA22	simple:Q9UKJ1	simple:P14209	ENSG00000085514	ENSG00000002586	curated	TRUE	FALSE	Neutrophil	Plasma_Cell	0	0.14	0.609
RR	PILRA >> CD99	CPI-SS01560CA22	simple:Q9UKJ1	simple:P14209	ENSG00000085514	ENSG00000002586	curated	TRUE	FALSE	Neutrophil	T_Cell	0	0.14	0.901
LR	TGFB2 >> TGFBR3	CPI-SS0178F5C45	simple:P61812	simple:Q03167	ENSG00000092969	ENSG00000069702	curated	TRUE	FALSE	Epithelial	Endothelia	0	0.06	0.349
LR	TGFB2 >> TGFBR3	CPI-SS0178F5C45	simple:P61812	simple:Q03167	ENSG00000092969	ENSG00000069702	curated	TRUE	FALSE	Epithelial	Fibroblast	0	0.06	0.161
LR	TGFB2 >> TGFBR3	CPI-SS0178F5C45	simple:P61812	simple:Q03167	ENSG00000092969	ENSG00000069702	curated	TRUE	FALSE	Epithelial	T_Cell	0	0.06	0.209
LR	TGFB2 >> TGFBR3	CPI-SS0178F5C45	simple:P61812	simple:Q03167	ENSG00000092969	ENSG00000069702	curated	TRUE	FALSE	Fibroblast	Endothelia	0	0.06	0.354
LR	TGFB2 >> TGFBR3	CPI-SS0178F5C45	simple:P61812	simple:Q03167	ENSG00000092969	ENSG00000069702	curated	TRUE	FALSE	Fibroblast	Fibroblast	0	0.06	0.166
LR	TGFB2 >> TGFBR3	CPI-SS0178F5C45	simple:P61812	simple:Q03167	ENSG00000092969	ENSG00000069702	curated	TRUE	FALSE	Fibroblast	T_Cell	0	0.06	0.215
RR	SIRPA >> CD47	CPI-SS0339AE950	simple:P78324	simple:Q08722	ENSG00000198053	ENSG00000196776	curated	FALSE	FALSE	Endothelia	B_Cell	0	0.47	0.432
RR	SIRPA >> CD47	CPI-SS0339AE950	simple:P78324	simple:Q08722	ENSG00000198053	ENSG00000196776	curated	FALSE	FALSE	Endothelia	Endothelia	0	0.47	0.324
RR	SIRPA >> CD47	CPI-SS0339AE950	simple:P78324	simple:Q08722	ENSG00000198053	ENSG00000196776	curated	FALSE	FALSE	Endothelia	Epithelial	0	0.47	0.569
RR	SIRPA >> CD47	CPI-SS0339AE950	simple:P78324	simple:Q08722	ENSG00000198053	ENSG00000196776	curated	FALSE	FALSE	Endothelia	Fibroblast	0	0.47	0.41
RR	SIRPA >> CD47	CPI-SS0339AE950	simple:P78324	simple:Q08722	ENSG00000198053	ENSG00000196776	curated	FALSE	FALSE	Endothelia	MDSC	0	0.47	0.532
RR	SIRPA >> CD47	CPI-SS0339AE950	simple:P78324	simple:Q08722	ENSG00000198053	ENSG00000196776	curated	FALSE	FALSE	Endothelia	Mast_Cell	0	0.47	0.314
RR	SIRPA >> CD47	CPI-SS0339AE950	simple:P78324	simple:Q08722	ENSG00000198053	ENSG00000196776	curated	FALSE	FALSE	Endothelia	Monocytic	0	0.47	0.476
RR	SIRPA >> CD47	CPI-SS0339AE950	simple:P78324	simple:Q08722	ENSG00000198053	ENSG00000196776	curated	FALSE	FALSE	Endothelia	T_Cell	0	0.47	0.405
RR	SIRPA >> CD47	CPI-SS0339AE950	simple:P78324	simple:Q08722	ENSG00000198053	ENSG00000196776	curated	FALSE	FALSE	Epithelial	B_Cell	0	0.47	0.418
RR	SIRPA >> CD47	CPI-SS0339AE950	simple:P78324	simple:Q08722	ENSG00000198053	ENSG00000196776	curated	FALSE	FALSE	Epithelial	Epithelial	0	0.47	0.555
RR	SIRPA >> CD47	CPI-SS0339AE950	simple:P78324	simple:Q08722	ENSG00000198053	ENSG00000196776	curated	FALSE	FALSE	Epithelial	Fibroblast	0	0.47	0.396
RR	SIRPA >> CD47	CPI-SS0339AE950	simple:P78324	simple:Q08722	ENSG00000198053	ENSG00000196776	curated	FALSE	FALSE	Epithelial	MDSC	0	0.47	0.518
RR	SIRPA >> CD47	CPI-SS0339AE950	simple:P78324	simple:Q08722	ENSG00000198053	ENSG00000196776	curated	FALSE	FALSE	Epithelial	Monocytic	0	0.47	0.462
RR	SIRPA >> CD47	CPI-SS0339AE950	simple:P78324	simple:Q08722	ENSG00000198053	ENSG00000196776	curated	FALSE	FALSE	Epithelial	T_Cell	0	0.47	0.391
RR	SIRPA >> CD47	CPI-SS0339AE950	simple:P78324	simple:Q08722	ENSG00000198053	ENSG00000196776	curated	FALSE	FALSE	MDSC	B_Cell	0	0.47	0.536
RR	SIRPA >> CD47	CPI-SS0339AE950	simple:P78324	simple:Q08722	ENSG00000198053	ENSG00000196776	curated	FALSE	FALSE	MDSC	Endothelia	0	0.47	0.428
RR	SIRPA >> CD47	CPI-SS0339AE950	simple:P78324	simple:Q08722	ENSG00000198053	ENSG00000196776	curated	FALSE	FALSE	MDSC	Epithelial	0	0.47	0.673
RR	SIRPA >> CD47	CPI-SS0339AE950	simple:P78324	simple:Q08722	ENSG00000198053	ENSG00000196776	curated	FALSE	FALSE	MDSC	Fibroblast	0	0.47	0.514
RR	SIRPA >> CD47	CPI-SS0339AE950	simple:P78324	simple:Q08722	ENSG00000198053	ENSG00000196776	curated	FALSE	FALSE	MDSC	MDSC	0	0.47	0.636
RR	SIRPA >> CD47	CPI-SS0339AE950	simple:P78324	simple:Q08722	ENSG00000198053	ENSG00000196776	curated	FALSE	FALSE	MDSC	Mast_Cell	0	0.47	0.418
RR	SIRPA >> CD47	CPI-SS0339AE950	simple:P78324	simple:Q08722	ENSG00000198053	ENSG00000196776	curated	FALSE	FALSE	MDSC	Monocytic	0	0.47	0.58
RR	SIRPA >> CD47	CPI-SS0339AE950	simple:P78324	simple:Q08722	ENSG00000198053	ENSG00000196776	curated	FALSE	FALSE	MDSC	Plasma_Cell	0	0.47	0.374
RR	SIRPA >> CD47	CPI-SS0339AE950	simple:P78324	simple:Q08722	ENSG00000198053	ENSG00000196776	curated	FALSE	FALSE	MDSC	T_Cell	0	0.47	0.508
RR	SIRPA >> CD47	CPI-SS0339AE950	simple:P78324	simple:Q08722	ENSG00000198053	ENSG00000196776	curated	FALSE	FALSE	Mast_Cell	B_Cell	0	0.47	0.385
RR	SIRPA >> CD47	CPI-SS0339AE950	simple:P78324	simple:Q08722	ENSG00000198053	ENSG00000196776	curated	FALSE	FALSE	Mast_Cell	Epithelial	0	0.47	0.522
RR	SIRPA >> CD47	CPI-SS0339AE950	simple:P78324	simple:Q08722	ENSG00000198053	ENSG00000196776	curated	FALSE	FALSE	Mast_Cell	Fibroblast	0	0.47	0.363
RR	SIRPA >> CD47	CPI-SS0339AE950	simple:P78324	simple:Q08722	ENSG00000198053	ENSG00000196776	curated	FALSE	FALSE	Mast_Cell	MDSC	0	0.47	0.485
RR	SIRPA >> CD47	CPI-SS0339AE950	simple:P78324	simple:Q08722	ENSG00000198053	ENSG00000196776	curated	FALSE	FALSE	Mast_Cell	Monocytic	0	0.47	0.429
RR	SIRPA >> CD47	CPI-SS0339AE950	simple:P78324	simple:Q08722	ENSG00000198053	ENSG00000196776	curated	FALSE	FALSE	Mast_Cell	T_Cell	0	0.47	0.357
RR	SIRPA >> CD47	CPI-SS0339AE950	simple:P78324	simple:Q08722	ENSG00000198053	ENSG00000196776	curated	FALSE	FALSE	Monocytic	B_Cell	0	0.47	0.588
RR	SIRPA >> CD47	CPI-SS0339AE950	simple:P78324	simple:Q08722	ENSG00000198053	ENSG00000196776	curated	FALSE	FALSE	Monocytic	Endothelia	0	0.47	0.48
RR	SIRPA >> CD47	CPI-SS0339AE950	simple:P78324	simple:Q08722	ENSG00000198053	ENSG00000196776	curated	FALSE	FALSE	Monocytic	Epithelial	0	0.47	0.725
RR	SIRPA >> CD47	CPI-SS0339AE950	simple:P78324	simple:Q08722	ENSG00000198053	ENSG00000196776	curated	FALSE	FALSE	Monocytic	Fibroblast	0	0.47	0.566
RR	SIRPA >> CD47	CPI-SS0339AE950	simple:P78324	simple:Q08722	ENSG00000198053	ENSG00000196776	curated	FALSE	FALSE	Monocytic	MDSC	0	0.47	0.688
RR	SIRPA >> CD47	CPI-SS0339AE950	simple:P78324	simple:Q08722	ENSG00000198053	ENSG00000196776	curated	FALSE	FALSE	Monocytic	Mast_Cell	0	0.47	0.47
RR	SIRPA >> CD47	CPI-SS0339AE950	simple:P78324	simple:Q08722	ENSG00000198053	ENSG00000196776	curated	FALSE	FALSE	Monocytic	Monocytic	0	0.47	0.632
RR	SIRPA >> CD47	CPI-SS0339AE950	simple:P78324	simple:Q08722	ENSG00000198053	ENSG00000196776	curated	FALSE	FALSE	Monocytic	Plasma_Cell	0	0.47	0.427
RR	SIRPA >> CD47	CPI-SS0339AE950	simple:P78324	simple:Q08722	ENSG00000198053	ENSG00000196776	curated	FALSE	FALSE	Monocytic	T_Cell	0	0.47	0.56
RR	SIRPA >> CD47	CPI-SS0339AE950	simple:P78324	simple:Q08722	ENSG00000198053	ENSG00000196776	curated	FALSE	FALSE	Neutrophil	B_Cell	0	0.47	0.485
RR	SIRPA >> CD47	CPI-SS0339AE950	simple:P78324	simple:Q08722	ENSG00000198053	ENSG00000196776	curated	FALSE	FALSE	Neutrophil	Endothelia	0	0.47	0.377
RR	SIRPA >> CD47	CPI-SS0339AE950	simple:P78324	simple:Q08722	ENSG00000198053	ENSG00000196776	curated	FALSE	FALSE	Neutrophil	Epithelial	0	0.47	0.622
RR	SIRPA >> CD47	CPI-SS0339AE950	simple:P78324	simple:Q08722	ENSG00000198053	ENSG00000196776	curated	FALSE	FALSE	Neutrophil	Fibroblast	0	0.47	0.463
RR	SIRPA >> CD47	CPI-SS0339AE950	simple:P78324	simple:Q08722	ENSG00000198053	ENSG00000196776	curated	FALSE	FALSE	Neutrophil	MDSC	0	0.47	0.585
RR	SIRPA >> CD47	CPI-SS0339AE950	simple:P78324	simple:Q08722	ENSG00000198053	ENSG00000196776	curated	FALSE	FALSE	Neutrophil	Mast_Cell	0	0.47	0.367
RR	SIRPA >> CD47	CPI-SS0339AE950	simple:P78324	simple:Q08722	ENSG00000198053	ENSG00000196776	curated	FALSE	FALSE	Neutrophil	Monocytic	0	0.47	0.529
RR	SIRPA >> CD47	CPI-SS0339AE950	simple:P78324	simple:Q08722	ENSG00000198053	ENSG00000196776	curated	FALSE	FALSE	Neutrophil	Plasma_Cell	0	0.47	0.324
RR	SIRPA >> CD47	CPI-SS0339AE950	simple:P78324	simple:Q08722	ENSG00000198053	ENSG00000196776	curated	FALSE	FALSE	Neutrophil	T_Cell	0	0.47	0.458
RR	CD47 >> SIRPA	CPI-SS0339AE950	simple:Q08722	simple:P78324	ENSG00000196776	ENSG00000198053	curated	FALSE	FALSE	B_Cell	Endothelia	0	0.47	0.432
RR	CD47 >> SIRPA	CPI-SS0339AE950	simple:Q08722	simple:P78324	ENSG00000196776	ENSG00000198053	curated	FALSE	FALSE	B_Cell	Epithelial	0	0.47	0.418
RR	CD47 >> SIRPA	CPI-SS0339AE950	simple:Q08722	simple:P78324	ENSG00000196776	ENSG00000198053	curated	FALSE	FALSE	B_Cell	MDSC	0	0.47	0.536
RR	CD47 >> SIRPA	CPI-SS0339AE950	simple:Q08722	simple:P78324	ENSG00000196776	ENSG00000198053	curated	FALSE	FALSE	B_Cell	Mast_Cell	0	0.47	0.385
RR	CD47 >> SIRPA	CPI-SS0339AE950	simple:Q08722	simple:P78324	ENSG00000196776	ENSG00000198053	curated	FALSE	FALSE	B_Cell	Monocytic	0	0.47	0.588
RR	CD47 >> SIRPA	CPI-SS0339AE950	simple:Q08722	simple:P78324	ENSG00000196776	ENSG00000198053	curated	FALSE	FALSE	B_Cell	Neutrophil	0	0.47	0.485
RR	CD47 >> SIRPA	CPI-SS0339AE950	simple:Q08722	simple:P78324	ENSG00000196776	ENSG00000198053	curated	FALSE	FALSE	Endothelia	Endothelia	0	0.47	0.324
RR	CD47 >> SIRPA	CPI-SS0339AE950	simple:Q08722	simple:P78324	ENSG00000196776	ENSG00000198053	curated	FALSE	FALSE	Endothelia	MDSC	0	0.47	0.428
RR	CD47 >> SIRPA	CPI-SS0339AE950	simple:Q08722	simple:P78324	ENSG00000196776	ENSG00000198053	curated	FALSE	FALSE	Endothelia	Monocytic	0	0.47	0.48
RR	CD47 >> SIRPA	CPI-SS0339AE950	simple:Q08722	simple:P78324	ENSG00000196776	ENSG00000198053	curated	FALSE	FALSE	Endothelia	Neutrophil	0	0.47	0.377
RR	CD47 >> SIRPA	CPI-SS0339AE950	simple:Q08722	simple:P78324	ENSG00000196776	ENSG00000198053	curated	FALSE	FALSE	Epithelial	Endothelia	0	0.47	0.569
RR	CD47 >> SIRPA	CPI-SS0339AE950	simple:Q08722	simple:P78324	ENSG00000196776	ENSG00000198053	curated	FALSE	FALSE	Epithelial	Epithelial	0	0.47	0.555
RR	CD47 >> SIRPA	CPI-SS0339AE950	simple:Q08722	simple:P78324	ENSG00000196776	ENSG00000198053	curated	FALSE	FALSE	Epithelial	MDSC	0	0.47	0.673
RR	CD47 >> SIRPA	CPI-SS0339AE950	simple:Q08722	simple:P78324	ENSG00000196776	ENSG00000198053	curated	FALSE	FALSE	Epithelial	Mast_Cell	0	0.47	0.522
RR	CD47 >> SIRPA	CPI-SS0339AE950	simple:Q08722	simple:P78324	ENSG00000196776	ENSG00000198053	curated	FALSE	FALSE	Epithelial	Monocytic	0	0.47	0.725
RR	CD47 >> SIRPA	CPI-SS0339AE950	simple:Q08722	simple:P78324	ENSG00000196776	ENSG00000198053	curated	FALSE	FALSE	Epithelial	Neutrophil	0	0.47	0.622
RR	CD47 >> SIRPA	CPI-SS0339AE950	simple:Q08722	simple:P78324	ENSG00000196776	ENSG00000198053	curated	FALSE	FALSE	Fibroblast	Endothelia	0	0.47	0.41
RR	CD47 >> SIRPA	CPI-SS0339AE950	simple:Q08722	simple:P78324	ENSG00000196776	ENSG00000198053	curated	FALSE	FALSE	Fibroblast	Epithelial	0	0.47	0.396
RR	CD47 >> SIRPA	CPI-SS0339AE950	simple:Q08722	simple:P78324	ENSG00000196776	ENSG00000198053	curated	FALSE	FALSE	Fibroblast	MDSC	0	0.47	0.514
RR	CD47 >> SIRPA	CPI-SS0339AE950	simple:Q08722	simple:P78324	ENSG00000196776	ENSG00000198053	curated	FALSE	FALSE	Fibroblast	Mast_Cell	0	0.47	0.363
RR	CD47 >> SIRPA	CPI-SS0339AE950	simple:Q08722	simple:P78324	ENSG00000196776	ENSG00000198053	curated	FALSE	FALSE	Fibroblast	Monocytic	0	0.47	0.566
RR	CD47 >> SIRPA	CPI-SS0339AE950	simple:Q08722	simple:P78324	ENSG00000196776	ENSG00000198053	curated	FALSE	FALSE	Fibroblast	Neutrophil	0	0.47	0.463
RR	CD47 >> SIRPA	CPI-SS0339AE950	simple:Q08722	simple:P78324	ENSG00000196776	ENSG00000198053	curated	FALSE	FALSE	MDSC	Endothelia	0	0.47	0.532
RR	CD47 >> SIRPA	CPI-SS0339AE950	simple:Q08722	simple:P78324	ENSG00000196776	ENSG00000198053	curated	FALSE	FALSE	MDSC	Epithelial	0	0.47	0.518
RR	CD47 >> SIRPA	CPI-SS0339AE950	simple:Q08722	simple:P78324	ENSG00000196776	ENSG00000198053	curated	FALSE	FALSE	MDSC	MDSC	0	0.47	0.636
RR	CD47 >> SIRPA	CPI-SS0339AE950	simple:Q08722	simple:P78324	ENSG00000196776	ENSG00000198053	curated	FALSE	FALSE	MDSC	Mast_Cell	0	0.47	0.485
RR	CD47 >> SIRPA	CPI-SS0339AE950	simple:Q08722	simple:P78324	ENSG00000196776	ENSG00000198053	curated	FALSE	FALSE	MDSC	Monocytic	0	0.47	0.688
RR	CD47 >> SIRPA	CPI-SS0339AE950	simple:Q08722	simple:P78324	ENSG00000196776	ENSG00000198053	curated	FALSE	FALSE	MDSC	Neutrophil	0	0.47	0.585
RR	CD47 >> SIRPA	CPI-SS0339AE950	simple:Q08722	simple:P78324	ENSG00000196776	ENSG00000198053	curated	FALSE	FALSE	Mast_Cell	Endothelia	0	0.47	0.314
RR	CD47 >> SIRPA	CPI-SS0339AE950	simple:Q08722	simple:P78324	ENSG00000196776	ENSG00000198053	curated	FALSE	FALSE	Mast_Cell	MDSC	0	0.47	0.418
RR	CD47 >> SIRPA	CPI-SS0339AE950	simple:Q08722	simple:P78324	ENSG00000196776	ENSG00000198053	curated	FALSE	FALSE	Mast_Cell	Monocytic	0	0.47	0.47
RR	CD47 >> SIRPA	CPI-SS0339AE950	simple:Q08722	simple:P78324	ENSG00000196776	ENSG00000198053	curated	FALSE	FALSE	Mast_Cell	Neutrophil	0	0.47	0.367
RR	CD47 >> SIRPA	CPI-SS0339AE950	simple:Q08722	simple:P78324	ENSG00000196776	ENSG00000198053	curated	FALSE	FALSE	Monocytic	Endothelia	0	0.47	0.476
RR	CD47 >> SIRPA	CPI-SS0339AE950	simple:Q08722	simple:P78324	ENSG00000196776	ENSG00000198053	curated	FALSE	FALSE	Monocytic	Epithelial	0	0.47	0.462
RR	CD47 >> SIRPA	CPI-SS0339AE950	simple:Q08722	simple:P78324	ENSG00000196776	ENSG00000198053	curated	FALSE	FALSE	Monocytic	MDSC	0	0.47	0.58
RR	CD47 >> SIRPA	CPI-SS0339AE950	simple:Q08722	simple:P78324	ENSG00000196776	ENSG00000198053	curated	FALSE	FALSE	Monocytic	Mast_Cell	0	0.47	0.429
RR	CD47 >> SIRPA	CPI-SS0339AE950	simple:Q08722	simple:P78324	ENSG00000196776	ENSG00000198053	curated	FALSE	FALSE	Monocytic	Monocytic	0	0.47	0.632
RR	CD47 >> SIRPA	CPI-SS0339AE950	simple:Q08722	simple:P78324	ENSG00000196776	ENSG00000198053	curated	FALSE	FALSE	Monocytic	Neutrophil	0	0.47	0.529
RR	CD47 >> SIRPA	CPI-SS0339AE950	simple:Q08722	simple:P78324	ENSG00000196776	ENSG00000198053	curated	FALSE	FALSE	Plasma_Cell	MDSC	0	0.47	0.374
RR	CD47 >> SIRPA	CPI-SS0339AE950	simple:Q08722	simple:P78324	ENSG00000196776	ENSG00000198053	curated	FALSE	FALSE	Plasma_Cell	Monocytic	0	0.47	0.427
RR	CD47 >> SIRPA	CPI-SS0339AE950	simple:Q08722	simple:P78324	ENSG00000196776	ENSG00000198053	curated	FALSE	FALSE	Plasma_Cell	Neutrophil	0	0.47	0.324
RR	CD47 >> SIRPA	CPI-SS0339AE950	simple:Q08722	simple:P78324	ENSG00000196776	ENSG00000198053	curated	FALSE	FALSE	T_Cell	Endothelia	0	0.47	0.405
RR	CD47 >> SIRPA	CPI-SS0339AE950	simple:Q08722	simple:P78324	ENSG00000196776	ENSG00000198053	curated	FALSE	FALSE	T_Cell	Epithelial	0	0.47	0.391
RR	CD47 >> SIRPA	CPI-SS0339AE950	simple:Q08722	simple:P78324	ENSG00000196776	ENSG00000198053	curated	FALSE	FALSE	T_Cell	MDSC	0	0.47	0.508
RR	CD47 >> SIRPA	CPI-SS0339AE950	simple:Q08722	simple:P78324	ENSG00000196776	ENSG00000198053	curated	FALSE	FALSE	T_Cell	Mast_Cell	0	0.47	0.357
RR	CD47 >> SIRPA	CPI-SS0339AE950	simple:Q08722	simple:P78324	ENSG00000196776	ENSG00000198053	curated	FALSE	FALSE	T_Cell	Monocytic	0	0.47	0.56
RR	CD47 >> SIRPA	CPI-SS0339AE950	simple:Q08722	simple:P78324	ENSG00000196776	ENSG00000198053	curated	FALSE	FALSE	T_Cell	Neutrophil	0	0.47	0.458
RR	CD28 >> CD86	CPI-SS077D7365D	simple:P10747	simple:P42081	ENSG00000178562	ENSG00000114013	curated	FALSE	FALSE	T_Cell	B_Cell	0	0.02	0.318
RR	CD28 >> CD86	CPI-SS077D7365D	simple:P10747	simple:P42081	ENSG00000178562	ENSG00000114013	curated	FALSE	FALSE	T_Cell	Monocytic	0	0.02	0.684
RR	CD86 >> CD28	CPI-SS077D7365D	simple:P42081	simple:P10747	ENSG00000114013	ENSG00000178562	curated	FALSE	FALSE	B_Cell	T_Cell	0	0.02	0.318
RR	CD86 >> CD28	CPI-SS077D7365D	simple:P42081	simple:P10747	ENSG00000114013	ENSG00000178562	curated	FALSE	FALSE	Monocytic	T_Cell	0	0.02	0.684
RR	CD177 >> PECAM1	CPI-SS0AB1A3A6D	simple:Q8N6Q3	simple:P16284	ENSG00000204936	ENSG00000261371	curated	FALSE	FALSE	MDSC	Endothelia	0	0.05	1.87
RR	CD177 >> PECAM1	CPI-SS0AB1A3A6D	simple:Q8N6Q3	simple:P16284	ENSG00000204936	ENSG00000261371	curated	FALSE	FALSE	MDSC	MDSC	0	0.05	0.689
RR	CD177 >> PECAM1	CPI-SS0AB1A3A6D	simple:Q8N6Q3	simple:P16284	ENSG00000204936	ENSG00000261371	curated	FALSE	FALSE	MDSC	Monocytic	0	0.05	0.871
RR	CD177 >> PECAM1	CPI-SS0AB1A3A6D	simple:Q8N6Q3	simple:P16284	ENSG00000204936	ENSG00000261371	curated	FALSE	FALSE	MDSC	Neutrophil	0	0.05	0.919
RR	CD177 >> PECAM1	CPI-SS0AB1A3A6D	simple:Q8N6Q3	simple:P16284	ENSG00000204936	ENSG00000261371	curated	FALSE	FALSE	MDSC	Plasma_Cell	0	0.05	0.986
RR	PECAM1 >> CD177	CPI-SS0AB1A3A6D	simple:P16284	simple:Q8N6Q3	ENSG00000261371	ENSG00000204936	curated	FALSE	FALSE	Endothelia	MDSC	0	0.05	1.87
RR	PECAM1 >> CD177	CPI-SS0AB1A3A6D	simple:P16284	simple:Q8N6Q3	ENSG00000261371	ENSG00000204936	curated	FALSE	FALSE	MDSC	MDSC	0	0.05	0.689
RR	PECAM1 >> CD177	CPI-SS0AB1A3A6D	simple:P16284	simple:Q8N6Q3	ENSG00000261371	ENSG00000204936	curated	FALSE	FALSE	Monocytic	MDSC	0	0.05	0.871
RR	PECAM1 >> CD177	CPI-SS0AB1A3A6D	simple:P16284	simple:Q8N6Q3	ENSG00000261371	ENSG00000204936	curated	FALSE	FALSE	Neutrophil	MDSC	0	0.05	0.919
RR	PECAM1 >> CD177	CPI-SS0AB1A3A6D	simple:P16284	simple:Q8N6Q3	ENSG00000261371	ENSG00000204936	curated	FALSE	FALSE	Plasma_Cell	MDSC	0	0.05	0.986
RR	BST2 >> LILRA4	CPI-SS0D3064F3D	simple:Q10589	simple:P59901	ENSG00000130303	ENSG00000239961	curated	FALSE	FALSE	Endothelia	Monocytic	0	0.06	0.226
RR	BST2 >> LILRA4	CPI-SS0D3064F3D	simple:Q10589	simple:P59901	ENSG00000130303	ENSG00000239961	curated	FALSE	FALSE	Epithelial	Monocytic	0	0.06	0.212
RR	BST2 >> LILRA4	CPI-SS0D3064F3D	simple:Q10589	simple:P59901	ENSG00000130303	ENSG00000239961	curated	FALSE	FALSE	Fibroblast	Monocytic	0	0.06	0.204
RR	BST2 >> LILRA4	CPI-SS0D3064F3D	simple:Q10589	simple:P59901	ENSG00000130303	ENSG00000239961	curated	FALSE	FALSE	Mast_Cell	Monocytic	0	0.06	0.463
RR	BST2 >> LILRA4	CPI-SS0D3064F3D	simple:Q10589	simple:P59901	ENSG00000130303	ENSG00000239961	curated	FALSE	FALSE	Monocytic	Monocytic	0	0.06	0.377
RR	BST2 >> LILRA4	CPI-SS0D3064F3D	simple:Q10589	simple:P59901	ENSG00000130303	ENSG00000239961	curated	FALSE	FALSE	Plasma_Cell	Monocytic	0	0.06	0.302
RR	LILRA4 >> BST2	CPI-SS0D3064F3D	simple:P59901	simple:Q10589	ENSG00000239961	ENSG00000130303	curated	FALSE	FALSE	Monocytic	Endothelia	0	0.06	0.226
RR	LILRA4 >> BST2	CPI-SS0D3064F3D	simple:P59901	simple:Q10589	ENSG00000239961	ENSG00000130303	curated	FALSE	FALSE	Monocytic	Epithelial	0	0.06	0.212
RR	LILRA4 >> BST2	CPI-SS0D3064F3D	simple:P59901	simple:Q10589	ENSG00000239961	ENSG00000130303	curated	FALSE	FALSE	Monocytic	Fibroblast	0	0.06	0.204
RR	LILRA4 >> BST2	CPI-SS0D3064F3D	simple:P59901	simple:Q10589	ENSG00000239961	ENSG00000130303	curated	FALSE	FALSE	Monocytic	Mast_Cell	0	0.06	0.463
RR	LILRA4 >> BST2	CPI-SS0D3064F3D	simple:P59901	simple:Q10589	ENSG00000239961	ENSG00000130303	curated	FALSE	FALSE	Monocytic	Monocytic	0	0.06	0.377
RR	LILRA4 >> BST2	CPI-SS0D3064F3D	simple:P59901	simple:Q10589	ENSG00000239961	ENSG00000130303	curated	FALSE	FALSE	Monocytic	Plasma_Cell	0	0.06	0.302
RR	CADM1 >> CRTAM	CPI-SS0DECC850D	simple:Q9BY67	simple:O95727	ENSG00000182985	ENSG00000109943	curated	FALSE	FALSE	Fibroblast	T_Cell	0	0.03	0.301
RR	CADM1 >> CRTAM	CPI-SS0DECC850D	simple:Q9BY67	simple:O95727	ENSG00000182985	ENSG00000109943	curated	FALSE	FALSE	Monocytic	T_Cell	0	0.03	0.247
RR	CADM1 >> CRTAM	CPI-SS0DECC850D	simple:Q9BY67	simple:O95727	ENSG00000182985	ENSG00000109943	curated	FALSE	FALSE	Plasma_Cell	T_Cell	0	0.03	0.319
RR	CRTAM >> CADM1	CPI-SS0DECC850D	simple:O95727	simple:Q9BY67	ENSG00000109943	ENSG00000182985	curated	FALSE	FALSE	T_Cell	Fibroblast	0	0.03	0.301
RR	CRTAM >> CADM1	CPI-SS0DECC850D	simple:O95727	simple:Q9BY67	ENSG00000109943	ENSG00000182985	curated	FALSE	FALSE	T_Cell	Monocytic	0	0.03	0.247
RR	CRTAM >> CADM1	CPI-SS0DECC850D	simple:O95727	simple:Q9BY67	ENSG00000109943	ENSG00000182985	curated	FALSE	FALSE	T_Cell	Plasma_Cell	0	0.03	0.319
RR	CD47 >> SIRPG	CPI-SS0E9015902	simple:Q08722	simple:Q9P1W8	ENSG00000196776	ENSG00000089012	curated	FALSE	FALSE	B_Cell	T_Cell	0	0.08	0.433
RR	CD47 >> SIRPG	CPI-SS0E9015902	simple:Q08722	simple:Q9P1W8	ENSG00000196776	ENSG00000089012	curated	FALSE	FALSE	Endothelia	T_Cell	0	0.08	0.326
RR	CD47 >> SIRPG	CPI-SS0E9015902	simple:Q08722	simple:Q9P1W8	ENSG00000196776	ENSG00000089012	curated	FALSE	FALSE	Epithelial	T_Cell	0	0.08	0.57
RR	CD47 >> SIRPG	CPI-SS0E9015902	simple:Q08722	simple:Q9P1W8	ENSG00000196776	ENSG00000089012	curated	FALSE	FALSE	Fibroblast	T_Cell	0	0.08	0.412
RR	CD47 >> SIRPG	CPI-SS0E9015902	simple:Q08722	simple:Q9P1W8	ENSG00000196776	ENSG00000089012	curated	FALSE	FALSE	MDSC	T_Cell	0	0.08	0.533
RR	CD47 >> SIRPG	CPI-SS0E9015902	simple:Q08722	simple:Q9P1W8	ENSG00000196776	ENSG00000089012	curated	FALSE	FALSE	Mast_Cell	T_Cell	0	0.08	0.316
RR	CD47 >> SIRPG	CPI-SS0E9015902	simple:Q08722	simple:Q9P1W8	ENSG00000196776	ENSG00000089012	curated	FALSE	FALSE	Monocytic	T_Cell	0	0.08	0.478
RR	CD47 >> SIRPG	CPI-SS0E9015902	simple:Q08722	simple:Q9P1W8	ENSG00000196776	ENSG00000089012	curated	FALSE	FALSE	T_Cell	T_Cell	0	0.08	0.406
RR	SIRPG >> CD47	CPI-SS0E9015902	simple:Q9P1W8	simple:Q08722	ENSG00000089012	ENSG00000196776	curated	FALSE	FALSE	T_Cell	B_Cell	0	0.08	0.433
RR	SIRPG >> CD47	CPI-SS0E9015902	simple:Q9P1W8	simple:Q08722	ENSG00000089012	ENSG00000196776	curated	FALSE	FALSE	T_Cell	Endothelia	0	0.08	0.326
RR	SIRPG >> CD47	CPI-SS0E9015902	simple:Q9P1W8	simple:Q08722	ENSG00000089012	ENSG00000196776	curated	FALSE	FALSE	T_Cell	Epithelial	0	0.08	0.57
RR	SIRPG >> CD47	CPI-SS0E9015902	simple:Q9P1W8	simple:Q08722	ENSG00000089012	ENSG00000196776	curated	FALSE	FALSE	T_Cell	Fibroblast	0	0.08	0.412
RR	SIRPG >> CD47	CPI-SS0E9015902	simple:Q9P1W8	simple:Q08722	ENSG00000089012	ENSG00000196776	curated	FALSE	FALSE	T_Cell	MDSC	0	0.08	0.533
RR	SIRPG >> CD47	CPI-SS0E9015902	simple:Q9P1W8	simple:Q08722	ENSG00000089012	ENSG00000196776	curated	FALSE	FALSE	T_Cell	Mast_Cell	0	0.08	0.316
RR	SIRPG >> CD47	CPI-SS0E9015902	simple:Q9P1W8	simple:Q08722	ENSG00000089012	ENSG00000196776	curated	FALSE	FALSE	T_Cell	Monocytic	0	0.08	0.478
RR	SIRPG >> CD47	CPI-SS0E9015902	simple:Q9P1W8	simple:Q08722	ENSG00000089012	ENSG00000196776	curated	FALSE	FALSE	T_Cell	T_Cell	0	0.08	0.406
RR	KLRB1 >> CLEC2D	CPI-SS0E292C126	simple:Q12918	simple:Q9UHP7	ENSG00000111796	ENSG00000069493	curated	FALSE	FALSE	T_Cell	B_Cell	0	0.02	0.389
RR	KLRB1 >> CLEC2D	CPI-SS0E292C126	simple:Q12918	simple:Q9UHP7	ENSG00000111796	ENSG00000069493	curated	FALSE	FALSE	T_Cell	T_Cell	0	0.02	0.573
RR	CLEC2D >> KLRB1	CPI-SS0E292C126	simple:Q9UHP7	simple:Q12918	ENSG00000069493	ENSG00000111796	curated	FALSE	FALSE	B_Cell	T_Cell	0	0.02	0.389
RR	CLEC2D >> KLRB1	CPI-SS0E292C126	simple:Q9UHP7	simple:Q12918	ENSG00000069493	ENSG00000111796	curated	FALSE	FALSE	T_Cell	T_Cell	0	0.02	0.573
LR	ANGPT1 >> TEK	CPI-SS0DE9B07A8	simple:Q15389	simple:Q02763	ENSG00000154188	ENSG00000120156	curated	TRUE	FALSE	Fibroblast	Endothelia	0	0.01	0.502
LR	ANGPT2 >> TEK	CPI-SS0BAB460FF	simple:O15123	simple:Q02763	ENSG00000091879	ENSG00000120156	curated	TRUE	FALSE	Fibroblast	Endothelia	0	0.01	0.443
RR	CD52 >> SIGLEC10	CPI-SS073C1B796	simple:P31358	simple:Q96LC7	ENSG00000169442	ENSG00000142512	curated	TRUE	FALSE	B_Cell	B_Cell	0	0.12	0.893
RR	CD52 >> SIGLEC10	CPI-SS073C1B796	simple:P31358	simple:Q96LC7	ENSG00000169442	ENSG00000142512	curated	TRUE	FALSE	B_Cell	Mast_Cell	0	0.12	0.924
RR	CD52 >> SIGLEC10	CPI-SS073C1B796	simple:P31358	simple:Q96LC7	ENSG00000169442	ENSG00000142512	curated	TRUE	FALSE	B_Cell	Monocytic	0	0.12	1.003
RR	CD52 >> SIGLEC10	CPI-SS073C1B796	simple:P31358	simple:Q96LC7	ENSG00000169442	ENSG00000142512	curated	TRUE	FALSE	Mast_Cell	B_Cell	0	0.12	0.565
RR	CD52 >> SIGLEC10	CPI-SS073C1B796	simple:P31358	simple:Q96LC7	ENSG00000169442	ENSG00000142512	curated	TRUE	FALSE	Mast_Cell	Mast_Cell	0	0.12	0.596
RR	CD52 >> SIGLEC10	CPI-SS073C1B796	simple:P31358	simple:Q96LC7	ENSG00000169442	ENSG00000142512	curated	TRUE	FALSE	Mast_Cell	Monocytic	0	0.12	0.676
RR	CD52 >> SIGLEC10	CPI-SS073C1B796	simple:P31358	simple:Q96LC7	ENSG00000169442	ENSG00000142512	curated	TRUE	FALSE	Monocytic	B_Cell	0	0.12	0.38
RR	CD52 >> SIGLEC10	CPI-SS073C1B796	simple:P31358	simple:Q96LC7	ENSG00000169442	ENSG00000142512	curated	TRUE	FALSE	Monocytic	Mast_Cell	0	0.12	0.411
RR	CD52 >> SIGLEC10	CPI-SS073C1B796	simple:P31358	simple:Q96LC7	ENSG00000169442	ENSG00000142512	curated	TRUE	FALSE	Monocytic	Monocytic	0	0.12	0.491
RR	CD52 >> SIGLEC10	CPI-SS073C1B796	simple:P31358	simple:Q96LC7	ENSG00000169442	ENSG00000142512	curated	TRUE	FALSE	T_Cell	B_Cell	0	0.12	0.643
RR	CD52 >> SIGLEC10	CPI-SS073C1B796	simple:P31358	simple:Q96LC7	ENSG00000169442	ENSG00000142512	curated	TRUE	FALSE	T_Cell	Mast_Cell	0	0.12	0.674
RR	CD52 >> SIGLEC10	CPI-SS073C1B796	simple:P31358	simple:Q96LC7	ENSG00000169442	ENSG00000142512	curated	TRUE	FALSE	T_Cell	Monocytic	0	0.12	0.753
RR	SIGLEC10 >> CD52	CPI-SS073C1B796	simple:Q96LC7	simple:P31358	ENSG00000142512	ENSG00000169442	curated	TRUE	FALSE	B_Cell	B_Cell	0	0.12	0.893
RR	SIGLEC10 >> CD52	CPI-SS073C1B796	simple:Q96LC7	simple:P31358	ENSG00000142512	ENSG00000169442	curated	TRUE	FALSE	B_Cell	Mast_Cell	0	0.12	0.565
RR	SIGLEC10 >> CD52	CPI-SS073C1B796	simple:Q96LC7	simple:P31358	ENSG00000142512	ENSG00000169442	curated	TRUE	FALSE	B_Cell	Monocytic	0	0.12	0.38
RR	SIGLEC10 >> CD52	CPI-SS073C1B796	simple:Q96LC7	simple:P31358	ENSG00000142512	ENSG00000169442	curated	TRUE	FALSE	B_Cell	T_Cell	0	0.12	0.643
RR	SIGLEC10 >> CD52	CPI-SS073C1B796	simple:Q96LC7	simple:P31358	ENSG00000142512	ENSG00000169442	curated	TRUE	FALSE	Mast_Cell	B_Cell	0	0.12	0.924
RR	SIGLEC10 >> CD52	CPI-SS073C1B796	simple:Q96LC7	simple:P31358	ENSG00000142512	ENSG00000169442	curated	TRUE	FALSE	Mast_Cell	Mast_Cell	0	0.12	0.596
RR	SIGLEC10 >> CD52	CPI-SS073C1B796	simple:Q96LC7	simple:P31358	ENSG00000142512	ENSG00000169442	curated	TRUE	FALSE	Mast_Cell	Monocytic	0	0.12	0.411
RR	SIGLEC10 >> CD52	CPI-SS073C1B796	simple:Q96LC7	simple:P31358	ENSG00000142512	ENSG00000169442	curated	TRUE	FALSE	Mast_Cell	T_Cell	0	0.12	0.674
RR	SIGLEC10 >> CD52	CPI-SS073C1B796	simple:Q96LC7	simple:P31358	ENSG00000142512	ENSG00000169442	curated	TRUE	FALSE	Monocytic	B_Cell	0	0.12	1.003
RR	SIGLEC10 >> CD52	CPI-SS073C1B796	simple:Q96LC7	simple:P31358	ENSG00000142512	ENSG00000169442	curated	TRUE	FALSE	Monocytic	Mast_Cell	0	0.12	0.676
RR	SIGLEC10 >> CD52	CPI-SS073C1B796	simple:Q96LC7	simple:P31358	ENSG00000142512	ENSG00000169442	curated	TRUE	FALSE	Monocytic	Monocytic	0	0.12	0.491
RR	SIGLEC10 >> CD52	CPI-SS073C1B796	simple:Q96LC7	simple:P31358	ENSG00000142512	ENSG00000169442	curated	TRUE	FALSE	Monocytic	T_Cell	0	0.12	0.753
RR	CX3CL1 >> CX3CR1	CPI-SS0388C9C86	simple:P78423	simple:P49238	ENSG00000006210	ENSG00000168329	curated	TRUE	FALSE	Endothelia	Monocytic	0	0.04	0.376
RR	CX3CL1 >> CX3CR1	CPI-SS0388C9C86	simple:P78423	simple:P49238	ENSG00000006210	ENSG00000168329	curated	TRUE	FALSE	Endothelia	T_Cell	0	0.04	0.235
RR	CX3CL1 >> CX3CR1	CPI-SS0388C9C86	simple:P78423	simple:P49238	ENSG00000006210	ENSG00000168329	curated	TRUE	FALSE	Fibroblast	Monocytic	0	0.04	0.35
RR	CX3CL1 >> CX3CR1	CPI-SS0388C9C86	simple:P78423	simple:P49238	ENSG00000006210	ENSG00000168329	curated	TRUE	FALSE	Fibroblast	T_Cell	0	0.04	0.209
RR	CX3CR1 >> CX3CL1	CPI-SS0388C9C86	simple:P49238	simple:P78423	ENSG00000168329	ENSG00000006210	curated	TRUE	FALSE	Monocytic	Endothelia	0	0.04	0.376
RR	CX3CR1 >> CX3CL1	CPI-SS0388C9C86	simple:P49238	simple:P78423	ENSG00000168329	ENSG00000006210	curated	TRUE	FALSE	Monocytic	Fibroblast	0	0.04	0.35
RR	CX3CR1 >> CX3CL1	CPI-SS0388C9C86	simple:P49238	simple:P78423	ENSG00000168329	ENSG00000006210	curated	TRUE	FALSE	T_Cell	Endothelia	0	0.04	0.235
RR	CX3CR1 >> CX3CL1	CPI-SS0388C9C86	simple:P49238	simple:P78423	ENSG00000168329	ENSG00000006210	curated	TRUE	FALSE	T_Cell	Fibroblast	0	0.04	0.209
RR	CD200 >> CD200R1	CPI-SS0A9E884E0	simple:P41217	simple:Q8TD46	ENSG00000091972	ENSG00000163606	curated	TRUE	FALSE	Endothelia	MDSC	0	0.02	0.543
RR	CD200 >> CD200R1	CPI-SS0A9E884E0	simple:P41217	simple:Q8TD46	ENSG00000091972	ENSG00000163606	curated	TRUE	FALSE	Endothelia	Mast_Cell	0	0.02	0.527
RR	CD200R1 >> CD200	CPI-SS0A9E884E0	simple:Q8TD46	simple:P41217	ENSG00000163606	ENSG00000091972	curated	TRUE	FALSE	MDSC	Endothelia	0	0.02	0.543
RR	CD200R1 >> CD200	CPI-SS0A9E884E0	simple:Q8TD46	simple:P41217	ENSG00000163606	ENSG00000091972	curated	TRUE	FALSE	Mast_Cell	Endothelia	0	0.02	0.527
LR	FN1 >> aVb1 complex	CPI-CS0AF9D1B32	simple:P02751	complex:aVb1 complex	ENSG00000115414		curated	TRUE	TRUE	Fibroblast	Endothelia	0	0.04	1.035
LR	FN1 >> aVb1 complex	CPI-CS0AF9D1B32	simple:P02751	complex:aVb1 complex	ENSG00000115414		curated	TRUE	TRUE	Fibroblast	Epithelial	0	0.04	1.055
LR	FN1 >> aVb1 complex	CPI-CS0AF9D1B32	simple:P02751	complex:aVb1 complex	ENSG00000115414		curated	TRUE	TRUE	Fibroblast	Fibroblast	0	0.04	1.259
LR	FN1 >> aVb1 complex	CPI-CS0AF9D1B32	simple:P02751	complex:aVb1 complex	ENSG00000115414		curated	TRUE	TRUE	Fibroblast	Monocytic	0	0.04	1.028
LR	FN1 >> a2b1 complex	CPI-CS0E12590CC	simple:P02751	complex:a2b1 complex	ENSG00000115414		curated	TRUE	TRUE	Fibroblast	Endothelia	0	0.02	1.073
LR	FN1 >> a2b1 complex	CPI-CS0E12590CC	simple:P02751	complex:a2b1 complex	ENSG00000115414		curated	TRUE	TRUE	Fibroblast	Epithelial	0	0.02	1.167
LR	FN1 >> a3b1 complex	CPI-CS011E677AC	simple:P02751	complex:a3b1 complex	ENSG00000115414		curated	TRUE	TRUE	Fibroblast	Endothelia	0	0.02	1.001
LR	FN1 >> a3b1 complex	CPI-CS011E677AC	simple:P02751	complex:a3b1 complex	ENSG00000115414		curated	TRUE	TRUE	Fibroblast	Epithelial	0	0.02	1.056
LR	FN1 >> a4b1 complex	CPI-CS06CA1EF36	simple:P02751	complex:a4b1 complex	ENSG00000115414		curated	TRUE	TRUE	Fibroblast	B_Cell	0	0.04	1.115
LR	FN1 >> a4b1 complex	CPI-CS06CA1EF36	simple:P02751	complex:a4b1 complex	ENSG00000115414		curated	TRUE	TRUE	Fibroblast	Mast_Cell	0	0.04	1.087
LR	FN1 >> a4b1 complex	CPI-CS06CA1EF36	simple:P02751	complex:a4b1 complex	ENSG00000115414		curated	TRUE	TRUE	Fibroblast	Monocytic	0	0.04	1.224
LR	FN1 >> a4b1 complex	CPI-CS06CA1EF36	simple:P02751	complex:a4b1 complex	ENSG00000115414		curated	TRUE	TRUE	Fibroblast	T_Cell	0	0.04	1.149
LR	FN1 >> a8b1 complex	CPI-CS0FF4E9E1E	simple:P02751	complex:a8b1 complex	ENSG00000115414		curated	TRUE	TRUE	Fibroblast	Fibroblast	0	0.01	1.076
LR	FN1 >> a10b1 complex	CPI-CS0C58D4424	simple:P02751	complex:a10b1 complex	ENSG00000115414		curated	TRUE	TRUE	Fibroblast	Endothelia	0	0.01	1.003
LR	FN1 >> a11b1 complex	CPI-CS094D5D014	simple:P02751	complex:a11b1 complex	ENSG00000115414		curated	TRUE	TRUE	Fibroblast	Fibroblast	0	0.01	1.042
LR	FN1 >> a5b1 complex	CPI-CS03DA9B97D	simple:P02751	complex:a5b1 complex	ENSG00000115414		curated	TRUE	TRUE	Fibroblast	Endothelia	0	0.05	1.39
LR	FN1 >> a5b1 complex	CPI-CS03DA9B97D	simple:P02751	complex:a5b1 complex	ENSG00000115414		curated	TRUE	TRUE	Fibroblast	Epithelial	0	0.05	0.988
LR	FN1 >> a5b1 complex	CPI-CS03DA9B97D	simple:P02751	complex:a5b1 complex	ENSG00000115414		curated	TRUE	TRUE	Fibroblast	Fibroblast	0	0.05	1.031
LR	FN1 >> a5b1 complex	CPI-CS03DA9B97D	simple:P02751	complex:a5b1 complex	ENSG00000115414		curated	TRUE	TRUE	Fibroblast	MDSC	0	0.05	1.006
LR	FN1 >> a5b1 complex	CPI-CS03DA9B97D	simple:P02751	complex:a5b1 complex	ENSG00000115414		curated	TRUE	TRUE	Fibroblast	Monocytic	0	0.05	1.075
LR	FN1 >> aVb5 complex	CPI-CS0BDCABA34	simple:P02751	complex:aVb5 complex	ENSG00000115414		curated	TRUE	TRUE	Fibroblast	Epithelial	0	0.02	1.048
LR	FN1 >> aVb5 complex	CPI-CS0BDCABA34	simple:P02751	complex:aVb5 complex	ENSG00000115414		curated	TRUE	TRUE	Fibroblast	Fibroblast	0	0.02	1.425
LR	LAMC1 >> a2b1 complex	CPI-CS0A7E59889	simple:P11047	complex:a2b1 complex	ENSG00000135862		curated	TRUE	TRUE	Endothelia	Endothelia	0	0.06	0.615
LR	LAMC1 >> a2b1 complex	CPI-CS0A7E59889	simple:P11047	complex:a2b1 complex	ENSG00000135862		curated	TRUE	TRUE	Endothelia	Epithelial	0	0.06	0.709
LR	LAMC1 >> a2b1 complex	CPI-CS0A7E59889	simple:P11047	complex:a2b1 complex	ENSG00000135862		curated	TRUE	TRUE	Epithelial	Endothelia	0	0.06	0.253
LR	LAMC1 >> a2b1 complex	CPI-CS0A7E59889	simple:P11047	complex:a2b1 complex	ENSG00000135862		curated	TRUE	TRUE	Epithelial	Epithelial	0	0.06	0.347
LR	LAMC1 >> a2b1 complex	CPI-CS0A7E59889	simple:P11047	complex:a2b1 complex	ENSG00000135862		curated	TRUE	TRUE	Fibroblast	Endothelia	0	0.06	0.847
LR	LAMC1 >> a2b1 complex	CPI-CS0A7E59889	simple:P11047	complex:a2b1 complex	ENSG00000135862		curated	TRUE	TRUE	Fibroblast	Epithelial	0	0.06	0.941
LR	LAMC1 >> a6b1 complex	CPI-CS00A10621C	simple:P11047	complex:a6b1 complex	ENSG00000135862		curated	TRUE	TRUE	Endothelia	Endothelia	0	0.09	1.322
LR	LAMC1 >> a6b1 complex	CPI-CS00A10621C	simple:P11047	complex:a6b1 complex	ENSG00000135862		curated	TRUE	TRUE	Endothelia	Epithelial	0	0.09	0.951
LR	LAMC1 >> a6b1 complex	CPI-CS00A10621C	simple:P11047	complex:a6b1 complex	ENSG00000135862		curated	TRUE	TRUE	Endothelia	Plasma_Cell	0	0.09	0.653
LR	LAMC1 >> a6b1 complex	CPI-CS00A10621C	simple:P11047	complex:a6b1 complex	ENSG00000135862		curated	TRUE	TRUE	Epithelial	Endothelia	0	0.09	0.96
LR	LAMC1 >> a6b1 complex	CPI-CS00A10621C	simple:P11047	complex:a6b1 complex	ENSG00000135862		curated	TRUE	TRUE	Epithelial	Epithelial	0	0.09	0.589
LR	LAMC1 >> a6b1 complex	CPI-CS00A10621C	simple:P11047	complex:a6b1 complex	ENSG00000135862		curated	TRUE	TRUE	Epithelial	Plasma_Cell	0	0.09	0.29
LR	LAMC1 >> a6b1 complex	CPI-CS00A10621C	simple:P11047	complex:a6b1 complex	ENSG00000135862		curated	TRUE	TRUE	Fibroblast	Endothelia	0	0.09	1.554
LR	LAMC1 >> a6b1 complex	CPI-CS00A10621C	simple:P11047	complex:a6b1 complex	ENSG00000135862		curated	TRUE	TRUE	Fibroblast	Epithelial	0	0.09	1.183
LR	LAMC1 >> a6b1 complex	CPI-CS00A10621C	simple:P11047	complex:a6b1 complex	ENSG00000135862		curated	TRUE	TRUE	Fibroblast	Plasma_Cell	0	0.09	0.885
LR	THBS1 >> a3b1 complex	CPI-CS01A52F76F	simple:P07996	complex:a3b1 complex	ENSG00000137801		curated	FALSE	TRUE	Endothelia	Endothelia	0	0.06	0.316
LR	THBS1 >> a3b1 complex	CPI-CS01A52F76F	simple:P07996	complex:a3b1 complex	ENSG00000137801		curated	FALSE	TRUE	Endothelia	Epithelial	0	0.06	0.371
LR	THBS1 >> a3b1 complex	CPI-CS01A52F76F	simple:P07996	complex:a3b1 complex	ENSG00000137801		curated	FALSE	TRUE	Fibroblast	Endothelia	0	0.06	0.365
LR	THBS1 >> a3b1 complex	CPI-CS01A52F76F	simple:P07996	complex:a3b1 complex	ENSG00000137801		curated	FALSE	TRUE	Fibroblast	Epithelial	0	0.06	0.42
LR	THBS1 >> a3b1 complex	CPI-CS01A52F76F	simple:P07996	complex:a3b1 complex	ENSG00000137801		curated	FALSE	TRUE	Monocytic	Endothelia	0	0.06	0.208
LR	THBS1 >> a3b1 complex	CPI-CS01A52F76F	simple:P07996	complex:a3b1 complex	ENSG00000137801		curated	FALSE	TRUE	Monocytic	Epithelial	0	0.06	0.263
LR	TNC >> a4b1 complex	CPI-CS06223CD7E	simple:P24821	complex:a4b1 complex	ENSG00000041982		curated	TRUE	TRUE	Fibroblast	B_Cell	0	0.04	0.368
LR	TNC >> a4b1 complex	CPI-CS06223CD7E	simple:P24821	complex:a4b1 complex	ENSG00000041982		curated	TRUE	TRUE	Fibroblast	Mast_Cell	0	0.04	0.339
LR	TNC >> a4b1 complex	CPI-CS06223CD7E	simple:P24821	complex:a4b1 complex	ENSG00000041982		curated	TRUE	TRUE	Fibroblast	Monocytic	0	0.04	0.476
LR	TNC >> a4b1 complex	CPI-CS06223CD7E	simple:P24821	complex:a4b1 complex	ENSG00000041982		curated	TRUE	TRUE	Fibroblast	T_Cell	0	0.04	0.401
LR	TNC >> a8b1 complex	CPI-CS0CC30FCA5	simple:P24821	complex:a8b1 complex	ENSG00000041982		curated	TRUE	TRUE	Fibroblast	Fibroblast	0	0.01	0.328
LR	TNC >> a9b1 complex	CPI-CS01A06F36D	simple:P24821	complex:a9b1 complex	ENSG00000041982		curated	TRUE	TRUE	Fibroblast	Endothelia	0	0.02	0.304
LR	TNC >> a9b1 complex	CPI-CS01A06F36D	simple:P24821	complex:a9b1 complex	ENSG00000041982		curated	TRUE	TRUE	Fibroblast	Mast_Cell	0	0.02	0.286
LR	TNC >> aVb6 complex	CPI-CS0C900CDF8	simple:P24821	complex:aVb6 complex	ENSG00000041982		curated	TRUE	TRUE	Fibroblast	Epithelial	0	0.01	0.272
RR	a9b1 complex >> VCAM1	CPI-CS0C432D807	complex:a9b1 complex	simple:P19320		ENSG00000162692	curated	FALSE	TRUE	Endothelia	Endothelia	0	0.04	0.25
RR	a9b1 complex >> VCAM1	CPI-CS0C432D807	complex:a9b1 complex	simple:P19320		ENSG00000162692	curated	FALSE	TRUE	Endothelia	Fibroblast	0	0.04	0.343
RR	a9b1 complex >> VCAM1	CPI-CS0C432D807	complex:a9b1 complex	simple:P19320		ENSG00000162692	curated	FALSE	TRUE	Mast_Cell	Endothelia	0	0.04	0.231
RR	a9b1 complex >> VCAM1	CPI-CS0C432D807	complex:a9b1 complex	simple:P19320		ENSG00000162692	curated	FALSE	TRUE	Mast_Cell	Fibroblast	0	0.04	0.325
RR	VCAM1 >> a9b1 complex	CPI-CS0C432D807	simple:P19320	complex:a9b1 complex	ENSG00000162692		curated	FALSE	TRUE	Endothelia	Endothelia	0	0.04	0.25
RR	VCAM1 >> a9b1 complex	CPI-CS0C432D807	simple:P19320	complex:a9b1 complex	ENSG00000162692		curated	FALSE	TRUE	Endothelia	Mast_Cell	0	0.04	0.231
RR	VCAM1 >> a9b1 complex	CPI-CS0C432D807	simple:P19320	complex:a9b1 complex	ENSG00000162692		curated	FALSE	TRUE	Fibroblast	Endothelia	0	0.04	0.343
RR	VCAM1 >> a9b1 complex	CPI-CS0C432D807	simple:P19320	complex:a9b1 complex	ENSG00000162692		curated	FALSE	TRUE	Fibroblast	Mast_Cell	0	0.04	0.325
LR	COL1A1 >> a2b1 complex	CPI-CS06B7139A7	simple:P02452	complex:a2b1 complex	ENSG00000108821		curated	TRUE	TRUE	B_Cell	Endothelia	0.029	0.16	0.416
LR	COL1A1 >> a2b1 complex	CPI-CS06B7139A7	simple:P02452	complex:a2b1 complex	ENSG00000108821		curated	TRUE	TRUE	B_Cell	Epithelial	0	0.16	0.51
LR	COL1A1 >> a2b1 complex	CPI-CS06B7139A7	simple:P02452	complex:a2b1 complex	ENSG00000108821		curated	TRUE	TRUE	Endothelia	Endothelia	0	0.16	0.415
LR	COL1A1 >> a2b1 complex	CPI-CS06B7139A7	simple:P02452	complex:a2b1 complex	ENSG00000108821		curated	TRUE	TRUE	Endothelia	Epithelial	0	0.16	0.509
LR	COL1A1 >> a2b1 complex	CPI-CS06B7139A7	simple:P02452	complex:a2b1 complex	ENSG00000108821		curated	TRUE	TRUE	Epithelial	Epithelial	0	0.16	0.439
LR	COL1A1 >> a2b1 complex	CPI-CS06B7139A7	simple:P02452	complex:a2b1 complex	ENSG00000108821		curated	TRUE	TRUE	Fibroblast	Endothelia	0	0.16	2.937
LR	COL1A1 >> a2b1 complex	CPI-CS06B7139A7	simple:P02452	complex:a2b1 complex	ENSG00000108821		curated	TRUE	TRUE	Fibroblast	Epithelial	0	0.16	3.031
LR	COL1A1 >> a2b1 complex	CPI-CS06B7139A7	simple:P02452	complex:a2b1 complex	ENSG00000108821		curated	TRUE	TRUE	MDSC	Epithelial	0.032	0.16	0.495
LR	COL1A1 >> a2b1 complex	CPI-CS06B7139A7	simple:P02452	complex:a2b1 complex	ENSG00000108821		curated	TRUE	TRUE	Mast_Cell	Endothelia	0	0.16	0.514
LR	COL1A1 >> a2b1 complex	CPI-CS06B7139A7	simple:P02452	complex:a2b1 complex	ENSG00000108821		curated	TRUE	TRUE	Mast_Cell	Epithelial	0	0.16	0.608
LR	COL1A1 >> a2b1 complex	CPI-CS06B7139A7	simple:P02452	complex:a2b1 complex	ENSG00000108821		curated	TRUE	TRUE	Monocytic	Endothelia	0.032	0.16	0.435
LR	COL1A1 >> a2b1 complex	CPI-CS06B7139A7	simple:P02452	complex:a2b1 complex	ENSG00000108821		curated	TRUE	TRUE	Monocytic	Epithelial	0	0.16	0.529
LR	COL1A1 >> a2b1 complex	CPI-CS06B7139A7	simple:P02452	complex:a2b1 complex	ENSG00000108821		curated	TRUE	TRUE	Neutrophil	Epithelial	0	0.16	0.473
LR	COL1A1 >> a2b1 complex	CPI-CS06B7139A7	simple:P02452	complex:a2b1 complex	ENSG00000108821		curated	TRUE	TRUE	Plasma_Cell	Endothelia	0	0.16	0.465
LR	COL1A1 >> a2b1 complex	CPI-CS06B7139A7	simple:P02452	complex:a2b1 complex	ENSG00000108821		curated	TRUE	TRUE	Plasma_Cell	Epithelial	0	0.16	0.559
LR	COL1A1 >> a2b1 complex	CPI-CS06B7139A7	simple:P02452	complex:a2b1 complex	ENSG00000108821		curated	TRUE	TRUE	T_Cell	Epithelial	0	0.16	0.49
LR	COL1A1 >> a10b1 complex	CPI-CS0D753BC92	simple:P02452	complex:a10b1 complex	ENSG00000108821		curated	TRUE	TRUE	Fibroblast	Endothelia	0	0.02	2.867
LR	COL1A1 >> a10b1 complex	CPI-CS0D753BC92	simple:P02452	complex:a10b1 complex	ENSG00000108821		curated	TRUE	TRUE	Mast_Cell	Endothelia	0	0.02	0.444
LR	COL1A1 >> a11b1 complex	CPI-CS080C39903	simple:P02452	complex:a11b1 complex	ENSG00000108821		curated	TRUE	TRUE	Fibroblast	Fibroblast	0	0.04	2.907
LR	COL1A1 >> a11b1 complex	CPI-CS080C39903	simple:P02452	complex:a11b1 complex	ENSG00000108821		curated	TRUE	TRUE	Mast_Cell	Fibroblast	0	0.04	0.483
LR	COL1A1 >> a11b1 complex	CPI-CS080C39903	simple:P02452	complex:a11b1 complex	ENSG00000108821		curated	TRUE	TRUE	Monocytic	Fibroblast	0.032	0.04	0.404
LR	COL1A1 >> a11b1 complex	CPI-CS080C39903	simple:P02452	complex:a11b1 complex	ENSG00000108821		curated	TRUE	TRUE	Plasma_Cell	Fibroblast	0	0.04	0.434
LR	COL1A1 >> a1b1 complex	CPI-CS0A520E71F	simple:P02452	complex:a1b1 complex	ENSG00000108821		curated	TRUE	TRUE	B_Cell	Fibroblast	0	0.11	0.561
LR	COL1A1 >> a1b1 complex	CPI-CS0A520E71F	simple:P02452	complex:a1b1 complex	ENSG00000108821		curated	TRUE	TRUE	Endothelia	Fibroblast	0	0.11	0.559
LR	COL1A1 >> a1b1 complex	CPI-CS0A520E71F	simple:P02452	complex:a1b1 complex	ENSG00000108821		curated	TRUE	TRUE	Epithelial	Fibroblast	0	0.11	0.489
LR	COL1A1 >> a1b1 complex	CPI-CS0A520E71F	simple:P02452	complex:a1b1 complex	ENSG00000108821		curated	TRUE	TRUE	Fibroblast	Endothelia	0	0.11	2.895
LR	COL1A1 >> a1b1 complex	CPI-CS0A520E71F	simple:P02452	complex:a1b1 complex	ENSG00000108821		curated	TRUE	TRUE	Fibroblast	Fibroblast	0	0.11	3.081
LR	COL1A1 >> a1b1 complex	CPI-CS0A520E71F	simple:P02452	complex:a1b1 complex	ENSG00000108821		curated	TRUE	TRUE	MDSC	Fibroblast	0	0.11	0.546
LR	COL1A1 >> a1b1 complex	CPI-CS0A520E71F	simple:P02452	complex:a1b1 complex	ENSG00000108821		curated	TRUE	TRUE	Mast_Cell	Fibroblast	0	0.11	0.658
LR	COL1A1 >> a1b1 complex	CPI-CS0A520E71F	simple:P02452	complex:a1b1 complex	ENSG00000108821		curated	TRUE	TRUE	Monocytic	Fibroblast	0	0.11	0.579
LR	COL1A1 >> a1b1 complex	CPI-CS0A520E71F	simple:P02452	complex:a1b1 complex	ENSG00000108821		curated	TRUE	TRUE	Neutrophil	Fibroblast	0	0.11	0.523
LR	COL1A1 >> a1b1 complex	CPI-CS0A520E71F	simple:P02452	complex:a1b1 complex	ENSG00000108821		curated	TRUE	TRUE	Plasma_Cell	Fibroblast	0	0.11	0.609
LR	COL1A1 >> a1b1 complex	CPI-CS0A520E71F	simple:P02452	complex:a1b1 complex	ENSG00000108821		curated	TRUE	TRUE	T_Cell	Fibroblast	0	0.11	0.54
LR	COL4A1 >> a2b1 complex	CPI-CS0028629A4	simple:P02462	complex:a2b1 complex	ENSG00000187498		curated	TRUE	TRUE	Endothelia	Endothelia	0	0.04	1.044
LR	COL4A1 >> a2b1 complex	CPI-CS0028629A4	simple:P02462	complex:a2b1 complex	ENSG00000187498		curated	TRUE	TRUE	Endothelia	Epithelial	0	0.04	1.138
LR	COL4A1 >> a2b1 complex	CPI-CS0028629A4	simple:P02462	complex:a2b1 complex	ENSG00000187498		curated	TRUE	TRUE	Fibroblast	Endothelia	0	0.04	0.838
LR	COL4A1 >> a2b1 complex	CPI-CS0028629A4	simple:P02462	complex:a2b1 complex	ENSG00000187498		curated	TRUE	TRUE	Fibroblast	Epithelial	0	0.04	0.932
LR	COL4A1 >> a10b1 complex	CPI-CS0DFC31AD1	simple:P02462	complex:a10b1 complex	ENSG00000187498		curated	TRUE	TRUE	Endothelia	Endothelia	0	0.02	0.974
LR	COL4A1 >> a10b1 complex	CPI-CS0DFC31AD1	simple:P02462	complex:a10b1 complex	ENSG00000187498		curated	TRUE	TRUE	Fibroblast	Endothelia	0	0.02	0.768
LR	COL4A1 >> a11b1 complex	CPI-CS0CDE2E432	simple:P02462	complex:a11b1 complex	ENSG00000187498		curated	TRUE	TRUE	Endothelia	Fibroblast	0	0.02	1.013
LR	COL4A1 >> a11b1 complex	CPI-CS0CDE2E432	simple:P02462	complex:a11b1 complex	ENSG00000187498		curated	TRUE	TRUE	Fibroblast	Fibroblast	0	0.02	0.807
LR	COL4A1 >> a1b1 complex	CPI-CS07746F377	simple:P02462	complex:a1b1 complex	ENSG00000187498		curated	TRUE	TRUE	Endothelia	Endothelia	0	0.04	1.002
LR	COL4A1 >> a1b1 complex	CPI-CS07746F377	simple:P02462	complex:a1b1 complex	ENSG00000187498		curated	TRUE	TRUE	Endothelia	Fibroblast	0	0.04	1.188
LR	COL4A1 >> a1b1 complex	CPI-CS07746F377	simple:P02462	complex:a1b1 complex	ENSG00000187498		curated	TRUE	TRUE	Fibroblast	Endothelia	0	0.04	0.796
LR	COL4A1 >> a1b1 complex	CPI-CS07746F377	simple:P02462	complex:a1b1 complex	ENSG00000187498		curated	TRUE	TRUE	Fibroblast	Fibroblast	0	0.04	0.982
LR	COL4A2 >> a2b1 complex	CPI-CS09534636D	simple:P08572	complex:a2b1 complex	ENSG00000134871		curated	TRUE	TRUE	Endothelia	Endothelia	0	0.06	1.027
LR	COL4A2 >> a2b1 complex	CPI-CS09534636D	simple:P08572	complex:a2b1 complex	ENSG00000134871		curated	TRUE	TRUE	Endothelia	Epithelial	0	0.06	1.121
LR	COL4A2 >> a2b1 complex	CPI-CS09534636D	simple:P08572	complex:a2b1 complex	ENSG00000134871		curated	TRUE	TRUE	Epithelial	Endothelia	0	0.06	0.21
LR	COL4A2 >> a2b1 complex	CPI-CS09534636D	simple:P08572	complex:a2b1 complex	ENSG00000134871		curated	TRUE	TRUE	Epithelial	Epithelial	0	0.06	0.304
LR	COL4A2 >> a2b1 complex	CPI-CS09534636D	simple:P08572	complex:a2b1 complex	ENSG00000134871		curated	TRUE	TRUE	Fibroblast	Endothelia	0	0.06	0.841
LR	COL4A2 >> a2b1 complex	CPI-CS09534636D	simple:P08572	complex:a2b1 complex	ENSG00000134871		curated	TRUE	TRUE	Fibroblast	Epithelial	0	0.06	0.935
LR	COL4A2 >> a10b1 complex	CPI-CS099096063	simple:P08572	complex:a10b1 complex	ENSG00000134871		curated	TRUE	TRUE	Endothelia	Endothelia	0	0.02	0.957
LR	COL4A2 >> a10b1 complex	CPI-CS099096063	simple:P08572	complex:a10b1 complex	ENSG00000134871		curated	TRUE	TRUE	Fibroblast	Endothelia	0	0.02	0.771
LR	COL4A2 >> a11b1 complex	CPI-CS08BC1D0A5	simple:P08572	complex:a11b1 complex	ENSG00000134871		curated	TRUE	TRUE	Endothelia	Fibroblast	0	0.03	0.996
LR	COL4A2 >> a11b1 complex	CPI-CS08BC1D0A5	simple:P08572	complex:a11b1 complex	ENSG00000134871		curated	TRUE	TRUE	Epithelial	Fibroblast	0	0.03	0.179
LR	COL4A2 >> a11b1 complex	CPI-CS08BC1D0A5	simple:P08572	complex:a11b1 complex	ENSG00000134871		curated	TRUE	TRUE	Fibroblast	Fibroblast	0	0.03	0.81
LR	COL4A2 >> a1b1 complex	CPI-CS07428ADC3	simple:P08572	complex:a1b1 complex	ENSG00000134871		curated	TRUE	TRUE	Endothelia	Endothelia	0	0.05	0.985
LR	COL4A2 >> a1b1 complex	CPI-CS07428ADC3	simple:P08572	complex:a1b1 complex	ENSG00000134871		curated	TRUE	TRUE	Endothelia	Fibroblast	0	0.05	1.171
LR	COL4A2 >> a1b1 complex	CPI-CS07428ADC3	simple:P08572	complex:a1b1 complex	ENSG00000134871		curated	TRUE	TRUE	Epithelial	Fibroblast	0	0.05	0.354
LR	COL4A2 >> a1b1 complex	CPI-CS07428ADC3	simple:P08572	complex:a1b1 complex	ENSG00000134871		curated	TRUE	TRUE	Fibroblast	Endothelia	0	0.05	0.799
LR	COL4A2 >> a1b1 complex	CPI-CS07428ADC3	simple:P08572	complex:a1b1 complex	ENSG00000134871		curated	TRUE	TRUE	Fibroblast	Fibroblast	0	0.05	0.985
LR	COL14A1 >> a2b1 complex	CPI-CS034DE5D82	simple:Q05707	complex:a2b1 complex	ENSG00000187955		curated	TRUE	TRUE	Fibroblast	Endothelia	0	0.02	1.366
LR	COL14A1 >> a2b1 complex	CPI-CS034DE5D82	simple:Q05707	complex:a2b1 complex	ENSG00000187955		curated	TRUE	TRUE	Fibroblast	Epithelial	0	0.02	1.46
LR	COL14A1 >> a10b1 complex	CPI-CS06B536403	simple:Q05707	complex:a10b1 complex	ENSG00000187955		curated	TRUE	TRUE	Fibroblast	Endothelia	0	0.01	1.295
LR	COL14A1 >> a11b1 complex	CPI-CS0CAF8C9A6	simple:Q05707	complex:a11b1 complex	ENSG00000187955		curated	TRUE	TRUE	Fibroblast	Fibroblast	0	0.01	1.335
LR	COL14A1 >> a1b1 complex	CPI-CS08D151D0D	simple:Q05707	complex:a1b1 complex	ENSG00000187955		curated	TRUE	TRUE	Fibroblast	Endothelia	0	0.02	1.324
LR	COL14A1 >> a1b1 complex	CPI-CS08D151D0D	simple:Q05707	complex:a1b1 complex	ENSG00000187955		curated	TRUE	TRUE	Fibroblast	Fibroblast	0	0.02	1.51
LR	COL8A1 >> a2b1 complex	CPI-CS0F25E6DB5	simple:P27658	complex:a2b1 complex	ENSG00000144810		curated	TRUE	TRUE	Fibroblast	Endothelia	0	0.02	0.299
LR	COL8A1 >> a2b1 complex	CPI-CS0F25E6DB5	simple:P27658	complex:a2b1 complex	ENSG00000144810		curated	TRUE	TRUE	Fibroblast	Epithelial	0	0.02	0.393
LR	COL8A1 >> a10b1 complex	CPI-CS08D14CA7D	simple:P27658	complex:a10b1 complex	ENSG00000144810		curated	TRUE	TRUE	Fibroblast	Endothelia	0	0.01	0.229
LR	COL8A1 >> a11b1 complex	CPI-CS0217BD42B	simple:P27658	complex:a11b1 complex	ENSG00000144810		curated	TRUE	TRUE	Fibroblast	Fibroblast	0	0.01	0.268
LR	COL8A1 >> a1b1 complex	CPI-CS00C10F40F	simple:P27658	complex:a1b1 complex	ENSG00000144810		curated	TRUE	TRUE	Fibroblast	Endothelia	0	0.02	0.257
LR	COL8A1 >> a1b1 complex	CPI-CS00C10F40F	simple:P27658	complex:a1b1 complex	ENSG00000144810		curated	TRUE	TRUE	Fibroblast	Fibroblast	0	0.02	0.443
LR	COL7A1 >> a2b1 complex	CPI-CS07B06D7C2	simple:Q02388	complex:a2b1 complex	ENSG00000114270		curated	TRUE	TRUE	Epithelial	Endothelia	0	0.04	0.242
LR	COL7A1 >> a2b1 complex	CPI-CS07B06D7C2	simple:Q02388	complex:a2b1 complex	ENSG00000114270		curated	TRUE	TRUE	Epithelial	Epithelial	0	0.04	0.336
LR	COL7A1 >> a2b1 complex	CPI-CS07B06D7C2	simple:Q02388	complex:a2b1 complex	ENSG00000114270		curated	TRUE	TRUE	Fibroblast	Endothelia	0	0.04	0.307
LR	COL7A1 >> a2b1 complex	CPI-CS07B06D7C2	simple:Q02388	complex:a2b1 complex	ENSG00000114270		curated	TRUE	TRUE	Fibroblast	Epithelial	0	0.04	0.401
LR	COL7A1 >> a10b1 complex	CPI-CS0FCF3050E	simple:Q02388	complex:a10b1 complex	ENSG00000114270		curated	TRUE	TRUE	Epithelial	Endothelia	0	0.02	0.172
LR	COL7A1 >> a10b1 complex	CPI-CS0FCF3050E	simple:Q02388	complex:a10b1 complex	ENSG00000114270		curated	TRUE	TRUE	Fibroblast	Endothelia	0	0.02	0.237
LR	COL7A1 >> a11b1 complex	CPI-CS04593DC81	simple:Q02388	complex:a11b1 complex	ENSG00000114270		curated	TRUE	TRUE	Epithelial	Fibroblast	0	0.02	0.212
LR	COL7A1 >> a11b1 complex	CPI-CS04593DC81	simple:Q02388	complex:a11b1 complex	ENSG00000114270		curated	TRUE	TRUE	Fibroblast	Fibroblast	0	0.02	0.277
LR	COL7A1 >> a1b1 complex	CPI-CS078142018	simple:Q02388	complex:a1b1 complex	ENSG00000114270		curated	TRUE	TRUE	Epithelial	Endothelia	0	0.04	0.2
LR	COL7A1 >> a1b1 complex	CPI-CS078142018	simple:Q02388	complex:a1b1 complex	ENSG00000114270		curated	TRUE	TRUE	Epithelial	Fibroblast	0	0.04	0.387
LR	COL7A1 >> a1b1 complex	CPI-CS078142018	simple:Q02388	complex:a1b1 complex	ENSG00000114270		curated	TRUE	TRUE	Fibroblast	Endothelia	0	0.04	0.265
LR	COL7A1 >> a1b1 complex	CPI-CS078142018	simple:Q02388	complex:a1b1 complex	ENSG00000114270		curated	TRUE	TRUE	Fibroblast	Fibroblast	0	0.04	0.451
LR	COL3A1 >> a2b1 complex	CPI-CS01103AAE5	simple:P02461	complex:a2b1 complex	ENSG00000168542		curated	TRUE	TRUE	B_Cell	Endothelia	0.029	0.13	0.265
LR	COL3A1 >> a2b1 complex	CPI-CS01103AAE5	simple:P02461	complex:a2b1 complex	ENSG00000168542		curated	TRUE	TRUE	B_Cell	Epithelial	0	0.13	0.359
LR	COL3A1 >> a2b1 complex	CPI-CS01103AAE5	simple:P02461	complex:a2b1 complex	ENSG00000168542		curated	TRUE	TRUE	Endothelia	Endothelia	0	0.13	0.287
LR	COL3A1 >> a2b1 complex	CPI-CS01103AAE5	simple:P02461	complex:a2b1 complex	ENSG00000168542		curated	TRUE	TRUE	Endothelia	Epithelial	0	0.13	0.381
LR	COL3A1 >> a2b1 complex	CPI-CS01103AAE5	simple:P02461	complex:a2b1 complex	ENSG00000168542		curated	TRUE	TRUE	Epithelial	Epithelial	0	0.13	0.335
LR	COL3A1 >> a2b1 complex	CPI-CS01103AAE5	simple:P02461	complex:a2b1 complex	ENSG00000168542		curated	TRUE	TRUE	Fibroblast	Endothelia	0	0.13	2.705
LR	COL3A1 >> a2b1 complex	CPI-CS01103AAE5	simple:P02461	complex:a2b1 complex	ENSG00000168542		curated	TRUE	TRUE	Fibroblast	Epithelial	0	0.13	2.799
LR	COL3A1 >> a2b1 complex	CPI-CS01103AAE5	simple:P02461	complex:a2b1 complex	ENSG00000168542		curated	TRUE	TRUE	Mast_Cell	Endothelia	0	0.13	0.307
LR	COL3A1 >> a2b1 complex	CPI-CS01103AAE5	simple:P02461	complex:a2b1 complex	ENSG00000168542		curated	TRUE	TRUE	Mast_Cell	Epithelial	0	0.13	0.401
LR	COL3A1 >> a2b1 complex	CPI-CS01103AAE5	simple:P02461	complex:a2b1 complex	ENSG00000168542		curated	TRUE	TRUE	Monocytic	Endothelia	0	0.13	0.292
LR	COL3A1 >> a2b1 complex	CPI-CS01103AAE5	simple:P02461	complex:a2b1 complex	ENSG00000168542		curated	TRUE	TRUE	Monocytic	Epithelial	0	0.13	0.386
LR	COL3A1 >> a2b1 complex	CPI-CS01103AAE5	simple:P02461	complex:a2b1 complex	ENSG00000168542		curated	TRUE	TRUE	Plasma_Cell	Endothelia	0	0.13	0.283
LR	COL3A1 >> a2b1 complex	CPI-CS01103AAE5	simple:P02461	complex:a2b1 complex	ENSG00000168542		curated	TRUE	TRUE	Plasma_Cell	Epithelial	0	0.13	0.377
LR	COL3A1 >> a10b1 complex	CPI-CS04E1F457A	simple:P02461	complex:a10b1 complex	ENSG00000168542		curated	TRUE	TRUE	Fibroblast	Endothelia	0	0.01	2.635
LR	COL3A1 >> a11b1 complex	CPI-CS0EDEB5ED3	simple:P02461	complex:a11b1 complex	ENSG00000168542		curated	TRUE	TRUE	Endothelia	Fibroblast	0	0.05	0.257
LR	COL3A1 >> a11b1 complex	CPI-CS0EDEB5ED3	simple:P02461	complex:a11b1 complex	ENSG00000168542		curated	TRUE	TRUE	Fibroblast	Fibroblast	0	0.05	2.674
LR	COL3A1 >> a11b1 complex	CPI-CS0EDEB5ED3	simple:P02461	complex:a11b1 complex	ENSG00000168542		curated	TRUE	TRUE	Mast_Cell	Fibroblast	0	0.05	0.277
LR	COL3A1 >> a11b1 complex	CPI-CS0EDEB5ED3	simple:P02461	complex:a11b1 complex	ENSG00000168542		curated	TRUE	TRUE	Monocytic	Fibroblast	0	0.05	0.262
LR	COL3A1 >> a11b1 complex	CPI-CS0EDEB5ED3	simple:P02461	complex:a11b1 complex	ENSG00000168542		curated	TRUE	TRUE	Plasma_Cell	Fibroblast	0	0.05	0.252
LR	COL3A1 >> a1b1 complex	CPI-CS069BED494	simple:P02461	complex:a1b1 complex	ENSG00000168542		curated	TRUE	TRUE	B_Cell	Fibroblast	0	0.08	0.409
LR	COL3A1 >> a1b1 complex	CPI-CS069BED494	simple:P02461	complex:a1b1 complex	ENSG00000168542		curated	TRUE	TRUE	Endothelia	Fibroblast	0	0.08	0.431
LR	COL3A1 >> a1b1 complex	CPI-CS069BED494	simple:P02461	complex:a1b1 complex	ENSG00000168542		curated	TRUE	TRUE	Epithelial	Fibroblast	0	0.08	0.385
LR	COL3A1 >> a1b1 complex	CPI-CS069BED494	simple:P02461	complex:a1b1 complex	ENSG00000168542		curated	TRUE	TRUE	Fibroblast	Endothelia	0	0.08	2.663
LR	COL3A1 >> a1b1 complex	CPI-CS069BED494	simple:P02461	complex:a1b1 complex	ENSG00000168542		curated	TRUE	TRUE	Fibroblast	Fibroblast	0	0.08	2.849
LR	COL3A1 >> a1b1 complex	CPI-CS069BED494	simple:P02461	complex:a1b1 complex	ENSG00000168542		curated	TRUE	TRUE	Mast_Cell	Fibroblast	0	0.08	0.451
LR	COL3A1 >> a1b1 complex	CPI-CS069BED494	simple:P02461	complex:a1b1 complex	ENSG00000168542		curated	TRUE	TRUE	Monocytic	Fibroblast	0	0.08	0.436
LR	COL3A1 >> a1b1 complex	CPI-CS069BED494	simple:P02461	complex:a1b1 complex	ENSG00000168542		curated	TRUE	TRUE	Plasma_Cell	Fibroblast	0	0.08	0.427
LR	COL5A1 >> a2b1 complex	CPI-CS07D654EE6	simple:P20908	complex:a2b1 complex	ENSG00000130635		curated	TRUE	TRUE	Fibroblast	Endothelia	0	0.02	1.288
LR	COL5A1 >> a2b1 complex	CPI-CS07D654EE6	simple:P20908	complex:a2b1 complex	ENSG00000130635		curated	TRUE	TRUE	Fibroblast	Epithelial	0	0.02	1.382
LR	COL5A1 >> a10b1 complex	CPI-CS0FE4E40D1	simple:P20908	complex:a10b1 complex	ENSG00000130635		curated	TRUE	TRUE	Fibroblast	Endothelia	0	0.01	1.218
LR	COL5A1 >> a11b1 complex	CPI-CS0B0136049	simple:P20908	complex:a11b1 complex	ENSG00000130635		curated	TRUE	TRUE	Fibroblast	Fibroblast	0	0.01	1.258
LR	COL5A1 >> a1b1 complex	CPI-CS0814877A1	simple:P20908	complex:a1b1 complex	ENSG00000130635		curated	TRUE	TRUE	Fibroblast	Endothelia	0	0.02	1.246
LR	COL5A1 >> a1b1 complex	CPI-CS0814877A1	simple:P20908	complex:a1b1 complex	ENSG00000130635		curated	TRUE	TRUE	Fibroblast	Fibroblast	0	0.02	1.433
LR	COL17A1 >> a2b1 complex	CPI-CS0C806041C	simple:Q9UMD9	complex:a2b1 complex	ENSG00000065618		curated	TRUE	TRUE	Endothelia	Endothelia	0	0.06	0.304
LR	COL17A1 >> a2b1 complex	CPI-CS0C806041C	simple:Q9UMD9	complex:a2b1 complex	ENSG00000065618		curated	TRUE	TRUE	Endothelia	Epithelial	0	0.06	0.397
LR	COL17A1 >> a2b1 complex	CPI-CS0C806041C	simple:Q9UMD9	complex:a2b1 complex	ENSG00000065618		curated	TRUE	TRUE	Epithelial	Endothelia	0	0.06	0.57
LR	COL17A1 >> a2b1 complex	CPI-CS0C806041C	simple:Q9UMD9	complex:a2b1 complex	ENSG00000065618		curated	TRUE	TRUE	Epithelial	Epithelial	0	0.06	0.664
LR	COL17A1 >> a2b1 complex	CPI-CS0C806041C	simple:Q9UMD9	complex:a2b1 complex	ENSG00000065618		curated	TRUE	TRUE	MDSC	Endothelia	0	0.06	0.391
LR	COL17A1 >> a2b1 complex	CPI-CS0C806041C	simple:Q9UMD9	complex:a2b1 complex	ENSG00000065618		curated	TRUE	TRUE	MDSC	Epithelial	0	0.06	0.485
LR	COL17A1 >> a10b1 complex	CPI-CS0E7E52E21	simple:Q9UMD9	complex:a10b1 complex	ENSG00000065618		curated	TRUE	TRUE	Endothelia	Endothelia	0	0.03	0.233
LR	COL17A1 >> a10b1 complex	CPI-CS0E7E52E21	simple:Q9UMD9	complex:a10b1 complex	ENSG00000065618		curated	TRUE	TRUE	Epithelial	Endothelia	0	0.03	0.5
LR	COL17A1 >> a10b1 complex	CPI-CS0E7E52E21	simple:Q9UMD9	complex:a10b1 complex	ENSG00000065618		curated	TRUE	TRUE	MDSC	Endothelia	0	0.03	0.321
LR	COL17A1 >> a11b1 complex	CPI-CS0CB8C52C7	simple:Q9UMD9	complex:a11b1 complex	ENSG00000065618		curated	TRUE	TRUE	Endothelia	Fibroblast	0	0.03	0.273
LR	COL17A1 >> a11b1 complex	CPI-CS0CB8C52C7	simple:Q9UMD9	complex:a11b1 complex	ENSG00000065618		curated	TRUE	TRUE	Epithelial	Fibroblast	0	0.03	0.539
LR	COL17A1 >> a11b1 complex	CPI-CS0CB8C52C7	simple:Q9UMD9	complex:a11b1 complex	ENSG00000065618		curated	TRUE	TRUE	MDSC	Fibroblast	0	0.03	0.36
LR	COL17A1 >> a1b1 complex	CPI-CS0AD1B2230	simple:Q9UMD9	complex:a1b1 complex	ENSG00000065618		curated	TRUE	TRUE	Endothelia	Endothelia	0	0.06	0.262
LR	COL17A1 >> a1b1 complex	CPI-CS0AD1B2230	simple:Q9UMD9	complex:a1b1 complex	ENSG00000065618		curated	TRUE	TRUE	Endothelia	Fibroblast	0	0.06	0.448
LR	COL17A1 >> a1b1 complex	CPI-CS0AD1B2230	simple:Q9UMD9	complex:a1b1 complex	ENSG00000065618		curated	TRUE	TRUE	Epithelial	Endothelia	0	0.06	0.528
LR	COL17A1 >> a1b1 complex	CPI-CS0AD1B2230	simple:Q9UMD9	complex:a1b1 complex	ENSG00000065618		curated	TRUE	TRUE	Epithelial	Fibroblast	0	0.06	0.714
LR	COL17A1 >> a1b1 complex	CPI-CS0AD1B2230	simple:Q9UMD9	complex:a1b1 complex	ENSG00000065618		curated	TRUE	TRUE	MDSC	Endothelia	0	0.06	0.349
LR	COL17A1 >> a1b1 complex	CPI-CS0AD1B2230	simple:Q9UMD9	complex:a1b1 complex	ENSG00000065618		curated	TRUE	TRUE	MDSC	Fibroblast	0	0.06	0.535
LR	COL1A2 >> a2b1 complex	CPI-CS09E9AAEA5	simple:P08123	complex:a2b1 complex	ENSG00000164692		curated	TRUE	TRUE	B_Cell	Endothelia	0	0.15	0.352
LR	COL1A2 >> a2b1 complex	CPI-CS09E9AAEA5	simple:P08123	complex:a2b1 complex	ENSG00000164692		curated	TRUE	TRUE	B_Cell	Epithelial	0	0.15	0.446
LR	COL1A2 >> a2b1 complex	CPI-CS09E9AAEA5	simple:P08123	complex:a2b1 complex	ENSG00000164692		curated	TRUE	TRUE	Endothelia	Epithelial	0	0.15	0.425
LR	COL1A2 >> a2b1 complex	CPI-CS09E9AAEA5	simple:P08123	complex:a2b1 complex	ENSG00000164692		curated	TRUE	TRUE	Epithelial	Epithelial	0	0.15	0.364
LR	COL1A2 >> a2b1 complex	CPI-CS09E9AAEA5	simple:P08123	complex:a2b1 complex	ENSG00000164692		curated	TRUE	TRUE	Fibroblast	Endothelia	0	0.15	2.854
LR	COL1A2 >> a2b1 complex	CPI-CS09E9AAEA5	simple:P08123	complex:a2b1 complex	ENSG00000164692		curated	TRUE	TRUE	Fibroblast	Epithelial	0	0.15	2.948
LR	COL1A2 >> a2b1 complex	CPI-CS09E9AAEA5	simple:P08123	complex:a2b1 complex	ENSG00000164692		curated	TRUE	TRUE	MDSC	Epithelial	0	0.15	0.446
LR	COL1A2 >> a2b1 complex	CPI-CS09E9AAEA5	simple:P08123	complex:a2b1 complex	ENSG00000164692		curated	TRUE	TRUE	Mast_Cell	Endothelia	0	0.15	0.392
LR	COL1A2 >> a2b1 complex	CPI-CS09E9AAEA5	simple:P08123	complex:a2b1 complex	ENSG00000164692		curated	TRUE	TRUE	Mast_Cell	Epithelial	0	0.15	0.486
LR	COL1A2 >> a2b1 complex	CPI-CS09E9AAEA5	simple:P08123	complex:a2b1 complex	ENSG00000164692		curated	TRUE	TRUE	Monocytic	Endothelia	0	0.15	0.36
LR	COL1A2 >> a2b1 complex	CPI-CS09E9AAEA5	simple:P08123	complex:a2b1 complex	ENSG00000164692		curated	TRUE	TRUE	Monocytic	Epithelial	0	0.15	0.454
LR	COL1A2 >> a2b1 complex	CPI-CS09E9AAEA5	simple:P08123	complex:a2b1 complex	ENSG00000164692		curated	TRUE	TRUE	Neutrophil	Epithelial	0	0.15	0.414
LR	COL1A2 >> a2b1 complex	CPI-CS09E9AAEA5	simple:P08123	complex:a2b1 complex	ENSG00000164692		curated	TRUE	TRUE	Plasma_Cell	Endothelia	0	0.15	0.379
LR	COL1A2 >> a2b1 complex	CPI-CS09E9AAEA5	simple:P08123	complex:a2b1 complex	ENSG00000164692		curated	TRUE	TRUE	Plasma_Cell	Epithelial	0	0.15	0.473
LR	COL1A2 >> a2b1 complex	CPI-CS09E9AAEA5	simple:P08123	complex:a2b1 complex	ENSG00000164692		curated	TRUE	TRUE	T_Cell	Epithelial	0	0.15	0.423
LR	COL1A2 >> a10b1 complex	CPI-CS00FE4DD46	simple:P08123	complex:a10b1 complex	ENSG00000164692		curated	TRUE	TRUE	Fibroblast	Endothelia	0	0.01	2.784
LR	COL1A2 >> a11b1 complex	CPI-CS032ACB0EE	simple:P08123	complex:a11b1 complex	ENSG00000164692		curated	TRUE	TRUE	B_Cell	Fibroblast	0.029	0.05	0.322
LR	COL1A2 >> a11b1 complex	CPI-CS032ACB0EE	simple:P08123	complex:a11b1 complex	ENSG00000164692		curated	TRUE	TRUE	Fibroblast	Fibroblast	0	0.05	2.823
LR	COL1A2 >> a11b1 complex	CPI-CS032ACB0EE	simple:P08123	complex:a11b1 complex	ENSG00000164692		curated	TRUE	TRUE	Mast_Cell	Fibroblast	0	0.05	0.362
LR	COL1A2 >> a11b1 complex	CPI-CS032ACB0EE	simple:P08123	complex:a11b1 complex	ENSG00000164692		curated	TRUE	TRUE	Monocytic	Fibroblast	0.032	0.05	0.329
LR	COL1A2 >> a11b1 complex	CPI-CS032ACB0EE	simple:P08123	complex:a11b1 complex	ENSG00000164692		curated	TRUE	TRUE	Plasma_Cell	Fibroblast	0	0.05	0.349
LR	COL1A2 >> a1b1 complex	CPI-CS04E6D2786	simple:P08123	complex:a1b1 complex	ENSG00000164692		curated	TRUE	TRUE	B_Cell	Fibroblast	0	0.11	0.497
LR	COL1A2 >> a1b1 complex	CPI-CS04E6D2786	simple:P08123	complex:a1b1 complex	ENSG00000164692		curated	TRUE	TRUE	Endothelia	Fibroblast	0	0.11	0.475
[truncated: 633 more rows]

## Sheet: Supplementary table 9.2
Supplementary table 9.2 Overview of all ligand-receptor interaction pairs among further detected cellular clusters shown in Fig. 7B
interacting_pair	a	b	OverlapInfo
CXCL12 >> ACKR3	Arterial_ECs	ASPN+ PLF	HC_PD
CXCL12 >> ACKR3	Arterial_ECs	CD55+ MSC	HC_PD
CXCL12 >> ACKR3	Arterial_ECs	APOE+ Pre-OB	HC_PD_PDT
CXCL12 >> ACKR3	Arterial_ECs	CXCL1+ FB	HC_PD
CXCL12 >> ACKR3	Arterial_ECs	CXCL13+ FB	HC_PD
CXCL12 >> ACKR3	Arterial_ECs	LAMP5+ FB	HC_PD_PDT
CXCL12 >> ACKR3	Arterial_ECs	Lymphatic_ECs	HC_PD_PDT
CXCL12 >> ACKR3	Arterial_ECs	Myofibroblast	HC_PD_PDT
CXCL12 >> ACKR3	Arterial_ECs	POSTN+ Pre-OB-like Pericyte	HC_PD_PDT
CXCL12 >> ACKR3	DC	ASPN+ PLF	HC
CXCL12 >> ACKR3	DC	CD55+ MSC	HC
CXCL12 >> ACKR3	DC	LAMP5+ FB	HC
CXCL12 >> ACKR3	DC	Lymphatic_ECs	HC
CXCL12 >> ACKR3	DC	Myofibroblast	HC
CXCL12 >> ACKR3	Epithelial	ASPN+ PLF	HC
CXCL12 >> ACKR3	Epithelial	CD55+ MSC	HC
CXCL12 >> ACKR3	Epithelial	LAMP5+ FB	HC
CXCL12 >> ACKR3	Epithelial	Lymphatic_ECs	HC
CXCL12 >> ACKR3	Epithelial	Myofibroblast	HC
CXCL12 >> ACKR3	ASPN+ PLF	ASPN+ PLF	HC_PD
CXCL12 >> ACKR3	ASPN+ PLF	CD55+ MSC	HC_PD
CXCL12 >> ACKR3	ASPN+ PLF	APOE+ Pre-OB	HC_PD_PDT
CXCL12 >> ACKR3	ASPN+ PLF	CXCL1+ FB	HC_PD
CXCL12 >> ACKR3	ASPN+ PLF	CXCL13+ FB	HC_PD
CXCL12 >> ACKR3	ASPN+ PLF	LAMP5+ FB	HC_PD_PDT
CXCL12 >> ACKR3	ASPN+ PLF	Lymphatic_ECs	HC_PD_PDT
CXCL12 >> ACKR3	ASPN+ PLF	Myofibroblast	HC_PD_PDT
CXCL12 >> ACKR3	ASPN+ PLF	POSTN+ Pre-OB-like Pericyte	HC_PD_PDT
CXCL12 >> ACKR3	CD55+ MSC	ASPN+ PLF	HC_PD
CXCL12 >> ACKR3	CD55+ MSC	CD55+ MSC	HC_PD
CXCL12 >> ACKR3	CD55+ MSC	APOE+ Pre-OB	HC_PD
CXCL12 >> ACKR3	CD55+ MSC	CXCL1+ FB	HC_PD
CXCL12 >> ACKR3	CD55+ MSC	CXCL13+ FB	HC_PD
CXCL12 >> ACKR3	CD55+ MSC	LAMP5+ FB	HC_PD
CXCL12 >> ACKR3	CD55+ MSC	Lymphatic_ECs	HC_PD
CXCL12 >> ACKR3	CD55+ MSC	Myofibroblast	HC_PD
CXCL12 >> ACKR3	CD55+ MSC	POSTN+ Pre-OB-like Pericyte	HC_PD
CXCL12 >> ACKR3	APOE+ Pre-OB	ASPN+ PLF	HC_PD
CXCL12 >> ACKR3	APOE+ Pre-OB	CD55+ MSC	HC_PD
CXCL12 >> ACKR3	APOE+ Pre-OB	APOE+ Pre-OB	HC_PD_PDT
CXCL12 >> ACKR3	APOE+ Pre-OB	CXCL1+ FB	HC_PD
CXCL12 >> ACKR3	APOE+ Pre-OB	CXCL13+ FB	HC_PD
CXCL12 >> ACKR3	APOE+ Pre-OB	LAMP5+ FB	HC_PD_PDT
CXCL12 >> ACKR3	APOE+ Pre-OB	Lymphatic_ECs	HC_PD_PDT
CXCL12 >> ACKR3	APOE+ Pre-OB	Myofibroblast	HC_PD_PDT
CXCL12 >> ACKR3	APOE+ Pre-OB	POSTN+ Pre-OB-like Pericyte	HC_PD_PDT
CXCL12 >> ACKR3	IBSP+ OB	ASPN+ PLF	HC_PD
CXCL12 >> ACKR3	IBSP+ OB	CD55+ MSC	HC_PD
CXCL12 >> ACKR3	IBSP+ OB	APOE+ Pre-OB	HC_PD
CXCL12 >> ACKR3	IBSP+ OB	CXCL1+ FB	HC_PD
CXCL12 >> ACKR3	IBSP+ OB	CXCL13+ FB	HC_PD
CXCL12 >> ACKR3	IBSP+ OB	LAMP5+ FB	HC_PD
CXCL12 >> ACKR3	IBSP+ OB	Lymphatic_ECs	HC_PD
CXCL12 >> ACKR3	IBSP+ OB	Myofibroblast	HC_PD
CXCL12 >> ACKR3	IBSP+ OB	POSTN+ Pre-OB-like Pericyte	HC_PD
CXCL12 >> ACKR3	CXCL1+ FB	ASPN+ PLF	HC_PD
CXCL12 >> ACKR3	CXCL1+ FB	CD55+ MSC	HC_PD
CXCL12 >> ACKR3	CXCL1+ FB	APOE+ Pre-OB	HC_PD_PDT
CXCL12 >> ACKR3	CXCL1+ FB	CXCL1+ FB	HC_PD
CXCL12 >> ACKR3	CXCL1+ FB	CXCL13+ FB	HC_PD
CXCL12 >> ACKR3	CXCL1+ FB	LAMP5+ FB	HC_PD_PDT
CXCL12 >> ACKR3	CXCL1+ FB	Lymphatic_ECs	HC_PD_PDT
CXCL12 >> ACKR3	CXCL1+ FB	Myofibroblast	HC_PD_PDT
CXCL12 >> ACKR3	CXCL1+ FB	POSTN+ Pre-OB-like Pericyte	HC_PD_PDT
CXCL12 >> ACKR3	CXCL13+ FB	ASPN+ PLF	HC_PD
CXCL12 >> ACKR3	CXCL13+ FB	CD55+ MSC	HC_PD
CXCL12 >> ACKR3	CXCL13+ FB	APOE+ Pre-OB	HC_PD_PDT
CXCL12 >> ACKR3	CXCL13+ FB	CXCL1+ FB	HC_PD
CXCL12 >> ACKR3	CXCL13+ FB	CXCL13+ FB	HC_PD
CXCL12 >> ACKR3	CXCL13+ FB	LAMP5+ FB	HC_PD_PDT
CXCL12 >> ACKR3	CXCL13+ FB	Lymphatic_ECs	HC_PD_PDT
CXCL12 >> ACKR3	CXCL13+ FB	Myofibroblast	HC_PD_PDT
CXCL12 >> ACKR3	CXCL13+ FB	POSTN+ Pre-OB-like Pericyte	HC_PD_PDT
CXCL12 >> ACKR3	LAMP5+ FB	ASPN+ PLF	HC_PD
CXCL12 >> ACKR3	LAMP5+ FB	CD55+ MSC	HC_PD
CXCL12 >> ACKR3	LAMP5+ FB	APOE+ Pre-OB	HC_PD_PDT
CXCL12 >> ACKR3	LAMP5+ FB	CXCL1+ FB	HC_PD
CXCL12 >> ACKR3	LAMP5+ FB	CXCL13+ FB	HC_PD
CXCL12 >> ACKR3	LAMP5+ FB	LAMP5+ FB	HC_PD_PDT
CXCL12 >> ACKR3	LAMP5+ FB	Lymphatic_ECs	HC_PD_PDT
CXCL12 >> ACKR3	LAMP5+ FB	Myofibroblast	HC_PD_PDT
CXCL12 >> ACKR3	LAMP5+ FB	POSTN+ Pre-OB-like Pericyte	HC_PD_PDT
CXCL12 >> ACKR3	Macrophage-C3	ASPN+ PLF	HC
CXCL12 >> ACKR3	Macrophage-C3	CD55+ MSC	HC
CXCL12 >> ACKR3	Macrophage-C3	LAMP5+ FB	HC
CXCL12 >> ACKR3	Macrophage-C3	Lymphatic_ECs	HC
CXCL12 >> ACKR3	Macrophage-C3	Myofibroblast	HC
CXCL12 >> ACKR3	Macrophage-C4	ASPN+ PLF	HC
CXCL12 >> ACKR3	Macrophage-C4	CD55+ MSC	HC
CXCL12 >> ACKR3	Macrophage-C4	LAMP5+ FB	HC
CXCL12 >> ACKR3	Macrophage-C4	Lymphatic_ECs	HC
CXCL12 >> ACKR3	Macrophage-C4	Myofibroblast	HC
CXCL12 >> ACKR3	Macrophage-C4	POSTN+ Pre-OB-like Pericyte	HC
CXCL12 >> ACKR3	OCP	ASPN+ PLF	HC_PD
CXCL12 >> ACKR3	OCP	CD55+ MSC	HC_PD
CXCL12 >> ACKR3	OCP	CXCL13+ FB	HC
CXCL12 >> ACKR3	OCP	LAMP5+ FB	HC_PDT
CXCL12 >> ACKR3	OCP	Lymphatic_ECs	HC_PD_PDT
CXCL12 >> ACKR3	OCP	Myofibroblast	HC_PD_PDT
CXCL12 >> ACKR3	OCP	POSTN+ Pre-OB-like Pericyte	HC_PDT
CXCL12 >> ACKR3	Monocytes-C1	CD55+ MSC	HC
CXCL12 >> ACKR3	Monocytes-C1	LAMP5+ FB	HC
CXCL12 >> ACKR3	Monocytes-C1	Lymphatic_ECs	HC
CXCL12 >> ACKR3	Myofibroblast	ASPN+ PLF	HC_PD
CXCL12 >> ACKR3	Myofibroblast	CD55+ MSC	HC_PD
CXCL12 >> ACKR3	Myofibroblast	APOE+ Pre-OB	HC
CXCL12 >> ACKR3	Myofibroblast	CXCL13+ FB	HC_PD
CXCL12 >> ACKR3	Myofibroblast	LAMP5+ FB	HC_PD_PDT
CXCL12 >> ACKR3	Myofibroblast	Lymphatic_ECs	HC_PD_PDT
CXCL12 >> ACKR3	Myofibroblast	Myofibroblast	HC_PD_PDT
CXCL12 >> ACKR3	Myofibroblast	POSTN+ Pre-OB-like Pericyte	HC_PD_PDT
CXCL12 >> ACKR3	POSTN+ Pre-OB-like Pericyte	CD55+ MSC	HC_PD
CXCL12 >> ACKR3	POSTN+ Pre-OB-like Pericyte	CXCL13+ FB	HC_PD
CXCL12 >> ACKR3	POSTN+ Pre-OB-like Pericyte	LAMP5+ FB	HC_PD_PDT
CXCL12 >> ACKR3	POSTN+ Pre-OB-like Pericyte	Lymphatic_ECs	HC_PD
CXCL12 >> ACKR3	POSTN+ Pre-OB-like Pericyte	Myofibroblast	HC_PD_PDT
CXCL12 >> ACKR3	POSTN+ Pre-OB-like Pericyte	POSTN+ Pre-OB-like Pericyte	HC_PD_PDT
CXCL12 >> ACKR3	CXCL12+ MSC-like Pericyte	ASPN+ PLF	HC_PD
CXCL12 >> ACKR3	CXCL12+ MSC-like Pericyte	CD55+ MSC	HC_PD
CXCL12 >> ACKR3	CXCL12+ MSC-like Pericyte	APOE+ Pre-OB	HC_PD_PDT
CXCL12 >> ACKR3	CXCL12+ MSC-like Pericyte	CXCL1+ FB	HC_PD
CXCL12 >> ACKR3	CXCL12+ MSC-like Pericyte	CXCL13+ FB	HC_PD
CXCL12 >> ACKR3	CXCL12+ MSC-like Pericyte	LAMP5+ FB	HC_PD_PDT
CXCL12 >> ACKR3	CXCL12+ MSC-like Pericyte	Lymphatic_ECs	HC_PD_PDT
CXCL12 >> ACKR3	CXCL12+ MSC-like Pericyte	Myofibroblast	HC_PD_PDT
CXCL12 >> ACKR3	CXCL12+ MSC-like Pericyte	POSTN+ Pre-OB-like Pericyte	HC_PD_PDT
CXCL12 >> ACKR3	Plasma	ASPN+ PLF	HC
CXCL12 >> ACKR3	Plasma	CD55+ MSC	HC
CXCL12 >> ACKR3	Plasma	APOE+ Pre-OB	HC
CXCL12 >> ACKR3	Plasma	CXCL1+ FB	HC
CXCL12 >> ACKR3	Plasma	CXCL13+ FB	HC
CXCL12 >> ACKR3	Plasma	LAMP5+ FB	HC
CXCL12 >> ACKR3	Plasma	Lymphatic_ECs	HC
CXCL12 >> ACKR3	Plasma	Myofibroblast	HC
CXCL12 >> ACKR3	Plasma	POSTN+ Pre-OB-like Pericyte	HC
CXCL12 >> ACKR3	Venous_ECs	ASPN+ PLF	HC_PD
CXCL12 >> ACKR3	Venous_ECs	CD55+ MSC	HC_PD
CXCL12 >> ACKR3	Venous_ECs	APOE+ Pre-OB	HC_PD_PDT
CXCL12 >> ACKR3	Venous_ECs	CXCL1+ FB	HC_PD
CXCL12 >> ACKR3	Venous_ECs	CXCL13+ FB	HC_PD
CXCL12 >> ACKR3	Venous_ECs	LAMP5+ FB	HC_PD_PDT
CXCL12 >> ACKR3	Venous_ECs	Lymphatic_ECs	HC_PD_PDT
CXCL12 >> ACKR3	Venous_ECs	Myofibroblast	HC_PD_PDT
CXCL12 >> ACKR3	Venous_ECs	POSTN+ Pre-OB-like Pericyte	HC_PD_PDT
CXCL12 >> CXCR3	Arterial_ECs	Plasmacytoid_DC	HC_PD_PDT
CXCL12 >> CXCR3	Arterial_ECs	TEM_TH1-like	HC_PD_PDT
CXCL12 >> CXCR3	Arterial_ECs	TRM	HC_PD_PDT
CXCL12 >> CXCR3	DC	Plasmacytoid_DC	HC
CXCL12 >> CXCR3	ASPN+ PLF	Plasmacytoid_DC	HC_PD_PDT
CXCL12 >> CXCR3	ASPN+ PLF	TEM_TH1-like	HC_PD_PDT
CXCL12 >> CXCR3	ASPN+ PLF	TRM	HC_PD_PDT
CXCL12 >> CXCR3	CD55+ MSC	Plasmacytoid_DC	HC_PD
CXCL12 >> CXCR3	CD55+ MSC	TEM_TH1-like	HC_PD
CXCL12 >> CXCR3	CD55+ MSC	TRM	HC_PD
CXCL12 >> CXCR3	APOE+ Pre-OB	Plasmacytoid_DC	HC_PD_PDT
CXCL12 >> CXCR3	APOE+ Pre-OB	TEM_TH1-like	HC_PD_PDT
CXCL12 >> CXCR3	APOE+ Pre-OB	TRM	HC_PD_PDT
CXCL12 >> CXCR3	IBSP+ OB	Plasmacytoid_DC	HC_PD
CXCL12 >> CXCR3	IBSP+ OB	TEM_TH1-like	HC_PD
CXCL12 >> CXCR3	IBSP+ OB	TRM	HC_PD
CXCL12 >> CXCR3	CXCL1+ FB	Plasmacytoid_DC	HC_PD_PDT
CXCL12 >> CXCR3	CXCL1+ FB	TEM_TH1-like	HC_PD_PDT
CXCL12 >> CXCR3	CXCL1+ FB	TRM	HC_PD_PDT
CXCL12 >> CXCR3	CXCL13+ FB	Plasmacytoid_DC	HC_PD_PDT
CXCL12 >> CXCR3	CXCL13+ FB	TEM_TH1-like	HC_PD_PDT
CXCL12 >> CXCR3	CXCL13+ FB	TRM	HC_PD_PDT
CXCL12 >> CXCR3	LAMP5+ FB	Plasmacytoid_DC	HC_PD_PDT
CXCL12 >> CXCR3	LAMP5+ FB	TEM_TH1-like	HC_PD_PDT
CXCL12 >> CXCR3	LAMP5+ FB	TRM	HC_PD_PDT
CXCL12 >> CXCR3	OCP	Plasmacytoid_DC	HC_PD_PDT
CXCL12 >> CXCR3	OCP	TEM_TH1-like	HC_PD_PDT
CXCL12 >> CXCR3	Myofibroblast	Plasmacytoid_DC	HC_PD_PDT
CXCL12 >> CXCR3	Myofibroblast	TEM_TH1-like	HC_PD_PDT
CXCL12 >> CXCR3	Myofibroblast	TRM	HC_PD_PDT
CXCL12 >> CXCR3	CXCL12+ MSC-like Pericyte	Plasmacytoid_DC	HC_PD_PDT
CXCL12 >> CXCR3	CXCL12+ MSC-like Pericyte	TEM_TH1-like	HC_PD_PDT
CXCL12 >> CXCR3	CXCL12+ MSC-like Pericyte	TRM	HC_PD_PDT
CXCL12 >> CXCR3	Plasma	Plasmacytoid_DC	HC
CXCL12 >> CXCR3	Plasma	TEM_TH1-like	HC
CXCL12 >> CXCR3	Plasma	TRM	HC
CXCL12 >> CXCR3	Venous_ECs	Plasmacytoid_DC	HC_PD_PDT
CXCL12 >> CXCR3	Venous_ECs	TEM_TH1-like	HC_PD_PDT
CXCL12 >> CXCR3	Venous_ECs	TRM	HC_PD_PDT
CCL19 >> CXCR3	APOE+ Pre-OB	Plasmacytoid_DC	HC
CCL19 >> CXCR3	APOE+ Pre-OB	TEM_TH1-like	HC
CCL19 >> CXCR3	APOE+ Pre-OB	TRM	HC
CCL19 >> CXCR3	CXCL1+ FB	Plasmacytoid_DC	HC_PDT
CCL19 >> CXCR3	CXCL1+ FB	TEM_TH1-like	HC_PDT
CCL19 >> CXCR3	CXCL1+ FB	TRM	HC_PDT
CCL20 >> CXCR3	Epithelial	Plasmacytoid_DC	HC_PD_PDT
CCL20 >> CXCR3	Epithelial	TEM_TH1-like	HC_PD_PDT
CCL20 >> CXCR3	Epithelial	TRM	HC_PD_PDT
CCL20 >> CXCR3	Macrophage-C3	Plasmacytoid_DC	HC_PD_PDT
CCL20 >> CXCR3	Macrophage-C3	TEM_TH1-like	HC_PD_PDT
CCL20 >> CXCR3	Macrophage-C3	TRM	HC_PD_PDT
CCL20 >> CXCR3	OCP	Plasmacytoid_DC	HC
CCL20 >> CXCR3	OCP	TEM_TH1-like	HC
CCL20 >> CXCR3	OCP	TRM	HC
CCL20 >> CXCR3	Monocytes-C1	Plasmacytoid_DC	HC_PD_PDT
CCL20 >> CXCR3	Monocytes-C1	TEM_TH1-like	HC_PD_PDT
CCL20 >> CXCR3	Monocytes-C1	TRM	HC_PD_PDT
CCL20 >> CXCR3	TH17	Plasmacytoid_DC	HC_PD_PDT
CCL20 >> CXCR3	TH17	TEM_TH1-like	HC_PD_PDT
CCL20 >> CXCR3	TH17	TRM	HC_PD_PDT
CXCL10 >> CXCR3	Monocytes-C1	Plasmacytoid_DC	HC
CXCL10 >> CXCR3	Monocytes-C1	TEM_TH1-like	HC
CXCL10 >> CXCR3	Monocytes-C1	TRM	HC
CXCL12 >> CXCR4	Arterial_ECs	ABCs	HC_PD_PDT
CXCL12 >> CXCR4	Arterial_ECs	DC	HC_PD_PDT
CXCL12 >> CXCR4	Arterial_ECs	Epithelial	HC_PD_PDT
CXCL12 >> CXCR4	Arterial_ECs	ASPN+ PLF	HC_PD
CXCL12 >> CXCR4	Arterial_ECs	APOE+ Pre-OB	HC_PD_PDT
CXCL12 >> CXCR4	Arterial_ECs	CXCL1+ FB	HC_PD_PDT
CXCL12 >> CXCR4	Arterial_ECs	MAIT	HC_PD_PDT
CXCL12 >> CXCR4	Arterial_ECs	MDSC	HC_PD
CXCL12 >> CXCR4	Arterial_ECs	Macrophage-C3	HC_PD_PDT
CXCL12 >> CXCR4	Arterial_ECs	Macrophage-C4	HC_PD_PDT
CXCL12 >> CXCR4	Arterial_ECs	OCP	HC_PD_PDT
CXCL12 >> CXCR4	Arterial_ECs	Memory_B_cells	HC_PD_PDT
CXCL12 >> CXCR4	Arterial_ECs	Monocytes-C1	HC_PD_PDT
CXCL12 >> CXCR4	Arterial_ECs	Monocytes-C2	HC_PD_PDT
CXCL12 >> CXCR4	Arterial_ECs	NKT	HC_PD_PDT
CXCL12 >> CXCR4	Arterial_ECs	Naive_B_cells	HC_PD_PDT
CXCL12 >> CXCR4	Arterial_ECs	Neutrophil	HC_PD_PDT
CXCL12 >> CXCR4	Arterial_ECs	Osteoclast	HC_PD_PDT
CXCL12 >> CXCR4	Arterial_ECs	Plasma	HC_PD_PDT
CXCL12 >> CXCR4	Arterial_ECs	Plasmacytoid_DC	HC_PD_PDT
CXCL12 >> CXCR4	Arterial_ECs	TCM	HC_PD_PDT
CXCL12 >> CXCR4	Arterial_ECs	TEMRA	HC_PD_PDT
CXCL12 >> CXCR4	Arterial_ECs	TEM_TH1-like	HC_PD_PDT
CXCL12 >> CXCR4	Arterial_ECs	TEffector	HC_PD_PDT
CXCL12 >> CXCR4	Arterial_ECs	TFH	HC_PD_PDT
CXCL12 >> CXCR4	Arterial_ECs	TH17	HC_PD_PDT
CXCL12 >> CXCR4	Arterial_ECs	TN	HC_PD_PDT
CXCL12 >> CXCR4	Arterial_ECs	TRM	HC_PD_PDT
CXCL12 >> CXCR4	Arterial_ECs	Treg	HC_PD_PDT
CXCL12 >> CXCR4	Arterial_ECs	Venous_ECs	HC_PD_PDT
CXCL12 >> CXCR4	Arterial_ECs	????T	HC_PD_PDT
CXCL12 >> CXCR4	DC	MAIT	HC
CXCL12 >> CXCR4	DC	Memory_B_cells	HC
CXCL12 >> CXCR4	DC	Naive_B_cells	HC
CXCL12 >> CXCR4	DC	Plasmacytoid_DC	HC
CXCL12 >> CXCR4	DC	TCM	HC
CXCL12 >> CXCR4	DC	TEM_TH1-like	HC
CXCL12 >> CXCR4	DC	TEffector	HC
CXCL12 >> CXCR4	DC	TFH	HC
CXCL12 >> CXCR4	DC	TH17	HC
CXCL12 >> CXCR4	DC	TN	HC
CXCL12 >> CXCR4	DC	TRM	HC
CXCL12 >> CXCR4	DC	????T	HC
CXCL12 >> CXCR4	Epithelial	MAIT	HC
CXCL12 >> CXCR4	Epithelial	Memory_B_cells	HC
CXCL12 >> CXCR4	Epithelial	Naive_B_cells	HC
CXCL12 >> CXCR4	Epithelial	Plasmacytoid_DC	HC
CXCL12 >> CXCR4	Epithelial	TCM	HC
CXCL12 >> CXCR4	Epithelial	TEM_TH1-like	HC
CXCL12 >> CXCR4	Epithelial	TEffector	HC
CXCL12 >> CXCR4	Epithelial	TFH	HC
CXCL12 >> CXCR4	Epithelial	TH17	HC
CXCL12 >> CXCR4	Epithelial	TN	HC
CXCL12 >> CXCR4	Epithelial	TRM	HC
CXCL12 >> CXCR4	Epithelial	????T	HC
CXCL12 >> CXCR4	ASPN+ PLF	ABCs	HC_PD_PDT
CXCL12 >> CXCR4	ASPN+ PLF	DC	HC_PD_PDT
CXCL12 >> CXCR4	ASPN+ PLF	ASPN+ PLF	HC_PD
CXCL12 >> CXCR4	ASPN+ PLF	APOE+ Pre-OB	HC_PD
CXCL12 >> CXCR4	ASPN+ PLF	MAIT	HC_PD_PDT
CXCL12 >> CXCR4	ASPN+ PLF	MDSC	HC_PD
CXCL12 >> CXCR4	ASPN+ PLF	Macrophage-C3	HC_PD_PDT
CXCL12 >> CXCR4	ASPN+ PLF	Macrophage-C4	HC_PD
CXCL12 >> CXCR4	ASPN+ PLF	OCP	HC_PD_PDT
CXCL12 >> CXCR4	ASPN+ PLF	Memory_B_cells	HC_PD_PDT
CXCL12 >> CXCR4	ASPN+ PLF	Monocytes-C1	HC_PD
CXCL12 >> CXCR4	ASPN+ PLF	Monocytes-C2	HC_PD
CXCL12 >> CXCR4	ASPN+ PLF	NKT	HC_PD_PDT
CXCL12 >> CXCR4	ASPN+ PLF	Naive_B_cells	HC_PD_PDT
CXCL12 >> CXCR4	ASPN+ PLF	Neutrophil	HC_PD
CXCL12 >> CXCR4	ASPN+ PLF	Osteoclast	HC_PD
CXCL12 >> CXCR4	ASPN+ PLF	Plasma	HC_PD
CXCL12 >> CXCR4	ASPN+ PLF	Plasmacytoid_DC	HC_PD_PDT
CXCL12 >> CXCR4	ASPN+ PLF	TCM	HC_PD_PDT
CXCL12 >> CXCR4	ASPN+ PLF	TEMRA	HC_PD_PDT
CXCL12 >> CXCR4	ASPN+ PLF	TEM_TH1-like	HC_PD_PDT
CXCL12 >> CXCR4	ASPN+ PLF	TEffector	HC_PD_PDT
CXCL12 >> CXCR4	ASPN+ PLF	TFH	HC_PD_PDT
CXCL12 >> CXCR4	ASPN+ PLF	TH17	HC_PD_PDT
CXCL12 >> CXCR4	ASPN+ PLF	TN	HC_PD_PDT
CXCL12 >> CXCR4	ASPN+ PLF	TRM	HC_PD_PDT
CXCL12 >> CXCR4	ASPN+ PLF	Treg	HC_PD_PDT
CXCL12 >> CXCR4	ASPN+ PLF	????T	HC_PD_PDT
CXCL12 >> CXCR4	CD55+ MSC	ABCs	HC_PD
CXCL12 >> CXCR4	CD55+ MSC	DC	HC_PD
CXCL12 >> CXCR4	CD55+ MSC	MAIT	HC_PD
CXCL12 >> CXCR4	CD55+ MSC	MDSC	HC_PD
CXCL12 >> CXCR4	CD55+ MSC	Macrophage-C3	HC_PD
CXCL12 >> CXCR4	CD55+ MSC	Macrophage-C4	HC_PD
CXCL12 >> CXCR4	CD55+ MSC	OCP	HC_PD
CXCL12 >> CXCR4	CD55+ MSC	Memory_B_cells	HC_PD
CXCL12 >> CXCR4	CD55+ MSC	Monocytes-C1	HC_PD
CXCL12 >> CXCR4	CD55+ MSC	Monocytes-C2	HC_PD
CXCL12 >> CXCR4	CD55+ MSC	NKT	HC_PD
CXCL12 >> CXCR4	CD55+ MSC	Naive_B_cells	HC_PD
CXCL12 >> CXCR4	CD55+ MSC	Neutrophil	HC_PD
CXCL12 >> CXCR4	CD55+ MSC	Plasma	HC_PD
CXCL12 >> CXCR4	CD55+ MSC	Plasmacytoid_DC	HC_PD
CXCL12 >> CXCR4	CD55+ MSC	TCM	HC_PD
CXCL12 >> CXCR4	CD55+ MSC	TEMRA	HC_PD
CXCL12 >> CXCR4	CD55+ MSC	TEM_TH1-like	HC_PD
CXCL12 >> CXCR4	CD55+ MSC	TEffector	HC_PD
CXCL12 >> CXCR4	CD55+ MSC	TFH	HC_PD
CXCL12 >> CXCR4	CD55+ MSC	TH17	HC_PD
CXCL12 >> CXCR4	CD55+ MSC	TN	HC_PD
CXCL12 >> CXCR4	CD55+ MSC	TRM	HC_PD
CXCL12 >> CXCR4	CD55+ MSC	Treg	HC_PD
CXCL12 >> CXCR4	CD55+ MSC	????T	HC_PD
CXCL12 >> CXCR4	APOE+ Pre-OB	ABCs	HC_PD_PDT
CXCL12 >> CXCR4	APOE+ Pre-OB	Arterial_ECs	HC_PD_PDT
CXCL12 >> CXCR4	APOE+ Pre-OB	DC	HC_PD_PDT
CXCL12 >> CXCR4	APOE+ Pre-OB	Epithelial	HC_PD_PDT
CXCL12 >> CXCR4	APOE+ Pre-OB	ASPN+ PLF	HC_PD
CXCL12 >> CXCR4	APOE+ Pre-OB	CD55+ MSC	HC_PD
CXCL12 >> CXCR4	APOE+ Pre-OB	APOE+ Pre-OB	HC_PD_PDT
CXCL12 >> CXCR4	APOE+ Pre-OB	IBSP+ OB	HC_PD
CXCL12 >> CXCR4	APOE+ Pre-OB	CXCL1+ FB	HC_PD_PDT
CXCL12 >> CXCR4	APOE+ Pre-OB	CXCL13+ FB	HC
CXCL12 >> CXCR4	APOE+ Pre-OB	LAMP5+ FB	HC_PD_PDT
CXCL12 >> CXCR4	APOE+ Pre-OB	Lymphatic_ECs	HC_PD
CXCL12 >> CXCR4	APOE+ Pre-OB	MAIT	HC_PD_PDT
CXCL12 >> CXCR4	APOE+ Pre-OB	MDSC	HC_PD
CXCL12 >> CXCR4	APOE+ Pre-OB	Macrophage-C3	HC_PD_PDT
CXCL12 >> CXCR4	APOE+ Pre-OB	Macrophage-C4	HC_PD_PDT
CXCL12 >> CXCR4	APOE+ Pre-OB	OCP	HC_PD_PDT
CXCL12 >> CXCR4	APOE+ Pre-OB	Mast_cell	HC_PD_PDT
CXCL12 >> CXCR4	APOE+ Pre-OB	Memory_B_cells	HC_PD_PDT
CXCL12 >> CXCR4	APOE+ Pre-OB	Monocytes-C1	HC_PD_PDT
CXCL12 >> CXCR4	APOE+ Pre-OB	Monocytes-C2	HC_PD_PDT
CXCL12 >> CXCR4	APOE+ Pre-OB	Myofibroblast	HC_PD
CXCL12 >> CXCR4	APOE+ Pre-OB	NKT	HC_PD_PDT
CXCL12 >> CXCR4	APOE+ Pre-OB	Naive_B_cells	HC_PD_PDT
CXCL12 >> CXCR4	APOE+ Pre-OB	Neutrophil	HC_PD_PDT
CXCL12 >> CXCR4	APOE+ Pre-OB	Osteoclast	HC_PD_PDT
CXCL12 >> CXCR4	APOE+ Pre-OB	POSTN+ Pre-OB-like Pericyte	HC_PD_PDT
CXCL12 >> CXCR4	APOE+ Pre-OB	Plasma	HC_PD_PDT
CXCL12 >> CXCR4	APOE+ Pre-OB	Plasmacytoid_DC	HC_PD_PDT
CXCL12 >> CXCR4	APOE+ Pre-OB	TCM	HC_PD_PDT
CXCL12 >> CXCR4	APOE+ Pre-OB	TEMRA	HC_PD_PDT
CXCL12 >> CXCR4	APOE+ Pre-OB	TEM_TH1-like	HC_PD_PDT
CXCL12 >> CXCR4	APOE+ Pre-OB	TEffector	HC_PD_PDT
CXCL12 >> CXCR4	APOE+ Pre-OB	TFH	HC_PD_PDT
CXCL12 >> CXCR4	APOE+ Pre-OB	TH17	HC_PD_PDT
CXCL12 >> CXCR4	APOE+ Pre-OB	TN	HC_PD_PDT
CXCL12 >> CXCR4	APOE+ Pre-OB	TRM	HC_PD_PDT
CXCL12 >> CXCR4	APOE+ Pre-OB	Treg	HC_PD_PDT
CXCL12 >> CXCR4	APOE+ Pre-OB	Venous_ECs	HC_PD_PDT
CXCL12 >> CXCR4	APOE+ Pre-OB	????T	HC_PD_PDT
CXCL12 >> CXCR4	IBSP+ OB	ABCs	HC_PD
CXCL12 >> CXCR4	IBSP+ OB	DC	HC_PD
CXCL12 >> CXCR4	IBSP+ OB	MAIT	HC_PD
CXCL12 >> CXCR4	IBSP+ OB	MDSC	HC
CXCL12 >> CXCR4	IBSP+ OB	Macrophage-C3	HC_PD
CXCL12 >> CXCR4	IBSP+ OB	Macrophage-C4	HC_PD
CXCL12 >> CXCR4	IBSP+ OB	OCP	HC_PD
CXCL12 >> CXCR4	IBSP+ OB	Memory_B_cells	HC_PD
CXCL12 >> CXCR4	IBSP+ OB	Monocytes-C1	HC_PD
CXCL12 >> CXCR4	IBSP+ OB	NKT	HC_PD
CXCL12 >> CXCR4	IBSP+ OB	Naive_B_cells	HC_PD
CXCL12 >> CXCR4	IBSP+ OB	Neutrophil	HC_PD
CXCL12 >> CXCR4	IBSP+ OB	Plasma	HC_PD
CXCL12 >> CXCR4	IBSP+ OB	Plasmacytoid_DC	HC_PD
CXCL12 >> CXCR4	IBSP+ OB	TCM	HC_PD
CXCL12 >> CXCR4	IBSP+ OB	TEMRA	HC_PD
CXCL12 >> CXCR4	IBSP+ OB	TEM_TH1-like	HC_PD
CXCL12 >> CXCR4	IBSP+ OB	TEffector	HC_PD
CXCL12 >> CXCR4	IBSP+ OB	TFH	HC_PD
CXCL12 >> CXCR4	IBSP+ OB	TH17	HC_PD
CXCL12 >> CXCR4	IBSP+ OB	TN	HC_PD
CXCL12 >> CXCR4	IBSP+ OB	TRM	HC_PD
CXCL12 >> CXCR4	IBSP+ OB	Treg	HC_PD
CXCL12 >> CXCR4	IBSP+ OB	????T	HC_PD
CXCL12 >> CXCR4	CXCL1+ FB	ABCs	HC_PD_PDT
CXCL12 >> CXCR4	CXCL1+ FB	Arterial_ECs	HC_PD
CXCL12 >> CXCR4	CXCL1+ FB	DC	HC_PD_PDT
CXCL12 >> CXCR4	CXCL1+ FB	Epithelial	HC_PD
CXCL12 >> CXCR4	CXCL1+ FB	ASPN+ PLF	HC_PD
CXCL12 >> CXCR4	CXCL1+ FB	CD55+ MSC	HC_PD
CXCL12 >> CXCR4	CXCL1+ FB	APOE+ Pre-OB	HC_PD
CXCL12 >> CXCR4	CXCL1+ FB	IBSP+ OB	HC
CXCL12 >> CXCR4	CXCL1+ FB	CXCL1+ FB	HC_PD
CXCL12 >> CXCR4	CXCL1+ FB	CXCL13+ FB	HC
CXCL12 >> CXCR4	CXCL1+ FB	LAMP5+ FB	HC_PD
CXCL12 >> CXCR4	CXCL1+ FB	MAIT	HC_PD_PDT
CXCL12 >> CXCR4	CXCL1+ FB	MDSC	HC_PD
CXCL12 >> CXCR4	CXCL1+ FB	Macrophage-C3	HC_PD_PDT
CXCL12 >> CXCR4	CXCL1+ FB	Macrophage-C4	HC_PD_PDT
CXCL12 >> CXCR4	CXCL1+ FB	OCP	HC_PD_PDT
CXCL12 >> CXCR4	CXCL1+ FB	Mast_cell	HC_PD
CXCL12 >> CXCR4	CXCL1+ FB	Memory_B_cells	HC_PD_PDT
CXCL12 >> CXCR4	CXCL1+ FB	Monocytes-C1	HC_PD_PDT
CXCL12 >> CXCR4	CXCL1+ FB	Monocytes-C2	HC_PD_PDT
CXCL12 >> CXCR4	CXCL1+ FB	Myofibroblast	HC_PD
CXCL12 >> CXCR4	CXCL1+ FB	NKT	HC_PD_PDT
CXCL12 >> CXCR4	CXCL1+ FB	Naive_B_cells	HC_PD_PDT
CXCL12 >> CXCR4	CXCL1+ FB	Neutrophil	HC_PD
CXCL12 >> CXCR4	CXCL1+ FB	Osteoclast	HC_PD
CXCL12 >> CXCR4	CXCL1+ FB	POSTN+ Pre-OB-like Pericyte	HC_PD
CXCL12 >> CXCR4	CXCL1+ FB	Plasma	HC_PD_PDT
CXCL12 >> CXCR4	CXCL1+ FB	Plasmacytoid_DC	HC_PD_PDT
CXCL12 >> CXCR4	CXCL1+ FB	TCM	HC_PD_PDT
CXCL12 >> CXCR4	CXCL1+ FB	TEMRA	HC_PD_PDT
CXCL12 >> CXCR4	CXCL1+ FB	TEM_TH1-like	HC_PD_PDT
CXCL12 >> CXCR4	CXCL1+ FB	TEffector	HC_PD_PDT
CXCL12 >> CXCR4	CXCL1+ FB	TFH	HC_PD_PDT
CXCL12 >> CXCR4	CXCL1+ FB	TH17	HC_PD_PDT
CXCL12 >> CXCR4	CXCL1+ FB	TN	HC_PD_PDT
CXCL12 >> CXCR4	CXCL1+ FB	TRM	HC_PD_PDT
CXCL12 >> CXCR4	CXCL1+ FB	Treg	HC_PD_PDT
CXCL12 >> CXCR4	CXCL1+ FB	Venous_ECs	HC_PD
CXCL12 >> CXCR4	CXCL1+ FB	????T	HC_PD_PDT
CXCL12 >> CXCR4	CXCL13+ FB	ABCs	HC_PD_PDT
CXCL12 >> CXCR4	CXCL13+ FB	Arterial_ECs	HC_PD
CXCL12 >> CXCR4	CXCL13+ FB	DC	HC_PD_PDT
CXCL12 >> CXCR4	CXCL13+ FB	Epithelial	HC_PD
CXCL12 >> CXCR4	CXCL13+ FB	ASPN+ PLF	HC_PD
CXCL12 >> CXCR4	CXCL13+ FB	CD55+ MSC	HC_PD
CXCL12 >> CXCR4	CXCL13+ FB	APOE+ Pre-OB	HC_PD
CXCL12 >> CXCR4	CXCL13+ FB	IBSP+ OB	HC_PD
CXCL12 >> CXCR4	CXCL13+ FB	CXCL1+ FB	HC_PD
CXCL12 >> CXCR4	CXCL13+ FB	CXCL13+ FB	HC
CXCL12 >> CXCR4	CXCL13+ FB	LAMP5+ FB	HC_PD
CXCL12 >> CXCR4	CXCL13+ FB	MAIT	HC_PD_PDT
CXCL12 >> CXCR4	CXCL13+ FB	MDSC	HC_PD
CXCL12 >> CXCR4	CXCL13+ FB	Macrophage-C3	HC_PD_PDT
CXCL12 >> CXCR4	CXCL13+ FB	Macrophage-C4	HC_PD_PDT
CXCL12 >> CXCR4	CXCL13+ FB	OCP	HC_PD_PDT
CXCL12 >> CXCR4	CXCL13+ FB	Mast_cell	HC_PD
CXCL12 >> CXCR4	CXCL13+ FB	Memory_B_cells	HC_PD_PDT
CXCL12 >> CXCR4	CXCL13+ FB	Monocytes-C1	HC_PD_PDT
CXCL12 >> CXCR4	CXCL13+ FB	Monocytes-C2	HC_PD
CXCL12 >> CXCR4	CXCL13+ FB	Myofibroblast	HC_PD
CXCL12 >> CXCR4	CXCL13+ FB	NKT	HC_PD_PDT
CXCL12 >> CXCR4	CXCL13+ FB	Naive_B_cells	HC_PD_PDT
CXCL12 >> CXCR4	CXCL13+ FB	Neutrophil	HC_PD
CXCL12 >> CXCR4	CXCL13+ FB	Osteoclast	HC_PD
CXCL12 >> CXCR4	CXCL13+ FB	Plasma	HC_PD_PDT
CXCL12 >> CXCR4	CXCL13+ FB	Plasmacytoid_DC	HC_PD_PDT
CXCL12 >> CXCR4	CXCL13+ FB	TCM	HC_PD_PDT
CXCL12 >> CXCR4	CXCL13+ FB	TEMRA	HC_PD_PDT
CXCL12 >> CXCR4	CXCL13+ FB	TEM_TH1-like	HC_PD_PDT
CXCL12 >> CXCR4	CXCL13+ FB	TEffector	HC_PD_PDT
CXCL12 >> CXCR4	CXCL13+ FB	TFH	HC_PD_PDT
CXCL12 >> CXCR4	CXCL13+ FB	TH17	HC_PD_PDT
CXCL12 >> CXCR4	CXCL13+ FB	TN	HC_PD_PDT
CXCL12 >> CXCR4	CXCL13+ FB	TRM	HC_PD_PDT
CXCL12 >> CXCR4	CXCL13+ FB	Treg	HC_PD_PDT
CXCL12 >> CXCR4	CXCL13+ FB	Venous_ECs	HC_PD
CXCL12 >> CXCR4	CXCL13+ FB	????T	HC_PD_PDT
CXCL12 >> CXCR4	LAMP5+ FB	ABCs	HC_PD_PDT
CXCL12 >> CXCR4	LAMP5+ FB	DC	HC_PD_PDT
CXCL12 >> CXCR4	LAMP5+ FB	MAIT	HC_PD_PDT
CXCL12 >> CXCR4	LAMP5+ FB	Macrophage-C3	HC_PD_PDT
CXCL12 >> CXCR4	LAMP5+ FB	Macrophage-C4	HC_PD_PDT
CXCL12 >> CXCR4	LAMP5+ FB	Memory_B_cells	HC_PD_PDT
CXCL12 >> CXCR4	LAMP5+ FB	NKT	HC_PD_PDT
CXCL12 >> CXCR4	LAMP5+ FB	Naive_B_cells	HC_PD_PDT
CXCL12 >> CXCR4	LAMP5+ FB	Plasmacytoid_DC	HC_PD_PDT
CXCL12 >> CXCR4	LAMP5+ FB	TCM	HC_PD_PDT
CXCL12 >> CXCR4	LAMP5+ FB	TEMRA	HC_PD_PDT
CXCL12 >> CXCR4	LAMP5+ FB	TEM_TH1-like	HC_PD_PDT
CXCL12 >> CXCR4	LAMP5+ FB	TEffector	HC_PD_PDT
CXCL12 >> CXCR4	LAMP5+ FB	TFH	HC_PD_PDT
CXCL12 >> CXCR4	LAMP5+ FB	TH17	HC_PD_PDT
CXCL12 >> CXCR4	LAMP5+ FB	TN	HC_PD_PDT
CXCL12 >> CXCR4	LAMP5+ FB	TRM	HC_PD_PDT
CXCL12 >> CXCR4	LAMP5+ FB	Treg	HC_PD_PDT
CXCL12 >> CXCR4	LAMP5+ FB	????T	HC_PD_PDT
CXCL12 >> CXCR4	Macrophage-C3	MAIT	HC
CXCL12 >> CXCR4	Macrophage-C3	Naive_B_cells	HC
CXCL12 >> CXCR4	Macrophage-C3	Plasmacytoid_DC	HC
CXCL12 >> CXCR4	Macrophage-C3	TCM	HC
CXCL12 >> CXCR4	Macrophage-C3	TEM_TH1-like	HC
CXCL12 >> CXCR4	Macrophage-C3	TEffector	HC
CXCL12 >> CXCR4	Macrophage-C3	TFH	HC
CXCL12 >> CXCR4	Macrophage-C3	TH17	HC
CXCL12 >> CXCR4	Macrophage-C3	TN	HC
CXCL12 >> CXCR4	Macrophage-C3	TRM	HC
CXCL12 >> CXCR4	Macrophage-C3	????T	HC
CXCL12 >> CXCR4	Macrophage-C4	MAIT	HC
CXCL12 >> CXCR4	Macrophage-C4	Naive_B_cells	HC
CXCL12 >> CXCR4	Macrophage-C4	Plasmacytoid_DC	HC
CXCL12 >> CXCR4	Macrophage-C4	TCM	HC
CXCL12 >> CXCR4	Macrophage-C4	TEM_TH1-like	HC
CXCL12 >> CXCR4	Macrophage-C4	TEffector	HC
CXCL12 >> CXCR4	Macrophage-C4	TFH	HC
CXCL12 >> CXCR4	Macrophage-C4	TH17	HC
CXCL12 >> CXCR4	Macrophage-C4	TN	HC
CXCL12 >> CXCR4	Macrophage-C4	TRM	HC
CXCL12 >> CXCR4	Macrophage-C4	????T	HC
CXCL12 >> CXCR4	OCP	ABCs	HC_PD_PDT
CXCL12 >> CXCR4	OCP	MAIT	HC_PD_PDT
CXCL12 >> CXCR4	OCP	Memory_B_cells	HC_PD_PDT
CXCL12 >> CXCR4	OCP	Naive_B_cells	HC_PD_PDT
CXCL12 >> CXCR4	OCP	Plasmacytoid_DC	HC_PD_PDT
CXCL12 >> CXCR4	OCP	TCM	HC_PD_PDT
CXCL12 >> CXCR4	OCP	TEM_TH1-like	HC_PD_PDT
CXCL12 >> CXCR4	OCP	TEffector	HC_PD_PDT
CXCL12 >> CXCR4	OCP	TFH	HC_PD_PDT
CXCL12 >> CXCR4	OCP	TH17	HC_PD_PDT
CXCL12 >> CXCR4	OCP	TN	HC_PD_PDT
CXCL12 >> CXCR4	OCP	TRM	HC_PD_PDT
CXCL12 >> CXCR4	OCP	Treg	HC_PD_PDT
CXCL12 >> CXCR4	OCP	????T	HC_PD_PDT
CXCL12 >> CXCR4	Monocytes-C1	MAIT	HC
CXCL12 >> CXCR4	Monocytes-C1	Naive_B_cells	HC
CXCL12 >> CXCR4	Monocytes-C1	Plasmacytoid_DC	HC
CXCL12 >> CXCR4	Monocytes-C1	TCM	HC
CXCL12 >> CXCR4	Monocytes-C1	TEM_TH1-like	HC
CXCL12 >> CXCR4	Monocytes-C1	TEffector	HC
CXCL12 >> CXCR4	Monocytes-C1	TFH	HC
CXCL12 >> CXCR4	Monocytes-C1	TH17	HC
CXCL12 >> CXCR4	Monocytes-C1	TN	HC
CXCL12 >> CXCR4	Monocytes-C1	TRM	HC
CXCL12 >> CXCR4	Myofibroblast	MAIT	HC_PD_PDT
CXCL12 >> CXCR4	Myofibroblast	Memory_B_cells	HC_PD_PDT
CXCL12 >> CXCR4	Myofibroblast	Naive_B_cells	HC_PD_PDT
CXCL12 >> CXCR4	Myofibroblast	Plasmacytoid_DC	HC_PD_PDT
CXCL12 >> CXCR4	Myofibroblast	TCM	HC_PD_PDT
CXCL12 >> CXCR4	Myofibroblast	TEM_TH1-like	HC_PD_PDT
CXCL12 >> CXCR4	Myofibroblast	TEffector	HC_PD_PDT
CXCL12 >> CXCR4	Myofibroblast	TFH	HC_PD_PDT
CXCL12 >> CXCR4	Myofibroblast	TH17	HC_PD_PDT
CXCL12 >> CXCR4	Myofibroblast	TN	HC_PD_PDT
CXCL12 >> CXCR4	Myofibroblast	TRM	HC_PD_PDT
CXCL12 >> CXCR4	Myofibroblast	Treg	HC_PD_PDT
CXCL12 >> CXCR4	Myofibroblast	????T	HC_PD_PDT
CXCL12 >> CXCR4	POSTN+ Pre-OB-like Pericyte	MAIT	HC_PD_PDT
CXCL12 >> CXCR4	POSTN+ Pre-OB-like Pericyte	Memory_B_cells	HC_PD_PDT
CXCL12 >> CXCR4	POSTN+ Pre-OB-like Pericyte	Naive_B_cells	HC_PD_PDT
CXCL12 >> CXCR4	POSTN+ Pre-OB-like Pericyte	Plasmacytoid_DC	HC_PD_PDT
CXCL12 >> CXCR4	POSTN+ Pre-OB-like Pericyte	TCM	HC_PD_PDT
CXCL12 >> CXCR4	POSTN+ Pre-OB-like Pericyte	TEM_TH1-like	HC_PD_PDT
CXCL12 >> CXCR4	POSTN+ Pre-OB-like Pericyte	TEffector	HC_PD_PDT
CXCL12 >> CXCR4	POSTN+ Pre-OB-like Pericyte	TFH	HC_PD_PDT
CXCL12 >> CXCR4	POSTN+ Pre-OB-like Pericyte	TH17	HC_PD_PDT
CXCL12 >> CXCR4	POSTN+ Pre-OB-like Pericyte	TN	HC_PD_PDT
CXCL12 >> CXCR4	POSTN+ Pre-OB-like Pericyte	TRM	HC_PD_PDT
CXCL12 >> CXCR4	POSTN+ Pre-OB-like Pericyte	????T	HC_PD_PDT
CXCL12 >> CXCR4	CXCL12+ MSC-like Pericyte	ABCs	HC_PD_PDT
CXCL12 >> CXCR4	CXCL12+ MSC-like Pericyte	MAIT	HC_PD_PDT
CXCL12 >> CXCR4	CXCL12+ MSC-like Pericyte	Memory_B_cells	HC_PD_PDT
CXCL12 >> CXCR4	CXCL12+ MSC-like Pericyte	Naive_B_cells	HC_PD_PDT
CXCL12 >> CXCR4	CXCL12+ MSC-like Pericyte	Plasmacytoid_DC	HC_PD_PDT
CXCL12 >> CXCR4	CXCL12+ MSC-like Pericyte	TCM	HC_PD_PDT
CXCL12 >> CXCR4	CXCL12+ MSC-like Pericyte	TEMRA	HC_PD_PDT
CXCL12 >> CXCR4	CXCL12+ MSC-like Pericyte	TEM_TH1-like	HC_PD_PDT
CXCL12 >> CXCR4	CXCL12+ MSC-like Pericyte	TEffector	HC_PD_PDT
CXCL12 >> CXCR4	CXCL12+ MSC-like Pericyte	TFH	HC_PD_PDT
CXCL12 >> CXCR4	CXCL12+ MSC-like Pericyte	TH17	HC_PD_PDT
CXCL12 >> CXCR4	CXCL12+ MSC-like Pericyte	TN	HC_PD_PDT
CXCL12 >> CXCR4	CXCL12+ MSC-like Pericyte	TRM	HC_PD_PDT
CXCL12 >> CXCR4	CXCL12+ MSC-like Pericyte	Treg	HC_PD_PDT
CXCL12 >> CXCR4	CXCL12+ MSC-like Pericyte	????T	HC_PD_PDT
CXCL12 >> CXCR4	Plasma	MAIT	HC
CXCL12 >> CXCR4	Plasma	Memory_B_cells	HC
CXCL12 >> CXCR4	Plasma	Naive_B_cells	HC
CXCL12 >> CXCR4	Plasma	Plasmacytoid_DC	HC
CXCL12 >> CXCR4	Plasma	TCM	HC
CXCL12 >> CXCR4	Plasma	TEM_TH1-like	HC
CXCL12 >> CXCR4	Plasma	TEffector	HC
CXCL12 >> CXCR4	Plasma	TFH	HC
CXCL12 >> CXCR4	Plasma	TH17	HC
CXCL12 >> CXCR4	Plasma	TN	HC
CXCL12 >> CXCR4	Plasma	TRM	HC
CXCL12 >> CXCR4	Plasma	Treg	HC
CXCL12 >> CXCR4	Plasma	????T	HC
CXCL12 >> CXCR4	Venous_ECs	MAIT	HC_PD_PDT
CXCL12 >> CXCR4	Venous_ECs	Memory_B_cells	HC_PD_PDT
CXCL12 >> CXCR4	Venous_ECs	Naive_B_cells	HC_PD_PDT
CXCL12 >> CXCR4	Venous_ECs	Plasmacytoid_DC	HC_PD_PDT
CXCL12 >> CXCR4	Venous_ECs	TCM	HC_PD_PDT
CXCL12 >> CXCR4	Venous_ECs	TEMRA	HC_PD_PDT
CXCL12 >> CXCR4	Venous_ECs	TEM_TH1-like	HC_PD_PDT
CXCL12 >> CXCR4	Venous_ECs	TEffector	HC_PD_PDT
CXCL12 >> CXCR4	Venous_ECs	TFH	HC_PD_PDT
CXCL12 >> CXCR4	Venous_ECs	TH17	HC_PD_PDT
CXCL12 >> CXCR4	Venous_ECs	TN	HC_PD_PDT
CXCL12 >> CXCR4	Venous_ECs	TRM	HC_PD_PDT
CXCL12 >> CXCR4	Venous_ECs	Treg	HC_PD_PDT
CXCL12 >> CXCR4	Venous_ECs	????T	HC_PD_PDT
CXCL12 >> DPP4	Arterial_ECs	DC	HC_PD
CXCL12 >> DPP4	Arterial_ECs	Epithelial	HC
CXCL12 >> DPP4	Arterial_ECs	MAIT	HC_PD_PDT
CXCL12 >> DPP4	Arterial_ECs	Osteoclast	HC_PD
CXCL12 >> DPP4	Arterial_ECs	Plasmacytoid_DC	HC_PD_PDT
CXCL12 >> DPP4	Arterial_ECs	TCM	HC
CXCL12 >> DPP4	Arterial_ECs	TEM_TH1-like	HC_PDT
CXCL12 >> DPP4	Arterial_ECs	TH17	HC
CXCL12 >> DPP4	Arterial_ECs	TN	HC
CXCL12 >> DPP4	DC	Osteoclast	HC
CXCL12 >> DPP4	Epithelial	Osteoclast	HC
CXCL12 >> DPP4	ASPN+ PLF	DC	HC_PD
CXCL12 >> DPP4	ASPN+ PLF	Epithelial	HC
CXCL12 >> DPP4	ASPN+ PLF	MAIT	HC_PD_PDT
CXCL12 >> DPP4	ASPN+ PLF	Osteoclast	HC_PD
CXCL12 >> DPP4	ASPN+ PLF	Plasmacytoid_DC	HC_PD_PDT
CXCL12 >> DPP4	ASPN+ PLF	TCM	HC
CXCL12 >> DPP4	ASPN+ PLF	TEM_TH1-like	HC_PDT
CXCL12 >> DPP4	ASPN+ PLF	TH17	HC
CXCL12 >> DPP4	ASPN+ PLF	TN	HC
CXCL12 >> DPP4	CD55+ MSC	DC	HC_PD
CXCL12 >> DPP4	CD55+ MSC	Epithelial	HC
CXCL12 >> DPP4	CD55+ MSC	MAIT	HC_PD
CXCL12 >> DPP4	CD55+ MSC	Osteoclast	HC_PD
CXCL12 >> DPP4	CD55+ MSC	Plasmacytoid_DC	HC_PD
CXCL12 >> DPP4	CD55+ MSC	TCM	HC
CXCL12 >> DPP4	CD55+ MSC	TEM_TH1-like	HC
CXCL12 >> DPP4	CD55+ MSC	TH17	HC
CXCL12 >> DPP4	CD55+ MSC	TN	HC
CXCL12 >> DPP4	APOE+ Pre-OB	DC	HC_PD
CXCL12 >> DPP4	APOE+ Pre-OB	Epithelial	HC
CXCL12 >> DPP4	APOE+ Pre-OB	MAIT	HC_PD_PDT
CXCL12 >> DPP4	APOE+ Pre-OB	Osteoclast	HC_PD
CXCL12 >> DPP4	APOE+ Pre-OB	Plasmacytoid_DC	HC_PD_PDT
CXCL12 >> DPP4	APOE+ Pre-OB	TCM	HC
CXCL12 >> DPP4	APOE+ Pre-OB	TEM_TH1-like	HC_PDT
CXCL12 >> DPP4	APOE+ Pre-OB	TH17	HC
CXCL12 >> DPP4	APOE+ Pre-OB	TN	HC
CXCL12 >> DPP4	IBSP+ OB	DC	HC_PD
CXCL12 >> DPP4	IBSP+ OB	Epithelial	HC
CXCL12 >> DPP4	IBSP+ OB	MAIT	HC_PD
CXCL12 >> DPP4	IBSP+ OB	Osteoclast	HC_PD
CXCL12 >> DPP4	IBSP+ OB	Plasmacytoid_DC	HC_PD
CXCL12 >> DPP4	IBSP+ OB	TCM	HC
CXCL12 >> DPP4	IBSP+ OB	TEM_TH1-like	HC
CXCL12 >> DPP4	IBSP+ OB	TH17	HC
CXCL12 >> DPP4	IBSP+ OB	TN	HC
CXCL12 >> DPP4	CXCL1+ FB	DC	HC_PD
CXCL12 >> DPP4	CXCL1+ FB	Epithelial	HC
CXCL12 >> DPP4	CXCL1+ FB	MAIT	HC_PD_PDT
CXCL12 >> DPP4	CXCL1+ FB	Osteoclast	HC_PD
CXCL12 >> DPP4	CXCL1+ FB	Plasmacytoid_DC	HC_PD_PDT
CXCL12 >> DPP4	CXCL1+ FB	TCM	HC
CXCL12 >> DPP4	CXCL1+ FB	TEM_TH1-like	HC_PDT
CXCL12 >> DPP4	CXCL1+ FB	TH17	HC
CXCL12 >> DPP4	CXCL1+ FB	TN	HC
CXCL12 >> DPP4	CXCL13+ FB	DC	HC_PD
CXCL12 >> DPP4	CXCL13+ FB	Epithelial	HC
CXCL12 >> DPP4	CXCL13+ FB	MAIT	HC_PD_PDT
CXCL12 >> DPP4	CXCL13+ FB	Osteoclast	HC_PD
CXCL12 >> DPP4	CXCL13+ FB	Plasmacytoid_DC	HC_PD_PDT
CXCL12 >> DPP4	CXCL13+ FB	TCM	HC
CXCL12 >> DPP4	CXCL13+ FB	TEM_TH1-like	HC_PDT
CXCL12 >> DPP4	CXCL13+ FB	TH17	HC
CXCL12 >> DPP4	CXCL13+ FB	TN	HC
CXCL12 >> DPP4	LAMP5+ FB	DC	HC_PD
CXCL12 >> DPP4	LAMP5+ FB	Epithelial	HC
CXCL12 >> DPP4	LAMP5+ FB	MAIT	HC_PD_PDT
CXCL12 >> DPP4	LAMP5+ FB	Osteoclast	HC_PD
CXCL12 >> DPP4	LAMP5+ FB	Plasmacytoid_DC	HC_PD_PDT
CXCL12 >> DPP4	LAMP5+ FB	TCM	HC
CXCL12 >> DPP4	LAMP5+ FB	TEM_TH1-like	HC_PDT
CXCL12 >> DPP4	LAMP5+ FB	TH17	HC
CXCL12 >> DPP4	LAMP5+ FB	TN	HC
CXCL12 >> DPP4	Macrophage-C3	Osteoclast	HC
CXCL12 >> DPP4	Macrophage-C4	Osteoclast	HC
CXCL12 >> DPP4	OCP	MAIT	HC_PD_PDT
CXCL12 >> DPP4	OCP	Osteoclast	HC_PD
CXCL12 >> DPP4	OCP	Plasmacytoid_DC	HC_PDT
CXCL12 >> DPP4	OCP	TCM	HC
CXCL12 >> DPP4	OCP	TEM_TH1-like	HC_PDT
CXCL12 >> DPP4	OCP	TH17	HC
CXCL12 >> DPP4	Monocytes-C1	Osteoclast	HC
CXCL12 >> DPP4	Myofibroblast	MAIT	HC_PD_PDT
CXCL12 >> DPP4	Myofibroblast	Osteoclast	HC_PD
CXCL12 >> DPP4	Myofibroblast	Plasmacytoid_DC	HC_PD_PDT
CXCL12 >> DPP4	Myofibroblast	TCM	HC
CXCL12 >> DPP4	Myofibroblast	TEM_TH1-like	HC_PDT
CXCL12 >> DPP4	Myofibroblast	TH17	HC
CXCL12 >> DPP4	POSTN+ Pre-OB-like Pericyte	Osteoclast	HC_PD
CXCL12 >> DPP4	CXCL12+ MSC-like Pericyte	DC	HC_PD
CXCL12 >> DPP4	CXCL12+ MSC-like Pericyte	Epithelial	HC
CXCL12 >> DPP4	CXCL12+ MSC-like Pericyte	MAIT	HC_PD_PDT
CXCL12 >> DPP4	CXCL12+ MSC-like Pericyte	Osteoclast	HC_PD
CXCL12 >> DPP4	CXCL12+ MSC-like Pericyte	Plasmacytoid_DC	HC_PD_PDT
CXCL12 >> DPP4	CXCL12+ MSC-like Pericyte	TCM	HC
CXCL12 >> DPP4	CXCL12+ MSC-like Pericyte	TEM_TH1-like	HC_PDT
CXCL12 >> DPP4	CXCL12+ MSC-like Pericyte	TH17	HC
CXCL12 >> DPP4	CXCL12+ MSC-like Pericyte	TN	HC
CXCL12 >> DPP4	Plasma	MAIT	HC
CXCL12 >> DPP4	Plasma	Osteoclast	HC
CXCL12 >> DPP4	Plasma	Plasmacytoid_DC	HC
CXCL12 >> DPP4	Plasma	TCM	HC
CXCL12 >> DPP4	Plasma	TEM_TH1-like	HC
CXCL12 >> DPP4	Plasma	TH17	HC
CXCL12 >> DPP4	Venous_ECs	DC	HC_PD
CXCL12 >> DPP4	Venous_ECs	MAIT	HC_PD_PDT
CXCL12 >> DPP4	Venous_ECs	Osteoclast	HC_PD
CXCL12 >> DPP4	Venous_ECs	Plasmacytoid_DC	HC_PD_PDT
CXCL12 >> DPP4	Venous_ECs	TCM	HC
CXCL12 >> DPP4	Venous_ECs	TEM_TH1-like	HC_PDT
CXCL12 >> DPP4	Venous_ECs	TH17	HC
CXCL12 >> DPP4	Venous_ECs	TN	HC
CXCL10 >> DPP4	Monocytes-C1	DC	HC
CXCL10 >> DPP4	Monocytes-C1	Epithelial	HC
CXCL10 >> DPP4	Monocytes-C1	MAIT	HC
CXCL10 >> DPP4	Monocytes-C1	Osteoclast	HC
CXCL10 >> DPP4	Monocytes-C1	Plasmacytoid_DC	HC
CXCL10 >> DPP4	Monocytes-C1	TCM	HC
CXCL10 >> DPP4	Monocytes-C1	TEM_TH1-like	HC
CXCL10 >> DPP4	Monocytes-C1	TH17	HC
CXCL10 >> DPP4	Monocytes-C1	TN	HC
ADCYAP1 >> DPP4	Mast_cell	DC	HC_PD
ADCYAP1 >> DPP4	Mast_cell	Epithelial	HC
ADCYAP1 >> DPP4	Mast_cell	MAIT	HC_PD_PDT
ADCYAP1 >> DPP4	Mast_cell	Osteoclast	HC_PD
ADCYAP1 >> DPP4	Mast_cell	Plasmacytoid_DC	HC_PD_PDT
ADCYAP1 >> DPP4	Mast_cell	TCM	HC
ADCYAP1 >> DPP4	Mast_cell	TEM_TH1-like	HC_PDT
ADCYAP1 >> DPP4	Mast_cell	TH17	HC
ADCYAP1 >> DPP4	Mast_cell	TN	HC
CXCL2 >> DPP4	DC	DC	HC_PD
CXCL2 >> DPP4	DC	Epithelial	HC
CXCL2 >> DPP4	DC	MAIT	HC_PD_PDT
CXCL2 >> DPP4	DC	Osteoclast	HC_PD
CXCL2 >> DPP4	DC	Plasmacytoid_DC	HC_PD_PDT
CXCL2 >> DPP4	DC	TCM	HC
CXCL2 >> DPP4	DC	TEM_TH1-like	HC_PDT
CXCL2 >> DPP4	DC	TH17	HC
CXCL2 >> DPP4	DC	TN	HC
CXCL2 >> DPP4	Epithelial	MAIT	HC_PD_PDT
CXCL2 >> DPP4	Epithelial	Osteoclast	HC_PD
CXCL2 >> DPP4	Epithelial	Plasmacytoid_DC	HC_PD_PDT
CXCL2 >> DPP4	Epithelial	TEM_TH1-like	HC_PDT
CXCL2 >> DPP4	ASPN+ PLF	MAIT	HC
CXCL2 >> DPP4	ASPN+ PLF	Osteoclast	HC
CXCL2 >> DPP4	ASPN+ PLF	Plasmacytoid_DC	HC
CXCL2 >> DPP4	ASPN+ PLF	TCM	HC
CXCL2 >> DPP4	ASPN+ PLF	TEM_TH1-like	HC
CXCL2 >> DPP4	ASPN+ PLF	TH17	HC
CXCL2 >> DPP4	ASPN+ PLF	TN	HC
CXCL2 >> DPP4	APOE+ Pre-OB	DC	HC
CXCL2 >> DPP4	APOE+ Pre-OB	Epithelial	HC
CXCL2 >> DPP4	APOE+ Pre-OB	MAIT	HC
CXCL2 >> DPP4	APOE+ Pre-OB	Osteoclast	HC
CXCL2 >> DPP4	APOE+ Pre-OB	Plasmacytoid_DC	HC
CXCL2 >> DPP4	APOE+ Pre-OB	TCM	HC
CXCL2 >> DPP4	APOE+ Pre-OB	TEM_TH1-like	HC
CXCL2 >> DPP4	APOE+ Pre-OB	TH17	HC
CXCL2 >> DPP4	APOE+ Pre-OB	TN	HC
CXCL2 >> DPP4	CXCL1+ FB	DC	HC_PD
CXCL2 >> DPP4	CXCL1+ FB	Epithelial	HC
CXCL2 >> DPP4	CXCL1+ FB	MAIT	HC_PD_PDT
CXCL2 >> DPP4	CXCL1+ FB	Osteoclast	HC_PD
CXCL2 >> DPP4	CXCL1+ FB	Plasmacytoid_DC	HC_PD_PDT
CXCL2 >> DPP4	CXCL1+ FB	TCM	HC
CXCL2 >> DPP4	CXCL1+ FB	TEM_TH1-like	HC_PDT
CXCL2 >> DPP4	CXCL1+ FB	TH17	HC
CXCL2 >> DPP4	CXCL1+ FB	TN	HC
CXCL2 >> DPP4	Macrophage-C3	DC	HC_PD
CXCL2 >> DPP4	Macrophage-C3	Epithelial	HC
CXCL2 >> DPP4	Macrophage-C3	MAIT	HC_PD_PDT
CXCL2 >> DPP4	Macrophage-C3	Osteoclast	HC_PD
CXCL2 >> DPP4	Macrophage-C3	Plasmacytoid_DC	HC_PD_PDT
CXCL2 >> DPP4	Macrophage-C3	TCM	HC
CXCL2 >> DPP4	Macrophage-C3	TEM_TH1-like	HC_PDT
CXCL2 >> DPP4	Macrophage-C3	TH17	HC
CXCL2 >> DPP4	Macrophage-C3	TN	HC
CXCL2 >> DPP4	Macrophage-C4	DC	HC_PD
CXCL2 >> DPP4	Macrophage-C4	Epithelial	HC
CXCL2 >> DPP4	Macrophage-C4	MAIT	HC_PD_PDT
CXCL2 >> DPP4	Macrophage-C4	Osteoclast	HC_PD
CXCL2 >> DPP4	Macrophage-C4	Plasmacytoid_DC	HC_PD_PDT
CXCL2 >> DPP4	Macrophage-C4	TCM	HC
CXCL2 >> DPP4	Macrophage-C4	TEM_TH1-like	HC_PDT
CXCL2 >> DPP4	Macrophage-C4	TH17	HC
CXCL2 >> DPP4	Macrophage-C4	TN	HC
CXCL2 >> DPP4	OCP	DC	HC_PD
CXCL2 >> DPP4	OCP	Epithelial	HC
CXCL2 >> DPP4	OCP	MAIT	HC_PD_PDT
CXCL2 >> DPP4	OCP	Osteoclast	HC_PD
CXCL2 >> DPP4	OCP	Plasmacytoid_DC	HC_PD_PDT
CXCL2 >> DPP4	OCP	TCM	HC
CXCL2 >> DPP4	OCP	TEM_TH1-like	HC_PDT
CXCL2 >> DPP4	OCP	TH17	HC
CXCL2 >> DPP4	OCP	TN	HC
CXCL2 >> DPP4	Monocytes-C1	DC	HC_PD
CXCL2 >> DPP4	Monocytes-C1	Epithelial	HC
CXCL2 >> DPP4	Monocytes-C1	MAIT	HC_PD_PDT
CXCL2 >> DPP4	Monocytes-C1	Osteoclast	HC_PD
CXCL2 >> DPP4	Monocytes-C1	Plasmacytoid_DC	HC_PD_PDT
CXCL2 >> DPP4	Monocytes-C1	TCM	HC
CXCL2 >> DPP4	Monocytes-C1	TEM_TH1-like	HC_PDT
CXCL2 >> DPP4	Monocytes-C1	TH17	HC
CXCL2 >> DPP4	Monocytes-C1	TN	HC
CXCL2 >> DPP4	Monocytes-C2	DC	HC_PD
CXCL2 >> DPP4	Monocytes-C2	Epithelial	HC
CXCL2 >> DPP4	Monocytes-C2	MAIT	HC_PD_PDT
CXCL2 >> DPP4	Monocytes-C2	Osteoclast	HC_PD
CXCL2 >> DPP4	Monocytes-C2	Plasmacytoid_DC	HC_PD_PDT
CXCL2 >> DPP4	Monocytes-C2	TCM	HC
CXCL2 >> DPP4	Monocytes-C2	TEM_TH1-like	HC_PDT
CXCL2 >> DPP4	Monocytes-C2	TH17	HC
CXCL2 >> DPP4	Monocytes-C2	TN	HC
CXCL2 >> DPP4	Osteoclast	DC	HC
CXCL2 >> DPP4	Osteoclast	Epithelial	HC
CXCL2 >> DPP4	Osteoclast	MAIT	HC_PD
CXCL2 >> DPP4	Osteoclast	Osteoclast	HC_PD
CXCL2 >> DPP4	Osteoclast	Plasmacytoid_DC	HC_PD
CXCL2 >> DPP4	Osteoclast	TCM	HC
CXCL2 >> DPP4	Osteoclast	TEM_TH1-like	HC_PDT
CXCL2 >> DPP4	Osteoclast	TH17	HC
CXCL2 >> DPP4	Osteoclast	TN	HC
CXCL2 >> DPP4	CXCL12+ MSC-like Pericyte	DC	HC
CXCL2 >> DPP4	CXCL12+ MSC-like Pericyte	Epithelial	HC
CXCL2 >> DPP4	CXCL12+ MSC-like Pericyte	MAIT	HC
CXCL2 >> DPP4	CXCL12+ MSC-like Pericyte	Osteoclast	HC
CXCL2 >> DPP4	CXCL12+ MSC-like Pericyte	Plasmacytoid_DC	HC
CXCL2 >> DPP4	CXCL12+ MSC-like Pericyte	TCM	HC
CXCL2 >> DPP4	CXCL12+ MSC-like Pericyte	TEM_TH1-like	HC
CXCL2 >> DPP4	CXCL12+ MSC-like Pericyte	TH17	HC
CXCL2 >> DPP4	CXCL12+ MSC-like Pericyte	TN	HC
CCL19 >> CCRL2	APOE+ Pre-OB	Macrophage-C3	HC
CCL19 >> CCRL2	APOE+ Pre-OB	Macrophage-C4	HC
CCL19 >> CCRL2	APOE+ Pre-OB	OCP	HC
CCL19 >> CCRL2	APOE+ Pre-OB	Monocytes-C1	HC
CCL19 >> CCRL2	APOE+ Pre-OB	Monocytes-C2	HC
CCL19 >> CCRL2	APOE+ Pre-OB	Neutrophil	HC
CCL19 >> CCRL2	CXCL1+ FB	Macrophage-C3	HC_PDT
CCL19 >> CCRL2	CXCL1+ FB	Macrophage-C4	HC_PDT
CCL19 >> CCRL2	CXCL1+ FB	OCP	HC_PDT
CCL19 >> CCRL2	CXCL1+ FB	Monocytes-C1	HC_PDT
CCL19 >> CCRL2	CXCL1+ FB	Monocytes-C2	HC_PDT
CCL19 >> CCRL2	CXCL1+ FB	Neutrophil	HC
CCL19 >> CCR7	APOE+ Pre-OB	ABCs	HC
CCL19 >> CCR7	APOE+ Pre-OB	DC	HC
CCL19 >> CCR7	APOE+ Pre-OB	Epithelial	HC
CCL19 >> CCR7	APOE+ Pre-OB	Macrophage-C3	HC
CCL19 >> CCR7	APOE+ Pre-OB	Memory_B_cells	HC
CCL19 >> CCR7	APOE+ Pre-OB	Naive_B_cells	HC
CCL19 >> CCR7	APOE+ Pre-OB	Plasmacytoid_DC	HC
CCL19 >> CCR7	APOE+ Pre-OB	TCM	HC
CCL19 >> CCR7	APOE+ Pre-OB	TEM_TH1-like	HC
CCL19 >> CCR7	APOE+ Pre-OB	TFH	HC
CCL19 >> CCR7	APOE+ Pre-OB	TH17	HC
CCL19 >> CCR7	APOE+ Pre-OB	TN	HC
CCL19 >> CCR7	APOE+ Pre-OB	Treg	HC
CCL19 >> CCR7	CXCL1+ FB	ABCs	HC_PDT
CCL19 >> CCR7	CXCL1+ FB	DC	HC_PDT
CCL19 >> CCR7	CXCL1+ FB	Epithelial	HC
CCL19 >> CCR7	CXCL1+ FB	Macrophage-C3	HC_PDT
CCL19 >> CCR7	CXCL1+ FB	Memory_B_cells	HC
CCL19 >> CCR7	CXCL1+ FB	Naive_B_cells	HC_PDT
CCL19 >> CCR7	CXCL1+ FB	Plasmacytoid_DC	HC_PDT
CCL19 >> CCR7	CXCL1+ FB	TCM	HC_PDT
CCL19 >> CCR7	CXCL1+ FB	TEM_TH1-like	HC_PDT
CCL19 >> CCR7	CXCL1+ FB	TFH	HC_PDT
CCL19 >> CCR7	CXCL1+ FB	TH17	HC
CCL19 >> CCR7	CXCL1+ FB	TN	HC_PDT
CCL19 >> CCR7	CXCL1+ FB	Treg	HC_PDT
CCL21 >> CCR7	Lymphatic_ECs	ABCs	HC_PD_PDT
CCL21 >> CCR7	Lymphatic_ECs	DC	HC_PD_PDT
CCL21 >> CCR7	Lymphatic_ECs	Epithelial	HC
CCL21 >> CCR7	Lymphatic_ECs	Macrophage-C3	HC_PDT
CCL21 >> CCR7	Lymphatic_ECs	Memory_B_cells	HC
CCL21 >> CCR7	Lymphatic_ECs	Naive_B_cells	HC_PD_PDT
CCL21 >> CCR7	Lymphatic_ECs	Plasmacytoid_DC	HC_PDT
CCL21 >> CCR7	Lymphatic_ECs	TCM	HC_PD_PDT
CCL21 >> CCR7	Lymphatic_ECs	TEM_TH1-like	HC_PD_PDT
CCL21 >> CCR7	Lymphatic_ECs	TFH	HC_PD_PDT
CCL21 >> CCR7	Lymphatic_ECs	TH17	HC
CCL21 >> CCR7	Lymphatic_ECs	TN	HC_PD_PDT
CCL21 >> CCR7	Lymphatic_ECs	Treg	HC_PD_PDT
CCL21 >> CCR7	CXCL12+ MSC-like Pericyte	ABCs	HC
CCL21 >> CCR7	CXCL12+ MSC-like Pericyte	DC	HC
CCL21 >> CCR7	CXCL12+ MSC-like Pericyte	Epithelial	HC
CCL21 >> CCR7	CXCL12+ MSC-like Pericyte	Macrophage-C3	HC
CCL21 >> CCR7	CXCL12+ MSC-like Pericyte	Memory_B_cells	HC
CCL21 >> CCR7	CXCL12+ MSC-like Pericyte	Naive_B_cells	HC
CCL21 >> CCR7	CXCL12+ MSC-like Pericyte	Plasmacytoid_DC	HC
CCL21 >> CCR7	CXCL12+ MSC-like Pericyte	TCM	HC
CCL21 >> CCR7	CXCL12+ MSC-like Pericyte	TEM_TH1-like	HC
CCL21 >> CCR7	CXCL12+ MSC-like Pericyte	TFH	HC
CCL21 >> CCR7	CXCL12+ MSC-like Pericyte	TH17	HC
CCL21 >> CCR7	CXCL12+ MSC-like Pericyte	TN	HC
CCL21 >> CCR7	CXCL12+ MSC-like Pericyte	Treg	HC
CCL13 >> CCR2	CXCL1+ FB	DC	HC
CCL13 >> CCR2	CXCL1+ FB	Macrophage-C3	HC
CCL13 >> CCR2	CXCL1+ FB	Macrophage-C4	HC
CCL13 >> CCR2	CXCL1+ FB	Monocytes-C1	HC
CCL13 >> CCR2	CXCL1+ FB	Monocytes-C2	HC
CCL13 >> CCR2	CXCL1+ FB	Plasmacytoid_DC	HC
CCL8 >> CCR2	CXCL1+ FB	DC	HC
CCL8 >> CCR2	CXCL1+ FB	Macrophage-C3	HC
CCL8 >> CCR2	CXCL1+ FB	Macrophage-C4	HC
CCL8 >> CCR2	CXCL1+ FB	Monocytes-C1	HC
CCL8 >> CCR2	CXCL1+ FB	Monocytes-C2	HC
CCL8 >> CCR2	CXCL1+ FB	Plasmacytoid_DC	HC
CCL8 >> CCR2	OCP	DC	HC
CCL8 >> CCR2	OCP	Macrophage-C3	HC
CCL8 >> CCR2	OCP	Macrophage-C4	HC
CCL8 >> CCR2	OCP	Monocytes-C1	HC
CCL8 >> CCR2	OCP	Monocytes-C2	HC
CCL8 >> CCR2	OCP	Plasmacytoid_DC	HC
CCL26 >> CCR2	POSTN+ Pre-OB-like Pericyte	DC	HC
CCL26 >> CCR2	POSTN+ Pre-OB-like Pericyte	Macrophage-C3	HC
CCL26 >> CCR2	POSTN+ Pre-OB-like Pericyte	Macrophage-C4	HC
CCL26 >> CCR2	POSTN+ Pre-OB-like Pericyte	Monocytes-C1	HC
CCL26 >> CCR2	POSTN+ Pre-OB-like Pericyte	Monocytes-C2	HC
CCL26 >> CCR2	POSTN+ Pre-OB-like Pericyte	Plasmacytoid_DC	HC
CCL2 >> CCR2	ASPN+ PLF	DC	HC_PD
CCL2 >> CCR2	ASPN+ PLF	Macrophage-C3	HC_PD
CCL2 >> CCR2	ASPN+ PLF	Macrophage-C4	HC_PD
CCL2 >> CCR2	ASPN+ PLF	Monocytes-C1	HC_PD
CCL2 >> CCR2	ASPN+ PLF	Monocytes-C2	HC_PD
CCL2 >> CCR2	ASPN+ PLF	Plasmacytoid_DC	HC_PD
CCL2 >> CCR2	APOE+ Pre-OB	DC	HC_PD
CCL2 >> CCR2	APOE+ Pre-OB	Macrophage-C3	HC_PD_PDT
CCL2 >> CCR2	APOE+ Pre-OB	Macrophage-C4	HC_PD_PDT
CCL2 >> CCR2	APOE+ Pre-OB	Monocytes-C1	HC_PD_PDT
CCL2 >> CCR2	APOE+ Pre-OB	Monocytes-C2	HC_PD_PDT
CCL2 >> CCR2	APOE+ Pre-OB	Plasmacytoid_DC	HC_PD_PDT
CCL2 >> CCR2	CXCL1+ FB	DC	HC_PD
CCL2 >> CCR2	CXCL1+ FB	Macrophage-C3	HC_PD_PDT
CCL2 >> CCR2	CXCL1+ FB	Macrophage-C4	HC_PD_PDT
CCL2 >> CCR2	CXCL1+ FB	Monocytes-C1	HC_PD_PDT
CCL2 >> CCR2	CXCL1+ FB	Monocytes-C2	HC_PD_PDT
CCL2 >> CCR2	CXCL1+ FB	Plasmacytoid_DC	HC_PD_PDT
CCL2 >> CCR2	CXCL13+ FB	DC	HC_PD
CCL2 >> CCR2	CXCL13+ FB	Macrophage-C3	HC_PD
CCL2 >> CCR2	CXCL13+ FB	Macrophage-C4	HC_PD
CCL2 >> CCR2	CXCL13+ FB	Monocytes-C1	HC_PD
CCL2 >> CCR2	CXCL13+ FB	Monocytes-C2	HC_PD
CCL2 >> CCR2	CXCL13+ FB	Plasmacytoid_DC	HC_PD
CCL2 >> CCR2	LAMP5+ FB	DC	HC_PD
CCL2 >> CCR2	LAMP5+ FB	Macrophage-C3	HC_PD_PDT
CCL2 >> CCR2	LAMP5+ FB	Macrophage-C4	HC_PD_PDT
CCL2 >> CCR2	LAMP5+ FB	Monocytes-C1	HC_PD_PDT
CCL2 >> CCR2	LAMP5+ FB	Monocytes-C2	HC_PD_PDT
CCL2 >> CCR2	LAMP5+ FB	Plasmacytoid_DC	HC_PD_PDT
CCL2 >> CCR2	Macrophage-C3	DC	HC_PD
CCL2 >> CCR2	Macrophage-C3	Macrophage-C3	HC_PD_PDT
CCL2 >> CCR2	Macrophage-C3	Macrophage-C4	HC_PD_PDT
CCL2 >> CCR2	Macrophage-C3	Monocytes-C1	HC_PD_PDT
CCL2 >> CCR2	Macrophage-C3	Monocytes-C2	HC_PD_PDT
CCL2 >> CCR2	Macrophage-C3	Plasmacytoid_DC	HC_PD_PDT
CCL2 >> CCR2	OCP	DC	HC_PD
CCL2 >> CCR2	OCP	Macrophage-C3	HC_PD
CCL2 >> CCR2	OCP	Macrophage-C4	HC_PD
CCL2 >> CCR2	OCP	Monocytes-C1	HC_PD
CCL2 >> CCR2	OCP	Monocytes-C2	HC_PD
CCL2 >> CCR2	OCP	Plasmacytoid_DC	HC_PD
CCL2 >> CCR2	Mast_cell	DC	HC_PD
CCL2 >> CCR2	Mast_cell	Macrophage-C3	HC_PD_PDT
CCL2 >> CCR2	Mast_cell	Macrophage-C4	HC_PD_PDT
CCL2 >> CCR2	Mast_cell	Monocytes-C1	HC_PD_PDT
CCL2 >> CCR2	Mast_cell	Monocytes-C2	HC_PD_PDT
CCL2 >> CCR2	Mast_cell	Plasmacytoid_DC	HC_PD_PDT
CCL2 >> CCR2	Monocytes-C1	DC	HC_PD
CCL2 >> CCR2	Monocytes-C1	Macrophage-C3	HC_PD_PDT
CCL2 >> CCR2	Monocytes-C1	Macrophage-C4	HC_PD_PDT
CCL2 >> CCR2	Monocytes-C1	Monocytes-C1	HC_PD_PDT
CCL2 >> CCR2	Monocytes-C1	Monocytes-C2	HC_PD_PDT
CCL2 >> CCR2	Monocytes-C1	Plasmacytoid_DC	HC_PD_PDT
CCL2 >> CCR2	Myofibroblast	DC	HC_PD
CCL2 >> CCR2	Myofibroblast	Macrophage-C3	HC_PD
CCL2 >> CCR2	Myofibroblast	Macrophage-C4	HC_PD
CCL2 >> CCR2	Myofibroblast	Monocytes-C1	HC_PD
CCL2 >> CCR2	Myofibroblast	Monocytes-C2	HC_PD
CCL2 >> CCR2	Myofibroblast	Plasmacytoid_DC	HC_PD
CCL2 >> CCR2	CXCL12+ MSC-like Pericyte	DC	HC_PD
CCL2 >> CCR2	CXCL12+ MSC-like Pericyte	Macrophage-C3	HC_PD_PDT
CCL2 >> CCR2	CXCL12+ MSC-like Pericyte	Macrophage-C4	HC_PD_PDT
CCL2 >> CCR2	CXCL12+ MSC-like Pericyte	Monocytes-C1	HC_PD_PDT
CCL2 >> CCR2	CXCL12+ MSC-like Pericyte	Monocytes-C2	HC_PD_PDT
CCL2 >> CCR2	CXCL12+ MSC-like Pericyte	Plasmacytoid_DC	HC_PD_PDT
CCL3 >> IDE	Macrophage-C3	Epithelial	HC_PD_PDT
CCL3 >> IDE	Macrophage-C3	ASPN+ PLF	HC_PD
CCL3 >> IDE	Macrophage-C3	CXCL1+ FB	HC_PD_PDT
CCL3 >> IDE	Macrophage-C3	LAMP5+ FB	HC_PD
CCL3 >> IDE	Macrophage-C3	OCP	HC_PD_PDT
CCL3 >> IDE	Macrophage-C3	Myofibroblast	HC_PD
CCL3 >> IDE	Macrophage-C3	Osteoclast	HC_PD
CCL3 >> IDE	Macrophage-C4	Epithelial	HC_PD_PDT
CCL3 >> IDE	Macrophage-C4	ASPN+ PLF	HC_PD
CCL3 >> IDE	Macrophage-C4	CXCL1+ FB	HC_PD_PDT
CCL3 >> IDE	Macrophage-C4	LAMP5+ FB	HC_PD
CCL3 >> IDE	Macrophage-C4	OCP	HC_PD_PDT
CCL3 >> IDE	Macrophage-C4	Myofibroblast	HC_PD
CCL3 >> IDE	Macrophage-C4	Osteoclast	HC_PD
CCL3 >> IDE	OCP	Epithelial	HC_PD_PDT
CCL3 >> IDE	OCP	ASPN+ PLF	HC_PD
CCL3 >> IDE	OCP	CXCL1+ FB	HC_PD_PDT
CCL3 >> IDE	OCP	LAMP5+ FB	HC_PD
CCL3 >> IDE	OCP	OCP	HC_PD_PDT
CCL3 >> IDE	OCP	Myofibroblast	HC_PD
CCL3 >> IDE	OCP	Osteoclast	HC_PD
CCL3 >> IDE	Monocytes-C1	Epithelial	HC_PD_PDT
CCL3 >> IDE	Monocytes-C1	ASPN+ PLF	HC_PD
CCL3 >> IDE	Monocytes-C1	CXCL1+ FB	HC_PD_PDT
CCL3 >> IDE	Monocytes-C1	LAMP5+ FB	HC_PD
CCL3 >> IDE	Monocytes-C1	OCP	HC_PD_PDT
CCL3 >> IDE	Monocytes-C1	Myofibroblast	HC_PD
CCL3 >> IDE	Monocytes-C1	Osteoclast	HC_PD
CCL3 >> IDE	Monocytes-C2	Epithelial	HC_PD_PDT
CCL3 >> IDE	Monocytes-C2	ASPN+ PLF	HC_PD
CCL3 >> IDE	Monocytes-C2	CXCL1+ FB	HC_PD_PDT
CCL3 >> IDE	Monocytes-C2	LAMP5+ FB	HC_PD
CCL3 >> IDE	Monocytes-C2	OCP	HC_PD_PDT
CCL3 >> IDE	Monocytes-C2	Myofibroblast	HC_PD
CCL3 >> IDE	Monocytes-C2	Osteoclast	HC_PD
IGF2 >> IDE	Arterial_ECs	ASPN+ PLF	HC_PD
IGF2 >> IDE	Arterial_ECs	CXCL1+ FB	HC_PD_PDT
IGF2 >> IDE	Arterial_ECs	LAMP5+ FB	HC_PD
IGF2 >> IDE	Arterial_ECs	Myofibroblast	HC_PD
IGF2 >> IDE	ASPN+ PLF	Epithelial	HC_PD_PDT
IGF2 >> IDE	ASPN+ PLF	ASPN+ PLF	HC_PD
IGF2 >> IDE	ASPN+ PLF	CXCL1+ FB	HC_PD_PDT
IGF2 >> IDE	ASPN+ PLF	LAMP5+ FB	HC_PD
IGF2 >> IDE	ASPN+ PLF	OCP	HC_PD_PDT
IGF2 >> IDE	ASPN+ PLF	Myofibroblast	HC_PD
IGF2 >> IDE	ASPN+ PLF	Osteoclast	HC_PD
IGF2 >> IDE	CD55+ MSC	Epithelial	HC_PD
IGF2 >> IDE	CD55+ MSC	ASPN+ PLF	HC_PD
IGF2 >> IDE	CD55+ MSC	CXCL1+ FB	HC_PD
IGF2 >> IDE	CD55+ MSC	LAMP5+ FB	HC_PD
IGF2 >> IDE	CD55+ MSC	OCP	HC_PD
IGF2 >> IDE	CD55+ MSC	Myofibroblast	HC_PD
IGF2 >> IDE	CD55+ MSC	Osteoclast	HC_PD
IGF2 >> IDE	APOE+ Pre-OB	Epithelial	HC_PDT
IGF2 >> IDE	APOE+ Pre-OB	ASPN+ PLF	HC
IGF2 >> IDE	APOE+ Pre-OB	CXCL1+ FB	HC_PDT
IGF2 >> IDE	APOE+ Pre-OB	LAMP5+ FB	HC
IGF2 >> IDE	APOE+ Pre-OB	OCP	HC_PDT
IGF2 >> IDE	APOE+ Pre-OB	Myofibroblast	HC
IGF2 >> IDE	APOE+ Pre-OB	Osteoclast	HC
IGF2 >> IDE	IBSP+ OB	Epithelial	HC
IGF2 >> IDE	IBSP+ OB	ASPN+ PLF	HC
IGF2 >> IDE	IBSP+ OB	CXCL1+ FB	HC
IGF2 >> IDE	IBSP+ OB	LAMP5+ FB	HC
IGF2 >> IDE	IBSP+ OB	OCP	HC
IGF2 >> IDE	IBSP+ OB	Myofibroblast	HC
IGF2 >> IDE	IBSP+ OB	Osteoclast	HC
IGF2 >> IDE	CXCL1+ FB	Epithelial	HC_PDT
IGF2 >> IDE	CXCL1+ FB	ASPN+ PLF	HC
IGF2 >> IDE	CXCL1+ FB	CXCL1+ FB	HC_PDT
IGF2 >> IDE	CXCL1+ FB	LAMP5+ FB	HC
IGF2 >> IDE	CXCL1+ FB	OCP	HC_PDT
IGF2 >> IDE	CXCL1+ FB	Myofibroblast	HC
IGF2 >> IDE	CXCL1+ FB	Osteoclast	HC
IGF2 >> IDE	CXCL13+ FB	Epithelial	HC
IGF2 >> IDE	CXCL13+ FB	ASPN+ PLF	HC
IGF2 >> IDE	CXCL13+ FB	CXCL1+ FB	HC
IGF2 >> IDE	CXCL13+ FB	LAMP5+ FB	HC
IGF2 >> IDE	CXCL13+ FB	OCP	HC
IGF2 >> IDE	CXCL13+ FB	Myofibroblast	HC
IGF2 >> IDE	CXCL13+ FB	Osteoclast	HC
IGF2 >> IDE	LAMP5+ FB	Epithelial	HC_PD_PDT
IGF2 >> IDE	LAMP5+ FB	ASPN+ PLF	HC_PD
IGF2 >> IDE	LAMP5+ FB	CXCL1+ FB	HC_PD_PDT
IGF2 >> IDE	LAMP5+ FB	LAMP5+ FB	HC_PD
IGF2 >> IDE	LAMP5+ FB	OCP	HC_PD_PDT
IGF2 >> IDE	LAMP5+ FB	Myofibroblast	HC_PD
IGF2 >> IDE	LAMP5+ FB	Osteoclast	HC_PD
SCT >> VIPR1	Plasmacytoid_DC	Macrophage-C4	HC
SCT >> VIPR1	Plasmacytoid_DC	Myofibroblast	HC_PD_PDT
SCT >> VIPR1	Plasmacytoid_DC	POSTN+ Pre-OB-like Pericyte	HC_PDT
SCT >> VIPR1	Plasmacytoid_DC	IKBIP+ Pericyte	HC_PD
CCL5 >> CCR4	MAIT	TFH	HC_PD
CCL5 >> CCR4	MAIT	TH17	HC_PD_PDT
CCL5 >> CCR4	MAIT	Treg	HC_PD
CCL5 >> CCR4	NKT	TFH	HC_PD
CCL5 >> CCR4	NKT	TH17	HC_PD_PDT
CCL5 >> CCR4	NKT	Treg	HC_PD
CCL5 >> CCR4	TCM	TFH	HC_PD
CCL5 >> CCR4	TCM	TH17	HC_PD_PDT
CCL5 >> CCR4	TCM	Treg	HC_PD
CCL5 >> CCR4	TEMRA	TFH	HC_PD
CCL5 >> CCR4	TEMRA	TH17	HC_PD_PDT
CCL5 >> CCR4	TEMRA	Treg	HC_PD
CCL5 >> CCR4	TEM_TH1-like	TFH	HC_PD
CCL5 >> CCR4	TEM_TH1-like	TH17	HC_PD_PDT
CCL5 >> CCR4	TEM_TH1-like	Treg	HC_PD
CCL5 >> CCR4	TEffector	TFH	HC_PD
CCL5 >> CCR4	TEffector	TH17	HC_PD_PDT
CCL5 >> CCR4	TEffector	Treg	HC_PD
CCL5 >> CCR4	TRM	TFH	HC_PD
CCL5 >> CCR4	TRM	TH17	HC_PD_PDT
CCL5 >> CCR4	TRM	Treg	HC_PD
CCL5 >> CCR4	????T	TFH	HC_PD
CCL5 >> CCR4	????T	TH17	HC_PD_PDT
CCL5 >> CCR4	????T	Treg	HC_PD
ADCYAP1 >> ADCYAP1R1	Mast_cell	CD55+ MSC	HC_PD
ADCYAP1 >> ADCYAP1R1	Mast_cell	CXCL12+ MSC-like Pericyte	HC
CXCL2 >> CXCR2	DC	MDSC	HC
CXCL2 >> CXCR2	DC	Macrophage-C3	HC
CXCL2 >> CXCR2	DC	NKT	HC
CXCL2 >> CXCR2	DC	Neutrophil	HC_PD_PDT
CXCL2 >> CXCR2	Epithelial	Neutrophil	HC_PD_PDT
CXCL2 >> CXCR2	ASPN+ PLF	MDSC	HC
CXCL2 >> CXCR2	ASPN+ PLF	NKT	HC
CXCL2 >> CXCR2	ASPN+ PLF	Neutrophil	HC
CXCL2 >> CXCR2	APOE+ Pre-OB	MDSC	HC
CXCL2 >> CXCR2	APOE+ Pre-OB	NKT	HC
CXCL2 >> CXCR2	APOE+ Pre-OB	Neutrophil	HC
CXCL2 >> CXCR2	CXCL1+ FB	MDSC	HC_PD
CXCL2 >> CXCR2	CXCL1+ FB	Macrophage-C3	HC
CXCL2 >> CXCR2	CXCL1+ FB	NKT	HC_PD
CXCL2 >> CXCR2	CXCL1+ FB	Neutrophil	HC_PD_PDT
CXCL2 >> CXCR2	Macrophage-C3	MDSC	HC_PD
CXCL2 >> CXCR2	Macrophage-C3	Macrophage-C3	HC
CXCL2 >> CXCR2	Macrophage-C3	NKT	HC_PD
CXCL2 >> CXCR2	Macrophage-C3	Neutrophil	HC_PD_PDT
CXCL2 >> CXCR2	Macrophage-C4	MDSC	HC_PD
CXCL2 >> CXCR2	Macrophage-C4	Macrophage-C3	HC
CXCL2 >> CXCR2	Macrophage-C4	NKT	HC_PD
CXCL2 >> CXCR2	Macrophage-C4	Neutrophil	HC_PD_PDT
CXCL2 >> CXCR2	OCP	MDSC	HC_PD
CXCL2 >> CXCR2	OCP	Macrophage-C3	HC
CXCL2 >> CXCR2	OCP	NKT	HC_PD
CXCL2 >> CXCR2	OCP	Neutrophil	HC_PD_PDT
CXCL2 >> CXCR2	Monocytes-C1	MDSC	HC_PD
CXCL2 >> CXCR2	Monocytes-C1	Macrophage-C3	HC
CXCL2 >> CXCR2	Monocytes-C1	NKT	HC_PD
CXCL2 >> CXCR2	Monocytes-C1	Neutrophil	HC_PD_PDT
CXCL2 >> CXCR2	Monocytes-C2	MDSC	HC_PD
CXCL2 >> CXCR2	Monocytes-C2	Macrophage-C3	HC
CXCL2 >> CXCR2	Monocytes-C2	NKT	HC_PD
CXCL2 >> CXCR2	Monocytes-C2	Neutrophil	HC_PD_PDT
CXCL2 >> CXCR2	Osteoclast	MDSC	HC
CXCL2 >> CXCR2	Osteoclast	Macrophage-C3	HC
CXCL2 >> CXCR2	Osteoclast	NKT	HC
CXCL2 >> CXCR2	Osteoclast	Neutrophil	HC_PD_PDT
CXCL2 >> CXCR2	POSTN+ Pre-OB-like Pericyte	Neutrophil	HC_PD
CXCL2 >> CXCR2	CXCL12+ MSC-like Pericyte	MDSC	HC
CXCL2 >> CXCR2	CXCL12+ MSC-like Pericyte	Macrophage-C3	HC
CXCL2 >> CXCR2	CXCL12+ MSC-like Pericyte	NKT	HC
CXCL2 >> CXCR2	CXCL12+ MSC-like Pericyte	Neutrophil	HC
CXCL8 >> CXCR2	ABCs	Neutrophil	HC
CXCL8 >> CXCR2	DC	MDSC	HC
CXCL8 >> CXCR2	DC	Macrophage-C3	HC
CXCL8 >> CXCR2	DC	NKT	HC_PD
CXCL8 >> CXCR2	DC	Neutrophil	HC_PD_PDT
CXCL8 >> CXCR2	Epithelial	MDSC	HC
CXCL8 >> CXCR2	Epithelial	Macrophage-C3	HC
CXCL8 >> CXCR2	Epithelial	NKT	HC
CXCL8 >> CXCR2	Epithelial	Neutrophil	HC_PD_PDT
CXCL8 >> CXCR2	ASPN+ PLF	Neutrophil	HC_PDT
CXCL8 >> CXCR2	APOE+ Pre-OB	Neutrophil	HC
CXCL8 >> CXCR2	CXCL1+ FB	Neutrophil	HC_PD_PDT
CXCL8 >> CXCR2	CXCL13+ FB	Neutrophil	HC
CXCL8 >> CXCR2	LAMP5+ FB	Neutrophil	HC_PDT
CXCL8 >> CXCR2	MDSC	MDSC	HC
CXCL8 >> CXCR2	MDSC	Macrophage-C3	HC
CXCL8 >> CXCR2	MDSC	NKT	HC
CXCL8 >> CXCR2	MDSC	Neutrophil	HC_PD
CXCL8 >> CXCR2	Macrophage-C3	MDSC	HC_PD
CXCL8 >> CXCR2	Macrophage-C3	Macrophage-C3	HC
CXCL8 >> CXCR2	Macrophage-C3	NKT	HC_PD
CXCL8 >> CXCR2	Macrophage-C3	Neutrophil	HC_PD_PDT
CXCL8 >> CXCR2	Macrophage-C4	MDSC	HC
CXCL8 >> CXCR2	Macrophage-C4	Macrophage-C3	HC
CXCL8 >> CXCR2	Macrophage-C4	NKT	HC_PD
CXCL8 >> CXCR2	Macrophage-C4	Neutrophil	HC_PD_PDT
CXCL8 >> CXCR2	OCP	MDSC	HC_PD
CXCL8 >> CXCR2	OCP	Macrophage-C3	HC
CXCL8 >> CXCR2	OCP	NKT	HC_PD
CXCL8 >> CXCR2	OCP	Neutrophil	HC_PD_PDT
CXCL8 >> CXCR2	Monocytes-C1	MDSC	HC_PD
CXCL8 >> CXCR2	Monocytes-C1	Macrophage-C3	HC
CXCL8 >> CXCR2	Monocytes-C1	NKT	HC_PD
CXCL8 >> CXCR2	Monocytes-C1	Neutrophil	HC_PD_PDT
CXCL8 >> CXCR2	Monocytes-C2	MDSC	HC_PD
CXCL8 >> CXCR2	Monocytes-C2	Macrophage-C3	HC
CXCL8 >> CXCR2	Monocytes-C2	NKT	HC_PD
CXCL8 >> CXCR2	Monocytes-C2	Neutrophil	HC_PD_PDT
CXCL8 >> CXCR2	Neutrophil	MDSC	HC_PD
CXCL8 >> CXCR2	Neutrophil	Macrophage-C3	HC
CXCL8 >> CXCR2	Neutrophil	NKT	HC_PD
CXCL8 >> CXCR2	Neutrophil	Neutrophil	HC_PD_PDT
CXCL8 >> CXCR2	Osteoclast	Neutrophil	HC_PD_PDT
CXCL8 >> CXCR2	POSTN+ Pre-OB-like Pericyte	Neutrophil	HC_PD_PDT
CXCL8 >> CXCR2	Plasma	MDSC	HC
CXCL8 >> CXCR2	Plasma	NKT	HC
CXCL8 >> CXCR2	Plasma	Neutrophil	HC_PD
CXCL8 >> CXCR2	Plasmacytoid_DC	Neutrophil	HC_PD
CXCL8 >> CXCR2	TFH	Neutrophil	HC
CXCL8 >> CXCR2	TH17	Neutrophil	HC_PDT
CXCL8 >> CXCR2	Treg	Neutrophil	HC
CXCL5 >> CXCR2	CXCL1+ FB	MDSC	HC_PD
CXCL5 >> CXCR2	CXCL1+ FB	Macrophage-C3	HC
CXCL5 >> CXCR2	CXCL1+ FB	NKT	HC_PD
CXCL5 >> CXCR2	CXCL1+ FB	Neutrophil	HC_PD
CXCL1 >> CXCR2	Epithelial	MDSC	HC_PD
CXCL1 >> CXCR2	Epithelial	Macrophage-C3	HC
CXCL1 >> CXCR2	Epithelial	NKT	HC_PD
CXCL1 >> CXCR2	Epithelial	Neutrophil	HC_PD_PDT
CXCL1 >> CXCR2	CXCL1+ FB	MDSC	HC_PD
CXCL1 >> CXCR2	CXCL1+ FB	Macrophage-C3	HC
CXCL1 >> CXCR2	CXCL1+ FB	NKT	HC_PD
CXCL1 >> CXCR2	CXCL1+ FB	Neutrophil	HC_PD_PDT
CXCL1 >> CXCR2	CXCL13+ FB	MDSC	HC
CXCL1 >> CXCR2	CXCL13+ FB	Macrophage-C3	HC
CXCL1 >> CXCR2	CXCL13+ FB	NKT	HC_PD
CXCL1 >> CXCR2	CXCL13+ FB	Neutrophil	HC_PD
CXCL1 >> CXCR2	MDSC	MDSC	HC
CXCL1 >> CXCR2	MDSC	NKT	HC
CXCL1 >> CXCR2	MDSC	Neutrophil	HC_PD
CXCL1 >> CXCR2	Macrophage-C3	MDSC	HC
CXCL1 >> CXCR2	Macrophage-C3	Macrophage-C3	HC
CXCL1 >> CXCR2	Macrophage-C3	NKT	HC
CXCL1 >> CXCR2	Macrophage-C3	Neutrophil	HC_PD_PDT
CXCL1 >> CXCR2	OCP	MDSC	HC
CXCL1 >> CXCR2	OCP	Macrophage-C3	HC
CXCL1 >> CXCR2	OCP	NKT	HC
CXCL1 >> CXCR2	OCP	Neutrophil	HC_PD_PDT
CXCL1 >> CXCR2	Monocytes-C1	MDSC	HC
CXCL1 >> CXCR2	Monocytes-C1	NKT	HC
CXCL1 >> CXCR2	Monocytes-C1	Neutrophil	HC_PD
CXCL1 >> CXCR2	Neutrophil	MDSC	HC
CXCL1 >> CXCR2	Neutrophil	Macrophage-C3	HC
CXCL1 >> CXCR2	Neutrophil	NKT	HC_PD
CXCL1 >> CXCR2	Neutrophil	Neutrophil	HC_PD_PDT
CXCL1 >> CXCR2	Osteoclast	Neutrophil	HC
CXCL6 >> CXCR2	Epithelial	MDSC	HC_PD
CXCL6 >> CXCR2	Epithelial	Macrophage-C3	HC
CXCL6 >> CXCR2	Epithelial	NKT	HC_PD
CXCL6 >> CXCR2	Epithelial	Neutrophil	HC_PD_PDT
CXCL6 >> CXCR2	CXCL1+ FB	MDSC	HC_PD
CXCL6 >> CXCR2	CXCL1+ FB	Macrophage-C3	HC
CXCL6 >> CXCR2	CXCL1+ FB	NKT	HC_PD
CXCL6 >> CXCR2	CXCL1+ FB	Neutrophil	HC_PD_PDT
CXCL6 >> CXCR2	CXCL13+ FB	MDSC	HC
CXCL6 >> CXCR2	CXCL13+ FB	Macrophage-C3	HC
CXCL6 >> CXCR2	CXCL13+ FB	NKT	HC_PD
CXCL6 >> CXCR2	CXCL13+ FB	Neutrophil	HC_PD
CXCL3 >> CXCR2	DC	MDSC	HC
CXCL3 >> CXCR2	DC	NKT	HC
CXCL3 >> CXCR2	DC	Neutrophil	HC_PD
CXCL3 >> CXCR2	Epithelial	MDSC	HC
CXCL3 >> CXCR2	Epithelial	NKT	HC
CXCL3 >> CXCR2	Epithelial	Neutrophil	HC_PD_PDT
CXCL3 >> CXCR2	CXCL1+ FB	MDSC	HC
CXCL3 >> CXCR2	CXCL1+ FB	NKT	HC_PD
CXCL3 >> CXCR2	CXCL1+ FB	Neutrophil	HC_PD_PDT
CXCL3 >> CXCR2	Macrophage-C3	MDSC	HC_PD
CXCL3 >> CXCR2	Macrophage-C3	Macrophage-C3	HC
CXCL3 >> CXCR2	Macrophage-C3	NKT	HC_PD
CXCL3 >> CXCR2	Macrophage-C3	Neutrophil	HC_PD_PDT
CXCL3 >> CXCR2	Macrophage-C4	MDSC	HC
CXCL3 >> CXCR2	Macrophage-C4	Macrophage-C3	HC
CXCL3 >> CXCR2	Macrophage-C4	NKT	HC_PD
CXCL3 >> CXCR2	Macrophage-C4	Neutrophil	HC_PD_PDT
CXCL3 >> CXCR2	OCP	MDSC	HC_PD
CXCL3 >> CXCR2	OCP	Macrophage-C3	HC
CXCL3 >> CXCR2	OCP	NKT	HC_PD
CXCL3 >> CXCR2	OCP	Neutrophil	HC_PD_PDT
CXCL3 >> CXCR2	Monocytes-C1	MDSC	HC_PD
CXCL3 >> CXCR2	Monocytes-C1	Macrophage-C3	HC
CXCL3 >> CXCR2	Monocytes-C1	NKT	HC_PD
CXCL3 >> CXCR2	Monocytes-C1	Neutrophil	HC_PD_PDT
CXCL3 >> CXCR2	Monocytes-C2	MDSC	HC
CXCL3 >> CXCR2	Monocytes-C2	Macrophage-C3	HC
CXCL3 >> CXCR2	Monocytes-C2	NKT	HC_PD
CXCL3 >> CXCR2	Monocytes-C2	Neutrophil	HC_PD
CXCL3 >> CXCR2	Osteoclast	MDSC	HC
CXCL3 >> CXCR2	Osteoclast	Macrophage-C3	HC
CXCL3 >> CXCR2	Osteoclast	NKT	HC_PD
CXCL3 >> CXCR2	Osteoclast	Neutrophil	HC_PD
CXCL3 >> CXCR2	POSTN+ Pre-OB-like Pericyte	Neutrophil	HC
TNFRSF1A >> FASLG	Arterial_ECs	NKT	HC_PD_PDT
TNFRSF1A >> FASLG	Arterial_ECs	TRM	HC_PD_PDT
TNFRSF1A >> FASLG	DC	NKT	HC_PD_PDT
TNFRSF1A >> FASLG	DC	TEMRA	HC_PD_PDT
TNFRSF1A >> FASLG	DC	TRM	HC_PD_PDT
TNFRSF1A >> FASLG	Epithelial	NKT	HC_PD_PDT
TNFRSF1A >> FASLG	Epithelial	TEMRA	HC_PD_PDT
TNFRSF1A >> FASLG	Epithelial	TRM	HC_PD_PDT
TNFRSF1A >> FASLG	ASPN+ PLF	NKT	HC_PD_PDT
TNFRSF1A >> FASLG	ASPN+ PLF	TEMRA	HC_PD
TNFRSF1A >> FASLG	ASPN+ PLF	TRM	HC_PD
TNFRSF1A >> FASLG	CD55+ MSC	NKT	HC_PD
TNFRSF1A >> FASLG	CD55+ MSC	TEMRA	HC_PD
TNFRSF1A >> FASLG	CD55+ MSC	TRM	HC_PD
TNFRSF1A >> FASLG	APOE+ Pre-OB	NKT	HC_PD_PDT
TNFRSF1A >> FASLG	APOE+ Pre-OB	TEMRA	HC_PD_PDT
TNFRSF1A >> FASLG	APOE+ Pre-OB	TRM	HC_PD_PDT
TNFRSF1A >> FASLG	IBSP+ OB	NKT	HC_PD
TNFRSF1A >> FASLG	IBSP+ OB	TEMRA	HC
TNFRSF1A >> FASLG	IBSP+ OB	TRM	HC_PD
TNFRSF1A >> FASLG	CXCL1+ FB	NKT	HC_PD_PDT
TNFRSF1A >> FASLG	CXCL1+ FB	TEMRA	HC_PD_PDT
TNFRSF1A >> FASLG	CXCL1+ FB	TRM	HC_PD_PDT
TNFRSF1A >> FASLG	CXCL13+ FB	NKT	HC_PD
TNFRSF1A >> FASLG	CXCL13+ FB	TEMRA	HC_PD
TNFRSF1A >> FASLG	CXCL13+ FB	TRM	HC_PD
TNFRSF1A >> FASLG	LAMP5+ FB	NKT	HC_PD_PDT
TNFRSF1A >> FASLG	LAMP5+ FB	TEMRA	HC_PD_PDT
TNFRSF1A >> FASLG	LAMP5+ FB	TRM	HC_PD_PDT
TNFRSF1A >> FASLG	MDSC	NKT	HC
TNFRSF1A >> FASLG	MDSC	TEMRA	HC
TNFRSF1A >> FASLG	MDSC	TRM	HC
TNFRSF1A >> FASLG	Macrophage-C3	NKT	HC_PD_PDT
TNFRSF1A >> FASLG	Macrophage-C3	TEMRA	HC_PD_PDT
TNFRSF1A >> FASLG	Macrophage-C3	TRM	HC_PD_PDT
TNFRSF1A >> FASLG	Macrophage-C4	NKT	HC_PD_PDT
TNFRSF1A >> FASLG	Macrophage-C4	TEMRA	HC_PD_PDT
TNFRSF1A >> FASLG	Macrophage-C4	TRM	HC_PD_PDT
TNFRSF1A >> FASLG	OCP	NKT	HC_PD_PDT
TNFRSF1A >> FASLG	OCP	TEMRA	HC_PD_PDT
TNFRSF1A >> FASLG	OCP	TRM	HC_PD_PDT
TNFRSF1A >> FASLG	Monocytes-C1	NKT	HC_PD_PDT
TNFRSF1A >> FASLG	Monocytes-C1	TEMRA	HC_PD_PDT
TNFRSF1A >> FASLG	Monocytes-C1	TRM	HC_PD_PDT
TNFRSF1A >> FASLG	Monocytes-C2	NKT	HC_PD_PDT
TNFRSF1A >> FASLG	Monocytes-C2	TEMRA	HC_PD_PDT
TNFRSF1A >> FASLG	Monocytes-C2	TRM	HC_PD_PDT
TNFRSF1A >> FASLG	Myofibroblast	NKT	HC_PD_PDT
TNFRSF1A >> FASLG	Myofibroblast	TEMRA	HC_PD_PDT
TNFRSF1A >> FASLG	Myofibroblast	TRM	HC_PD_PDT
TNFRSF1A >> FASLG	Neutrophil	NKT	HC_PD_PDT
TNFRSF1A >> FASLG	Neutrophil	TEMRA	HC_PD_PDT
TNFRSF1A >> FASLG	Neutrophil	TRM	HC_PD_PDT
TNFRSF1A >> FASLG	POSTN+ Pre-OB-like Pericyte	NKT	HC_PD_PDT
TNFRSF1A >> FASLG	POSTN+ Pre-OB-like Pericyte	TEMRA	HC_PD_PDT
TNFRSF1A >> FASLG	POSTN+ Pre-OB-like Pericyte	TRM	HC_PD_PDT
TNFRSF1A >> FASLG	CXCL12+ MSC-like Pericyte	NKT	HC_PD_PDT
TNFRSF1A >> FASLG	CXCL12+ MSC-like Pericyte	TEMRA	HC_PD_PDT
TNFRSF1A >> FASLG	CXCL12+ MSC-like Pericyte	TRM	HC_PD_PDT
TNFRSF1A >> FASLG	IKBIP+ Pericyte	NKT	HC_PD_PDT
TNFRSF1A >> FASLG	IKBIP+ Pericyte	TRM	HC_PD_PDT
TNFRSF1A >> FASLG	Venous_ECs	NKT	HC_PD_PDT
TNFRSF1A >> FASLG	Venous_ECs	TEMRA	HC_PD_PDT
TNFRSF1A >> FASLG	Venous_ECs	TRM	HC_PD_PDT
FASLG >> TNFRSF1A	NKT	Arterial_ECs	HC_PD_PDT
FASLG >> TNFRSF1A	NKT	DC	HC_PD_PDT
FASLG >> TNFRSF1A	NKT	Epithelial	HC_PD_PDT
FASLG >> TNFRSF1A	NKT	ASPN+ PLF	HC_PD_PDT
FASLG >> TNFRSF1A	NKT	CD55+ MSC	HC_PD
FASLG >> TNFRSF1A	NKT	APOE+ Pre-OB	HC_PD_PDT
FASLG >> TNFRSF1A	NKT	IBSP+ OB	HC_PD
FASLG >> TNFRSF1A	NKT	CXCL1+ FB	HC_PD_PDT
FASLG >> TNFRSF1A	NKT	CXCL13+ FB	HC_PD
FASLG >> TNFRSF1A	NKT	LAMP5+ FB	HC_PD_PDT
FASLG >> TNFRSF1A	NKT	MDSC	HC
FASLG >> TNFRSF1A	NKT	Macrophage-C3	HC_PD_PDT
FASLG >> TNFRSF1A	NKT	Macrophage-C4	HC_PD_PDT
FASLG >> TNFRSF1A	NKT	OCP	HC_PD_PDT
FASLG >> TNFRSF1A	NKT	Monocytes-C1	HC_PD_PDT
FASLG >> TNFRSF1A	NKT	Monocytes-C2	HC_PD_PDT
FASLG >> TNFRSF1A	NKT	Myofibroblast	HC_PD_PDT
FASLG >> TNFRSF1A	NKT	Neutrophil	HC_PD_PDT
FASLG >> TNFRSF1A	NKT	POSTN+ Pre-OB-like Pericyte	HC_PD_PDT
FASLG >> TNFRSF1A	NKT	CXCL12+ MSC-like Pericyte	HC_PD_PDT
FASLG >> TNFRSF1A	NKT	IKBIP+ Pericyte	HC_PD_PDT
FASLG >> TNFRSF1A	NKT	Venous_ECs	HC_PD_PDT
FASLG >> TNFRSF1A	TEMRA	DC	HC_PD_PDT
FASLG >> TNFRSF1A	TEMRA	Epithelial	HC_PD_PDT
FASLG >> TNFRSF1A	TEMRA	ASPN+ PLF	HC_PD
FASLG >> TNFRSF1A	TEMRA	CD55+ MSC	HC_PD
FASLG >> TNFRSF1A	TEMRA	APOE+ Pre-OB	HC_PD_PDT
FASLG >> TNFRSF1A	TEMRA	IBSP+ OB	HC
FASLG >> TNFRSF1A	TEMRA	CXCL1+ FB	HC_PD_PDT
FASLG >> TNFRSF1A	TEMRA	CXCL13+ FB	HC_PD
FASLG >> TNFRSF1A	TEMRA	LAMP5+ FB	HC_PD_PDT
FASLG >> TNFRSF1A	TEMRA	MDSC	HC
FASLG >> TNFRSF1A	TEMRA	Macrophage-C3	HC_PD_PDT
FASLG >> TNFRSF1A	TEMRA	Macrophage-C4	HC_PD_PDT
FASLG >> TNFRSF1A	TEMRA	OCP	HC_PD_PDT
FASLG >> TNFRSF1A	TEMRA	Monocytes-C1	HC_PD_PDT
FASLG >> TNFRSF1A	TEMRA	Monocytes-C2	HC_PD_PDT
FASLG >> TNFRSF1A	TEMRA	Myofibroblast	HC_PD_PDT
FASLG >> TNFRSF1A	TEMRA	Neutrophil	HC_PD_PDT
FASLG >> TNFRSF1A	TEMRA	POSTN+ Pre-OB-like Pericyte	HC_PD_PDT
FASLG >> TNFRSF1A	TEMRA	CXCL12+ MSC-like Pericyte	HC_PD_PDT
FASLG >> TNFRSF1A	TEMRA	Venous_ECs	HC_PD_PDT
FASLG >> TNFRSF1A	TRM	Arterial_ECs	HC_PD_PDT
FASLG >> TNFRSF1A	TRM	DC	HC_PD_PDT
FASLG >> TNFRSF1A	TRM	Epithelial	HC_PD_PDT
FASLG >> TNFRSF1A	TRM	ASPN+ PLF	HC_PD
FASLG >> TNFRSF1A	TRM	CD55+ MSC	HC_PD
FASLG >> TNFRSF1A	TRM	APOE+ Pre-OB	HC_PD_PDT
FASLG >> TNFRSF1A	TRM	IBSP+ OB	HC_PD
FASLG >> TNFRSF1A	TRM	CXCL1+ FB	HC_PD_PDT
FASLG >> TNFRSF1A	TRM	CXCL13+ FB	HC_PD
FASLG >> TNFRSF1A	TRM	LAMP5+ FB	HC_PD_PDT
FASLG >> TNFRSF1A	TRM	MDSC	HC
FASLG >> TNFRSF1A	TRM	Macrophage-C3	HC_PD_PDT
FASLG >> TNFRSF1A	TRM	Macrophage-C4	HC_PD_PDT
FASLG >> TNFRSF1A	TRM	OCP	HC_PD_PDT
FASLG >> TNFRSF1A	TRM	Monocytes-C1	HC_PD_PDT
FASLG >> TNFRSF1A	TRM	Monocytes-C2	HC_PD_PDT
FASLG >> TNFRSF1A	TRM	Myofibroblast	HC_PD_PDT
FASLG >> TNFRSF1A	TRM	Neutrophil	HC_PD_PDT
FASLG >> TNFRSF1A	TRM	POSTN+ Pre-OB-like Pericyte	HC_PD_PDT
FASLG >> TNFRSF1A	TRM	CXCL12+ MSC-like Pericyte	HC_PD_PDT
FASLG >> TNFRSF1A	TRM	IKBIP+ Pericyte	HC_PD_PDT
FASLG >> TNFRSF1A	TRM	Venous_ECs	HC_PD_PDT
TNFRSF10B >> FASLG	Arterial_ECs	NKT	HC_PD_PDT
TNFRSF10B >> FASLG	Arterial_ECs	TEMRA	HC_PD_PDT
TNFRSF10B >> FASLG	Arterial_ECs	TRM	HC_PD_PDT
TNFRSF10B >> FASLG	DC	NKT	HC_PD_PDT
TNFRSF10B >> FASLG	DC	TEMRA	HC_PD_PDT
TNFRSF10B >> FASLG	DC	TRM	HC_PD_PDT
TNFRSF10B >> FASLG	Epithelial	NKT	HC_PD_PDT
TNFRSF10B >> FASLG	Epithelial	TEMRA	HC_PD_PDT
TNFRSF10B >> FASLG	Epithelial	TRM	HC_PD_PDT
TNFRSF10B >> FASLG	IBSP+ OB	NKT	HC_PD
TNFRSF10B >> FASLG	IBSP+ OB	TEMRA	HC
TNFRSF10B >> FASLG	IBSP+ OB	TRM	HC_PD
TNFRSF10B >> FASLG	CXCL1+ FB	NKT	HC_PD
TNFRSF10B >> FASLG	CXCL1+ FB	TEMRA	HC_PD
TNFRSF10B >> FASLG	CXCL1+ FB	TRM	HC_PD
TNFRSF10B >> FASLG	LAMP5+ FB	NKT	HC_PD_PDT
TNFRSF10B >> FASLG	LAMP5+ FB	TEMRA	HC_PD_PDT
TNFRSF10B >> FASLG	LAMP5+ FB	TRM	HC_PD_PDT
TNFRSF10B >> FASLG	Macrophage-C3	NKT	HC_PD_PDT
TNFRSF10B >> FASLG	Macrophage-C3	TEMRA	HC_PD_PDT
TNFRSF10B >> FASLG	Macrophage-C3	TRM	HC_PD_PDT
TNFRSF10B >> FASLG	Macrophage-C4	NKT	HC_PD_PDT
TNFRSF10B >> FASLG	Macrophage-C4	TEMRA	HC_PD_PDT
TNFRSF10B >> FASLG	Macrophage-C4	TRM	HC_PD_PDT
TNFRSF10B >> FASLG	OCP	NKT	HC_PD_PDT
TNFRSF10B >> FASLG	OCP	TEMRA	HC_PD_PDT
TNFRSF10B >> FASLG	OCP	TRM	HC_PD_PDT
TNFRSF10B >> FASLG	Monocytes-C1	NKT	HC_PD_PDT
TNFRSF10B >> FASLG	Monocytes-C1	TEMRA	HC_PD_PDT
TNFRSF10B >> FASLG	Monocytes-C1	TRM	HC_PD_PDT
TNFRSF10B >> FASLG	Osteoclast	NKT	HC_PD_PDT
TNFRSF10B >> FASLG	Osteoclast	TEMRA	HC_PD_PDT
TNFRSF10B >> FASLG	Osteoclast	TRM	HC_PD_PDT
TNFRSF10B >> FASLG	Venous_ECs	NKT	HC_PD_PDT
TNFRSF10B >> FASLG	Venous_ECs	TEMRA	HC_PD_PDT
TNFRSF10B >> FASLG	Venous_ECs	TRM	HC_PD_PDT
FASLG >> TNFRSF10B	NKT	Arterial_ECs	HC_PD_PDT
FASLG >> TNFRSF10B	NKT	DC	HC_PD_PDT
FASLG >> TNFRSF10B	NKT	Epithelial	HC_PD_PDT
FASLG >> TNFRSF10B	NKT	IBSP+ OB	HC_PD
FASLG >> TNFRSF10B	NKT	CXCL1+ FB	HC_PD
FASLG >> TNFRSF10B	NKT	LAMP5+ FB	HC_PD_PDT
FASLG >> TNFRSF10B	NKT	Macrophage-C3	HC_PD_PDT
FASLG >> TNFRSF10B	NKT	Macrophage-C4	HC_PD_PDT
FASLG >> TNFRSF10B	NKT	OCP	HC_PD_PDT
FASLG >> TNFRSF10B	NKT	Monocytes-C1	HC_PD_PDT
FASLG >> TNFRSF10B	NKT	Osteoclast	HC_PD_PDT
FASLG >> TNFRSF10B	NKT	Venous_ECs	HC_PD_PDT
FASLG >> TNFRSF10B	TEMRA	Arterial_ECs	HC_PD_PDT
FASLG >> TNFRSF10B	TEMRA	DC	HC_PD_PDT
FASLG >> TNFRSF10B	TEMRA	Epithelial	HC_PD_PDT
FASLG >> TNFRSF10B	TEMRA	IBSP+ OB	HC
FASLG >> TNFRSF10B	TEMRA	CXCL1+ FB	HC_PD
FASLG >> TNFRSF10B	TEMRA	LAMP5+ FB	HC_PD_PDT
FASLG >> TNFRSF10B	TEMRA	Macrophage-C3	HC_PD_PDT
FASLG >> TNFRSF10B	TEMRA	Macrophage-C4	HC_PD_PDT
FASLG >> TNFRSF10B	TEMRA	OCP	HC_PD_PDT
FASLG >> TNFRSF10B	TEMRA	Monocytes-C1	HC_PD_PDT
FASLG >> TNFRSF10B	TEMRA	Osteoclast	HC_PD_PDT
FASLG >> TNFRSF10B	TEMRA	Venous_ECs	HC_PD_PDT
FASLG >> TNFRSF10B	TRM	Arterial_ECs	HC_PD_PDT
FASLG >> TNFRSF10B	TRM	DC	HC_PD_PDT
FASLG >> TNFRSF10B	TRM	Epithelial	HC_PD_PDT
FASLG >> TNFRSF10B	TRM	IBSP+ OB	HC_PD
FASLG >> TNFRSF10B	TRM	CXCL1+ FB	HC_PD
FASLG >> TNFRSF10B	TRM	LAMP5+ FB	HC_PD_PDT
FASLG >> TNFRSF10B	TRM	Macrophage-C3	HC_PD_PDT
FASLG >> TNFRSF10B	TRM	Macrophage-C4	HC_PD_PDT
FASLG >> TNFRSF10B	TRM	OCP	HC_PD_PDT
FASLG >> TNFRSF10B	TRM	Monocytes-C1	HC_PD_PDT
FASLG >> TNFRSF10B	TRM	Osteoclast	HC_PD_PDT
FASLG >> TNFRSF10B	TRM	Venous_ECs	HC_PD_PDT
NRG1 >> MS4A4A	LAMP5+ FB	DC	HC_PDT
NRG1 >> MS4A4A	LAMP5+ FB	Macrophage-C3	HC_PDT
NRG1 >> MS4A4A	LAMP5+ FB	Macrophage-C4	HC_PDT
NRG1 >> MS4A4A	LAMP5+ FB	OCP	HC_PDT
NRG1 >> MS4A4A	LAMP5+ FB	Monocytes-C1	HC
NRG1 >> MS4A4A	LAMP5+ FB	Monocytes-C2	HC_PDT
NRG1 >> MS4A4A	LAMP5+ FB	Plasmacytoid_DC	HC_PDT
NRG1 >> MS4A4A	Macrophage-C3	DC	HC_PD_PDT
NRG1 >> MS4A4A	Macrophage-C3	Macrophage-C3	HC_PD_PDT
NRG1 >> MS4A4A	Macrophage-C3	Macrophage-C4	HC_PD_PDT
NRG1 >> MS4A4A	Macrophage-C3	OCP	HC_PD_PDT
NRG1 >> MS4A4A	Macrophage-C3	Monocytes-C1	HC_PD
NRG1 >> MS4A4A	Macrophage-C3	Monocytes-C2	HC_PD_PDT
NRG1 >> MS4A4A	Macrophage-C3	Plasmacytoid_DC	HC_PD_PDT
NRG1 >> MS4A4A	Macrophage-C4	DC	HC_PD_PDT
NRG1 >> MS4A4A	Macrophage-C4	Macrophage-C3	HC_PD_PDT
NRG1 >> MS4A4A	Macrophage-C4	Macrophage-C4	HC_PD_PDT
NRG1 >> MS4A4A	Macrophage-C4	OCP	HC_PD_PDT
NRG1 >> MS4A4A	Macrophage-C4	Monocytes-C1	HC_PD
NRG1 >> MS4A4A	Macrophage-C4	Monocytes-C2	HC_PD_PDT
NRG1 >> MS4A4A	Macrophage-C4	Plasmacytoid_DC	HC_PD_PDT
NRG1 >> MS4A4A	OCP	DC	HC_PD_PDT
NRG1 >> MS4A4A	OCP	Macrophage-C3	HC_PD_PDT
NRG1 >> MS4A4A	OCP	Macrophage-C4	HC_PD_PDT
NRG1 >> MS4A4A	OCP	OCP	HC_PD_PDT
NRG1 >> MS4A4A	OCP	Monocytes-C1	HC_PD
NRG1 >> MS4A4A	OCP	Monocytes-C2	HC_PD_PDT
NRG1 >> MS4A4A	OCP	Plasmacytoid_DC	HC_PD_PDT
NRG1 >> MS4A4A	Monocytes-C1	DC	HC_PD_PDT
NRG1 >> MS4A4A	Monocytes-C1	Macrophage-C3	HC_PD_PDT
NRG1 >> MS4A4A	Monocytes-C1	Macrophage-C4	HC_PD_PDT
NRG1 >> MS4A4A	Monocytes-C1	OCP	HC_PD_PDT
NRG1 >> MS4A4A	Monocytes-C1	Monocytes-C1	HC_PD
NRG1 >> MS4A4A	Monocytes-C1	Monocytes-C2	HC_PD_PDT
NRG1 >> MS4A4A	Monocytes-C1	Plasmacytoid_DC	HC_PD_PDT
NRG1 >> MS4A4A	Monocytes-C2	DC	HC_PD
NRG1 >> MS4A4A	Monocytes-C2	Macrophage-C3	HC_PD
NRG1 >> MS4A4A	Monocytes-C2	Macrophage-C4	HC_PD
NRG1 >> MS4A4A	Monocytes-C2	OCP	HC_PD
NRG1 >> MS4A4A	Monocytes-C2	Monocytes-C1	HC_PD
NRG1 >> MS4A4A	Monocytes-C2	Monocytes-C2	HC_PD
NRG1 >> MS4A4A	Monocytes-C2	Plasmacytoid_DC	HC_PD
MS4A4A >> NRG1	DC	LAMP5+ FB	HC_PDT
MS4A4A >> NRG1	DC	Macrophage-C3	HC_PD_PDT
MS4A4A >> NRG1	DC	Macrophage-C4	HC_PD_PDT
MS4A4A >> NRG1	DC	OCP	HC_PD_PDT
MS4A4A >> NRG1	DC	Monocytes-C1	HC_PD_PDT
MS4A4A >> NRG1	DC	Monocytes-C2	HC_PD
MS4A4A >> NRG1	Macrophage-C3	LAMP5+ FB	HC_PDT
MS4A4A >> NRG1	Macrophage-C3	Macrophage-C3	HC_PD_PDT
MS4A4A >> NRG1	Macrophage-C3	Macrophage-C4	HC_PD_PDT
MS4A4A >> NRG1	Macrophage-C3	OCP	HC_PD_PDT
MS4A4A >> NRG1	Macrophage-C3	Monocytes-C1	HC_PD_PDT
MS4A4A >> NRG1	Macrophage-C3	Monocytes-C2	HC_PD
MS4A4A >> NRG1	Macrophage-C4	LAMP5+ FB	HC_PDT
MS4A4A >> NRG1	Macrophage-C4	Macrophage-C3	HC_PD_PDT
MS4A4A >> NRG1	Macrophage-C4	Macrophage-C4	HC_PD_PDT
MS4A4A >> NRG1	Macrophage-C4	OCP	HC_PD_PDT
MS4A4A >> NRG1	Macrophage-C4	Monocytes-C1	HC_PD_PDT
MS4A4A >> NRG1	Macrophage-C4	Monocytes-C2	HC_PD
MS4A4A >> NRG1	OCP	LAMP5+ FB	HC_PDT
MS4A4A >> NRG1	OCP	Macrophage-C3	HC_PD_PDT
MS4A4A >> NRG1	OCP	Macrophage-C4	HC_PD_PDT
MS4A4A >> NRG1	OCP	OCP	HC_PD_PDT
MS4A4A >> NRG1	OCP	Monocytes-C1	HC_PD_PDT
MS4A4A >> NRG1	OCP	Monocytes-C2	HC_PD
MS4A4A >> NRG1	Monocytes-C1	LAMP5+ FB	HC
MS4A4A >> NRG1	Monocytes-C1	Macrophage-C3	HC_PD
MS4A4A >> NRG1	Monocytes-C1	Macrophage-C4	HC_PD
MS4A4A >> NRG1	Monocytes-C1	OCP	HC_PD
MS4A4A >> NRG1	Monocytes-C1	Monocytes-C1	HC_PD
MS4A4A >> NRG1	Monocytes-C1	Monocytes-C2	HC_PD
MS4A4A >> NRG1	Monocytes-C2	LAMP5+ FB	HC_PDT
MS4A4A >> NRG1	Monocytes-C2	Macrophage-C3	HC_PD_PDT
MS4A4A >> NRG1	Monocytes-C2	Macrophage-C4	HC_PD_PDT
MS4A4A >> NRG1	Monocytes-C2	OCP	HC_PD_PDT
MS4A4A >> NRG1	Monocytes-C2	Monocytes-C1	HC_PD_PDT
MS4A4A >> NRG1	Monocytes-C2	Monocytes-C2	HC_PD
MS4A4A >> NRG1	Plasmacytoid_DC	LAMP5+ FB	HC_PDT
MS4A4A >> NRG1	Plasmacytoid_DC	Macrophage-C3	HC_PD_PDT
MS4A4A >> NRG1	Plasmacytoid_DC	Macrophage-C4	HC_PD_PDT
MS4A4A >> NRG1	Plasmacytoid_DC	OCP	HC_PD_PDT
MS4A4A >> NRG1	Plasmacytoid_DC	Monocytes-C1	HC_PD_PDT
MS4A4A >> NRG1	Plasmacytoid_DC	Monocytes-C2	HC_PD
NRG1 >> EGFR	LAMP5+ FB	Epithelial	HC_PDT
NRG1 >> EGFR	LAMP5+ FB	ASPN+ PLF	HC
NRG1 >> EGFR	LAMP5+ FB	CD55+ MSC	HC
NRG1 >> EGFR	LAMP5+ FB	APOE+ Pre-OB	HC_PDT
NRG1 >> EGFR	LAMP5+ FB	IBSP+ OB	HC
NRG1 >> EGFR	LAMP5+ FB	CXCL1+ FB	HC_PDT
NRG1 >> EGFR	LAMP5+ FB	CXCL13+ FB	HC_PDT
NRG1 >> EGFR	LAMP5+ FB	LAMP5+ FB	HC_PDT
NRG1 >> EGFR	LAMP5+ FB	Myofibroblast	HC_PDT
NRG1 >> EGFR	LAMP5+ FB	POSTN+ Pre-OB-like Pericyte	HC_PDT
NRG1 >> EGFR	LAMP5+ FB	CXCL12+ MSC-like Pericyte	HC
NRG1 >> EGFR	Macrophage-C3	Epithelial	HC_PD_PDT
NRG1 >> EGFR	Macrophage-C3	ASPN+ PLF	HC_PD
NRG1 >> EGFR	Macrophage-C3	CD55+ MSC	HC_PD
NRG1 >> EGFR	Macrophage-C3	APOE+ Pre-OB	HC_PD_PDT
NRG1 >> EGFR	Macrophage-C3	IBSP+ OB	HC_PD
NRG1 >> EGFR	Macrophage-C3	CXCL1+ FB	HC_PD_PDT
NRG1 >> EGFR	Macrophage-C3	CXCL13+ FB	HC_PD_PDT
NRG1 >> EGFR	Macrophage-C3	LAMP5+ FB	HC_PD_PDT
NRG1 >> EGFR	Macrophage-C3	Myofibroblast	HC_PD_PDT
NRG1 >> EGFR	Macrophage-C3	POSTN+ Pre-OB-like Pericyte	HC_PD_PDT
NRG1 >> EGFR	Macrophage-C3	CXCL12+ MSC-like Pericyte	HC
NRG1 >> EGFR	Macrophage-C4	Epithelial	HC_PD_PDT
NRG1 >> EGFR	Macrophage-C4	ASPN+ PLF	HC_PD
NRG1 >> EGFR	Macrophage-C4	CD55+ MSC	HC_PD
NRG1 >> EGFR	Macrophage-C4	APOE+ Pre-OB	HC_PD_PDT
NRG1 >> EGFR	Macrophage-C4	IBSP+ OB	HC_PD
NRG1 >> EGFR	Macrophage-C4	CXCL1+ FB	HC_PD_PDT
NRG1 >> EGFR	Macrophage-C4	CXCL13+ FB	HC_PD_PDT
NRG1 >> EGFR	Macrophage-C4	LAMP5+ FB	HC_PD_PDT
NRG1 >> EGFR	Macrophage-C4	Myofibroblast	HC_PD_PDT
NRG1 >> EGFR	Macrophage-C4	POSTN+ Pre-OB-like Pericyte	HC_PD_PDT
NRG1 >> EGFR	Macrophage-C4	CXCL12+ MSC-like Pericyte	HC
NRG1 >> EGFR	OCP	Epithelial	HC_PD_PDT
NRG1 >> EGFR	OCP	ASPN+ PLF	HC_PD
NRG1 >> EGFR	OCP	CD55+ MSC	HC_PD
NRG1 >> EGFR	OCP	APOE+ Pre-OB	HC_PD_PDT
NRG1 >> EGFR	OCP	IBSP+ OB	HC_PD
NRG1 >> EGFR	OCP	CXCL1+ FB	HC_PD_PDT
NRG1 >> EGFR	OCP	CXCL13+ FB	HC_PD_PDT
NRG1 >> EGFR	OCP	LAMP5+ FB	HC_PD_PDT
NRG1 >> EGFR	OCP	Myofibroblast	HC_PD_PDT
NRG1 >> EGFR	OCP	POSTN+ Pre-OB-like Pericyte	HC_PD_PDT
NRG1 >> EGFR	OCP	CXCL12+ MSC-like Pericyte	HC
NRG1 >> EGFR	Monocytes-C1	Epithelial	HC_PD_PDT
NRG1 >> EGFR	Monocytes-C1	ASPN+ PLF	HC_PD
NRG1 >> EGFR	Monocytes-C1	CD55+ MSC	HC_PD
NRG1 >> EGFR	Monocytes-C1	APOE+ Pre-OB	HC_PD_PDT
NRG1 >> EGFR	Monocytes-C1	IBSP+ OB	HC_PD
NRG1 >> EGFR	Monocytes-C1	CXCL1+ FB	HC_PD_PDT
NRG1 >> EGFR	Monocytes-C1	CXCL13+ FB	HC_PD_PDT
NRG1 >> EGFR	Monocytes-C1	LAMP5+ FB	HC_PD_PDT
NRG1 >> EGFR	Monocytes-C1	Myofibroblast	HC_PD_PDT
NRG1 >> EGFR	Monocytes-C1	POSTN+ Pre-OB-like Pericyte	HC_PD_PDT
NRG1 >> EGFR	Monocytes-C1	CXCL12+ MSC-like Pericyte	HC
NRG1 >> EGFR	Monocytes-C2	Epithelial	HC_PD
NRG1 >> EGFR	Monocytes-C2	ASPN+ PLF	HC_PD
NRG1 >> EGFR	Monocytes-C2	CD55+ MSC	HC_PD
NRG1 >> EGFR	Monocytes-C2	APOE+ Pre-OB	HC_PD
NRG1 >> EGFR	Monocytes-C2	IBSP+ OB	HC_PD
NRG1 >> EGFR	Monocytes-C2	CXCL1+ FB	HC_PD
NRG1 >> EGFR	Monocytes-C2	CXCL13+ FB	HC_PD
NRG1 >> EGFR	Monocytes-C2	LAMP5+ FB	HC_PD
NRG1 >> EGFR	Monocytes-C2	Myofibroblast	HC_PD
NRG1 >> EGFR	Monocytes-C2	POSTN+ Pre-OB-like Pericyte	HC_PD
NRG1 >> EGFR	Monocytes-C2	CXCL12+ MSC-like Pericyte	HC
EGFR >> NRG1	Epithelial	LAMP5+ FB	HC_PDT
EGFR >> NRG1	Epithelial	Macrophage-C3	HC_PD_PDT
EGFR >> NRG1	Epithelial	Macrophage-C4	HC_PD_PDT
EGFR >> NRG1	Epithelial	OCP	HC_PD_PDT
EGFR >> NRG1	Epithelial	Monocytes-C1	HC_PD_PDT
EGFR >> NRG1	Epithelial	Monocytes-C2	HC_PD
EGFR >> NRG1	ASPN+ PLF	LAMP5+ FB	HC
EGFR >> NRG1	ASPN+ PLF	Macrophage-C3	HC_PD
EGFR >> NRG1	ASPN+ PLF	Macrophage-C4	HC_PD
EGFR >> NRG1	ASPN+ PLF	OCP	HC_PD
EGFR >> NRG1	ASPN+ PLF	Monocytes-C1	HC_PD
EGFR >> NRG1	ASPN+ PLF	Monocytes-C2	HC_PD
EGFR >> NRG1	CD55+ MSC	LAMP5+ FB	HC
EGFR >> NRG1	CD55+ MSC	Macrophage-C3	HC_PD
EGFR >> NRG1	CD55+ MSC	Macrophage-C4	HC_PD
EGFR >> NRG1	CD55+ MSC	OCP	HC_PD
EGFR >> NRG1	CD55+ MSC	Monocytes-C1	HC_PD
EGFR >> NRG1	CD55+ MSC	Monocytes-C2	HC_PD
EGFR >> NRG1	APOE+ Pre-OB	LAMP5+ FB	HC_PDT
EGFR >> NRG1	APOE+ Pre-OB	Macrophage-C3	HC_PD_PDT
EGFR >> NRG1	APOE+ Pre-OB	Macrophage-C4	HC_PD_PDT
EGFR >> NRG1	APOE+ Pre-OB	OCP	HC_PD_PDT
EGFR >> NRG1	APOE+ Pre-OB	Monocytes-C1	HC_PD_PDT
EGFR >> NRG1	APOE+ Pre-OB	Monocytes-C2	HC_PD
EGFR >> NRG1	IBSP+ OB	LAMP5+ FB	HC
EGFR >> NRG1	IBSP+ OB	Macrophage-C3	HC_PD
EGFR >> NRG1	IBSP+ OB	Macrophage-C4	HC_PD
EGFR >> NRG1	IBSP+ OB	OCP	HC_PD
EGFR >> NRG1	IBSP+ OB	Monocytes-C1	HC_PD
EGFR >> NRG1	IBSP+ OB	Monocytes-C2	HC_PD
EGFR >> NRG1	CXCL1+ FB	LAMP5+ FB	HC_PDT
EGFR >> NRG1	CXCL1+ FB	Macrophage-C3	HC_PD_PDT
EGFR >> NRG1	CXCL1+ FB	Macrophage-C4	HC_PD_PDT
EGFR >> NRG1	CXCL1+ FB	OCP	HC_PD_PDT
EGFR >> NRG1	CXCL1+ FB	Monocytes-C1	HC_PD_PDT
EGFR >> NRG1	CXCL1+ FB	Monocytes-C2	HC_PD
EGFR >> NRG1	CXCL13+ FB	LAMP5+ FB	HC_PDT
EGFR >> NRG1	CXCL13+ FB	Macrophage-C3	HC_PD_PDT
EGFR >> NRG1	CXCL13+ FB	Macrophage-C4	HC_PD_PDT
EGFR >> NRG1	CXCL13+ FB	OCP	HC_PD_PDT
EGFR >> NRG1	CXCL13+ FB	Monocytes-C1	HC_PD_PDT
EGFR >> NRG1	CXCL13+ FB	Monocytes-C2	HC_PD
EGFR >> NRG1	LAMP5+ FB	LAMP5+ FB	HC_PDT
EGFR >> NRG1	LAMP5+ FB	Macrophage-C3	HC_PD_PDT
EGFR >> NRG1	LAMP5+ FB	Macrophage-C4	HC_PD_PDT
EGFR >> NRG1	LAMP5+ FB	OCP	HC_PD_PDT
EGFR >> NRG1	LAMP5+ FB	Monocytes-C1	HC_PD_PDT
EGFR >> NRG1	LAMP5+ FB	Monocytes-C2	HC_PD
EGFR >> NRG1	Myofibroblast	LAMP5+ FB	HC_PDT
EGFR >> NRG1	Myofibroblast	Macrophage-C3	HC_PD_PDT
EGFR >> NRG1	Myofibroblast	Macrophage-C4	HC_PD_PDT
EGFR >> NRG1	Myofibroblast	OCP	HC_PD_PDT
EGFR >> NRG1	Myofibroblast	Monocytes-C1	HC_PD_PDT
EGFR >> NRG1	Myofibroblast	Monocytes-C2	HC_PD
EGFR >> NRG1	POSTN+ Pre-OB-like Pericyte	LAMP5+ FB	HC_PDT
EGFR >> NRG1	POSTN+ Pre-OB-like Pericyte	Macrophage-C3	HC_PD_PDT
EGFR >> NRG1	POSTN+ Pre-OB-like Pericyte	Macrophage-C4	HC_PD_PDT
EGFR >> NRG1	POSTN+ Pre-OB-like Pericyte	OCP	HC_PD_PDT
EGFR >> NRG1	POSTN+ Pre-OB-like Pericyte	Monocytes-C1	HC_PD_PDT
EGFR >> NRG1	POSTN+ Pre-OB-like Pericyte	Monocytes-C2	HC_PD
EGFR >> NRG1	CXCL12+ MSC-like Pericyte	LAMP5+ FB	HC
EGFR >> NRG1	CXCL12+ MSC-like Pericyte	Macrophage-C3	HC
EGFR >> NRG1	CXCL12+ MSC-like Pericyte	Macrophage-C4	HC
EGFR >> NRG1	CXCL12+ MSC-like Pericyte	OCP	HC
EGFR >> NRG1	CXCL12+ MSC-like Pericyte	Monocytes-C1	HC
EGFR >> NRG1	CXCL12+ MSC-like Pericyte	Monocytes-C2	HC
TGFA >> EGFR	Epithelial	Epithelial	HC_PD_PDT
TGFA >> EGFR	Epithelial	ASPN+ PLF	HC_PD
TGFA >> EGFR	Epithelial	CD55+ MSC	HC_PD
TGFA >> EGFR	Epithelial	APOE+ Pre-OB	HC_PD_PDT
TGFA >> EGFR	Epithelial	IBSP+ OB	HC_PD
TGFA >> EGFR	Epithelial	CXCL1+ FB	HC_PD_PDT
TGFA >> EGFR	Epithelial	CXCL13+ FB	HC_PD_PDT
TGFA >> EGFR	Epithelial	LAMP5+ FB	HC_PD_PDT
TGFA >> EGFR	Epithelial	Myofibroblast	HC_PD_PDT
TGFA >> EGFR	Epithelial	POSTN+ Pre-OB-like Pericyte	HC_PD_PDT
TGFA >> EGFR	Epithelial	CXCL12+ MSC-like Pericyte	HC
TGFA >> EGFR	OCP	Epithelial	HC_PD_PDT
TGFA >> EGFR	OCP	ASPN+ PLF	HC_PD
TGFA >> EGFR	OCP	CD55+ MSC	HC_PD
TGFA >> EGFR	OCP	APOE+ Pre-OB	HC_PD_PDT
TGFA >> EGFR	OCP	IBSP+ OB	HC_PD
TGFA >> EGFR	OCP	CXCL1+ FB	HC_PD_PDT
TGFA >> EGFR	OCP	CXCL13+ FB	HC_PD_PDT
TGFA >> EGFR	OCP	LAMP5+ FB	HC_PD_PDT
TGFA >> EGFR	OCP	Myofibroblast	HC_PD_PDT
TGFA >> EGFR	OCP	POSTN+ Pre-OB-like Pericyte	HC_PD_PDT
TGFA >> EGFR	OCP	CXCL12+ MSC-like Pericyte	HC
EGFR >> TGFA	Epithelial	Epithelial	HC_PD_PDT
EGFR >> TGFA	Epithelial	OCP	HC_PD_PDT
EGFR >> TGFA	ASPN+ PLF	Epithelial	HC_PD
EGFR >> TGFA	ASPN+ PLF	OCP	HC_PD
EGFR >> TGFA	CD55+ MSC	Epithelial	HC_PD
EGFR >> TGFA	CD55+ MSC	OCP	HC_PD
EGFR >> TGFA	APOE+ Pre-OB	Epithelial	HC_PD_PDT
EGFR >> TGFA	APOE+ Pre-OB	OCP	HC_PD_PDT
EGFR >> TGFA	IBSP+ OB	Epithelial	HC_PD
EGFR >> TGFA	IBSP+ OB	OCP	HC_PD
EGFR >> TGFA	CXCL1+ FB	Epithelial	HC_PD_PDT
EGFR >> TGFA	CXCL1+ FB	OCP	HC_PD_PDT
EGFR >> TGFA	CXCL13+ FB	Epithelial	HC_PD_PDT
EGFR >> TGFA	CXCL13+ FB	OCP	HC_PD_PDT
EGFR >> TGFA	LAMP5+ FB	Epithelial	HC_PD_PDT
EGFR >> TGFA	LAMP5+ FB	OCP	HC_PD_PDT
EGFR >> TGFA	Myofibroblast	Epithelial	HC_PD_PDT
EGFR >> TGFA	Myofibroblast	OCP	HC_PD_PDT
EGFR >> TGFA	POSTN+ Pre-OB-like Pericyte	Epithelial	HC_PD_PDT
EGFR >> TGFA	POSTN+ Pre-OB-like Pericyte	OCP	HC_PD_PDT
EGFR >> TGFA	CXCL12+ MSC-like Pericyte	Epithelial	HC
EGFR >> TGFA	CXCL12+ MSC-like Pericyte	OCP	HC
HBEGF >> EGFR	Arterial_ECs	Epithelial	HC_PD_PDT
HBEGF >> EGFR	Arterial_ECs	ASPN+ PLF	HC_PD
HBEGF >> EGFR	Arterial_ECs	CD55+ MSC	HC_PD
HBEGF >> EGFR	Arterial_ECs	APOE+ Pre-OB	HC_PD_PDT
HBEGF >> EGFR	Arterial_ECs	IBSP+ OB	HC_PD
HBEGF >> EGFR	Arterial_ECs	CXCL1+ FB	HC_PD_PDT
HBEGF >> EGFR	Arterial_ECs	CXCL13+ FB	HC_PD_PDT
HBEGF >> EGFR	Arterial_ECs	LAMP5+ FB	HC_PD_PDT
HBEGF >> EGFR	Arterial_ECs	Myofibroblast	HC_PD_PDT
HBEGF >> EGFR	Arterial_ECs	POSTN+ Pre-OB-like Pericyte	HC_PD_PDT
HBEGF >> EGFR	Arterial_ECs	CXCL12+ MSC-like Pericyte	HC
HBEGF >> EGFR	DC	Epithelial	HC_PD_PDT
HBEGF >> EGFR	DC	ASPN+ PLF	HC_PD
HBEGF >> EGFR	DC	CD55+ MSC	HC_PD
HBEGF >> EGFR	DC	APOE+ Pre-OB	HC_PD_PDT
HBEGF >> EGFR	DC	IBSP+ OB	HC_PD
HBEGF >> EGFR	DC	CXCL1+ FB	HC_PD_PDT
HBEGF >> EGFR	DC	CXCL13+ FB	HC_PD_PDT
HBEGF >> EGFR	DC	LAMP5+ FB	HC_PD_PDT
HBEGF >> EGFR	DC	Myofibroblast	HC_PD_PDT
HBEGF >> EGFR	DC	POSTN+ Pre-OB-like Pericyte	HC_PD_PDT
HBEGF >> EGFR	DC	CXCL12+ MSC-like Pericyte	HC
HBEGF >> EGFR	Epithelial	Epithelial	HC_PD_PDT
HBEGF >> EGFR	Epithelial	ASPN+ PLF	HC_PD
HBEGF >> EGFR	Epithelial	CD55+ MSC	HC_PD
HBEGF >> EGFR	Epithelial	APOE+ Pre-OB	HC_PD_PDT
HBEGF >> EGFR	Epithelial	IBSP+ OB	HC_PD
HBEGF >> EGFR	Epithelial	CXCL1+ FB	HC_PD_PDT
HBEGF >> EGFR	Epithelial	CXCL13+ FB	HC_PD_PDT
HBEGF >> EGFR	Epithelial	LAMP5+ FB	HC_PD_PDT
HBEGF >> EGFR	Epithelial	Myofibroblast	HC_PD_PDT
HBEGF >> EGFR	Epithelial	POSTN+ Pre-OB-like Pericyte	HC_PD_PDT
HBEGF >> EGFR	Epithelial	CXCL12+ MSC-like Pericyte	HC
HBEGF >> EGFR	Macrophage-C3	Epithelial	HC_PD_PDT
HBEGF >> EGFR	Macrophage-C3	ASPN+ PLF	HC_PD
HBEGF >> EGFR	Macrophage-C3	CD55+ MSC	HC_PD
HBEGF >> EGFR	Macrophage-C3	APOE+ Pre-OB	HC_PD_PDT
HBEGF >> EGFR	Macrophage-C3	IBSP+ OB	HC_PD
HBEGF >> EGFR	Macrophage-C3	CXCL1+ FB	HC_PD_PDT
HBEGF >> EGFR	Macrophage-C3	CXCL13+ FB	HC_PD_PDT
HBEGF >> EGFR	Macrophage-C3	LAMP5+ FB	HC_PD_PDT
HBEGF >> EGFR	Macrophage-C3	Myofibroblast	HC_PD_PDT
HBEGF >> EGFR	Macrophage-C3	POSTN+ Pre-OB-like Pericyte	HC_PD_PDT
HBEGF >> EGFR	Macrophage-C3	CXCL12+ MSC-like Pericyte	HC
HBEGF >> EGFR	Macrophage-C4	Epithelial	HC_PD_PDT
HBEGF >> EGFR	Macrophage-C4	ASPN+ PLF	HC_PD
HBEGF >> EGFR	Macrophage-C4	CD55+ MSC	HC_PD
HBEGF >> EGFR	Macrophage-C4	APOE+ Pre-OB	HC_PD_PDT
HBEGF >> EGFR	Macrophage-C4	IBSP+ OB	HC_PD
HBEGF >> EGFR	Macrophage-C4	CXCL1+ FB	HC_PD_PDT
HBEGF >> EGFR	Macrophage-C4	CXCL13+ FB	HC_PD_PDT
HBEGF >> EGFR	Macrophage-C4	LAMP5+ FB	HC_PD_PDT
HBEGF >> EGFR	Macrophage-C4	Myofibroblast	HC_PD_PDT
HBEGF >> EGFR	Macrophage-C4	POSTN+ Pre-OB-like Pericyte	HC_PD_PDT
HBEGF >> EGFR	Macrophage-C4	CXCL12+ MSC-like Pericyte	HC
HBEGF >> EGFR	OCP	Epithelial	HC_PD_PDT
HBEGF >> EGFR	OCP	ASPN+ PLF	HC_PD
HBEGF >> EGFR	OCP	CD55+ MSC	HC_PD
HBEGF >> EGFR	OCP	APOE+ Pre-OB	HC_PD_PDT
HBEGF >> EGFR	OCP	IBSP+ OB	HC_PD
HBEGF >> EGFR	OCP	CXCL1+ FB	HC_PD_PDT
HBEGF >> EGFR	OCP	CXCL13+ FB	HC_PD_PDT
HBEGF >> EGFR	OCP	LAMP5+ FB	HC_PD_PDT
HBEGF >> EGFR	OCP	Myofibroblast	HC_PD_PDT
HBEGF >> EGFR	OCP	POSTN+ Pre-OB-like Pericyte	HC_PD_PDT
HBEGF >> EGFR	OCP	CXCL12+ MSC-like Pericyte	HC
HBEGF >> EGFR	Monocytes-C1	Epithelial	HC_PD_PDT
HBEGF >> EGFR	Monocytes-C1	ASPN+ PLF	HC_PD
HBEGF >> EGFR	Monocytes-C1	CD55+ MSC	HC_PD
HBEGF >> EGFR	Monocytes-C1	APOE+ Pre-OB	HC_PD_PDT
HBEGF >> EGFR	Monocytes-C1	IBSP+ OB	HC_PD
HBEGF >> EGFR	Monocytes-C1	CXCL1+ FB	HC_PD_PDT
HBEGF >> EGFR	Monocytes-C1	CXCL13+ FB	HC_PD_PDT
HBEGF >> EGFR	Monocytes-C1	LAMP5+ FB	HC_PD_PDT
HBEGF >> EGFR	Monocytes-C1	Myofibroblast	HC_PD_PDT
HBEGF >> EGFR	Monocytes-C1	POSTN+ Pre-OB-like Pericyte	HC_PD_PDT
HBEGF >> EGFR	Monocytes-C1	CXCL12+ MSC-like Pericyte	HC
HBEGF >> EGFR	Monocytes-C2	Epithelial	HC_PD_PDT
HBEGF >> EGFR	Monocytes-C2	ASPN+ PLF	HC_PD
HBEGF >> EGFR	Monocytes-C2	CD55+ MSC	HC_PD
HBEGF >> EGFR	Monocytes-C2	APOE+ Pre-OB	HC_PD_PDT
HBEGF >> EGFR	Monocytes-C2	IBSP+ OB	HC_PD
HBEGF >> EGFR	Monocytes-C2	CXCL1+ FB	HC_PD_PDT
HBEGF >> EGFR	Monocytes-C2	CXCL13+ FB	HC_PD_PDT
HBEGF >> EGFR	Monocytes-C2	LAMP5+ FB	HC_PD_PDT
HBEGF >> EGFR	Monocytes-C2	Myofibroblast	HC_PD_PDT
HBEGF >> EGFR	Monocytes-C2	POSTN+ Pre-OB-like Pericyte	HC_PD_PDT
HBEGF >> EGFR	Monocytes-C2	CXCL12+ MSC-like Pericyte	HC
HBEGF >> EGFR	Myofibroblast	Epithelial	HC
HBEGF >> EGFR	Myofibroblast	ASPN+ PLF	HC
HBEGF >> EGFR	Myofibroblast	CD55+ MSC	HC
HBEGF >> EGFR	Myofibroblast	APOE+ Pre-OB	HC
HBEGF >> EGFR	Myofibroblast	IBSP+ OB	HC
HBEGF >> EGFR	Myofibroblast	CXCL1+ FB	HC
HBEGF >> EGFR	Myofibroblast	CXCL13+ FB	HC
HBEGF >> EGFR	Myofibroblast	LAMP5+ FB	HC
HBEGF >> EGFR	Myofibroblast	Myofibroblast	HC
HBEGF >> EGFR	Myofibroblast	POSTN+ Pre-OB-like Pericyte	HC
HBEGF >> EGFR	Myofibroblast	CXCL12+ MSC-like Pericyte	HC
HBEGF >> EGFR	POSTN+ Pre-OB-like Pericyte	CD55+ MSC	HC
HBEGF >> EGFR	POSTN+ Pre-OB-like Pericyte	APOE+ Pre-OB	HC
HBEGF >> EGFR	POSTN+ Pre-OB-like Pericyte	IBSP+ OB	HC
HBEGF >> EGFR	POSTN+ Pre-OB-like Pericyte	CXCL1+ FB	HC
HBEGF >> EGFR	POSTN+ Pre-OB-like Pericyte	CXCL13+ FB	HC
HBEGF >> EGFR	POSTN+ Pre-OB-like Pericyte	Myofibroblast	HC
HBEGF >> EGFR	POSTN+ Pre-OB-like Pericyte	POSTN+ Pre-OB-like Pericyte	HC
HBEGF >> EGFR	POSTN+ Pre-OB-like Pericyte	CXCL12+ MSC-like Pericyte	HC
HBEGF >> EGFR	Venous_ECs	Epithelial	HC_PD_PDT
HBEGF >> EGFR	Venous_ECs	ASPN+ PLF	HC_PD
HBEGF >> EGFR	Venous_ECs	CD55+ MSC	HC_PD
HBEGF >> EGFR	Venous_ECs	APOE+ Pre-OB	HC_PD_PDT
HBEGF >> EGFR	Venous_ECs	IBSP+ OB	HC_PD
HBEGF >> EGFR	Venous_ECs	CXCL1+ FB	HC_PD_PDT
HBEGF >> EGFR	Venous_ECs	CXCL13+ FB	HC_PD_PDT
HBEGF >> EGFR	Venous_ECs	LAMP5+ FB	HC_PD_PDT
HBEGF >> EGFR	Venous_ECs	Myofibroblast	HC_PD_PDT
HBEGF >> EGFR	Venous_ECs	POSTN+ Pre-OB-like Pericyte	HC_PD_PDT
HBEGF >> EGFR	Venous_ECs	CXCL12+ MSC-like Pericyte	HC
EGFR >> HBEGF	Epithelial	Arterial_ECs	HC_PD_PDT
EGFR >> HBEGF	Epithelial	DC	HC_PD_PDT
EGFR >> HBEGF	Epithelial	Epithelial	HC_PD_PDT
EGFR >> HBEGF	Epithelial	Macrophage-C3	HC_PD_PDT
EGFR >> HBEGF	Epithelial	Macrophage-C4	HC_PD_PDT
EGFR >> HBEGF	Epithelial	OCP	HC_PD_PDT
EGFR >> HBEGF	Epithelial	Monocytes-C1	HC_PD_PDT
EGFR >> HBEGF	Epithelial	Monocytes-C2	HC_PD_PDT
EGFR >> HBEGF	Epithelial	Myofibroblast	HC
EGFR >> HBEGF	Epithelial	Venous_ECs	HC_PD_PDT
EGFR >> HBEGF	ASPN+ PLF	Arterial_ECs	HC_PD
EGFR >> HBEGF	ASPN+ PLF	DC	HC_PD
EGFR >> HBEGF	ASPN+ PLF	Epithelial	HC_PD
EGFR >> HBEGF	ASPN+ PLF	Macrophage-C3	HC_PD
EGFR >> HBEGF	ASPN+ PLF	Macrophage-C4	HC_PD
EGFR >> HBEGF	ASPN+ PLF	OCP	HC_PD
EGFR >> HBEGF	ASPN+ PLF	Monocytes-C1	HC_PD
EGFR >> HBEGF	ASPN+ PLF	Monocytes-C2	HC_PD
EGFR >> HBEGF	ASPN+ PLF	Myofibroblast	HC
EGFR >> HBEGF	ASPN+ PLF	Venous_ECs	HC_PD
EGFR >> HBEGF	CD55+ MSC	Arterial_ECs	HC_PD
EGFR >> HBEGF	CD55+ MSC	DC	HC_PD
EGFR >> HBEGF	CD55+ MSC	Epithelial	HC_PD
EGFR >> HBEGF	CD55+ MSC	Macrophage-C3	HC_PD
EGFR >> HBEGF	CD55+ MSC	Macrophage-C4	HC_PD
EGFR >> HBEGF	CD55+ MSC	OCP	HC_PD
EGFR >> HBEGF	CD55+ MSC	Monocytes-C1	HC_PD
EGFR >> HBEGF	CD55+ MSC	Monocytes-C2	HC_PD
EGFR >> HBEGF	CD55+ MSC	Myofibroblast	HC
EGFR >> HBEGF	CD55+ MSC	POSTN+ Pre-OB-like Pericyte	HC
EGFR >> HBEGF	CD55+ MSC	Venous_ECs	HC_PD
EGFR >> HBEGF	APOE+ Pre-OB	Arterial_ECs	HC_PD_PDT
EGFR >> HBEGF	APOE+ Pre-OB	DC	HC_PD_PDT
EGFR >> HBEGF	APOE+ Pre-OB	Epithelial	HC_PD_PDT
EGFR >> HBEGF	APOE+ Pre-OB	Macrophage-C3	HC_PD_PDT
EGFR >> HBEGF	APOE+ Pre-OB	Macrophage-C4	HC_PD_PDT
EGFR >> HBEGF	APOE+ Pre-OB	OCP	HC_PD_PDT
EGFR >> HBEGF	APOE+ Pre-OB	Monocytes-C1	HC_PD_PDT
EGFR >> HBEGF	APOE+ Pre-OB	Monocytes-C2	HC_PD_PDT
EGFR >> HBEGF	APOE+ Pre-OB	Myofibroblast	HC
EGFR >> HBEGF	APOE+ Pre-OB	POSTN+ Pre-OB-like Pericyte	HC
EGFR >> HBEGF	APOE+ Pre-OB	Venous_ECs	HC_PD_PDT
EGFR >> HBEGF	IBSP+ OB	Arterial_ECs	HC_PD
EGFR >> HBEGF	IBSP+ OB	DC	HC_PD
EGFR >> HBEGF	IBSP+ OB	Epithelial	HC_PD
EGFR >> HBEGF	IBSP+ OB	Macrophage-C3	HC_PD
EGFR >> HBEGF	IBSP+ OB	Macrophage-C4	HC_PD
EGFR >> HBEGF	IBSP+ OB	OCP	HC_PD
EGFR >> HBEGF	IBSP+ OB	Monocytes-C1	HC_PD
EGFR >> HBEGF	IBSP+ OB	Monocytes-C2	HC_PD
EGFR >> HBEGF	IBSP+ OB	Myofibroblast	HC
EGFR >> HBEGF	IBSP+ OB	POSTN+ Pre-OB-like Pericyte	HC
EGFR >> HBEGF	IBSP+ OB	Venous_ECs	HC_PD
EGFR >> HBEGF	CXCL1+ FB	Arterial_ECs	HC_PD_PDT
EGFR >> HBEGF	CXCL1+ FB	DC	HC_PD_PDT
EGFR >> HBEGF	CXCL1+ FB	Epithelial	HC_PD_PDT
EGFR >> HBEGF	CXCL1+ FB	Macrophage-C3	HC_PD_PDT
EGFR >> HBEGF	CXCL1+ FB	Macrophage-C4	HC_PD_PDT
EGFR >> HBEGF	CXCL1+ FB	OCP	HC_PD_PDT
EGFR >> HBEGF	CXCL1+ FB	Monocytes-C1	HC_PD_PDT
EGFR >> HBEGF	CXCL1+ FB	Monocytes-C2	HC_PD_PDT
EGFR >> HBEGF	CXCL1+ FB	Myofibroblast	HC
EGFR >> HBEGF	CXCL1+ FB	POSTN+ Pre-OB-like Pericyte	HC
EGFR >> HBEGF	CXCL1+ FB	Venous_ECs	HC_PD_PDT
EGFR >> HBEGF	CXCL13+ FB	Arterial_ECs	HC_PD_PDT
EGFR >> HBEGF	CXCL13+ FB	DC	HC_PD_PDT
EGFR >> HBEGF	CXCL13+ FB	Epithelial	HC_PD_PDT
EGFR >> HBEGF	CXCL13+ FB	Macrophage-C3	HC_PD_PDT
EGFR >> HBEGF	CXCL13+ FB	Macrophage-C4	HC_PD_PDT
EGFR >> HBEGF	CXCL13+ FB	OCP	HC_PD_PDT
EGFR >> HBEGF	CXCL13+ FB	Monocytes-C1	HC_PD_PDT
EGFR >> HBEGF	CXCL13+ FB	Monocytes-C2	HC_PD_PDT
EGFR >> HBEGF	CXCL13+ FB	Myofibroblast	HC
EGFR >> HBEGF	CXCL13+ FB	POSTN+ Pre-OB-like Pericyte	HC
EGFR >> HBEGF	CXCL13+ FB	Venous_ECs	HC_PD_PDT
EGFR >> HBEGF	LAMP5+ FB	Arterial_ECs	HC_PD_PDT
EGFR >> HBEGF	LAMP5+ FB	DC	HC_PD_PDT
EGFR >> HBEGF	LAMP5+ FB	Epithelial	HC_PD_PDT
EGFR >> HBEGF	LAMP5+ FB	Macrophage-C3	HC_PD_PDT
EGFR >> HBEGF	LAMP5+ FB	Macrophage-C4	HC_PD_PDT
EGFR >> HBEGF	LAMP5+ FB	OCP	HC_PD_PDT
EGFR >> HBEGF	LAMP5+ FB	Monocytes-C1	HC_PD_PDT
EGFR >> HBEGF	LAMP5+ FB	Monocytes-C2	HC_PD_PDT
EGFR >> HBEGF	LAMP5+ FB	Myofibroblast	HC
EGFR >> HBEGF	LAMP5+ FB	Venous_ECs	HC_PD_PDT
EGFR >> HBEGF	Myofibroblast	Arterial_ECs	HC_PD_PDT
EGFR >> HBEGF	Myofibroblast	DC	HC_PD_PDT
EGFR >> HBEGF	Myofibroblast	Epithelial	HC_PD_PDT
EGFR >> HBEGF	Myofibroblast	Macrophage-C3	HC_PD_PDT
EGFR >> HBEGF	Myofibroblast	Macrophage-C4	HC_PD_PDT
EGFR >> HBEGF	Myofibroblast	OCP	HC_PD_PDT
EGFR >> HBEGF	Myofibroblast	Monocytes-C1	HC_PD_PDT
EGFR >> HBEGF	Myofibroblast	Monocytes-C2	HC_PD_PDT
EGFR >> HBEGF	Myofibroblast	Myofibroblast	HC
EGFR >> HBEGF	Myofibroblast	POSTN+ Pre-OB-like Pericyte	HC
EGFR >> HBEGF	Myofibroblast	Venous_ECs	HC_PD_PDT
EGFR >> HBEGF	POSTN+ Pre-OB-like Pericyte	Arterial_ECs	HC_PD_PDT
EGFR >> HBEGF	POSTN+ Pre-OB-like Pericyte	DC	HC_PD_PDT
EGFR >> HBEGF	POSTN+ Pre-OB-like Pericyte	Epithelial	HC_PD_PDT
EGFR >> HBEGF	POSTN+ Pre-OB-like Pericyte	Macrophage-C3	HC_PD_PDT
EGFR >> HBEGF	POSTN+ Pre-OB-like Pericyte	Macrophage-C4	HC_PD_PDT
EGFR >> HBEGF	POSTN+ Pre-OB-like Pericyte	OCP	HC_PD_PDT
EGFR >> HBEGF	POSTN+ Pre-OB-like Pericyte	Monocytes-C1	HC_PD_PDT
EGFR >> HBEGF	POSTN+ Pre-OB-like Pericyte	Monocytes-C2	HC_PD_PDT
EGFR >> HBEGF	POSTN+ Pre-OB-like Pericyte	Myofibroblast	HC
EGFR >> HBEGF	POSTN+ Pre-OB-like Pericyte	POSTN+ Pre-OB-like Pericyte	HC
EGFR >> HBEGF	POSTN+ Pre-OB-like Pericyte	Venous_ECs	HC_PD_PDT
EGFR >> HBEGF	CXCL12+ MSC-like Pericyte	Arterial_ECs	HC
EGFR >> HBEGF	CXCL12+ MSC-like Pericyte	DC	HC
EGFR >> HBEGF	CXCL12+ MSC-like Pericyte	Epithelial	HC
EGFR >> HBEGF	CXCL12+ MSC-like Pericyte	Macrophage-C3	HC
EGFR >> HBEGF	CXCL12+ MSC-like Pericyte	Macrophage-C4	HC
EGFR >> HBEGF	CXCL12+ MSC-like Pericyte	OCP	HC
EGFR >> HBEGF	CXCL12+ MSC-like Pericyte	Monocytes-C1	HC
EGFR >> HBEGF	CXCL12+ MSC-like Pericyte	Monocytes-C2	HC
EGFR >> HBEGF	CXCL12+ MSC-like Pericyte	Myofibroblast	HC
EGFR >> HBEGF	CXCL12+ MSC-like Pericyte	POSTN+ Pre-OB-like Pericyte	HC
EGFR >> HBEGF	CXCL12+ MSC-like Pericyte	Venous_ECs	HC
EREG >> EGFR	DC	Epithelial	HC_PD
EREG >> EGFR	DC	ASPN+ PLF	HC_PD
EREG >> EGFR	DC	CD55+ MSC	HC_PD
EREG >> EGFR	DC	APOE+ Pre-OB	HC_PD
EREG >> EGFR	DC	IBSP+ OB	HC_PD
EREG >> EGFR	DC	CXCL1+ FB	HC_PD
EREG >> EGFR	DC	CXCL13+ FB	HC_PD
EREG >> EGFR	DC	LAMP5+ FB	HC_PD
EREG >> EGFR	DC	Myofibroblast	HC_PD
EREG >> EGFR	DC	POSTN+ Pre-OB-like Pericyte	HC_PD
EREG >> EGFR	DC	CXCL12+ MSC-like Pericyte	HC
EREG >> EGFR	Epithelial	Epithelial	HC_PD
EREG >> EGFR	Epithelial	ASPN+ PLF	HC_PD
EREG >> EGFR	Epithelial	CD55+ MSC	HC_PD
EREG >> EGFR	Epithelial	APOE+ Pre-OB	HC_PD
EREG >> EGFR	Epithelial	IBSP+ OB	HC_PD
EREG >> EGFR	Epithelial	CXCL1+ FB	HC_PD
EREG >> EGFR	Epithelial	CXCL13+ FB	HC_PD
EREG >> EGFR	Epithelial	LAMP5+ FB	HC_PD
EREG >> EGFR	Epithelial	Myofibroblast	HC_PD
EREG >> EGFR	Epithelial	CXCL12+ MSC-like Pericyte	HC
EREG >> EGFR	Macrophage-C3	Epithelial	HC_PD_PDT
EREG >> EGFR	Macrophage-C3	ASPN+ PLF	HC_PD
EREG >> EGFR	Macrophage-C3	CD55+ MSC	HC_PD
EREG >> EGFR	Macrophage-C3	APOE+ Pre-OB	HC_PD_PDT
EREG >> EGFR	Macrophage-C3	IBSP+ OB	HC_PD
EREG >> EGFR	Macrophage-C3	CXCL1+ FB	HC_PD_PDT
EREG >> EGFR	Macrophage-C3	CXCL13+ FB	HC_PD_PDT
EREG >> EGFR	Macrophage-C3	LAMP5+ FB	HC_PD_PDT
EREG >> EGFR	Macrophage-C3	Myofibroblast	HC_PD_PDT
EREG >> EGFR	Macrophage-C3	POSTN+ Pre-OB-like Pericyte	HC_PD_PDT
EREG >> EGFR	Macrophage-C3	CXCL12+ MSC-like Pericyte	HC
EREG >> EGFR	Macrophage-C4	Epithelial	HC_PD_PDT
EREG >> EGFR	Macrophage-C4	ASPN+ PLF	HC_PD
[truncated: 89,701 more rows]

## Sheet: Supplementary table 9.3
Supplementary table 9.3 Ligand-receptor interaction pairs among further detected cellular clusters at HC goup.
LRtype	interacting_pair	id_cp_interaction	partner_a	partner_b	ensembl_a	ensembl_b	source	secreted	is_integrin	a	b	P-Value	rank	significant_mean
LR	CXCL12 >> ACKR3	CPI-SS0976BA7F0	simple:P48061	simple:P25106	ENSG00000107562	ENSG00000144476	guidetopharmacology.org	TRUE	FALSE	Arterial_ECs	ASPN+ PLF	0	0.082	1.899
LR	CXCL12 >> ACKR3	CPI-SS0976BA7F0	simple:P48061	simple:P25106	ENSG00000107562	ENSG00000144476	guidetopharmacology.org	TRUE	FALSE	Arterial_ECs	CD55+ MSC	0	0.082	2.138
LR	CXCL12 >> ACKR3	CPI-SS0976BA7F0	simple:P48061	simple:P25106	ENSG00000107562	ENSG00000144476	guidetopharmacology.org	TRUE	FALSE	Arterial_ECs	APOE+ Pre-OB	0	0.082	1.74
LR	CXCL12 >> ACKR3	CPI-SS0976BA7F0	simple:P48061	simple:P25106	ENSG00000107562	ENSG00000144476	guidetopharmacology.org	TRUE	FALSE	Arterial_ECs	CXCL1+ FB	0	0.082	1.752
LR	CXCL12 >> ACKR3	CPI-SS0976BA7F0	simple:P48061	simple:P25106	ENSG00000107562	ENSG00000144476	guidetopharmacology.org	TRUE	FALSE	Arterial_ECs	CXCL13+ FB	0	0.082	1.795
LR	CXCL12 >> ACKR3	CPI-SS0976BA7F0	simple:P48061	simple:P25106	ENSG00000107562	ENSG00000144476	guidetopharmacology.org	TRUE	FALSE	Arterial_ECs	LAMP5+ FB	0	0.082	1.911
LR	CXCL12 >> ACKR3	CPI-SS0976BA7F0	simple:P48061	simple:P25106	ENSG00000107562	ENSG00000144476	guidetopharmacology.org	TRUE	FALSE	Arterial_ECs	Lymphatic_ECs	0	0.082	2.07
LR	CXCL12 >> ACKR3	CPI-SS0976BA7F0	simple:P48061	simple:P25106	ENSG00000107562	ENSG00000144476	guidetopharmacology.org	TRUE	FALSE	Arterial_ECs	Myofibroblast	0	0.082	1.866
LR	CXCL12 >> ACKR3	CPI-SS0976BA7F0	simple:P48061	simple:P25106	ENSG00000107562	ENSG00000144476	guidetopharmacology.org	TRUE	FALSE	Arterial_ECs	POSTN+ Pre-OB-like Pericyte	0	0.082	1.957
LR	CXCL12 >> ACKR3	CPI-SS0976BA7F0	simple:P48061	simple:P25106	ENSG00000107562	ENSG00000144476	guidetopharmacology.org	TRUE	FALSE	DC	ASPN+ PLF	0	0.082	0.29
LR	CXCL12 >> ACKR3	CPI-SS0976BA7F0	simple:P48061	simple:P25106	ENSG00000107562	ENSG00000144476	guidetopharmacology.org	TRUE	FALSE	DC	CD55+ MSC	0	0.082	0.529
LR	CXCL12 >> ACKR3	CPI-SS0976BA7F0	simple:P48061	simple:P25106	ENSG00000107562	ENSG00000144476	guidetopharmacology.org	TRUE	FALSE	DC	LAMP5+ FB	0	0.082	0.301
LR	CXCL12 >> ACKR3	CPI-SS0976BA7F0	simple:P48061	simple:P25106	ENSG00000107562	ENSG00000144476	guidetopharmacology.org	TRUE	FALSE	DC	Lymphatic_ECs	0.032	0.082	0.461
LR	CXCL12 >> ACKR3	CPI-SS0976BA7F0	simple:P48061	simple:P25106	ENSG00000107562	ENSG00000144476	guidetopharmacology.org	TRUE	FALSE	DC	Myofibroblast	0.048	0.082	0.257
LR	CXCL12 >> ACKR3	CPI-SS0976BA7F0	simple:P48061	simple:P25106	ENSG00000107562	ENSG00000144476	guidetopharmacology.org	TRUE	FALSE	Epithelial	ASPN+ PLF	0.032	0.082	0.354
LR	CXCL12 >> ACKR3	CPI-SS0976BA7F0	simple:P48061	simple:P25106	ENSG00000107562	ENSG00000144476	guidetopharmacology.org	TRUE	FALSE	Epithelial	CD55+ MSC	0	0.082	0.592
LR	CXCL12 >> ACKR3	CPI-SS0976BA7F0	simple:P48061	simple:P25106	ENSG00000107562	ENSG00000144476	guidetopharmacology.org	TRUE	FALSE	Epithelial	LAMP5+ FB	0.048	0.082	0.365
LR	CXCL12 >> ACKR3	CPI-SS0976BA7F0	simple:P48061	simple:P25106	ENSG00000107562	ENSG00000144476	guidetopharmacology.org	TRUE	FALSE	Epithelial	Lymphatic_ECs	0.016	0.082	0.525
LR	CXCL12 >> ACKR3	CPI-SS0976BA7F0	simple:P48061	simple:P25106	ENSG00000107562	ENSG00000144476	guidetopharmacology.org	TRUE	FALSE	Epithelial	Myofibroblast	0.032	0.082	0.32
LR	CXCL12 >> ACKR3	CPI-SS0976BA7F0	simple:P48061	simple:P25106	ENSG00000107562	ENSG00000144476	guidetopharmacology.org	TRUE	FALSE	ASPN+ PLF	ASPN+ PLF	0	0.082	1.748
LR	CXCL12 >> ACKR3	CPI-SS0976BA7F0	simple:P48061	simple:P25106	ENSG00000107562	ENSG00000144476	guidetopharmacology.org	TRUE	FALSE	ASPN+ PLF	CD55+ MSC	0	0.082	1.987
LR	CXCL12 >> ACKR3	CPI-SS0976BA7F0	simple:P48061	simple:P25106	ENSG00000107562	ENSG00000144476	guidetopharmacology.org	TRUE	FALSE	ASPN+ PLF	APOE+ Pre-OB	0	0.082	1.589
LR	CXCL12 >> ACKR3	CPI-SS0976BA7F0	simple:P48061	simple:P25106	ENSG00000107562	ENSG00000144476	guidetopharmacology.org	TRUE	FALSE	ASPN+ PLF	CXCL1+ FB	0	0.082	1.601
LR	CXCL12 >> ACKR3	CPI-SS0976BA7F0	simple:P48061	simple:P25106	ENSG00000107562	ENSG00000144476	guidetopharmacology.org	TRUE	FALSE	ASPN+ PLF	CXCL13+ FB	0	0.082	1.644
LR	CXCL12 >> ACKR3	CPI-SS0976BA7F0	simple:P48061	simple:P25106	ENSG00000107562	ENSG00000144476	guidetopharmacology.org	TRUE	FALSE	ASPN+ PLF	LAMP5+ FB	0	0.082	1.76
LR	CXCL12 >> ACKR3	CPI-SS0976BA7F0	simple:P48061	simple:P25106	ENSG00000107562	ENSG00000144476	guidetopharmacology.org	TRUE	FALSE	ASPN+ PLF	Lymphatic_ECs	0	0.082	1.92
LR	CXCL12 >> ACKR3	CPI-SS0976BA7F0	simple:P48061	simple:P25106	ENSG00000107562	ENSG00000144476	guidetopharmacology.org	TRUE	FALSE	ASPN+ PLF	Myofibroblast	0	0.082	1.715
LR	CXCL12 >> ACKR3	CPI-SS0976BA7F0	simple:P48061	simple:P25106	ENSG00000107562	ENSG00000144476	guidetopharmacology.org	TRUE	FALSE	ASPN+ PLF	POSTN+ Pre-OB-like Pericyte	0	0.082	1.806
LR	CXCL12 >> ACKR3	CPI-SS0976BA7F0	simple:P48061	simple:P25106	ENSG00000107562	ENSG00000144476	guidetopharmacology.org	TRUE	FALSE	CD55+ MSC	ASPN+ PLF	0	0.082	1.591
LR	CXCL12 >> ACKR3	CPI-SS0976BA7F0	simple:P48061	simple:P25106	ENSG00000107562	ENSG00000144476	guidetopharmacology.org	TRUE	FALSE	CD55+ MSC	CD55+ MSC	0	0.082	1.83
LR	CXCL12 >> ACKR3	CPI-SS0976BA7F0	simple:P48061	simple:P25106	ENSG00000107562	ENSG00000144476	guidetopharmacology.org	TRUE	FALSE	CD55+ MSC	APOE+ Pre-OB	0	0.082	1.433
LR	CXCL12 >> ACKR3	CPI-SS0976BA7F0	simple:P48061	simple:P25106	ENSG00000107562	ENSG00000144476	guidetopharmacology.org	TRUE	FALSE	CD55+ MSC	CXCL1+ FB	0	0.082	1.444
LR	CXCL12 >> ACKR3	CPI-SS0976BA7F0	simple:P48061	simple:P25106	ENSG00000107562	ENSG00000144476	guidetopharmacology.org	TRUE	FALSE	CD55+ MSC	CXCL13+ FB	0	0.082	1.487
LR	CXCL12 >> ACKR3	CPI-SS0976BA7F0	simple:P48061	simple:P25106	ENSG00000107562	ENSG00000144476	guidetopharmacology.org	TRUE	FALSE	CD55+ MSC	LAMP5+ FB	0	0.082	1.603
LR	CXCL12 >> ACKR3	CPI-SS0976BA7F0	simple:P48061	simple:P25106	ENSG00000107562	ENSG00000144476	guidetopharmacology.org	TRUE	FALSE	CD55+ MSC	Lymphatic_ECs	0	0.082	1.763
LR	CXCL12 >> ACKR3	CPI-SS0976BA7F0	simple:P48061	simple:P25106	ENSG00000107562	ENSG00000144476	guidetopharmacology.org	TRUE	FALSE	CD55+ MSC	Myofibroblast	0	0.082	1.558
LR	CXCL12 >> ACKR3	CPI-SS0976BA7F0	simple:P48061	simple:P25106	ENSG00000107562	ENSG00000144476	guidetopharmacology.org	TRUE	FALSE	CD55+ MSC	POSTN+ Pre-OB-like Pericyte	0	0.082	1.649
LR	CXCL12 >> ACKR3	CPI-SS0976BA7F0	simple:P48061	simple:P25106	ENSG00000107562	ENSG00000144476	guidetopharmacology.org	TRUE	FALSE	APOE+ Pre-OB	ASPN+ PLF	0	0.082	2.367
LR	CXCL12 >> ACKR3	CPI-SS0976BA7F0	simple:P48061	simple:P25106	ENSG00000107562	ENSG00000144476	guidetopharmacology.org	TRUE	FALSE	APOE+ Pre-OB	CD55+ MSC	0	0.082	2.606
LR	CXCL12 >> ACKR3	CPI-SS0976BA7F0	simple:P48061	simple:P25106	ENSG00000107562	ENSG00000144476	guidetopharmacology.org	TRUE	FALSE	APOE+ Pre-OB	APOE+ Pre-OB	0	0.082	2.208
LR	CXCL12 >> ACKR3	CPI-SS0976BA7F0	simple:P48061	simple:P25106	ENSG00000107562	ENSG00000144476	guidetopharmacology.org	TRUE	FALSE	APOE+ Pre-OB	CXCL1+ FB	0	0.082	2.22
LR	CXCL12 >> ACKR3	CPI-SS0976BA7F0	simple:P48061	simple:P25106	ENSG00000107562	ENSG00000144476	guidetopharmacology.org	TRUE	FALSE	APOE+ Pre-OB	CXCL13+ FB	0	0.082	2.263
LR	CXCL12 >> ACKR3	CPI-SS0976BA7F0	simple:P48061	simple:P25106	ENSG00000107562	ENSG00000144476	guidetopharmacology.org	TRUE	FALSE	APOE+ Pre-OB	LAMP5+ FB	0	0.082	2.378
LR	CXCL12 >> ACKR3	CPI-SS0976BA7F0	simple:P48061	simple:P25106	ENSG00000107562	ENSG00000144476	guidetopharmacology.org	TRUE	FALSE	APOE+ Pre-OB	Lymphatic_ECs	0	0.082	2.538
LR	CXCL12 >> ACKR3	CPI-SS0976BA7F0	simple:P48061	simple:P25106	ENSG00000107562	ENSG00000144476	guidetopharmacology.org	TRUE	FALSE	APOE+ Pre-OB	Myofibroblast	0	0.082	2.334
LR	CXCL12 >> ACKR3	CPI-SS0976BA7F0	simple:P48061	simple:P25106	ENSG00000107562	ENSG00000144476	guidetopharmacology.org	TRUE	FALSE	APOE+ Pre-OB	POSTN+ Pre-OB-like Pericyte	0	0.082	2.425
LR	CXCL12 >> ACKR3	CPI-SS0976BA7F0	simple:P48061	simple:P25106	ENSG00000107562	ENSG00000144476	guidetopharmacology.org	TRUE	FALSE	IBSP+ OB	ASPN+ PLF	0	0.082	1.585
LR	CXCL12 >> ACKR3	CPI-SS0976BA7F0	simple:P48061	simple:P25106	ENSG00000107562	ENSG00000144476	guidetopharmacology.org	TRUE	FALSE	IBSP+ OB	CD55+ MSC	0	0.082	1.823
LR	CXCL12 >> ACKR3	CPI-SS0976BA7F0	simple:P48061	simple:P25106	ENSG00000107562	ENSG00000144476	guidetopharmacology.org	TRUE	FALSE	IBSP+ OB	APOE+ Pre-OB	0	0.082	1.426
LR	CXCL12 >> ACKR3	CPI-SS0976BA7F0	simple:P48061	simple:P25106	ENSG00000107562	ENSG00000144476	guidetopharmacology.org	TRUE	FALSE	IBSP+ OB	CXCL1+ FB	0	0.082	1.437
LR	CXCL12 >> ACKR3	CPI-SS0976BA7F0	simple:P48061	simple:P25106	ENSG00000107562	ENSG00000144476	guidetopharmacology.org	TRUE	FALSE	IBSP+ OB	CXCL13+ FB	0	0.082	1.48
LR	CXCL12 >> ACKR3	CPI-SS0976BA7F0	simple:P48061	simple:P25106	ENSG00000107562	ENSG00000144476	guidetopharmacology.org	TRUE	FALSE	IBSP+ OB	LAMP5+ FB	0	0.082	1.596
LR	CXCL12 >> ACKR3	CPI-SS0976BA7F0	simple:P48061	simple:P25106	ENSG00000107562	ENSG00000144476	guidetopharmacology.org	TRUE	FALSE	IBSP+ OB	Lymphatic_ECs	0	0.082	1.756
LR	CXCL12 >> ACKR3	CPI-SS0976BA7F0	simple:P48061	simple:P25106	ENSG00000107562	ENSG00000144476	guidetopharmacology.org	TRUE	FALSE	IBSP+ OB	Myofibroblast	0	0.082	1.551
LR	CXCL12 >> ACKR3	CPI-SS0976BA7F0	simple:P48061	simple:P25106	ENSG00000107562	ENSG00000144476	guidetopharmacology.org	TRUE	FALSE	IBSP+ OB	POSTN+ Pre-OB-like Pericyte	0	0.082	1.643
LR	CXCL12 >> ACKR3	CPI-SS0976BA7F0	simple:P48061	simple:P25106	ENSG00000107562	ENSG00000144476	guidetopharmacology.org	TRUE	FALSE	CXCL1+ FB	ASPN+ PLF	0	0.082	2.242
LR	CXCL12 >> ACKR3	CPI-SS0976BA7F0	simple:P48061	simple:P25106	ENSG00000107562	ENSG00000144476	guidetopharmacology.org	TRUE	FALSE	CXCL1+ FB	CD55+ MSC	0	0.082	2.481
LR	CXCL12 >> ACKR3	CPI-SS0976BA7F0	simple:P48061	simple:P25106	ENSG00000107562	ENSG00000144476	guidetopharmacology.org	TRUE	FALSE	CXCL1+ FB	APOE+ Pre-OB	0	0.082	2.083
LR	CXCL12 >> ACKR3	CPI-SS0976BA7F0	simple:P48061	simple:P25106	ENSG00000107562	ENSG00000144476	guidetopharmacology.org	TRUE	FALSE	CXCL1+ FB	CXCL1+ FB	0	0.082	2.095
LR	CXCL12 >> ACKR3	CPI-SS0976BA7F0	simple:P48061	simple:P25106	ENSG00000107562	ENSG00000144476	guidetopharmacology.org	TRUE	FALSE	CXCL1+ FB	CXCL13+ FB	0	0.082	2.138
LR	CXCL12 >> ACKR3	CPI-SS0976BA7F0	simple:P48061	simple:P25106	ENSG00000107562	ENSG00000144476	guidetopharmacology.org	TRUE	FALSE	CXCL1+ FB	LAMP5+ FB	0	0.082	2.254
LR	CXCL12 >> ACKR3	CPI-SS0976BA7F0	simple:P48061	simple:P25106	ENSG00000107562	ENSG00000144476	guidetopharmacology.org	TRUE	FALSE	CXCL1+ FB	Lymphatic_ECs	0	0.082	2.413
LR	CXCL12 >> ACKR3	CPI-SS0976BA7F0	simple:P48061	simple:P25106	ENSG00000107562	ENSG00000144476	guidetopharmacology.org	TRUE	FALSE	CXCL1+ FB	Myofibroblast	0	0.082	2.209
LR	CXCL12 >> ACKR3	CPI-SS0976BA7F0	simple:P48061	simple:P25106	ENSG00000107562	ENSG00000144476	guidetopharmacology.org	TRUE	FALSE	CXCL1+ FB	POSTN+ Pre-OB-like Pericyte	0	0.082	2.3
LR	CXCL12 >> ACKR3	CPI-SS0976BA7F0	simple:P48061	simple:P25106	ENSG00000107562	ENSG00000144476	guidetopharmacology.org	TRUE	FALSE	CXCL13+ FB	ASPN+ PLF	0	0.082	2.234
LR	CXCL12 >> ACKR3	CPI-SS0976BA7F0	simple:P48061	simple:P25106	ENSG00000107562	ENSG00000144476	guidetopharmacology.org	TRUE	FALSE	CXCL13+ FB	CD55+ MSC	0	0.082	2.473
LR	CXCL12 >> ACKR3	CPI-SS0976BA7F0	simple:P48061	simple:P25106	ENSG00000107562	ENSG00000144476	guidetopharmacology.org	TRUE	FALSE	CXCL13+ FB	APOE+ Pre-OB	0	0.082	2.075
LR	CXCL12 >> ACKR3	CPI-SS0976BA7F0	simple:P48061	simple:P25106	ENSG00000107562	ENSG00000144476	guidetopharmacology.org	TRUE	FALSE	CXCL13+ FB	CXCL1+ FB	0	0.082	2.087
LR	CXCL12 >> ACKR3	CPI-SS0976BA7F0	simple:P48061	simple:P25106	ENSG00000107562	ENSG00000144476	guidetopharmacology.org	TRUE	FALSE	CXCL13+ FB	CXCL13+ FB	0	0.082	2.13
LR	CXCL12 >> ACKR3	CPI-SS0976BA7F0	simple:P48061	simple:P25106	ENSG00000107562	ENSG00000144476	guidetopharmacology.org	TRUE	FALSE	CXCL13+ FB	LAMP5+ FB	0	0.082	2.246
LR	CXCL12 >> ACKR3	CPI-SS0976BA7F0	simple:P48061	simple:P25106	ENSG00000107562	ENSG00000144476	guidetopharmacology.org	TRUE	FALSE	CXCL13+ FB	Lymphatic_ECs	0	0.082	2.405
LR	CXCL12 >> ACKR3	CPI-SS0976BA7F0	simple:P48061	simple:P25106	ENSG00000107562	ENSG00000144476	guidetopharmacology.org	TRUE	FALSE	CXCL13+ FB	Myofibroblast	0	0.082	2.201
LR	CXCL12 >> ACKR3	CPI-SS0976BA7F0	simple:P48061	simple:P25106	ENSG00000107562	ENSG00000144476	guidetopharmacology.org	TRUE	FALSE	CXCL13+ FB	POSTN+ Pre-OB-like Pericyte	0	0.082	2.292
LR	CXCL12 >> ACKR3	CPI-SS0976BA7F0	simple:P48061	simple:P25106	ENSG00000107562	ENSG00000144476	guidetopharmacology.org	TRUE	FALSE	LAMP5+ FB	ASPN+ PLF	0	0.082	1.152
LR	CXCL12 >> ACKR3	CPI-SS0976BA7F0	simple:P48061	simple:P25106	ENSG00000107562	ENSG00000144476	guidetopharmacology.org	TRUE	FALSE	LAMP5+ FB	CD55+ MSC	0	0.082	1.39
LR	CXCL12 >> ACKR3	CPI-SS0976BA7F0	simple:P48061	simple:P25106	ENSG00000107562	ENSG00000144476	guidetopharmacology.org	TRUE	FALSE	LAMP5+ FB	APOE+ Pre-OB	0	0.082	0.993
LR	CXCL12 >> ACKR3	CPI-SS0976BA7F0	simple:P48061	simple:P25106	ENSG00000107562	ENSG00000144476	guidetopharmacology.org	TRUE	FALSE	LAMP5+ FB	CXCL1+ FB	0	0.082	1.004
LR	CXCL12 >> ACKR3	CPI-SS0976BA7F0	simple:P48061	simple:P25106	ENSG00000107562	ENSG00000144476	guidetopharmacology.org	TRUE	FALSE	LAMP5+ FB	CXCL13+ FB	0	0.082	1.047
LR	CXCL12 >> ACKR3	CPI-SS0976BA7F0	simple:P48061	simple:P25106	ENSG00000107562	ENSG00000144476	guidetopharmacology.org	TRUE	FALSE	LAMP5+ FB	LAMP5+ FB	0	0.082	1.163
LR	CXCL12 >> ACKR3	CPI-SS0976BA7F0	simple:P48061	simple:P25106	ENSG00000107562	ENSG00000144476	guidetopharmacology.org	TRUE	FALSE	LAMP5+ FB	Lymphatic_ECs	0	0.082	1.323
LR	CXCL12 >> ACKR3	CPI-SS0976BA7F0	simple:P48061	simple:P25106	ENSG00000107562	ENSG00000144476	guidetopharmacology.org	TRUE	FALSE	LAMP5+ FB	Myofibroblast	0	0.082	1.118
LR	CXCL12 >> ACKR3	CPI-SS0976BA7F0	simple:P48061	simple:P25106	ENSG00000107562	ENSG00000144476	guidetopharmacology.org	TRUE	FALSE	LAMP5+ FB	POSTN+ Pre-OB-like Pericyte	0	0.082	1.21
[truncated: 54,318 more rows]

## Sheet: Supplementary table 9.4
Supplementary table 9.4 Ligand-receptor interaction pairs among further detected cellular clusters at PD goup.
[truncated: 60,889 more rows]

## Sheet: Supplementary table 9.5
Supplementary table 9.5 Ligand-receptor interaction pairs among further detected cellular clusters at PDT goup.
[truncated: 55,204 more rows]
